# Supplementary material for: Therapeutic synergies that overcome carboplatin resistance in triple-negative breast cancer
Source: J Exp Clin Cancer Res. 2026 Feb 3;45:83. doi: 10.1186/s13046-025-03636-9 (PMC13037280; doi:10.1186/s13046-025-03636-9)
Supplement: Supplementary file 7 — Supplementary Material 7. Supplemental File 1: Contains data used in the generation of Figure S1 and masking scheme. [file 13046_2025_3636_MOESM7_ESM.xlsx]

## Sheet: BCM-7482_110345_A1_20X_1
	Value
Cell Count	4013
Object Size	7.7
Object Area	46.8
Object Sum Area	188000
Object Mean[Green]	15953
Object Area[Red]	46.8
Object Sum Area[Red]	188000
Object Mean[Red]	20954
Object Area[Blue]	46.8
Object Sum Area[Blue]	188000
Object Mean[Blue]	24035
#	Size	Area	Mean[Green]	Area[Red]	Mean[Red]	Area[Blue]	Mean[Blue]
1	10.9	85.6	13751	85.6	18505	85.6	22773
2	5.1	19.6	11097	19.6	13968	19.6	24605
3	5.2	20.1	15429	20.1	19305	20.1	26034
4	5	20	15915	20	17919	20	27828
5	5.2	20.7	12822	20.7	15062	20.7	23098
6	5	18.9	16690	18.9	19654	18.9	28056
7	7	38	16382	38	19614	38	27856
8	5	19	15420	19	20119	19	25378
9	5.7	24.1	11731	24.1	12800	24.1	22380
10	6.3	29.2	11819	29.2	13909	29.2	22227
11	8	23	15199	23	15321	23	27381
12	9.6	70.5	12042	70.5	16757	70.5	20203
13	6.9	34.7	16043	34.7	20892	34.7	26047
14	5.4	22.5	11751	22.5	15594	22.5	22217
15	7.1	37.6	11345	37.6	12152	37.6	21186
16	5.3	21.9	15736	21.9	18162	21.9	30213
17	5.3	21.9	11383	21.9	14940	21.9	21824
18	5.9	27.5	14778	27.5	17726	27.5	23923
19	5.5	23.5	11986	23.5	15125	23.5	21795
20	6.2	29.9	13839	29.9	15958	29.9	24508
21	8.4	51.1	11558	51.1	15680	51.1	20477
22	6.6	33	12725	33	14536	33	23739
23	5.5	23.5	15916	23.5	21412	23.5	25054
24	6.4	29.5	16789	29.5	20391	29.5	26402
25	8.4	54.9	14189	54.9	16698	54.9	24328
26	5.3	21.5	10281	21.5	12080	21.5	21479
27	5.2	21.1	13575	21.1	17168	21.1	24289
28	9.5	71.6	12809	71.6	15814	71.6	24090
29	5.9	23.7	14978	23.7	15181	23.7	27748
30	5.3	21.7	16575	21.7	20585	21.7	27798
31	9.7	67.9	13846	67.9	16739	67.9	24209
32	6.5	25.9	15197	25.9	20258	25.9	24068
33	8	46.9	16151	46.9	19696	46.9	28860
34	6.2	29.7	15790	29.7	18039	29.7	26597
35	6.2	29.8	16237	29.8	20509	29.8	24968
36	5	15.9	12849	15.9	14811	15.9	24719
37	9	57.9	13052	57.9	17424	57.9	21707
38	5.8	24.2	13059	24.2	15958	24.2	23967
39	5.1	20.2	11522	20.2	15426	20.2	23337
40	5.7	23	15470	23	17455	23	23477
41	5.5	22.5	15552	22.5	20863	22.5	25123
42	6.7	23.9	15827	23.9	17854	23.9	25717
43	10.3	81.4	13787	81.4	16410	81.4	23148
44	8.3	53.7	12310	53.7	15044	53.7	22122
45	6.3	31.3	13891	31.3	17203	31.3	24042
46	9	62.4	13054	62.4	17368	62.4	21562
47	6.9	36.2	13925	36.2	18015	36.2	22757
48	5.5	21.8	16303	21.8	18900	21.8	25529
49	6.1	23.6	16620	23.6	19148	23.6	25915
50	9.4	64.5	13981	64.5	17051	64.5	24016
51	5.6	21.9	15861	21.9	18146	21.9	26810
52	5.6	23	16467	23	20111	23	24920
53	5.9	23.9	11380	23.9	13099	23.9	22180
54	7.8	47.5	11888	47.5	15631	47.5	20958
55	10.7	87.4	13698	87.4	18351	87.4	21932
56	7.7	36.9	15605	36.9	19385	36.9	26003
57	10.1	78.8	8088	78.8	10515	78.8	16044
58	5.5	22.8	16167	22.8	21603	22.8	25059
59	5.1	18.7	10903	18.7	13148	18.7	22709
60	7.6	41	16173	41	19786	41	25089
61	5.3	21.5	7439	21.5	8725	21.5	19561
62	7	37.2	17595	37.2	22918	37.2	26413
63	6.8	34.4	16225	34.4	20062	34.4	24302
64	5.4	22.9	12229	22.9	11783	22.9	24181
65	9.4	66.1	18772	66.1	24440	66.1	28214
66	5.8	25.8	14164	25.8	18815	25.8	23450
67	6.3	29	19226	29	24883	29	28189
68	8.5	45.4	14712	45.4	19821	45.4	24085
69	6.5	30.2	17173	30.2	21482	30.2	27753
70	5.7	24.2	12342	24.2	16884	24.2	24014
71	5.7	23.1	16732	23.1	19577	23.1	25839
72	5.2	20.5	13972	20.5	17258	20.5	23767
73	10.6	82.4	13060	82.4	17574	82.4	21449
74	5.3	21.9	15842	21.9	21530	21.9	24702
75	5.6	24.6	13264	24.6	16029	24.6	23159
76	7.4	42.1	18583	42.1	23782	42.1	26471
77	6.2	29.3	17978	29.3	22541	29.3	27052
78	5.2	18.1	17400	18.1	21337	18.1	29747
79	5.2	19.2	16977	19.2	20139	19.2	27358
80	7.1	36.9	15888	36.9	20577	36.9	24634
81	5	20	11521	20	13623	20	21979
82	5.3	20.7	17323	20.7	22242	20.7	26574
83	5.6	23.3	17323	23.3	21453	23.3	26542
84	5.2	20.8	14895	20.8	20309	20.8	24271
85	8.3	53.9	18215	53.9	23840	53.9	27028
86	6	26.7	14559	26.7	15513	26.7	25839
87	5.5	21.2	10381	21.2	14623	21.2	19409
88	7.6	40	15477	40	20718	40	24609
89	5.4	21.7	19583	21.7	23278	21.7	28315
90	5.2	21.5	13545	21.5	14989	21.5	26237
91	6.6	27.8	15784	27.8	19215	27.8	25862
92	12.5	115	12822	115	16511	115	21224
93	5.7	24.8	11404	24.8	13459	24.8	20539
94	6.3	26	14540	26	15741	26	25330
95	5.6	23.3	14431	23.3	17901	23.3	24839
96	6.5	32.5	13720	32.5	16423	32.5	22278
97	5	19.8	13474	19.8	13969	19.8	24678
98	6.3	29.9	15166	29.9	18067	29.9	23779
99	7.1	37.2	14338	37.2	17784	37.2	23495
100	5.3	20.8	12860	20.8	13659	20.8	25067
101	6	27.3	14467	27.3	17020	27.3	25399
102	5.3	21.9	11159	21.9	15521	21.9	22259
103	5.4	22.2	19167	22.2	22268	22.2	28794
104	8.4	49.2	16832	49.2	21884	49.2	26671
105	5.3	21.4	15303	21.4	18731	21.4	25165
106	6.3	30.6	15137	30.6	19217	30.6	26590
107	6.2	30.2	14512	30.2	17641	30.2	23743
108	7	37.7	17472	37.7	21779	37.7	27418
109	10.8	78.1	15394	78.1	21267	78.1	23549
110	8.1	50.2	13209	50.2	14994	50.2	22704
111	5.2	21.2	20915	21.2	27296	21.2	29233
112	6.5	32.4	8646	32.4	10928	32.4	17988
113	5.7	24.1	13951	24.1	17185	24.1	23681
114	8.7	55.9	12553	55.9	15474	55.9	20728
115	5.1	20.1	15949	20.1	18216	20.1	27913
116	7.3	39.3	14131	39.3	17873	39.3	23806
117	7.1	35.7	9285	35.7	10780	35.7	19677
118	5	19.4	19840	19.4	25396	19.4	28738
119	7.7	46.3	11345	46.3	14144	46.3	20115
120	6.2	29.7	10604	29.7	11234	29.7	18903
121	6.5	30.7	19125	30.7	24271	30.7	26687
122	5.4	22	16749	22	22630	22	25063
123	6.5	32.4	15139	32.4	17538	32.4	26557
124	5.2	19.7	20463	19.7	26144	19.7	27327
125	9.4	60.4	15718	60.4	20613	60.4	24564
126	9.8	65.2	12694	65.2	15690	65.2	24621
127	5.8	26	14894	26	17092	26	24523
128	8.1	48.9	9826	48.9	12884	48.9	19166
129	5.1	20.1	14414	20.1	19425	20.1	23943
130	5.7	25.2	16567	25.2	22209	25.2	25277
131	8.2	51	7836	51	8953	51	16319
132	7.6	43.1	15165	43.1	19950	43.1	23833
133	7.6	44.2	15521	44.2	19493	44.2	24371
134	6.3	28.5	15186	28.5	20143	28.5	25145
135	9.7	74.4	9207	74.4	13425	74.4	17660
136	6.3	30.1	15376	30.1	19714	30.1	24826
137	6.6	32.9	14324	32.9	16588	32.9	25112
138	6.5	30.8	13087	30.8	16276	30.8	22782
139	7.9	45.5	13466	45.5	17679	45.5	22126
140	6.2	27.5	15531	27.5	19343	27.5	28015
141	7.7	42.2	12113	42.2	14564	42.2	20944
142	5.9	26	12519	26	13284	26	23299
143	6.1	28.8	14920	28.8	18266	28.8	25023
144	8.5	52.5	17753	52.5	23109	52.5	27245
145	10.1	79.4	15140	79.4	20601	79.4	22998
146	7.8	47.6	16043	47.6	22343	47.6	24610
147	6.1	29.3	12299	29.3	13910	29.3	21955
148	5	14.7	20848	14.7	26031	14.7	30771
149	6.8	36	12725	36	14663	36	22556
150	8.6	55.3	19728	55.3	26042	55.3	28150
151	8.4	52.6	8362	52.6	9417	52.6	17750
152	7.1	38.1	20426	38.1	26694	38.1	28052
153	7.8	44.9	15944	44.9	20666	44.9	27377
154	6.5	32.4	17983	32.4	23089	32.4	26531
155	11	94	9012	94	11143	94	16937
156	6.2	28	8430	28	10271	28	18340
157	5.5	22	18597	22	24270	22	27415
158	6.6	32.9	15281	32.9	18452	32.9	23598
159	7.6	45.4	11504	45.4	15223	45.4	19780
160	6.7	33.6	14027	33.6	18081	33.6	23415
161	6.2	29.3	15194	29.3	19929	29.3	23868
162	5.1	20.1	22000	20.1	27473	20.1	29782
163	7.6	42.5	20907	42.5	27265	42.5	28644
164	9	63.1	15665	63.1	20974	63.1	24387
165	6.5	30.1	15331	30.1	19461	30.1	24309
166	9.4	61.7	14606	61.7	19396	61.7	23003
167	8.7	55.5	16473	55.5	21295	55.5	26489
168	5.1	18.6	14578	18.6	17705	18.6	24614
169	10.5	75.3	13458	75.3	16173	75.3	22842
170	9	62.3	14735	62.3	20010	62.3	22781
171	7.3	39.7	15400	39.7	19314	39.7	23591
172	5.1	20.2	13582	20.2	19075	20.2	23031
173	7.7	44.2	15117	44.2	18588	44.2	24170
174	5.7	25.4	14922	25.4	16822	25.4	25366
175	5.4	22.9	20180	22.9	25817	22.9	28417
176	9.5	59.8	17272	59.8	22730	59.8	25367
177	6.9	33.2	14676	33.2	19747	33.2	22843
178	7.8	47.1	15642	47.1	20709	47.1	24015
179	5.4	22.3	17180	22.3	21254	22.3	26549
180	8.1	50.9	12469	50.9	16134	50.9	21492
181	6.4	32.1	14881	32.1	18948	32.1	25178
182	6.5	32.6	14367	32.6	18206	32.6	24114
183	11.5	104	13454	104	18212	104	21961
184	6.2	24.6	14220	24.6	17888	24.6	24148
185	8.3	54	17956	54	24252	54	25766
186	8.3	47.6	15901	47.6	21127	47.6	24916
187	6.4	31.4	9674	31.4	11597	31.4	19557
188	5.3	21.8	14038	21.8	18128	21.8	22143
189	8.5	56	10520	56	14473	56	20574
190	8.6	57	16601	57	21597	57	25727
191	7	35.7	11621	35.7	16373	35.7	20116
192	6.9	37.2	15229	37.2	20553	37.2	22827
193	7.2	38.5	18980	38.5	25034	38.5	28870
194	6.3	29.3	14010	29.3	17954	29.3	22907
195	6.6	34.1	13728	34.1	17477	34.1	22439
196	6.6	33.7	17799	33.7	23940	33.7	25782
197	5.6	24.1	13136	24.1	14204	24.1	24750
198	6.1	28.7	20002	28.7	25445	28.7	29076
199	5.7	22.3	17369	22.3	21057	22.3	26580
200	7.6	43.6	14991	43.6	20388	43.6	23697
201	9.2	66.3	12668	66.3	17333	66.3	20456
202	9.7	72.1	18236	72.1	24372	72.1	26393
203	9.6	70.1	17764	70.1	23908	70.1	25611
204	9.6	67.1	17147	67.1	23331	67.1	24617
205	7.9	49.4	14144	49.4	19194	49.4	22295
206	6.5	27.9	18855	27.9	25004	27.9	28812
207	7.3	41.3	14668	41.3	19568	41.3	23380
208	7.3	40.5	15300	40.5	20540	40.5	23497
209	7.6	43.6	12926	43.6	16961	43.6	22156
210	8.4	54.3	14953	54.3	19950	54.3	23630
211	8.8	59.8	15274	59.8	20148	59.8	24818
212	5.7	25.3	10917	25.3	13390	25.3	19366
213	10.1	76.4	13231	76.4	17810	76.4	21250
214	7.2	39.4	10590	39.4	12616	39.4	19975
215	5.9	26.7	14089	26.7	16503	26.7	23981
216	10.7	88.7	14512	88.7	19883	88.7	22768
217	10.8	85.8	13385	85.8	17807	85.8	22071
218	12.6	121	16597	121	22728	121	24319
219	8.6	58.6	12656	58.6	17193	58.6	21887
220	9.7	66	16240	66	21746	66	23875
221	6.6	33.4	10421	33.4	12826	33.4	19963
222	6	23.9	21477	23.9	28073	23.9	29123
223	9.7	63.2	14387	63.2	19308	63.2	23516
224	11.3	95.2	15514	95.2	20493	95.2	24128
225	8.8	58.8	16533	58.8	22781	58.8	24816
226	6.2	29	18845	29	25617	29	26748
227	7.9	40.2	19805	40.2	25744	40.2	27641
228	6.8	35.4	12284	35.4	15382	35.4	22516
229	6.4	31.2	16600	31.2	20430	31.2	25822
230	6	27.8	9956	27.8	11355	27.8	17202
231	6.8	35.7	14033	35.7	18868	35.7	22432
232	6.5	32.6	13906	32.6	18337	32.6	21466
233	9.7	73.2	15028	73.2	20521	73.2	24151
234	5.3	21.9	14354	21.9	17533	21.9	23658
235	5	18.4	14722	18.4	17742	18.4	24553
236	9.5	67.4	14969	67.4	19812	67.4	25105
237	7.2	40	15225	40	19799	40	23094
238	7.4	36.2	14639	36.2	18842	36.2	24099
239	6.6	25.7	11372	25.7	14095	25.7	20799
240	7.7	46.3	12329	46.3	15695	46.3	21067
241	6.4	30.1	13460	30.1	17475	30.1	23575
242	6.8	36.3	16156	36.3	20305	36.3	25365
243	5.4	21.2	15898	21.2	20782	21.2	23478
244	9.4	67	18543	67	24547	67	26406
245	8.4	54.8	15526	54.8	20332	54.8	24721
246	8.5	55	13982	55	18473	55	22029
247	6.6	33.5	16717	33.5	22434	33.5	24970
248	5.4	22.4	17058	22.4	23074	22.4	25493
249	5.1	18.5	13387	18.5	17900	18.5	23283
250	6.6	29.9	16432	29.9	21924	29.9	24889
251	7.2	40.3	14138	40.3	18325	40.3	23344
252	8.2	52.8	13801	52.8	18213	52.8	21613
253	7.2	39.9	14102	39.9	18293	39.9	22371
254	7.6	39.6	17254	39.6	22572	39.6	25616
255	5.3	21.9	15047	21.9	19564	21.9	22886
256	6.6	34.4	16324	34.4	22134	34.4	23996
257	8.8	60.3	15949	60.3	21155	60.3	24123
258	7.1	31.6	15505	31.6	19965	31.6	24080
259	6.2	30.3	14699	30.3	19328	30.3	24141
260	5.2	19.5	13401	19.5	16904	19.5	22975
261	6.9	34.9	13588	34.9	17314	34.9	22500
262	5.9	26.7	16477	26.7	21585	26.7	24239
263	5.7	25.6	15309	25.6	20310	25.6	24439
264	7.6	44.9	12792	44.9	16491	44.9	21816
265	6.3	31	13475	31	17786	31	24328
266	7.6	45.8	15422	45.8	20212	45.8	23038
267	6.3	29.5	20084	29.5	25987	29.5	28487
268	5.3	21.1	14451	21.1	18760	21.1	21848
269	6.8	31.8	18006	31.8	24298	31.8	26557
270	7	38.1	18183	38.1	24100	38.1	26076
271	9	60.6	16607	60.6	21710	60.6	25945
272	7.1	39.4	12437	39.4	15651	39.4	21246
273	8	48.7	13462	48.7	17838	48.7	21075
274	6.6	32.1	12863	32.1	17938	32.1	22182
275	5.2	20	16598	20	21327	20	25399
276	6.3	30.4	15028	30.4	19473	30.4	25845
277	5.7	22	15408	22	20655	22	24759
278	7.5	44.2	12923	44.2	16115	44.2	23040
279	7.2	37.9	14628	37.9	18195	37.9	23449
280	6.6	32.3	14595	32.3	19706	32.3	22784
281	5	19.2	12107	19.2	15609	19.2	21255
282	11.5	102	16990	102	23058	102	25134
283	6.5	33	13745	33	17302	33	24171
284	6.3	28.5	14435	28.5	19204	28.5	23082
285	8.3	52.3	19128	52.3	25333	52.3	27027
286	6.7	29.9	17665	29.9	23647	29.9	26094
287	5.7	24.8	13235	24.8	17972	24.8	22129
288	13	122	15960	122	21132	122	24246
289	6.7	31.4	14641	31.4	18096	31.4	25736
290	10.5	82.8	16365	82.8	21792	82.8	24658
291	9.5	67.7	17100	67.7	22761	67.7	25188
292	8.1	49.5	16360	49.5	22246	49.5	24782
293	5	19.7	16709	19.7	21757	19.7	27219
294	9	58.1	17867	58.1	23891	58.1	25679
295	5.6	20.7	13898	20.7	17881	20.7	23566
296	6.2	29.2	15464	29.2	19886	29.2	24829
297	9.1	63.7	15804	63.7	21580	63.7	23895
298	7.9	45.8	14718	45.8	20437	45.8	23399
299	6.7	33.7	19320	33.7	25729	33.7	27329
300	9	58.6	14882	58.6	19641	58.6	22684
301	5.1	19.8	11793	19.8	12871	19.8	20203
302	7.2	37.9	15788	37.9	21527	37.9	24936
303	7.3	38.3	15717	38.3	21167	38.3	24403
304	9.6	71.8	12850	71.8	17902	71.8	20477
305	7.7	44.3	11255	44.3	15600	44.3	20299
306	11.8	99	16937	99	22913	99	25129
307	5	18.1	18134	18.1	22775	18.1	27729
308	9.5	67	15225	67	20185	67	23972
309	6.3	29.5	21870	29.5	29261	29.5	28958
310	8.4	53.7	18082	53.7	24057	53.7	25695
311	6.5	32.9	9805	32.9	11533	32.9	17912
312	6	27	13920	27	19706	27	20760
313	10.5	85.5	13667	85.5	18461	85.5	21457
314	9.2	66.8	13696	66.8	18294	66.8	22153
315	5.5	24.1	14654	24.1	20142	24.1	23147
316	7	37.9	15256	37.9	19858	37.9	23666
317	8.8	60.3	15325	60.3	21395	60.3	23003
318	6.6	33	17839	33	23701	33	25011
319	6.4	31.2	15160	31.2	19961	31.2	26081
320	8.4	51.7	16902	51.7	22744	51.7	25540
321	10.6	74.3	15961	74.3	21324	74.3	24468
322	5.5	22.5	14596	22.5	20005	22.5	24050
323	9.4	66.5	15862	66.5	21176	66.5	23595
324	10.5	84.1	13549	84.1	18803	84.1	21722
325	8.9	59.5	16841	59.5	22300	59.5	25348
326	7.3	41.6	14765	41.6	19495	41.6	25306
327	12	104	14219	104	19431	104	22972
328	6	27.1	15108	27.1	19222	27.1	25748
329	6.7	34.3	10802	34.3	14260	34.3	20558
330	8.9	52	13636	52	19087	52	21840
331	6.7	32.9	16688	32.9	22506	32.9	24869
332	7.5	43.5	12518	43.5	17561	43.5	19555
333	5.2	21.3	16713	21.3	22367	21.3	25052
334	6.7	34.2	11707	34.2	15129	34.2	20318
335	9.2	60.5	13231	60.5	17125	60.5	22394
336	6.2	29.9	11492	29.9	15288	29.9	20224
337	11.9	98.2	11614	98.2	16440	98.2	19871
338	5.3	21.4	12867	21.4	16397	21.4	21422
339	6.6	30.8	15649	30.8	20181	30.8	23837
340	5.4	23	16855	23	21999	23	25096
341	9	60.5	12222	60.5	16014	60.5	18184
342	12.6	124	16560	124	22782	124	24668
343	8.9	60.9	12601	60.9	17900	60.9	20679
344	7.2	39.6	13398	39.6	18442	39.6	22108
345	8	38.6	16838	38.6	21649	38.6	25755
346	8.1	50.5	18580	50.5	24396	50.5	26430
347	6.4	30.9	12831	30.9	17518	30.9	20805
348	5.9	26.7	18574	26.7	25230	26.7	27132
349	7.1	37.9	16086	37.9	21289	37.9	24264
350	6.5	30.7	22432	30.7	29989	30.7	29513
351	6.7	32.3	15933	32.3	21898	32.3	24462
352	7.1	37.1	15000	37.1	18849	37.1	26582
353	5.7	22.4	13167	22.4	16898	22.4	21906
354	5.3	22.2	18299	22.2	24337	22.2	26165
355	8	49.4	17370	49.4	23793	49.4	25571
356	5.3	21.8	12161	21.8	14129	21.8	21396
357	7.1	39.1	15116	39.1	19919	39.1	24036
358	9.8	71.5	13124	71.5	17342	71.5	19604
359	6.4	32.1	13734	32.1	17733	32.1	22456
360	12.9	127	15918	127	21173	127	23759
361	7.1	34.9	17249	34.9	22091	34.9	25844
362	7.2	40.3	13389	40.3	17876	40.3	20935
363	7.4	40.3	12583	40.3	17052	40.3	21819
364	5.6	20.2	20462	20.2	27144	20.2	28049
365	7.5	43.3	12117	43.3	16708	43.3	19330
366	8.4	50.3	13071	50.3	17040	50.3	22093
367	8.5	57.3	12586	57.3	16339	57.3	22394
368	5.5	22	20367	22	27108	22	28705
369	8.2	49.7	13955	49.7	19914	49.7	21903
370	5.8	25	17724	25	23214	25	25920
371	5.8	24.3	15024	24.3	20752	24.3	24578
372	6.5	31.8	17381	31.8	22706	31.8	25948
373	8.8	55	9399	55	11122	55	17337
374	8.3	51	16634	51	22715	51	24539
375	7	33.1	14083	33.1	19356	33.1	22627
376	9.7	53.2	14579	53.2	18883	53.2	23020
377	5.7	25.8	11282	25.8	11941	25.8	19198
378	8.7	58.4	12890	58.4	17578	58.4	21242
379	9.9	76.2	18326	76.2	25160	76.2	26044
380	9.1	64	17044	64	23195	64	25640
381	7.2	39.2	15013	39.2	19924	39.2	23969
382	6.5	33.2	15524	33.2	21156	33.2	23355
383	7.1	38.6	15531	38.6	20745	38.6	22962
384	9.3	63.1	15807	63.1	21340	63.1	25219
385	5.5	21.7	14165	21.7	19274	21.7	24316
386	5.3	21.5	12570	21.5	16211	21.5	22207
387	5.5	23.1	15240	23.1	19690	23.1	24195
388	8.5	56.2	11882	56.2	15668	56.2	20661
389	8.3	53.7	13976	53.7	18627	53.7	22157
390	9	57.7	17840	57.7	23694	57.7	25532
391	5.7	22.3	14851	22.3	20367	22.3	23894
392	5.2	20.1	15651	20.1	20927	20.1	22961
393	11.8	102	15145	102	20651	102	22752
394	8.7	57.7	16527	57.7	21876	57.7	24120
395	5.6	24.6	8052	24.6	9101	24.6	17021
396	9.2	60.6	9313	60.6	11972	60.6	16388
397	8.4	52.3	13757	52.3	18602	52.3	22173
398	6.1	27.8	8003	27.8	10009	27.8	16449
399	8.6	54.7	15305	54.7	20197	54.7	23903
400	11.3	94.2	16008	94.2	21405	94.2	24839
401	7.1	34.9	15480	34.9	21058	34.9	23323
402	7.2	37.1	13396	37.1	16690	37.1	22105
403	10.1	75.5	18198	75.5	24263	75.5	25873
404	6.3	31.4	10065	31.4	11694	31.4	18914
405	6.9	35.7	16880	35.7	22747	35.7	25177
406	9.9	73.6	13750	73.6	17906	73.6	23642
407	8.1	50.4	16112	50.4	21259	50.4	25088
408	8.4	52.6	15001	52.6	20843	52.6	23060
409	7.5	41.8	19797	41.8	26359	41.8	27732
410	7.5	40.9	15696	40.9	20008	40.9	25637
411	6.3	30.6	14814	30.6	19450	30.6	23111
412	8.6	57.6	14563	57.6	19223	57.6	22474
413	10.8	88.4	16980	88.4	22988	88.4	24620
414	6.9	37	10856	37	14556	37	21173
415	9.3	67.3	14610	67.3	19742	67.3	21523
416	9	54.8	17033	54.8	22305	54.8	25506
417	6.5	29.7	15369	29.7	19671	29.7	23069
418	8.4	52.5	12356	52.5	16683	52.5	20022
419	9.1	57.6	16302	57.6	22404	57.6	23900
420	5.8	26.4	13641	26.4	17229	26.4	21581
421	7.9	46.9	13613	46.9	16621	46.9	21235
422	6.6	30.7	17456	30.7	22434	30.7	27020
423	6.5	29.9	12825	29.9	16116	29.9	21572
424	8.2	50.2	11232	50.2	15024	50.2	19934
425	7	38.2	13353	38.2	17972	38.2	21337
426	8.8	59.4	15461	59.4	19985	59.4	24252
427	5.7	25.7	15350	25.7	19710	25.7	26084
428	8.5	42.1	16813	42.1	21954	42.1	25225
429	11.6	105	15959	105	21356	105	24040
430	8.3	48.1	16833	48.1	22088	48.1	25398
431	8.7	52.1	15734	52.1	20548	52.1	24254
432	7.3	39.9	18117	39.9	23602	39.9	26598
433	5.5	23.6	19690	23.6	25914	23.6	26738
434	6.6	30.3	13130	30.3	17270	30.3	21790
435	10.5	78.8	18072	78.8	24643	78.8	26203
436	9.5	66.1	15881	66.1	21402	66.1	24537
437	5.1	19	12140	19	15364	19	21406
438	9.9	76.1	15509	76.1	21602	76.1	23693
439	5.3	21.4	11978	21.4	14124	21.4	20433
440	11.2	97.7	14117	97.7	19620	97.7	22236
441	5.2	20.6	16072	20.6	21933	20.6	24202
442	6.2	29.7	15296	29.7	20398	29.7	23247
443	7.6	44.4	16050	44.4	22514	44.4	24309
444	7.8	45.3	15196	45.3	19758	45.3	23134
445	6.5	33	15653	33	20619	33	25510
446	5.1	20.3	21426	20.3	28605	20.3	28309
447	8.8	59.2	16597	59.2	22289	59.2	24759
448	6.6	33.7	13005	33.7	16497	33.7	22167
449	6.3	28.7	13561	28.7	17943	28.7	22861
450	10.4	78.6	13413	78.6	19003	78.6	21625
451	11.7	105	15166	105	20751	105	23120
452	6	26.9	16695	26.9	22561	26.9	24232
453	9.3	64.6	14687	64.6	19980	64.6	22624
454	5	19.6	20520	19.6	26912	19.6	28332
455	6.4	31.9	16455	31.9	21460	31.9	25355
456	11.9	109	18756	109	25227	109	26218
457	5.3	20.5	12700	20.5	14523	20.5	21404
458	5.6	23.9	12527	23.9	14969	23.9	20643
459	5.1	20.2	15962	20.2	20306	20.2	26360
460	6.2	29.2	16733	29.2	22249	29.2	25995
461	6	27.4	11544	27.4	15862	27.4	21474
462	5.9	26.4	15167	26.4	20783	26.4	22540
463	9.9	76.2	13302	76.2	18109	76.2	21138
464	7.9	43	13250	43	15932	43	21375
465	5.7	23.7	15411	23.7	19562	23.7	23553
466	12.7	123	14430	123	19440	123	22039
467	6.3	30.4	13519	30.4	16034	30.4	20859
468	5.6	21.9	20780	21.9	27112	21.9	28286
469	6	26	17118	26	23144	26	24875
470	5.1	20	17723	20	23231	20	27416
471	8.7	58.7	16619	58.7	21956	58.7	24788
472	6	27.9	18272	27.9	24231	27.9	26645
473	5.7	23.9	20821	23.9	27570	23.9	28029
474	6.2	26.9	19700	26.9	25654	26.9	28166
475	7	37.6	12818	37.6	16383	37.6	21993
476	9.2	64.8	15206	64.8	19834	64.8	23600
477	7.6	41.4	12504	41.4	16590	41.4	20680
478	5.1	12.4	21842	12.4	27588	12.4	29121
479	8.1	51.2	14589	51.2	18898	51.2	23424
480	5.7	24.5	18210	24.5	24171	24.5	26249
481	8.3	54.5	17908	54.5	23913	54.5	25774
482	8.2	51.5	13682	51.5	18195	51.5	22322
483	6.9	35.2	16166	35.2	20917	35.2	24929
484	7.6	45	17068	45	22466	45	26123
485	7.3	39.9	14637	39.9	19490	39.9	22998
486	8.1	51.7	17745	51.7	23510	51.7	26208
487	7.6	44.7	9770	44.7	13848	44.7	17875
488	7.1	37.1	16416	37.1	22523	37.1	24943
489	6.1	28.8	14633	28.8	18596	28.8	22166
490	7.2	40.3	17690	40.3	23341	40.3	26143
491	7.2	39.1	14425	39.1	19423	39.1	22675
492	9	58.6	13084	58.6	17238	58.6	20132
493	5.7	25.4	14537	25.4	19245	25.4	23179
494	8.8	60.1	12878	60.1	16964	60.1	21845
495	8.9	61.7	14439	61.7	19501	61.7	22714
496	7.4	38.2	14415	38.2	18522	38.2	23230
497	6.6	28.7	17083	28.7	21802	28.7	27661
498	5.8	24.1	17759	24.1	24047	24.1	25708
499	7.4	41.8	16072	41.8	21454	41.8	24454
500	7.2	39.8	15138	39.8	20503	39.8	23569
501	6.8	34.2	12265	34.2	15793	34.2	20947
502	6.5	32.7	13924	32.7	18616	32.7	22123
503	6.9	36.3	14954	36.3	19068	36.3	24100
504	11.3	96	19420	96	25596	96	27479
505	11.9	109	16472	109	22223	109	24925
506	5.3	21.2	10250	21.2	13131	21.2	18443
507	14.2	154	17025	154	22948	154	25047
508	7	36.3	10955	36.3	13467	36.3	19354
509	7.8	45.9	15878	45.9	21254	45.9	23412
510	7.3	39.9	16207	39.9	21736	39.9	24580
511	7.4	39.3	15990	39.3	20374	39.3	24342
512	7.5	43.5	16201	43.5	21827	43.5	24502
513	7.1	37.7	15725	37.7	21194	37.7	23125
514	6.4	31.9	10823	31.9	13580	31.9	18232
515	11	94.7	16680	94.7	22117	94.7	25267
516	14.7	159	17150	159	22969	159	25083
517	8.2	49.7	13485	49.7	17686	49.7	22239
518	6	27.9	16503	27.9	20975	27.9	24689
519	13.2	131	17225	131	23079	131	24789
520	6.1	29.3	16978	29.3	22400	29.3	25037
521	10.9	90.6	14154	90.6	18895	90.6	22897
522	8.6	49.2	11938	49.2	14982	49.2	19759
523	7	38	13759	38	17697	38	21384
524	13.3	129	15908	129	20337	129	23381
525	9	53.1	13822	53.1	18604	53.1	21743
526	7	37.6	15932	37.6	21547	37.6	24344
527	10.1	77.7	12220	77.7	16682	77.7	20341
528	6	27.5	15991	27.5	21672	27.5	24293
529	6.9	34.7	12088	34.7	17747	34.7	20108
530	7.5	43.2	12480	43.2	16672	43.2	21202
531	9.7	73.6	14031	73.6	19046	73.6	22294
532	5.3	19	18291	19	23822	19	26361
533	7.3	41	17990	41	24397	41	25763
534	11.8	105	16343	105	22023	105	23982
535	6.9	36.8	11837	36.8	15052	36.8	20627
536	6.2	29.9	17204	29.9	24241	29.9	25687
537	9.1	59.3	14527	59.3	18719	59.3	22278
538	6.1	27.8	16995	27.8	22185	27.8	26878
539	6.4	31.8	15257	31.8	20370	31.8	23672
540	9.6	71.3	17455	71.3	23636	71.3	25215
541	6	27.5	21334	27.5	28778	27.5	28646
542	7.6	44.6	13869	44.6	18800	44.6	22040
543	8.4	55.3	13664	55.3	18018	55.3	22029
544	6.9	33.7	10584	33.7	13604	33.7	18454
545	6.9	33.5	17054	33.5	23111	33.5	24737
546	12	112	15992	112	21517	112	23882
547	6.2	28.4	15657	28.4	21190	28.4	23757
548	5.8	26.3	13837	26.3	19760	26.3	23129
549	9.9	73.8	15860	73.8	20876	73.8	24888
550	5.5	23.4	17609	23.4	22990	23.4	26452
551	10.2	80.6	14797	80.6	20427	80.6	22966
552	9	60	14922	60	20582	60	22395
553	12.2	105	13988	105	18625	105	21573
554	7.5	41.5	16091	41.5	22157	41.5	23288
555	9.2	62.8	13220	62.8	17363	62.8	21374
556	7.7	42	16989	42	22456	42	25343
557	6.5	32.3	19221	32.3	26223	32.3	26911
558	9.7	67.9	17043	67.9	22939	67.9	25070
559	7.7	41.9	11257	41.9	15450	41.9	18899
560	5.1	20.3	13847	20.3	18002	20.3	22670
561	5.2	19	22677	19	29807	19	29798
562	6.3	30.8	17496	30.8	23961	30.8	25810
563	6.8	35.8	15461	35.8	19965	35.8	24358
564	10.5	70.4	17120	70.4	23399	70.4	25147
565	6.7	31.6	12904	31.6	17261	31.6	20061
566	8.7	56.1	14964	56.1	20405	56.1	23074
567	6.4	26	16177	26	21668	26	24648
568	8.6	50.8	16512	50.8	22560	50.8	24634
569	8.6	55.5	17133	55.5	22920	55.5	25407
570	5.7	24.8	19874	24.8	26831	24.8	28099
571	11.1	92	13602	92	17924	92	22634
572	7.2	38.7	15309	38.7	19708	38.7	23019
573	6.6	30.8	19049	30.8	24778	30.8	27520
574	6.5	32.3	11903	32.3	13083	32.3	19626
575	6.7	32.7	13280	32.7	17945	32.7	21653
576	6.7	33.4	15530	33.4	20321	33.4	24900
577	8.9	59.5	17271	59.5	22701	59.5	26381
578	10.1	74	10208	74	12434	74	16987
579	6.3	30.7	12132	30.7	15681	30.7	20928
580	7.9	46.9	11643	46.9	15572	46.9	19209
581	11.1	94.5	16912	94.5	23163	94.5	24969
582	5.3	21.3	22166	21.3	28829	21.3	30034
583	6.4	31.5	10085	31.5	13625	31.5	18600
584	8.6	56.7	16336	56.7	21706	56.7	24184
585	8.2	47.2	15256	47.2	21159	47.2	22641
586	5.1	20.1	11363	20.1	14266	20.1	19222
587	5.1	18.7	14056	18.7	16070	18.7	21792
588	5.1	19.7	11428	19.7	13705	19.7	17663
589	7.4	43	14978	43	20168	43	22959
590	5.1	20.2	9781	20.2	12499	20.2	20048
591	5.2	20.3	20892	20.3	27348	20.3	28520
592	9.7	71.9	14044	71.9	18509	71.9	21493
593	10.9	87.4	16712	87.4	22765	87.4	24615
594	8.2	52.6	12662	52.6	17550	52.6	19936
595	7.6	36	15126	36	20534	36	24268
596	5.4	22.2	20597	22.2	27700	22.2	27513
597	6.4	31.2	14596	31.2	19209	31.2	22403
598	12.2	107	11488	107	15707	107	20670
599	11.1	90.9	15792	90.9	21442	90.9	23621
600	10.4	83.1	17889	83.1	24155	83.1	25593
601	7.1	39.1	12630	39.1	14210	39.1	20238
602	8	49.7	15432	49.7	20619	49.7	23199
603	6.9	35.5	17212	35.5	21558	35.5	25447
604	8.7	58.6	16876	58.6	22923	58.6	25260
605	8.2	48.7	17196	48.7	22810	48.7	25757
606	7.4	41.1	14689	41.1	19750	41.1	23760
607	5.2	20.9	15405	20.9	21074	20.9	24366
608	5.5	22.5	16691	22.5	21848	22.5	23722
609	8	48.6	18685	48.6	24512	48.6	26722
610	6.3	29.9	11155	29.9	13672	29.9	19369
611	9.1	58.9	14789	58.9	19829	58.9	22776
612	5.6	24.6	15271	24.6	19934	24.6	23622
613	9.9	65.6	14805	65.6	19524	65.6	23183
614	9.7	58.2	17130	58.2	23356	58.2	24724
615	11.5	97.3	14170	97.3	19230	97.3	21998
616	7.1	37.9	13738	37.9	17683	37.9	22364
617	6.8	30.2	13243	30.2	14588	30.2	21832
618	9.4	66.1	14342	66.1	19318	66.1	22661
619	8.4	46.3	14060	46.3	17331	46.3	21240
620	6.3	29.9	20524	29.9	26155	29.9	28225
621	6	23	18700	23	25143	23	26471
622	5.9	26.4	16924	26.4	22147	26.4	26054
623	7.8	45.6	11315	45.6	15285	45.6	20339
624	5.8	25.8	18373	25.8	23862	25.8	26351
625	10.2	75.8	11427	75.8	15912	75.8	18868
626	8.3	47.5	16522	47.5	22796	47.5	26012
627	6.8	35.7	13333	35.7	18696	35.7	21542
628	8	50.5	17016	50.5	23348	50.5	24658
629	8.2	49.5	14022	49.5	17070	49.5	21834
630	5.8	25.8	14764	25.8	18811	25.8	22687
631	7	33.8	17755	33.8	24006	33.8	25794
632	11	88.1	16568	88.1	22441	88.1	24561
633	8.5	54.8	17891	54.8	23351	54.8	26747
634	9.8	71.3	19138	71.3	25427	71.3	26442
635	7.7	46.3	13992	46.3	18440	46.3	21961
636	5.8	26.3	17367	26.3	23863	26.3	25070
637	6.2	29.9	19443	29.9	25992	29.9	27051
638	7.7	44.9	18198	44.9	24483	44.9	26298
639	6.4	30.6	17255	30.6	22009	30.6	25060
640	6.7	34.9	18294	34.9	22484	34.9	26144
641	8.6	56	14828	56	20257	56	22630
642	8.6	53.1	15228	53.1	20753	53.1	22994
643	7.9	48.8	11960	48.8	15762	48.8	19758
644	9.3	65.4	13104	65.4	17478	65.4	20530
645	11.1	93.5	17535	93.5	23618	93.5	25411
646	8.4	55.5	14858	55.5	20523	55.5	22679
647	7.2	39.4	14279	39.4	18962	39.4	22399
648	11.2	95.6	18635	95.6	24983	95.6	26182
649	8.3	53.6	17816	53.6	24405	53.6	25574
650	5.9	25.8	16016	25.8	21239	25.8	24173
651	9.6	72.3	18740	72.3	25431	72.3	25970
652	10.6	87	13279	87	18015	87	20927
653	7	37.4	16632	37.4	23048	37.4	24850
654	10.3	81.3	14558	81.3	19633	81.3	22346
655	5.2	20.7	11541	20.7	12525	20.7	20156
656	9.3	67	15420	67	19829	67	23220
657	9.1	64.3	17364	64.3	22965	64.3	25094
658	9.3	62.3	12784	62.3	17040	62.3	20711
659	6.4	31.5	15716	31.5	20305	31.5	26203
660	6.4	32.1	15444	32.1	18413	32.1	22694
661	5.9	27.4	15197	27.4	20396	27.4	22634
662	7.8	43.6	17523	43.6	23398	43.6	25369
663	7.3	41.9	18059	41.9	23957	41.9	26759
664	12.2	103	12227	103	16584	103	21787
665	6.6	29	14036	29	17904	29	22941
666	7.5	39.6	14853	39.6	19680	39.6	22761
667	6.1	28.4	18360	28.4	24725	28.4	26656
668	12.7	117	16400	117	22307	117	23813
669	5.8	25.4	17938	25.4	24075	25.4	25855
670	7.6	44.8	14300	44.8	18887	44.8	22544
671	7	37.7	13138	37.7	17059	37.7	21383
672	9.8	71.5	14639	71.5	19466	71.5	22604
673	5.4	22.8	20079	22.8	26554	22.8	27626
674	7.1	38.3	17198	38.3	22554	38.3	26874
675	8.1	49.8	11993	49.8	16824	49.8	20796
676	5.2	19.7	17537	19.7	23405	19.7	24829
677	13	128	12379	128	17248	128	19956
678	10.2	81.7	16579	81.7	21484	81.7	23948
679	7.9	45.6	17197	45.6	22725	45.6	25403
680	7.7	43.2	19732	43.2	26645	43.2	27246
681	5.9	26.9	19668	26.9	26325	26.9	27917
682	9.6	71	14435	71	19653	71	22011
683	5.7	24.7	14156	24.7	17421	24.7	22699
684	5.5	21.4	17422	21.4	22834	21.4	25378
685	5.4	23	14290	23	19123	23	22760
686	7.6	45.5	14031	45.5	19078	45.5	22295
687	5.7	19.1	19306	19.1	26450	19.1	27267
688	7	36.3	16872	36.3	22558	36.3	24522
689	8.7	57.1	19575	57.1	26509	57.1	27054
690	6.9	36	15883	36	21011	36	25436
691	5.2	19.2	17944	19.2	23569	19.2	26104
692	9.6	50.5	14991	50.5	19450	50.5	23476
693	6.5	32.6	15734	32.6	20300	32.6	24241
694	5.1	18.5	18659	18.5	25355	18.5	27220
695	6.3	30.3	11628	30.3	13137	30.3	18669
696	7.7	43	11643	43	14043	43	19778
697	7.9	48.8	16494	48.8	21354	48.8	24812
698	6.5	33.1	9639	33.1	12790	33.1	19078
699	6.3	29.6	16747	29.6	21681	29.6	24988
700	7.8	36.8	15600	36.8	19956	36.8	23286
701	6.5	30.9	9498	30.9	12819	30.9	18080
702	8.2	51.9	15888	51.9	21543	51.9	23658
703	7.5	40.2	14072	40.2	16489	40.2	22984
704	7	38.1	17187	38.1	23554	38.1	24938
705	7.4	38.2	20151	38.2	27905	38.2	28058
706	7.8	47.4	17599	47.4	23802	47.4	25338
707	8.8	58.1	18543	58.1	24391	58.1	26250
708	6	25.3	16175	25.3	21386	25.3	24618
709	6.2	29.9	14000	29.9	18889	29.9	22890
710	6.8	35.8	19499	35.8	25568	35.8	27455
711	7.3	37.9	12550	37.9	16577	37.9	21354
712	9.5	66.1	13748	66.1	18373	66.1	21807
713	7.5	42.2	17697	42.2	22387	42.2	25039
714	10.7	82.2	17397	82.2	24108	82.2	25335
715	9.4	67.1	19153	67.1	25628	67.1	26586
716	7.4	43.2	15220	43.2	20285	43.2	25130
717	9.1	64.3	13474	64.3	18448	64.3	21598
718	7.7	44.8	19254	44.8	26095	44.8	26639
719	6.6	24.8	15405	24.8	20619	24.8	24220
720	7.6	45	15772	45	19996	45	24048
721	7.2	37.7	20496	37.7	27343	37.7	28153
722	7.6	45.8	14389	45.8	19211	45.8	23172
723	5.1	20.8	16225	20.8	21706	20.8	24621
724	6.7	32.9	15462	32.9	20917	32.9	23590
725	8	49.9	16769	49.9	21525	49.9	24549
726	11.3	95.8	17825	95.8	24011	95.8	25193
727	8	49.5	13746	49.5	18901	49.5	21974
728	5.3	21.9	14239	21.9	18745	21.9	22649
729	7.2	39.2	20225	39.2	27192	39.2	27610
730	7	38.5	15289	38.5	21211	38.5	23250
731	6	27.4	20487	27.4	27987	27.4	28026
732	9.2	62	16861	62	23433	62	25281
733	5.1	20.7	15019	20.7	18830	20.7	22668
734	9.2	60.3	9157	60.3	11167	60.3	16623
735	6.7	31	12692	31	14875	31	20911
736	6.1	26	8999	26	11831	26	16700
737	8.5	52.8	11025	52.8	14963	52.8	20568
738	5.3	21.4	17304	21.4	23929	21.4	24877
739	12.2	95.8	12903	95.8	16045	95.8	20384
740	5	18.9	20280	18.9	26509	18.9	28156
741	7.6	41.6	13071	41.6	16410	41.6	21858
742	8.7	51.9	15250	51.9	20447	51.9	23238
743	5.3	21.7	18288	21.7	24719	21.7	25844
744	5	18.1	19649	18.1	25537	18.1	27048
745	12.2	115	15397	115	20694	115	23905
746	10.8	85	12672	85	15467	85	20452
747	7	38.3	14136	38.3	16548	38.3	21793
748	5.4	20.2	12376	20.2	15595	20.2	21667
749	5.3	18.7	15270	18.7	20796	18.7	24123
750	8.7	54.9	18016	54.9	24309	54.9	25754
751	7.8	47.6	15358	47.6	20934	47.6	22228
752	5.1	20.2	13266	20.2	16126	20.2	21187
753	6.6	33.8	16244	33.8	21868	33.8	24550
754	6.5	33.2	17668	33.2	22841	33.2	25473
755	7.4	37.2	15310	37.2	20850	37.2	23700
756	8.6	55.6	13615	55.6	17950	55.6	22237
757	9.8	74.6	16279	74.6	22702	74.6	23785
758	11.9	99.2	15327	99.2	21231	99.2	23129
759	8.9	61.5	17396	61.5	23399	61.5	25074
760	9.5	64.2	16524	64.2	22122	64.2	24399
761	5.8	25.1	13753	25.1	15575	25.1	23782
762	9	58.9	13871	58.9	18549	58.9	22239
763	7.4	39.8	19518	39.8	26471	39.8	26975
764	6.5	30.1	15124	30.1	20266	30.1	23886
765	7.1	39.6	19601	39.6	25344	39.6	27175
766	5.9	20.5	19864	20.5	25532	20.5	27519
767	8.9	61.5	9572	61.5	12670	61.5	16736
768	8.3	43.6	17849	43.6	23579	43.6	25545
769	7.2	36.3	15346	36.3	20437	36.3	23216
770	10.1	75.2	16365	75.2	21256	75.2	24225
771	5.7	25.4	14656	25.4	18795	25.4	23287
772	5.6	24	13643	24	18565	24	20634
773	6.4	32	13317	32	16759	32	23960
774	7.1	39.2	14393	39.2	18804	39.2	22261
775	5.6	24.2	11199	24.2	14631	24.2	21820
776	7	33.5	18024	33.5	24534	33.5	25839
777	7.5	42	15189	42	20240	42	23398
778	5.4	22.2	13296	22.2	16860	22.2	20459
779	10.2	80.7	14518	80.7	19639	80.7	21791
780	8.1	48	15664	48	19952	48	24300
781	10.3	81.9	12147	81.9	16463	81.9	20009
782	14.4	149	14460	149	20034	149	22113
783	6.9	36.9	15558	36.9	20092	36.9	24107
784	5.8	25.8	15906	25.8	21752	25.8	24478
785	7.8	48.1	17497	48.1	23218	48.1	25272
786	6.8	34.6	18026	34.6	23922	34.6	25848
787	5.7	23.6	16299	23.6	19386	23.6	24574
788	6.9	37.1	7607	37.1	10474	37.1	13495
789	6	27.6	9701	27.6	13599	27.6	19259
790	7.2	38.3	11964	38.3	14722	38.3	19054
791	9.1	61	15304	61	20374	61	23193
792	9.1	63.7	12409	63.7	17656	63.7	20138
793	7.2	40.4	15373	40.4	20519	40.4	23734
794	7	38.1	16349	38.1	20340	38.1	24223
795	7.7	42.1	13706	42.1	17863	42.1	21378
796	6	26.2	14033	26.2	16814	26.2	21778
797	6.5	33.2	15315	33.2	20755	33.2	24855
798	7.5	43.7	15371	43.7	20341	43.7	21527
799	11.7	91.9	14970	91.9	20188	91.9	22726
800	7.5	43.7	14944	43.7	19581	43.7	24746
801	6.9	34.9	16927	34.9	21543	34.9	24932
802	6.1	25.2	21004	25.2	28583	25.2	29121
803	5	18.6	20520	18.6	27746	18.6	28136
804	5.1	20.6	15607	20.6	18624	20.6	23630
805	10.2	79.4	16419	79.4	21928	79.4	24673
806	5.2	21.5	14010	21.5	17029	21.5	23044
807	7.8	45.4	15978	45.4	21013	45.4	24614
808	8.6	56.5	20794	56.5	28480	56.5	28401
809	7.1	39.3	13222	39.3	16998	39.3	20908
810	5.4	21.9	18215	21.9	23504	21.9	26092
811	6.7	33.5	11475	33.5	16250	33.5	19590
812	6.6	32.7	15142	32.7	20776	32.7	23993
813	7.4	39.7	15613	39.7	20617	39.7	23476
814	8.6	58.2	12334	58.2	17036	58.2	19320
815	5.3	22.2	20353	22.2	27090	22.2	28019
816	6.1	27.6	13918	27.6	19045	27.6	23445
817	10.8	82.7	13303	82.7	18255	82.7	21331
818	7.7	45.2	16941	45.2	22933	45.2	24966
819	8.4	53.3	18617	53.3	25070	53.3	26277
820	5.7	24.5	16644	24.5	20222	24.5	24533
821	12.2	91.1	16639	91.1	22587	91.1	24694
822	9.4	66.7	14011	66.7	18327	66.7	22391
823	11	92.8	14986	92.8	20798	92.8	23122
824	13.7	142	15396	142	20976	142	23149
825	7.6	43.3	16786	43.3	22939	43.3	25098
826	9	62.7	15963	62.7	22158	62.7	23874
827	10.6	86.2	14328	86.2	18569	86.2	22283
828	6.1	28.2	14649	28.2	19191	28.2	23293
829	6.3	30.1	20426	30.1	27597	30.1	27972
830	8.6	53.8	15947	53.8	21119	53.8	23509
831	6.3	29.7	15426	29.7	18699	29.7	23608
832	7.9	47.2	14979	47.2	20356	47.2	22462
833	5.9	24.7	17756	24.7	23787	24.7	25325
834	5.7	23.4	13746	23.4	17074	23.4	21640
835	5.6	23.5	14626	23.5	17580	23.5	22892
836	8.1	50.8	17509	50.8	23612	50.8	24990
837	7.1	34.6	13400	34.6	18393	34.6	22521
838	6.3	30.7	15771	30.7	18233	30.7	22651
839	5.5	23	13702	23	16122	23	21308
840	7.1	39.6	15710	39.6	20839	39.6	23250
841	5.9	21.4	15060	21.4	17507	21.4	23235
842	5.2	20.3	13776	20.3	18949	20.3	22835
843	10.4	74.7	15248	74.7	20343	74.7	23164
844	6.6	33.6	15211	33.6	19555	33.6	24494
845	6.4	31.4	14946	31.4	20523	31.4	23436
846	7.9	47.5	11729	47.5	14880	47.5	20203
847	6.1	27.9	15942	27.9	21360	27.9	23843
848	7.3	40.2	17611	40.2	23482	40.2	25320
849	7.5	41	14838	41	18180	41	22996
850	10.8	89.3	17399	89.3	23508	89.3	25268
851	7.9	47.5	18863	47.5	25457	47.5	26657
852	7.9	49.5	15253	49.5	20279	49.5	24043
853	5.1	19.6	21459	19.6	27910	19.6	29156
854	6.1	25.7	21805	25.7	28492	25.7	29215
855	8.3	53.2	12652	53.2	16660	53.2	20011
856	7.1	39.1	13218	39.1	18595	39.1	21768
857	5.5	23.6	15006	23.6	19828	23.6	22474
858	6.2	29.6	16938	29.6	21377	29.6	24455
859	7.6	42.6	18094	42.6	24306	42.6	26032
860	5.1	18.4	19260	18.4	25334	18.4	27766
861	8.2	51.9	14022	51.9	16836	51.9	23301
862	8.6	57.9	17694	57.9	23348	57.9	25789
863	8.5	54.5	18642	54.5	24770	54.5	26225
864	7.2	40.3	15261	40.3	21078	40.3	23500
865	8.6	55.8	14980	55.8	20371	55.8	23257
866	7.9	44.3	19546	44.3	26142	44.3	27093
867	9.2	63.8	11773	63.8	15993	63.8	20185
868	11.2	91.1	12921	91.1	17594	91.1	20559
869	10	78.6	15785	78.6	21470	78.6	23323
870	8.6	56.2	14588	56.2	20045	56.2	20563
871	9.5	68.3	16646	68.3	22357	68.3	24360
872	12.3	116	16869	116	23124	116	24271
873	5.3	19.4	18372	19.4	22973	19.4	26392
874	7	36.2	14499	36.2	18877	36.2	23905
875	9.1	64	15547	64	20901	64	22965
876	7.7	45.2	14577	45.2	20084	45.2	23220
877	5.4	20.2	16048	20.2	21076	20.2	24529
878	11.3	98.4	14692	98.4	20156	98.4	22690
879	9.2	65.6	17744	65.6	23577	65.6	25531
880	8.3	52	16525	52	22617	52	24787
881	10.9	92.6	17511	92.6	23915	92.6	25214
882	7.6	42.2	15007	42.2	20110	42.2	23312
883	12.5	109	18659	109	25433	109	26612
884	7.5	42.8	14303	42.8	19912	42.8	22723
885	7.6	43.2	17743	43.2	24432	43.2	25897
886	6.2	23.1	17505	23.1	22041	23.1	25821
887	5.8	23.1	19136	23.1	25313	23.1	27706
888	7.7	45.6	14519	45.6	18877	45.6	22459
889	6.5	33.2	16132	33.2	20538	33.2	24160
890	9.8	74.7	14088	74.7	18366	74.7	21776
891	8.4	47.5	18897	47.5	25450	47.5	26680
892	8.3	48.6	16438	48.6	22119	48.6	24414
893	6.3	29.9	14438	29.9	18949	29.9	22551
894	5.8	22	17673	22	21993	22	25207
895	7.3	40.8	18318	40.8	24738	40.8	26055
896	6.6	34	13216	34	17201	34	21161
897	5.6	21.3	14750	21.3	19863	21.3	23185
898	5.8	25.9	17618	25.9	24387	25.9	26174
899	10.1	79.6	14960	79.6	19762	79.6	22934
900	6.2	27.8	19586	27.8	25755	27.8	26568
901	8.5	56.6	14730	56.6	19962	56.6	23409
902	6.1	27.6	17325	27.6	22577	27.6	25030
903	7.4	38.6	15610	38.6	21003	38.6	23540
904	5.5	21.4	16266	21.4	20183	21.4	23746
905	9.8	75.3	16020	75.3	21737	75.3	23487
906	6.9	36.5	15182	36.5	20917	36.5	23673
907	6.9	33.8	16769	33.8	22298	33.8	25375
908	5.7	23.9	14936	23.9	18743	23.9	22564
909	6	28.1	14937	28.1	18585	28.1	23184
910	5.7	24.5	20348	24.5	26798	24.5	28048
911	7.9	44.8	14235	44.8	18088	44.8	22125
912	8.8	60.5	15009	60.5	20673	60.5	23749
913	8.4	49.3	17871	49.3	24452	49.3	25550
914	5.8	21.8	15823	21.8	17993	21.8	23640
915	9.7	68.9	15218	68.9	20493	68.9	23550
916	8.2	48.8	16499	48.8	22728	48.8	24277
917	9.4	64.3	16295	64.3	22785	64.3	23942
918	5.9	25.2	17309	25.2	23159	25.2	26073
919	6.1	27.8	12082	27.8	15993	27.8	19827
920	7.2	39	18386	39	23169	39	26136
921	8.2	49.5	14893	49.5	20055	49.5	23279
922	12.8	128	11834	128	14954	128	18932
923	7.1	36.5	15614	36.5	21070	36.5	24347
924	11.2	84.5	14499	84.5	19865	84.5	23095
925	6.5	32.7	15366	32.7	20618	32.7	23635
926	5.2	20.5	16653	20.5	21815	20.5	24178
927	10.6	78.4	16706	78.4	22326	78.4	24464
928	7.5	43.2	16617	43.2	22105	43.2	24578
929	7	37.7	15069	37.7	20242	37.7	24030
930	7.3	41.1	15418	41.1	21949	41.1	23089
931	9.8	75.3	13929	75.3	18808	75.3	21949
932	8.9	60.3	15507	60.3	20732	60.3	23371
933	7.4	42.4	14459	42.4	19670	42.4	22696
934	8.1	43.8	15468	43.8	20908	43.8	23242
935	6.9	35.5	18521	35.5	25549	35.5	26006
936	5.9	26.7	16676	26.7	23215	26.7	24816
937	7.8	45	15831	45	21095	45	23798
938	6.3	29.7	19648	29.7	26324	29.7	27367
939	7.8	47.1	15934	47.1	21792	47.1	23549
940	5.9	24.3	15620	24.3	20314	24.3	24505
941	5.8	25	12102	25	13967	25	21536
942	6.4	28.4	14313	28.4	17606	28.4	22614
943	7.4	36	16889	36	22225	36	24676
944	7.6	40.7	17893	40.7	24306	40.7	26157
945	8	48.4	15306	48.4	20204	48.4	24045
946	8.6	57.1	16572	57.1	22290	57.1	24651
947	9.7	72.2	12081	72.2	16293	72.2	19145
948	5.6	21.4	17592	21.4	21250	21.4	25669
949	8.4	55	15686	55	19776	55	23192
950	6.6	33.8	15646	33.8	20455	33.8	24427
951	6.4	30.7	16762	30.7	20997	30.7	24642
952	7.5	40	13845	40	19148	40	20915
953	11.9	109	14684	109	19505	109	23194
954	8.5	55.5	15858	55.5	21382	55.5	24255
955	6.3	28	15182	28	18075	28	23365
956	6.3	30.2	15128	30.2	18511	30.2	22878
957	7.8	47.7	16398	47.7	22063	47.7	24523
958	10.9	84	17954	84	23663	84	25549
959	8.4	52.8	13730	52.8	16949	52.8	21166
960	9.7	73.3	10499	73.3	12739	73.3	17064
961	7.9	40.5	14495	40.5	19058	40.5	21962
962	7.7	45.9	16039	45.9	21340	45.9	26241
963	7.1	37.5	15293	37.5	19880	37.5	23444
964	5.1	16.8	20278	16.8	27320	16.8	27825
965	5.9	27	14547	27	19814	27	22428
966	6.4	30.7	18936	30.7	25517	30.7	26288
967	7	33.8	19331	33.8	25514	33.8	26937
968	6.6	28.6	14056	28.6	18083	28.6	22449
969	7.1	39.3	15612	39.3	20001	39.3	22703
970	5	19.7	15025	19.7	19036	19.7	22386
971	10.9	91.9	14298	91.9	19225	91.9	22277
972	9.7	64	14980	64	20244	64	23104
973	5.2	19.8	20491	19.8	27970	19.8	27419
974	8.4	50.5	16119	50.5	20407	50.5	23092
975	7	37.2	16945	37.2	21394	37.2	24775
976	8.6	52.7	14691	52.7	19511	52.7	23821
977	5.7	22.8	19471	22.8	26226	22.8	27788
978	6.9	34.7	10313	34.7	12433	34.7	17038
979	7.2	36.2	15197	36.2	20017	36.2	23350
980	7	38.1	12985	38.1	17099	38.1	21324
981	6.5	31.5	17234	31.5	22549	31.5	25034
982	5.6	22.6	18020	22.6	23992	22.6	26989
983	7.8	42	18477	42	25590	42	26462
984	6.6	33.6	19636	33.6	26202	33.6	27091
985	7.8	43.9	18714	43.9	25269	43.9	26192
986	5.9	27.3	12740	27.3	16384	27.3	23892
987	6.3	30.7	12949	30.7	17552	30.7	21924
988	9.8	71.3	18171	71.3	24819	71.3	25989
989	7.7	43.9	17774	43.9	23089	43.9	26212
990	9.8	67.6	17289	67.6	23245	67.6	25116
991	5.8	22	20518	22	26992	22	28210
992	7.5	32.5	16278	32.5	21134	32.5	24224
993	9	61.2	15697	61.2	21075	61.2	23587
994	9.4	67.3	15667	67.3	20650	67.3	23923
995	8.8	56.4	15032	56.4	20572	56.4	23313
996	8.8	59.8	17142	59.8	23269	59.8	25090
997	10.3	62.8	16747	62.8	22324	62.8	25167
998	6.7	35.2	18454	35.2	25401	35.2	26162
999	10.9	89.3	15958	89.3	21876	89.3	23536
1000	5.4	22.8	12937	22.8	15667	22.8	20664
1001	8	50.6	17228	50.6	23626	50.6	25222
1002	5.9	24.3	18200	24.3	22376	24.3	25614
1003	5.1	19.1	16913	19.1	23038	19.1	24650
1004	9	63.9	14906	63.9	20631	63.9	23023
1005	7.9	49.2	13106	49.2	17351	49.2	21022
1006	5.1	19.7	19459	19.7	25042	19.7	27092
1007	5.2	21.2	17353	21.2	22938	21.2	24978
1008	11	94.1	16847	94.1	22988	94.1	25013
1009	8.8	60.4	16910	60.4	22810	60.4	24957
1010	6.4	25.7	12988	25.7	17963	25.7	22809
1011	5	18.5	16461	18.5	21924	18.5	25268
1012	8.8	60.4	12684	60.4	16844	60.4	18195
1013	6.9	34.7	15187	34.7	19215	34.7	22358
1014	6.5	31.4	20287	31.4	26888	31.4	28111
1015	12.8	124	12474	124	17093	124	19186
1016	6.3	29.2	14358	29.2	18884	29.2	22684
1017	7.6	42.6	17284	42.6	23794	42.6	25115
1018	8	45	16149	45	21721	45	24148
1019	6.8	35.4	17082	35.4	23029	35.4	24646
1020	6.1	29.3	15546	29.3	19834	29.3	23467
1021	5.5	21.3	17303	21.3	23018	21.3	25041
1022	11.4	103	16085	103	22190	103	24219
1023	6.2	29.7	18747	29.7	25210	29.7	26357
1024	8.6	58.4	11308	58.4	15141	58.4	18112
1025	7.5	43.3	16884	43.3	22481	43.3	25284
1026	6.2	29	18616	29	24026	29	25851
1027	9.3	66.8	13354	66.8	17119	66.8	20526
1028	6.3	30.3	17005	30.3	22119	30.3	25095
1029	6.6	28.8	18013	28.8	23754	28.8	27314
1030	7.2	39.1	21043	39.1	28319	39.1	28437
1031	9	58.4	16270	58.4	20807	58.4	23809
1032	11.2	95.2	16334	95.2	21670	95.2	24024
1033	7.8	42.5	16795	42.5	22409	42.5	24859
1034	9	58.3	14440	58.3	19177	58.3	21996
1035	6.7	35.5	19907	35.5	25948	35.5	26910
1036	6.1	24.8	16839	24.8	22255	24.8	24863
1037	7.5	40.5	15941	40.5	21214	40.5	25611
1038	8.3	52.2	17517	52.2	23224	52.2	25353
1039	5.1	15.2	15050	15.2	19704	15.2	24614
1040	6.9	35.9	16636	35.9	22587	35.9	24531
1041	9.4	68.2	14676	68.2	19444	68.2	21997
1042	5.5	22.5	15645	22.5	20978	22.5	24344
1043	5.5	20.3	15075	20.3	20065	20.3	23531
1044	7.2	40.7	16936	40.7	22824	40.7	23541
1045	7.9	45.8	16193	45.8	22129	45.8	24484
1046	7	33.1	19943	33.1	26746	33.1	27446
1047	7.3	40.9	20029	40.9	27004	40.9	27041
1048	8.8	58.7	14675	58.7	19366	58.7	22453
1049	5.2	20.5	21416	20.5	27328	20.5	28741
1050	7.9	48	14380	48	19258	48	22651
1051	5.7	25.4	17364	25.4	22325	25.4	24757
1052	8.7	58.9	16083	58.9	21379	58.9	24050
1053	7.2	40.3	15630	40.3	20302	40.3	24228
1054	8.5	49.1	17917	49.1	23776	49.1	24621
1055	6.1	26.9	20255	26.9	27250	26.9	27670
1056	7.9	48.7	17458	48.7	23784	48.7	25717
1057	5.3	19.1	18333	19.1	23209	19.1	26566
1058	6.1	28.1	16661	28.1	22309	28.1	24362
1059	8.2	49.2	17894	49.2	24507	49.2	25708
1060	6.2	29.6	18329	29.6	23944	29.6	25843
1061	7.1	39	19407	39	25553	39	26925
1062	14.4	157	15873	157	21411	157	23705
1063	11.8	108	14186	108	19380	108	22370
1064	7.6	42.4	16217	42.4	21511	42.4	24868
1065	7.3	40.8	17398	40.8	24041	40.8	25421
1066	6.5	29.8	17928	29.8	22646	29.8	25901
1067	8.4	52.1	17113	52.1	23804	52.1	25565
1068	5.7	22.8	17634	22.8	24226	22.8	25970
1069	7.5	42.8	14023	42.8	17793	42.8	22100
1070	7	38	17492	38	23015	38	25339
1071	5.7	25.7	20565	25.7	27032	25.7	28497
1072	7.6	38.6	19522	38.6	26002	38.6	27173
1073	5.4	21.1	19596	21.1	26002	21.1	27094
1074	8.8	51.2	17168	51.2	22182	51.2	24553
1075	7.9	48.6	15934	48.6	21683	48.6	23060
1076	6	25.8	16844	25.8	21535	25.8	24570
1077	6.5	32.7	15594	32.7	21243	32.7	24266
1078	10.1	80	11263	80	13644	80	19118
1079	12.2	116	16271	116	22548	116	23686
1080	6	27.3	13149	27.3	16145	27.3	20857
1081	11.8	98.8	17683	98.8	23472	98.8	25237
1082	9.8	74.5	17840	74.5	24331	74.5	25796
1083	5.7	24.8	11858	24.8	14609	24.8	19133
1084	5.3	21.4	19962	21.4	25785	21.4	28971
1085	5.8	25.4	9999	25.4	13187	25.4	17835
1086	7.5	43.1	15203	43.1	20176	43.1	23281
1087	5.7	22.5	16386	22.5	21860	22.5	24746
1088	5.2	18.1	21531	18.1	28093	18.1	28884
1089	5.5	23.6	19377	23.6	25416	23.6	26804
1090	7.6	41.6	14920	41.6	18511	41.6	22400
1091	8.4	54	17275	54	23079	54	25270
1092	5.5	23.6	18125	23.6	23153	23.6	27536
1093	7.5	42	16759	42	22360	42	24684
1094	7.4	39.4	16705	39.4	22453	39.4	23829
1095	6.8	35.7	18868	35.7	25228	35.7	26334
1096	6	28.1	18537	28.1	24754	28.1	26328
1097	6.4	25.1	16596	25.1	19580	25.1	24210
1098	5.6	24.3	16403	24.3	20664	24.3	24035
1099	6.7	34.1	15343	34.1	20009	34.1	22582
1100	7.9	48.3	16757	48.3	22540	48.3	24660
1101	13.1	126	15990	126	21687	126	23722
1102	5.1	20.5	13688	20.5	17725	20.5	21619
1103	6.8	35.1	11958	35.1	13485	35.1	19645
1104	9.4	69	15792	69	21321	69	23486
1105	7	35.3	17470	35.3	23282	35.3	25104
1106	5.7	25.7	19718	25.7	26035	25.7	27054
1107	8.1	51.7	12903	51.7	17971	51.7	19146
1108	9.2	53.4	18826	53.4	25306	53.4	26406
1109	6.2	23.7	17129	23.7	22492	23.7	25321
1110	6.3	30.1	17255	30.1	22488	30.1	24926
1111	9.1	55.8	15933	55.8	21715	55.8	24011
1112	5.1	19.8	15812	19.8	20850	19.8	24436
1113	6.3	30.2	16079	30.2	21640	30.2	24495
1114	5.7	24.2	17151	24.2	23093	24.2	25697
1115	9	61.4	16008	61.4	21745	61.4	24233
1116	5.6	24.2	14062	24.2	15805	24.2	21992
1117	9.6	71.3	14734	71.3	18188	71.3	22155
1118	8.7	58.7	13755	58.7	17864	58.7	21235
1119	6.6	32.6	17009	32.6	21701	32.6	24935
1120	8.6	58.6	17555	58.6	23776	58.6	23631
1121	9.7	71.1	17265	71.1	22992	71.1	24834
1122	6.7	30.8	16684	30.8	21509	30.8	24548
1123	6.1	29.1	19093	29.1	25710	29.1	27061
1124	5.8	25.3	15393	25.3	20660	25.3	23896
1125	7.2	39.2	15013	39.2	19821	39.2	22214
1126	7.1	39.2	15597	39.2	20688	39.2	24730
1127	7.9	47.1	15178	47.1	19682	47.1	23180
1128	6.3	30.1	16560	30.1	22058	30.1	24430
1129	9.6	71.1	12758	71.1	17100	71.1	20592
1130	8.8	60.5	18445	60.5	25487	60.5	26216
1131	8.1	50.2	17431	50.2	23066	50.2	25128
1132	5.4	22.2	15712	22.2	21740	22.2	24611
1133	9.4	66.7	12928	66.7	17194	66.7	21218
1134	9.7	69	11339	69	15736	69	20166
1135	9.4	68.8	12758	68.8	16762	68.8	20050
1136	11.4	97	16819	97	21696	97	24346
1137	9.5	65.6	15799	65.6	21131	65.6	23782
1138	7.4	42.6	12802	42.6	16655	42.6	21253
1139	6	26.3	19546	26.3	26097	26.3	27599
1140	7.5	41.4	15980	41.4	20682	41.4	23591
1141	9	62.4	17856	62.4	24321	62.4	25738
1142	6.4	29.2	15817	29.2	20572	29.2	23723
1143	6.1	29.3	13522	29.3	17653	29.3	21645
1144	6.7	33.8	16532	33.8	21740	33.8	24368
1145	11	88.7	16535	88.7	21953	88.7	24343
1146	9.3	66.1	17179	66.1	22844	66.1	25048
1147	7.4	42.6	13955	42.6	19071	42.6	22479
1148	12.4	117	15119	117	20660	117	22726
1149	8.4	55.1	17981	55.1	23959	55.1	25613
1150	7.8	42.7	17708	42.7	23318	42.7	25668
1151	7.4	40.5	15546	40.5	20677	40.5	23809
1152	6.2	29.8	10502	29.8	13158	29.8	18921
1153	7.4	42.4	17267	42.4	22683	42.4	25133
1154	6.5	29.2	18364	29.2	24933	29.2	26181
1155	5.8	25.8	17563	25.8	23539	25.8	25667
1156	8.3	53.1	12764	53.1	16249	53.1	19938
1157	6.6	32.9	13609	32.9	17176	32.9	22567
1158	7.1	39.6	17293	39.6	23349	39.6	25395
1159	5.2	20.9	11407	20.9	14974	20.9	20673
1160	11.7	104	14904	104	20361	104	23053
1161	7.1	32.3	15513	32.3	17694	32.3	25901
1162	8.2	53.2	16971	53.2	22904	53.2	24719
1163	6.4	31.5	13818	31.5	18391	31.5	21829
1164	7.6	38.7	16345	38.7	20498	38.7	24143
1165	8.4	54.2	12127	54.2	15186	54.2	20710
1166	6.8	32	21498	32	28421	32	28565
1167	9.3	67	15139	67	20158	67	22877
1168	8.9	61.6	16675	61.6	22022	61.6	24223
1169	5.8	18.5	20692	18.5	26951	18.5	27841
1170	5.4	22.3	12216	22.3	13850	22.3	18663
1171	8.2	50.6	15597	50.6	20929	50.6	22328
1172	10.9	85.8	14842	85.8	20501	85.8	22716
1173	7.8	39.6	15221	39.6	18748	39.6	23606
1174	11.1	92	12669	92	16860	92	20055
1175	9.2	64.3	15563	64.3	20521	64.3	23131
1176	8.5	56	15239	56	20684	56	23173
1177	6.4	30.2	13878	30.2	18425	30.2	22018
1178	8.8	58.7	15766	58.7	20627	58.7	23688
1179	6.6	32.5	16094	32.5	20383	32.5	24304
1180	8.2	53.2	14227	53.2	19163	53.2	22311
1181	7.9	36.4	16017	36.4	21612	36.4	24436
1182	6.1	24	19572	24	25716	24	27659
1183	9.1	61.7	14575	61.7	17302	61.7	22277
1184	6.4	30.8	14268	30.8	19227	30.8	23123
1185	8.1	45	13204	45	16802	45	20692
1186	7.5	38.1	18484	38.1	24732	38.1	26353
1187	6.6	32.7	16706	32.7	22490	32.7	24579
1188	7.6	41.5	19598	41.5	25926	41.5	26728
1189	6.7	34.3	14611	34.3	19305	34.3	23373
1190	5	18.1	19894	18.1	25268	18.1	27402
1191	5.6	24.5	13461	24.5	16407	24.5	20459
1192	8.1	51.6	13165	51.6	17211	51.6	20663
1193	5.4	22.3	17217	22.3	22941	22.3	25964
1194	8.6	53.8	16327	53.8	22271	53.8	24306
1195	8.4	49.9	13768	49.9	18754	49.9	22104
1196	14.4	160	15214	160	20912	160	22272
1197	5.4	20.5	12404	20.5	16401	20.5	22906
1198	6.3	31.4	18551	31.4	24736	31.4	26694
1199	7	38.7	14015	38.7	17575	38.7	20790
1200	7.9	48.6	11817	48.6	14912	48.6	17678
1201	8.3	52.2	14437	52.2	19122	52.2	22969
1202	5.2	19.6	13952	19.6	17689	19.6	22222
1203	7.3	40.5	15162	40.5	20079	40.5	23011
1204	8	41	14435	41	19754	41	23282
1205	8.1	48.4	17479	48.4	23715	48.4	25160
1206	5.1	17.9	15250	17.9	17609	17.9	22597
1207	8.2	49.8	14627	49.8	19417	49.8	22686
1208	6.2	29.1	12662	29.1	15116	29.1	20089
1209	6.6	27.9	19489	27.9	26179	27.9	25527
1210	9.8	70.1	12786	70.1	16680	70.1	20104
1211	9.1	64.2	13979	64.2	17745	64.2	21809
1212	6.5	31.8	15060	31.8	17820	31.8	23550
1213	5.3	21.5	15471	21.5	20108	21.5	23351
1214	6.2	22.8	19177	22.8	24235	22.8	26907
1215	7.4	38.6	18445	38.6	24149	38.6	26215
1216	8.7	56.7	17262	56.7	23218	56.7	24671
1217	11.8	109	15915	109	22142	109	23736
1218	6.7	34	13867	34	18150	34	22549
1219	9.8	72.4	12451	72.4	17083	72.4	18512
1220	7.3	38.1	16808	38.1	21926	38.1	24434
1221	7.3	37.6	14960	37.6	20114	37.6	23286
1222	6.2	30.4	14314	30.4	17734	30.4	22077
1223	7.5	38.3	19206	38.3	25217	38.3	26481
1224	9.4	66.7	14896	66.7	20466	66.7	23214
1225	7.7	42.6	16063	42.6	20927	42.6	24459
1226	5.6	24.1	16684	24.1	21355	24.1	24710
1227	5.1	20	13527	20	16935	20	20343
1228	9.1	61.7	16070	61.7	21395	61.7	23875
1229	5.6	23.3	16615	23.3	21947	23.3	24562
1230	7.7	44.8	18515	44.8	24519	44.8	26220
1231	9.1	63.9	17175	63.9	22960	63.9	24877
1232	6.7	34.6	19043	34.6	25496	34.6	26651
1233	5.6	23.5	20035	23.5	26181	23.5	27644
1234	8.3	52.7	15652	52.7	20726	52.7	23936
1235	6.7	33.5	18901	33.5	25586	33.5	26860
1236	5.1	18.7	18802	18.7	24527	18.7	26342
1237	12	98.4	16430	98.4	22249	98.4	24432
1238	7.7	44.8	14908	44.8	19494	44.8	23056
1239	5.2	21.4	17999	21.4	23386	21.4	23987
1240	6.4	31.5	14733	31.5	18814	31.5	22269
1241	7.4	42	15386	42	18090	42	24536
1242	9.3	62.4	17477	62.4	23270	62.4	25410
1243	9.9	75.5	17796	75.5	23582	75.5	25682
1244	6.8	34.6	14619	34.6	19429	34.6	22551
1245	8.4	51	15356	51	21258	51	23277
1246	7.6	42.5	14053	42.5	18343	42.5	22166
1247	9.4	67.8	18136	67.8	24162	67.8	25577
1248	5.8	25.1	16528	25.1	20261	25.1	25430
1249	6.9	36.3	16614	36.3	23118	36.3	24934
1250	5.6	24.2	16858	24.2	21318	24.2	24123
1251	7.2	38.6	12757	38.6	14823	38.6	21656
1252	6.8	34.9	16216	34.9	21556	34.9	23757
1253	9.6	72.2	17494	72.2	22858	72.2	25075
1254	6.2	29.6	12820	29.6	15475	29.6	22394
1255	7.1	37.1	12946	37.1	17381	37.1	21371
1256	6	21.8	16345	21.8	21205	21.8	25502
1257	6.2	29.5	12637	29.5	16772	29.5	20688
1258	8.3	53.1	14355	53.1	19171	53.1	22445
1259	9.3	55.5	18042	55.5	24323	55.5	25837
1260	7.2	38.1	17790	38.1	23874	38.1	25745
1261	10.9	92	15179	92	21169	92	23152
1262	5.5	23.4	18929	23.4	25046	23.4	26530
1263	6	21.9	19028	21.9	24350	21.9	26588
1264	7.2	39.4	12260	39.4	16876	39.4	20296
1265	6.6	32.1	15601	32.1	20636	32.1	23801
1266	5	16.6	21987	16.6	29325	16.6	29331
1267	10.6	77.4	15747	77.4	21392	77.4	22884
1268	6.5	31.4	19897	31.4	26039	31.4	27127
1269	7.8	47.2	16681	47.2	21778	47.2	24183
1270	7.8	45.6	19091	45.6	25449	45.6	26558
1271	10.5	84.1	16526	84.1	21019	84.1	23839
1272	9	57.3	17574	57.3	23447	57.3	25342
1273	5.5	22.3	15857	22.3	20785	22.3	24169
1274	7.8	48.2	15668	48.2	20719	48.2	23058
1275	10.6	86.9	16865	86.9	22536	86.9	24421
1276	5	19.6	20368	19.6	26716	19.6	27959
1277	9.5	69.9	13347	69.9	15961	69.9	20627
1278	5.2	19.6	18175	19.6	22267	19.6	26388
1279	5.2	20.6	21428	20.6	28392	20.6	28685
1280	9.7	72.8	15825	72.8	21459	72.8	22939
1281	6.5	32.7	19548	32.7	26584	32.7	26988
1282	6.6	33.7	15924	33.7	21578	33.7	23459
1283	6.3	31.2	18491	31.2	24337	31.2	26130
1284	7.3	41.4	16696	41.4	22628	41.4	24104
1285	5.6	24.7	13692	24.7	16172	24.7	23649
1286	7.5	42.5	18495	42.5	24978	42.5	26211
1287	8.1	48.3	16836	48.3	22905	48.3	24790
1288	8	49.4	14600	49.4	19028	49.4	22428
1289	5.5	20.8	18407	20.8	24448	20.8	27022
1290	7.9	48.9	16885	48.9	22609	48.9	24587
1291	8.4	49.7	20836	49.7	27284	49.7	28520
1292	7.2	38	21792	38	28571	38	29046
1293	8.1	51.7	13071	51.7	17488	51.7	20507
1294	5.6	23.5	16946	23.5	21796	23.5	25648
1295	8	46.6	16803	46.6	22357	46.6	24981
1296	5.7	24.8	14026	24.8	17151	24.8	21702
1297	7	36.8	14366	36.8	18391	36.8	22492
1298	10.4	80.3	17274	80.3	22989	80.3	24877
1299	6.9	34.6	16008	34.6	21541	34.6	23877
1300	8.6	54.4	12917	54.4	17293	54.4	20089
1301	5.2	18.7	18188	18.7	24171	18.7	26130
1302	7.5	43.7	14897	43.7	19481	43.7	22846
1303	6.6	32.7	13609	32.7	17756	32.7	21305
1304	8.3	54	13835	54	18110	54	22646
1305	8	45.8	21737	45.8	29238	45.8	28806
1306	6.1	28.7	15008	28.7	18680	28.7	22443
1307	9.3	66.8	15758	66.8	20726	66.8	23927
1308	6.1	27.8	17750	27.8	24469	27.8	25074
1309	10.1	71.7	13263	71.7	16233	71.7	20420
1310	6.9	36.2	13463	36.2	17107	36.2	21087
1311	7.5	44.2	17152	44.2	22965	44.2	24669
1312	6	26.4	12753	26.4	14701	26.4	20800
1313	8.1	50	14573	50	20137	50	22433
1314	5.2	20	14930	20	18391	20	21971
1315	7.2	40.4	16489	40.4	21506	40.4	24369
1316	10.1	75.5	10093	75.5	13610	75.5	16394
1317	8.7	58.7	17427	58.7	22921	58.7	24865
1318	6.3	26.5	14355	26.5	18513	26.5	22803
1319	7.2	38.5	15342	38.5	20828	38.5	23201
1320	6.9	34.8	16467	34.8	22281	34.8	24355
1321	6.9	35.3	18205	35.3	24253	35.3	25985
1322	8.1	49.5	15726	49.5	20895	49.5	22948
1323	6.1	25.9	17607	25.9	23066	25.9	25041
1324	5	19.1	17598	19.1	22075	19.1	25266
1325	5.2	20.3	17721	20.3	23437	20.3	24627
1326	10.5	79.6	13621	79.6	17291	79.6	21423
1327	6.3	29.2	16908	29.2	21800	29.2	24628
1328	5.3	22.2	15216	22.2	18233	22.2	25222
1329	10.2	81.6	15404	81.6	21085	81.6	22419
1330	7.6	44.6	15424	44.6	21909	44.6	23193
1331	9.8	72.3	17048	72.3	24114	72.3	24691
1332	5.1	20.8	14184	20.8	15971	20.8	22294
1333	9.4	60	16851	60	22331	60	24275
1334	6	28.2	16071	28.2	20689	28.2	23578
1335	7.4	41.5	14290	41.5	17511	41.5	21864
1336	6.6	31.2	16431	31.2	19891	31.2	24819
1337	5.2	18.5	15114	18.5	16899	18.5	23136
1338	7.8	44.9	18052	44.9	24206	44.9	25359
1339	8.5	56	14921	56	18165	56	22834
1340	7.7	41.8	15299	41.8	18729	41.8	24008
1341	6.1	28.8	15112	28.8	20142	28.8	22675
1342	5.7	24.6	17581	24.6	21403	24.6	26136
1343	5	19.1	20165	19.1	27023	19.1	28192
1344	9.1	64.6	14347	64.6	18582	64.6	22689
1345	5	19.5	21010	19.5	27750	19.5	28516
1346	8.5	50.8	14760	50.8	19653	50.8	22386
1347	7.2	36.5	18194	36.5	24422	36.5	25911
1348	5.9	27.1	14845	27.1	19531	27.1	23234
1349	11.6	104	14622	104	19880	104	20651
1350	9.3	67.6	14867	67.6	19603	67.6	22498
1351	8.5	54	16932	54	22078	54	24742
1352	6.8	31.3	14046	31.3	17492	31.3	22364
1353	9	63.4	16310	63.4	21984	63.4	24670
1354	8.9	59.6	19125	59.6	25680	59.6	26831
1355	9.3	64.5	16518	64.5	22350	64.5	24182
1356	11	86.2	15544	86.2	20827	86.2	23294
1357	6.4	31.6	19021	31.6	25101	31.6	26719
1358	12	111	14806	111	20146	111	22828
1359	5.8	26.4	13539	26.4	16168	26.4	21962
1360	5.5	22.9	15553	22.9	18719	22.9	25418
1361	8.9	62.1	13412	62.1	17620	62.1	22072
1362	8	47.2	16028	47.2	21679	47.2	23881
1363	8.8	58.9	14388	58.9	18318	58.9	21929
1364	5.6	24.7	18290	24.7	24157	24.7	25871
1365	5.6	21.4	19635	21.4	26035	21.4	27423
1366	7.8	43.8	11027	43.8	14169	43.8	18894
1367	6.1	27.9	19334	27.9	25840	27.9	26532
1368	12.1	102	17162	102	22960	102	25014
1369	10	70.6	13785	70.6	19113	70.6	21335
1370	6.5	33.4	14261	33.4	18827	33.4	21074
1371	7.6	38.7	14942	38.7	18911	38.7	22936
1372	7.7	44.6	19347	44.6	26096	44.6	26702
1373	7.4	35.1	20351	35.1	26780	35.1	27553
1374	6.7	34.8	18363	34.8	24497	34.8	25928
1375	7.4	39.3	15068	39.3	18629	39.3	23151
1376	7.4	40.9	17252	40.9	23666	40.9	24691
1377	5.8	23.1	16880	23.1	20202	23.1	25323
1378	9.4	66.6	15724	66.6	21073	66.6	23336
1379	7.3	41.3	17108	41.3	20822	41.3	25145
1380	7.5	41.6	18435	41.6	24643	41.6	26391
1381	8.3	38.1	18051	38.1	24212	38.1	25767
1382	9.2	65	17482	65	23603	65	25066
1383	6.4	31.3	15561	31.3	17566	31.3	24575
1384	6.5	33	18190	33	23949	33	25963
1385	8.4	54.5	16403	54.5	21161	54.5	23483
1386	8.2	51.9	16094	51.9	21587	51.9	23563
1387	6.2	27.5	14549	27.5	18367	27.5	22139
1388	8	50.5	16664	50.5	20926	50.5	24548
1389	5.8	23	17877	23	23104	23	25246
1390	5.3	21.1	20330	21.1	27277	21.1	27812
1391	9.5	68.2	18513	68.2	24874	68.2	26395
1392	8.3	49.3	18168	49.3	24805	49.3	25914
1393	7.2	37	16902	37	21545	37	24691
1394	7.3	42.1	13916	42.1	18458	42.1	21621
1395	5.2	19.7	17236	19.7	20950	19.7	24984
1396	6.9	35.8	15385	35.8	19288	35.8	23003
1397	6	27.9	15052	27.9	17561	27.9	24365
1398	12.6	115	17739	115	23620	115	25596
1399	10.2	76.8	14313	76.8	18733	76.8	22032
1400	10.9	89.2	16300	89.2	21807	89.2	24409
1401	6.7	34.9	15978	34.9	21243	34.9	24208
1402	8.7	56.1	12505	56.1	16721	56.1	20346
1403	7.3	41.8	13425	41.8	18577	41.8	21490
1404	8.7	46.6	15225	46.6	19906	46.6	23026
1405	8.7	58.6	17245	58.6	23075	58.6	25191
1406	8.2	47.1	12542	47.1	16893	47.1	19665
1407	8.1	45.9	15093	45.9	20485	45.9	22402
1408	6.7	33	16653	33	20950	33	24230
1409	6.3	27	18803	27	23664	27	26804
1410	5.1	19.6	16548	19.6	20264	19.6	24764
1411	6.6	33.7	13726	33.7	17515	33.7	21576
1412	10	74.3	16984	74.3	23185	74.3	24503
1413	6.6	32.6	17591	32.6	22178	32.6	26181
1414	7.8	47.7	15833	47.7	21121	47.7	23989
1415	5.2	21.3	18490	21.3	24266	21.3	26459
1416	12.5	116	17290	116	23385	116	25075
1417	10.2	79.5	15249	79.5	20402	79.5	23099
1418	5.9	27	17343	27	21177	27	25086
1419	6	27.6	18189	27.6	23688	27.6	25996
1420	11	89.2	16843	89.2	22393	89.2	24332
1421	5.2	19.5	20082	19.5	26267	19.5	27533
1422	5.6	24.2	17965	24.2	23120	24.2	25763
1423	6.6	33	13664	33	17402	33	21658
1424	6	27.5	15471	27.5	20180	27.5	23094
1425	5	17.7	22656	17.7	29571	17.7	29845
1426	5.4	21.3	19912	21.3	25648	21.3	27463
1427	5.8	24	16818	24	21921	24	24174
1428	5.6	24.6	15773	24.6	20834	24.6	23249
1429	5.3	22.2	14927	22.2	19346	22.2	24164
1430	7.7	46	20456	46	27713	46	27781
1431	8.4	53	16071	53	21319	53	23915
1432	8.5	56.1	15628	56.1	21142	56.1	21746
1433	9.5	59.9	19228	59.9	25118	59.9	26958
1434	5.1	20	17560	20	22083	20	25621
1435	6.7	34.8	17535	34.8	24417	34.8	25688
1436	5.9	21.4	21210	21.4	27967	21.4	28325
1437	8.9	58.3	18436	58.3	25107	58.3	25893
1438	6.2	29.1	20009	29.1	26494	29.1	27537
1439	8.7	58.2	17153	58.2	23157	58.2	24818
1440	7.5	42	16227	42	21688	42	23885
1441	6.7	34.7	14937	34.7	19477	34.7	22978
1442	5.1	19.6	17684	19.6	23427	19.6	25715
1443	9.8	67.4	13557	67.4	17224	67.4	20764
1444	10.8	89.6	16681	89.6	22358	89.6	25007
1445	7.5	43.6	16997	43.6	23217	43.6	24463
1446	8	48.3	16469	48.3	22510	48.3	24227
1447	10.1	77.8	14319	77.8	18608	77.8	21860
1448	6.4	31.8	17122	31.8	20726	31.8	25293
1449	9.3	67.7	14574	67.7	18996	67.7	22225
1450	5.9	26.4	15639	26.4	18299	26.4	24353
1451	5.5	22.2	16676	22.2	18653	22.2	25382
1452	5.6	22.8	21189	22.8	29148	22.8	27983
1453	9	60.3	19403	60.3	25948	60.3	26747
1454	8.3	51.7	20385	51.7	27983	51.7	27884
1455	6.3	30.3	15790	30.3	21113	30.3	23494
1456	7.6	43.7	13735	43.7	18285	43.7	21640
1457	6.8	34.4	15763	34.4	20857	34.4	24165
1458	9.2	65.2	15324	65.2	20827	65.2	23273
1459	6.9	35.5	15993	35.5	20698	35.5	23861
1460	6.6	33.8	18029	33.8	24243	33.8	25922
1461	7	36.2	18962	36.2	25030	36.2	26823
1462	6.5	32.9	16517	32.9	22011	32.9	24678
1463	8.3	50.6	15178	50.6	20155	50.6	23244
1464	5.5	22.4	14839	22.4	18691	22.4	22351
1465	6.3	29.5	13461	29.5	16535	29.5	19331
1466	7.3	41.4	14358	41.4	17676	41.4	21513
1467	7.7	43.1	16434	43.1	21796	43.1	24154
1468	7	35.8	18608	35.8	24527	35.8	25932
1469	9.2	61.6	14913	61.6	19797	61.6	20775
1470	7.4	41.6	14311	41.6	18249	41.6	21196
1471	5.1	19.8	19804	19.8	26237	19.8	27995
1472	7.6	44.8	10442	44.8	13359	44.8	17297
1473	7.9	47.2	15855	47.2	20487	47.2	24330
1474	9.5	70.8	17936	70.8	24454	70.8	25899
1475	8.5	54.9	13951	54.9	18042	54.9	21454
1476	6.3	28.8	20015	28.8	25975	28.8	27538
1477	6.9	35.2	17749	35.2	23847	35.2	24966
1478	7.1	38.7	16403	38.7	21412	38.7	24683
1479	7	36	16782	36	22491	36	24747
1480	13.3	133	15102	133	18873	133	22550
1481	7.9	46.1	14806	46.1	18056	46.1	22595
1482	6.5	30.8	17930	30.8	23119	30.8	25999
1483	6	27.5	16455	27.5	20843	27.5	24108
1484	7.2	39.7	16788	39.7	22781	39.7	24908
1485	5.3	21.7	16039	21.7	20968	21.7	23785
1486	6.1	25.9	18287	25.9	23846	25.9	26176
1487	7.2	38	17070	38	22261	38	24093
1488	9.4	63.5	16219	63.5	20030	63.5	23990
1489	6.7	35.1	18170	35.1	24092	35.1	26228
1490	8.9	61	17886	61	24076	61	25650
1491	6	27.9	15794	27.9	21053	27.9	23547
1492	9.8	74.9	16327	74.9	21842	74.9	23835
1493	8.8	58.7	15986	58.7	21340	58.7	23460
1494	5.3	20.9	14547	20.9	16759	20.9	23676
1495	7.9	46	15294	46	20276	46	23487
1496	5.4	22.9	15562	22.9	19924	22.9	22927
1497	10	72.5	19099	72.5	25196	72.5	26591
1498	5.2	20.8	16642	20.8	21111	20.8	24596
1499	8.9	56.2	14332	56.2	19703	56.2	21965
1500	9	59	14755	59	19862	59	22614
1501	8.6	58.6	13832	58.6	18724	58.6	21602
1502	8.9	58.2	13526	58.2	18009	58.2	20744
1503	5.3	21.9	14423	21.9	17558	21.9	21304
1504	7.4	41.4	17339	41.4	22792	41.4	24482
1505	6.1	26	14794	26	17876	26	22981
1506	8.4	52.3	13690	52.3	16453	52.3	21338
1507	7.2	33.6	17087	33.6	21334	33.6	23924
1508	5.7	24.8	15827	24.8	20706	24.8	23567
1509	6.8	36	15424	36	21101	36	23073
1510	11.1	93.5	12499	93.5	15105	93.5	20128
1511	5.4	19.4	17873	19.4	22476	19.4	25707
1512	7.5	27.1	18338	27.1	24513	27.1	26610
1513	6.6	32.4	15407	32.4	20280	32.4	23557
1514	5.8	24.5	15617	24.5	21300	24.5	24055
1515	5.3	19.6	19472	19.6	25528	19.6	27240
1516	8.3	54.3	13115	54.3	17571	54.3	21014
1517	9	58.4	17452	58.4	23729	58.4	24936
1518	6.8	34.7	13504	34.7	17857	34.7	21344
1519	6.5	33.5	15812	33.5	20115	33.5	22205
1520	7.6	45	14745	45	19787	45	22624
1521	8.2	50.5	16626	50.5	22788	50.5	23989
1522	7.2	35.2	15508	35.2	20664	35.2	23598
1523	9.8	63.5	14403	63.5	17536	63.5	22639
1524	7.9	46.3	15871	46.3	21002	46.3	23893
1525	9.3	62.2	16780	62.2	23142	62.2	24311
1526	8.6	50.9	14665	50.9	19244	50.9	22498
1527	9.8	61	15073	61	18889	61	21969
1528	5.1	19.8	15245	19.8	17589	19.8	24923
1529	6	23.9	17324	23.9	21982	23.9	25115
1530	8.1	49.2	12719	49.2	14768	49.2	20631
1531	5.4	22.8	18265	22.8	24598	22.8	26094
1532	6.1	27.9	16041	27.9	20954	27.9	23302
1533	5.1	18.9	17679	18.9	22923	18.9	25302
1534	7.7	45.2	16234	45.2	21543	45.2	24311
1535	9.1	63.2	16197	63.2	19769	63.2	23814
1536	8.2	47.8	18189	47.8	23741	47.8	25847
1537	6.7	34.8	19265	34.8	26089	34.8	26795
1538	9.6	68.7	16318	68.7	21570	68.7	24153
1539	9.4	62.4	15371	62.4	20729	62.4	23280
1540	7.9	45.6	16129	45.6	19368	45.6	24569
1541	7.8	44.4	15920	44.4	21585	44.4	24425
1542	9.3	65.6	19483	65.6	26549	65.6	27107
1543	7.1	38.3	18054	38.3	23537	38.3	25880
1544	7.5	41.1	19695	41.1	26436	41.1	27324
1545	10.7	82.3	16734	82.3	22486	82.3	24731
1546	6.8	35.8	15014	35.8	18687	35.8	22471
1547	9.3	59.6	14287	59.6	17370	59.6	22571
1548	6.3	29.2	13301	29.2	15147	29.2	21180
1549	6	24.8	16657	24.8	22035	24.8	24109
1550	8.8	59.4	14568	59.4	17908	59.4	22167
1551	9.3	67.7	14120	67.7	18304	67.7	21637
1552	5.2	19.1	18721	19.1	24131	19.1	26049
1553	8	47.7	21047	47.7	28636	47.7	28262
1554	5.7	25.3	13298	25.3	14895	25.3	21781
1555	11.4	89.3	12053	89.3	15681	89.3	19650
1556	6.6	34	13235	34	17016	34	20574
1557	6.4	32.4	20840	32.4	27112	32.4	28291
1558	12.1	106	11994	106	15641	106	19620
1559	5.8	22.4	20830	22.4	27231	22.4	28097
1560	9.6	70.6	16121	70.6	21866	70.6	24371
1561	5.2	20.2	12084	20.2	15931	20.2	20978
1562	7.9	44.3	16069	44.3	21544	44.3	24008
1563	5.6	23.3	18881	23.3	24931	23.3	26511
1564	6	28.5	18296	28.5	24639	28.5	25987
1565	10.8	90.8	15325	90.8	20959	90.8	22852
1566	8.2	50.8	14786	50.8	19317	50.8	22840
1567	10	62.6	17034	62.6	22336	62.6	25043
1568	5.9	25.9	16280	25.9	21814	25.9	23981
1569	8.2	51.6	14656	51.6	18294	51.6	22507
1570	9	63.7	17023	63.7	23244	63.7	25174
1571	5.4	18.1	16000	18.1	20419	18.1	23828
1572	6.9	30.4	17744	30.4	23403	30.4	25396
1573	9.3	61.6	16503	61.6	21877	61.6	24174
1574	7.6	39	14105	39	18986	39	22397
1575	5.3	21.5	18451	21.5	23048	21.5	25833
1576	7	36.6	14320	36.6	17001	36.6	21505
1577	6.1	27.6	13664	27.6	16729	27.6	20902
1578	5.9	24.1	12959	24.1	16981	24.1	21402
1579	7.4	38.2	13315	38.2	17401	38.2	21541
1580	6	28.4	14869	28.4	17912	28.4	23068
1581	8.7	49.2	16089	49.2	21758	49.2	23983
1582	8.2	51.7	16531	51.7	20573	51.7	24486
1583	6.6	34.3	17586	34.3	23570	34.3	25067
1584	6.2	26.5	19774	26.5	26886	26.5	26836
1585	5.3	20.6	18644	20.6	24078	20.6	26039
1586	7.4	43.2	16062	43.2	21315	43.2	24057
1587	8.1	51.1	16193	51.1	19989	51.1	24410
1588	6.2	28.2	15929	28.2	20883	28.2	23535
1589	5.3	21.3	17369	21.3	22742	21.3	24977
1590	6.5	31.9	13023	31.9	15497	31.9	20026
1591	8.1	50.4	11987	50.4	15783	50.4	17513
1592	6.5	31.3	19696	31.3	26245	31.3	27236
1593	9.3	66.7	18600	66.7	24699	66.7	25986
1594	5.1	19.2	16786	19.2	21647	19.2	25067
1595	9.5	70.1	15624	70.1	20418	70.1	23475
1596	7.1	38.7	18750	38.7	25764	38.7	26293
1597	6.1	28.7	17101	28.7	22050	28.7	24112
1598	5.7	25.7	14869	25.7	17677	25.7	24174
1599	6.7	35.1	15404	35.1	20114	35.1	23470
1600	5.8	25.3	18790	25.3	24556	25.3	26507
1601	5.9	26.2	16467	26.2	19375	26.2	24311
1602	5.9	27.3	12391	27.3	13824	27.3	21941
1603	5.2	20.7	9652	20.7	11274	20.7	17837
1604	6	25	18412	25	24696	25	26418
1605	5.6	24.2	18279	24.2	24411	24.2	26073
1606	5.2	16.9	21217	16.9	28770	16.9	28400
1607	5.6	23.5	19335	23.5	25020	23.5	27088
1608	6.2	24.3	15474	24.3	17201	24.3	24132
1609	9.8	68	13393	68	18485	68	21510
1610	5.1	18.6	16724	18.6	20543	18.6	25336
1611	8.5	56.1	14668	56.1	19502	56.1	22293
1612	8.3	53.1	12157	53.1	15336	53.1	18067
1613	9.3	66.5	12626	66.5	17052	66.5	18677
1614	8.5	56.2	16610	56.2	21477	56.2	24516
1615	5.8	24.6	13400	24.6	15068	24.6	20493
1616	5.1	18.9	16915	18.9	21640	18.9	25789
1617	5.3	21.7	18336	21.7	23967	21.7	26475
1618	9.5	64.4	18069	64.4	23986	64.4	25901
1619	7.1	39.9	19142	39.9	24819	39.9	26499
1620	7.6	43.7	14322	43.7	19524	43.7	22673
1621	6.3	29.1	18668	29.1	24567	29.1	26063
1622	9.7	69.3	12758	69.3	17020	69.3	20260
1623	10.8	87.5	13193	87.5	17220	87.5	20371
1624	6.1	28.8	14132	28.8	16469	28.8	22704
1625	5.2	20.8	15535	20.8	18614	20.8	22600
1626	5.2	19.5	19318	19.5	25614	19.5	27156
1627	5.6	23.5	19083	23.5	25327	23.5	26772
1628	6	24.8	21563	24.8	29733	24.8	28698
1629	9.7	73.3	17004	73.3	23159	73.3	24762
1630	6.9	35.9	13677	35.9	15964	35.9	21334
1631	7.1	39.2	13619	39.2	16909	39.2	20866
1632	5.9	26.4	14487	26.4	17097	26.4	21890
1633	8.2	49.3	16302	49.3	20348	49.3	23659
1634	7.5	44.3	12798	44.3	15756	44.3	20399
1635	8.9	62	17301	62	23746	62	25055
1636	9.8	73.6	15308	73.6	20123	73.6	23417
1637	8.6	53.6	18319	53.6	24795	53.6	26128
1638	9.2	56.6	14064	56.6	17586	56.6	21606
1639	10.2	70.6	15175	70.6	19813	70.6	23724
1640	5.4	21.5	17255	21.5	22080	21.5	24651
1641	7.3	36.8	12494	36.8	16517	36.8	19381
1642	6.4	31.6	13803	31.6	17670	31.6	21411
1643	6.5	32.6	14064	32.6	17937	32.6	21790
1644	9.4	63.5	16283	63.5	21576	63.5	23878
1645	5.6	18.1	18168	18.1	22238	18.1	26061
1646	5.6	24	15653	24	18330	24	24448
1647	5.4	23.1	14536	23.1	16592	23.1	24039
1648	10.5	76.6	17414	76.6	24346	76.6	25288
1649	5	19.6	19689	19.6	23632	19.6	27162
1650	5.8	21.9	13568	21.9	17842	21.9	23125
1651	6.8	29.9	16585	29.9	22179	29.9	25316
1652	5.3	22	19518	22	26487	22	26812
1653	7.3	42.2	16081	42.2	21259	42.2	23393
1654	11.7	103	15504	103	20972	103	23797
1655	11.7	103	15111	103	20037	103	22755
1656	7.9	48.9	16873	48.9	23114	48.9	24570
1657	11.4	101	12605	101	17304	101	20079
1658	11.1	89	19641	89	26651	89	26978
1659	10.5	82.9	15905	82.9	21491	82.9	23670
1660	8.7	57.7	17098	57.7	22576	57.7	24743
1661	8.7	52.3	14129	52.3	17899	52.3	21545
1662	6.4	29.8	19559	29.8	26829	29.8	27278
1663	5.2	20.6	15763	20.6	20095	20.6	23408
1664	5.8	25.3	13819	25.3	16836	25.3	21457
1665	6.5	29.2	13158	29.2	16898	29.2	21412
1666	7.6	43.9	12482	43.9	16107	43.9	18947
1667	6.9	35.5	16931	35.5	21667	35.5	24792
1668	7.5	44.3	15495	44.3	20928	44.3	23065
1669	6.4	31.8	11438	31.8	15922	31.8	20548
1670	7.7	45.6	16831	45.6	21881	45.6	24350
1671	9.2	63.9	18079	63.9	23687	63.9	25674
1672	6.1	25.4	21131	25.4	27063	25.4	28462
1673	5.1	17.8	19739	17.8	24117	17.8	27354
1674	7.4	41.1	17772	41.1	23777	41.1	25453
1675	5.1	19.8	15651	19.8	18806	19.8	25231
1676	9.5	69	16178	69	22625	69	24132
1677	5.6	22.4	17174	22.4	21396	22.4	25177
1678	8.2	47.6	18687	47.6	24845	47.6	26156
1679	5.8	26	19042	26	24026	26	26553
1680	10	77.9	15946	77.9	21835	77.9	23698
1681	6.7	33.6	21611	33.6	28610	33.6	28774
1682	5.1	17.4	20484	17.4	27203	17.4	27673
1683	5.4	22.6	20400	22.6	26079	22.6	28518
1684	6.9	36.2	17184	36.2	22212	36.2	25531
1685	7.9	47.6	14927	47.6	19470	47.6	23044
1686	7.8	45.8	16325	45.8	21266	45.8	23690
1687	6.4	31.8	15975	31.8	20761	31.8	23968
1688	6.1	28.7	16292	28.7	20327	28.7	24381
1689	6.8	33.6	13496	33.6	15747	33.6	23398
1690	5.9	26.5	17893	26.5	24525	26.5	26006
1691	5.5	23.1	17367	23.1	22365	23.1	24521
1692	8.3	44.6	13879	44.6	16435	44.6	21514
1693	7.3	39.9	16415	39.9	19825	39.9	24183
1694	7.1	38.5	13782	38.5	17739	38.5	22561
1695	6.5	32.4	19145	32.4	25637	32.4	26954
1696	8.4	54.5	12394	54.5	16711	54.5	19545
1697	6.2	29	12664	29	15015	29	19928
1698	7.6	43.1	13323	43.1	16048	43.1	20703
1699	6.1	29	15574	29	20958	29	24031
1700	9.4	68.4	15251	68.4	20511	68.4	22608
1701	5.5	22.4	17300	22.4	20355	22.4	25065
1702	8.2	49.9	17665	49.9	23007	49.9	25393
1703	6.2	28.6	17554	28.6	23564	28.6	25066
1704	5.2	21.2	19599	21.2	26580	21.2	27007
1705	9.9	73.3	14495	73.3	20518	73.3	22408
1706	8.1	48.3	16000	48.3	20148	48.3	23372
1707	10.1	76.3	13674	76.3	17819	76.3	22239
1708	7.3	40.8	17744	40.8	23888	40.8	25636
1709	5.9	25.6	12275	25.6	14143	25.6	19162
1710	5.6	14.2	21454	14.2	28116	14.2	28560
1711	7.4	41.5	15858	41.5	21076	41.5	23200
1712	11	92.5	15742	92.5	21359	92.5	23857
1713	6	27.5	14684	27.5	19117	27.5	22493
1714	9	59.6	15802	59.6	20968	59.6	23544
1715	8.7	55.8	17840	55.8	23334	55.8	25704
1716	6.8	34.7	15362	34.7	20479	34.7	24277
1717	6.4	29.3	14458	29.3	18796	29.3	22729
1718	8.3	51.6	20061	51.6	26054	51.6	26616
1719	5.7	24.6	13576	24.6	17549	24.6	20460
1720	6.4	30.6	15453	30.6	19221	30.6	22717
1721	7.2	37.9	16805	37.9	21906	37.9	25129
1722	7.9	47.8	18127	47.8	23774	47.8	25912
1723	7.8	46.5	13066	46.5	16618	46.5	20712
1724	6.8	32.3	17956	32.3	23436	32.3	25400
1725	12.5	116	13740	116	17987	116	21090
1726	12.5	121	14697	121	19634	121	22623
1727	9.9	75.8	17951	75.8	24017	75.8	25811
1728	7.2	37.2	17453	37.2	23488	37.2	25609
1729	6.5	31.6	22273	31.6	30080	31.6	29288
1730	8.4	42.1	17254	42.1	22236	42.1	24803
1731	9.7	73.6	15040	73.6	21150	73.6	22632
1732	5.5	22.2	18331	22.2	23889	22.2	25671
1733	7.3	39.2	18388	39.2	24175	39.2	26112
1734	5.2	20.5	13444	20.5	17167	20.5	21405
1735	5.3	16.6	19996	16.6	26378	16.6	27800
1736	8.3	53.4	15452	53.4	21242	53.4	23899
1737	7.3	41.1	16575	41.1	21665	41.1	24072
1738	7.1	37.1	15560	37.1	20441	37.1	23302
1739	9.9	73.3	15516	73.3	20851	73.3	23984
1740	7.2	38.7	14894	38.7	19654	38.7	23926
1741	7.9	48.1	16075	48.1	21422	48.1	24048
1742	8.1	49.1	15901	49.1	21601	49.1	23594
1743	6.8	33.4	13304	33.4	17333	33.4	20824
1744	7	36.9	13439	36.9	17789	36.9	22086
1745	8.4	54	14904	54	18571	54	21324
1746	6.5	30.2	16931	30.2	21914	30.2	24736
1747	8.1	51	16583	51	21273	51	24781
1748	6.8	33.8	16951	33.8	21363	33.8	25848
1749	6.3	30.9	14547	30.9	17137	30.9	21901
1750	5.7	22.6	17488	22.6	23391	22.6	25601
1751	7.2	40.3	16705	40.3	22282	40.3	24447
1752	8.1	48.1	10772	48.1	12623	48.1	17486
1753	11.9	107	14460	107	19455	107	22174
1754	6.8	35.7	12304	35.7	14463	35.7	19377
1755	9.2	63.8	17016	63.8	23199	63.8	24828
1756	6.3	30.9	13433	30.9	17888	30.9	20772
1757	5.6	23.4	16844	23.4	22502	23.4	23685
1758	9	59.9	20077	59.9	27097	59.9	27525
1759	6.7	34.8	14014	34.8	18071	34.8	20436
1760	10.5	86.8	13842	86.8	19122	86.8	21895
1761	6.6	30.7	17712	30.7	23204	30.7	24656
1762	7.6	44.8	16501	44.8	21717	44.8	24308
1763	5.1	20.1	14475	20.1	19646	20.1	22315
1764	7	37.6	15152	37.6	19914	37.6	22868
1765	11	93.2	17591	93.2	23037	93.2	25046
1766	5.3	21.4	19512	21.4	25120	21.4	26980
1767	5.2	20.6	17097	20.6	22645	20.6	24345
1768	9.4	66.7	15655	66.7	21368	66.7	23313
1769	7.3	41.8	16557	41.8	21880	41.8	24572
1770	7.7	45.9	14090	45.9	19245	45.9	21605
1771	9.2	66.3	15287	66.3	20001	66.3	23978
1772	8.4	55.5	14754	55.5	19253	55.5	22534
1773	6.2	29.6	16702	29.6	22260	29.6	24598
1774	6.1	28.1	18731	28.1	24756	28.1	26629
1775	7.6	42	18855	42	25292	42	26188
1776	7.7	37	16620	37	22024	37	23830
1777	7.1	38	15464	38	20789	38	23265
1778	7.2	38.8	17604	38.8	23056	38.8	25143
1779	5.1	19.8	21674	19.8	28786	19.8	28931
1780	9.7	73	13977	73	18733	73	21900
1781	6	27.9	15300	27.9	19487	27.9	24694
1782	7	35.2	20477	35.2	27426	35.2	27819
1783	7.6	43.6	17057	43.6	22293	43.6	24899
1784	7.3	40.7	15518	40.7	20011	40.7	23399
1785	7.2	37.6	14415	37.6	17692	37.6	21663
1786	8.6	57.1	15198	57.1	18797	57.1	22647
1787	7.5	42.4	15706	42.4	20777	42.4	23847
1788	11.8	101	13522	101	17501	101	21694
1789	6.9	35.1	17864	35.1	24472	35.1	25752
1790	10.1	74	16144	74	22164	74	24093
1791	6.2	29.7	15272	29.7	19099	29.7	21743
1792	9.6	66.7	17899	66.7	23823	66.7	25491
1793	7.2	37.9	16479	37.9	21944	37.9	24329
1794	10.1	79	16918	79	23052	79	24329
1795	7.5	43.3	13051	43.3	16203	43.3	21347
1796	12.8	116	13515	116	17206	116	20982
1797	5.3	19.5	22454	19.5	31383	19.5	29116
1798	5.3	20.5	18488	20.5	22944	20.5	27065
1799	11.4	101	16780	101	22521	101	24609
1800	10.1	74.4	17470	74.4	23251	74.4	25373
1801	8.6	53	14647	53	19959	53	23063
1802	10.8	84	19206	84	26254	84	26794
1803	9.6	70.4	17401	70.4	23553	70.4	25425
1804	6.3	29.6	17836	29.6	23552	29.6	25187
1805	5.4	22.5	20588	22.5	26866	22.5	28001
1806	7.2	37.7	16272	37.7	20905	37.7	24257
1807	8.7	56.2	17057	56.2	22725	56.2	24810
1808	7.2	35.8	15410	35.8	19132	35.8	23721
1809	8.1	50.4	16462	50.4	21744	50.4	25181
1810	8	49.1	10751	49.1	13952	49.1	18704
1811	6.6	33.2	15061	33.2	19720	33.2	22892
1812	13.7	139	17049	139	23534	139	24736
1813	11.3	98.1	15598	98.1	20517	98.1	22954
1814	6.3	28.7	16131	28.7	20956	28.7	24156
1815	8.2	51	18445	51	24666	51	25990
1816	9.4	67.8	17001	67.8	23334	67.8	24859
1817	8.6	55.1	17590	55.1	24000	55.1	25817
1818	8.1	49.5	11295	49.5	14245	49.5	21548
1819	8.4	51.1	17354	51.1	22902	51.1	25503
1820	9.8	72.4	18603	72.4	24488	72.4	25991
1821	8.5	55	13571	55	17746	55	21035
1822	10.5	84.5	16642	84.5	22229	84.5	24013
1823	7.3	40.7	17990	40.7	24033	40.7	25790
1824	5.7	25.2	17760	25.2	22899	25.2	25579
1825	5.6	24.5	12863	24.5	17529	24.5	20850
1826	9.4	69	17705	69	23762	69	25404
1827	7.2	38.3	16331	38.3	21667	38.3	24077
1828	6.5	32.3	16610	32.3	20513	32.3	24037
1829	12.3	107	15922	107	21703	107	23384
1830	13.2	134	16530	134	21890	134	24506
1831	5.2	20.3	13364	20.3	18414	20.3	21279
1832	10	76	14687	76	19741	76	23174
1833	7	37.4	14111	37.4	19614	37.4	22557
1834	11.2	85.2	14754	85.2	19955	85.2	22736
1835	5.3	20.9	19114	20.9	24708	20.9	26701
1836	6	28.4	11870	28.4	14384	28.4	17998
1837	9.2	65	12915	65	16735	65	21013
1838	13	132	16973	132	22181	132	24923
1839	5.4	20.9	20978	20.9	28184	20.9	28319
1840	6.4	31.6	15012	31.6	19016	31.6	22458
1841	8.1	50.3	16693	50.3	21877	50.3	24069
1842	5.7	24.8	20090	24.8	26370	24.8	27330
1843	6.3	30.9	16959	30.9	22448	30.9	24096
1844	9.1	57	16063	57	21808	57	23644
1845	6.8	34.1	18235	34.1	24062	34.1	25825
1846	5.1	17.8	18125	17.8	23548	17.8	25333
1847	9	63.3	14563	63.3	19009	63.3	22819
1848	9.2	64.4	13401	64.4	17874	64.4	22244
1849	8.3	52.3	17488	52.3	24112	52.3	25457
1850	6.6	32.5	14288	32.5	18559	32.5	22868
1851	7.3	40.8	18308	40.8	24558	40.8	26026
1852	8.8	57.8	13399	57.8	17712	57.8	21495
1853	5.7	23.9	20158	23.9	26835	23.9	27367
1854	6.3	28.6	15010	28.6	18514	28.6	22224
1855	7.9	48.9	15851	48.9	21014	48.9	23779
1856	7.4	42	18564	42	25301	42	26458
1857	10.9	86.9	14292	86.9	17695	86.9	21640
1858	6.3	29.9	18415	29.9	24357	29.9	26170
1859	5.1	18	20474	18	26313	18	27969
1860	9.1	61.4	13994	61.4	18262	61.4	21385
1861	10.6	85	16540	85	21981	85	24705
1862	8	50.4	13571	50.4	17111	50.4	20757
1863	7.9	46.9	15719	46.9	20256	46.9	23174
1864	7	34.2	15945	34.2	20051	34.2	23036
1865	8.6	56.1	17645	56.1	23313	56.1	25435
1866	8.7	59.2	12486	59.2	16373	59.2	21110
1867	6.3	28.4	15817	28.4	19874	28.4	23342
1868	10.3	77.7	15339	77.7	20462	77.7	22743
1869	5.9	25.2	20590	25.2	26888	25.2	28023
1870	6.8	35.5	19292	35.5	26344	35.5	26544
1871	8.1	51.1	12354	51.1	16026	51.1	19813
1872	8.5	54	17383	54	23398	54	24784
1873	8.3	52.8	13866	52.8	18261	52.8	21568
1874	7.7	45.9	15097	45.9	20246	45.9	22851
1875	10.5	85.5	16324	85.5	21494	85.5	24199
1876	6.6	34.2	15868	34.2	21180	34.2	23303
1877	7.1	39.6	15182	39.6	21110	39.6	23801
1878	9.1	63.2	16407	63.2	21525	63.2	24239
1879	8.5	54.8	16851	54.8	22479	54.8	24793
1880	7.2	40.5	13548	40.5	16819	40.5	20899
1881	7.3	41.5	14111	41.5	18585	41.5	22070
1882	8.9	57.5	17075	57.5	22940	57.5	24506
1883	9.2	65.5	16497	65.5	22648	65.5	24069
1884	8	46.9	15828	46.9	21640	46.9	23289
1885	5.4	23	17427	23	22553	23	25229
1886	6.7	33	22287	33	30902	33	29037
1887	7.7	45.2	16796	45.2	22136	45.2	25068
1888	9.5	69.6	17694	69.6	24447	69.6	25216
1889	5.9	26.8	15496	26.8	20701	26.8	23069
1890	8.9	58.1	19024	58.1	25041	58.1	26548
1891	6.9	37	16621	37	22182	37	24448
1892	10.2	79.7	14491	79.7	18558	79.7	21941
1893	8.3	49.5	16604	49.5	21808	49.5	24649
1894	6.6	32.1	18993	32.1	24619	32.1	26874
1895	8.4	54.8	13375	54.8	17761	54.8	19803
1896	7.2	39.2	20092	39.2	26734	39.2	27538
1897	7.9	45.2	15652	45.2	20599	45.2	23740
1898	8.9	60.9	17407	60.9	22320	60.9	25314
1899	8.7	57.7	15033	57.7	20640	57.7	22514
1900	8.4	52.1	14874	52.1	19529	52.1	23039
1901	7.9	47.8	13531	47.8	18486	47.8	21481
1902	8.8	56.4	16775	56.4	22296	56.4	24306
1903	7.1	38	15542	38	20820	38	22759
1904	6.1	26.3	19020	26.3	26090	26.3	27302
1905	6.1	28.7	15004	28.7	19447	28.7	23092
1906	5.2	20.6	21179	20.6	27101	20.6	28110
1907	6.2	28.4	15753	28.4	20596	28.4	23387
1908	7.8	47.2	17689	47.2	23078	47.2	25755
1909	10.3	82	18880	82	25614	82	26326
1910	8.8	58.9	13467	58.9	18136	58.9	20667
1911	5.6	24	19377	24	24940	24	27056
1912	10.1	76.2	17757	76.2	23864	76.2	25229
1913	11.4	92.8	18391	92.8	24929	92.8	25606
1914	6	28.1	16923	28.1	20397	28.1	24342
1915	6.3	30.2	15223	30.2	20147	30.2	23205
1916	7.8	46.6	18176	46.6	24286	46.6	25760
1917	7	36.8	16670	36.8	21941	36.8	24899
1918	6.8	31.9	14784	31.9	19653	31.9	22929
1919	6.1	28.8	20929	28.8	28167	28.8	28151
1920	10.9	92.5	18029	92.5	23798	92.5	25426
1921	6.9	34	19007	34	25048	34	26635
1922	8.9	58.1	16644	58.1	22401	58.1	24475
1923	6.5	32.4	15252	32.4	19706	32.4	22891
1924	6.9	37.2	17415	37.2	22641	37.2	25132
1925	8.3	48.8	16007	48.8	21003	48.8	24087
1926	7	37.7	16669	37.7	21935	37.7	24493
1927	6	27.9	14564	27.9	18452	27.9	22000
1928	8.5	53.4	16814	53.4	22602	53.4	24477
1929	8.4	52.2	16644	52.2	21746	52.2	23645
1930	7.3	40.3	16356	40.3	21362	40.3	24555
1931	10.9	93.4	16528	93.4	22329	93.4	23920
1932	11.9	109	17870	109	23435	109	25709
1933	9.1	59.3	16451	59.3	21993	59.3	24930
1934	7.8	46.4	16019	46.4	21093	46.4	24122
1935	7.9	45.9	19771	45.9	25574	45.9	27573
1936	6	28.2	20047	28.2	27217	28.2	27371
1937	12.1	115	16759	115	22602	115	25194
1938	5	18.4	20165	18.4	27483	18.4	27426
1939	11.6	99.9	16777	99.9	22664	99.9	24410
1940	9.2	63.3	15828	63.3	21409	63.3	24267
1941	8.2	48.4	17837	48.4	24416	48.4	26185
1942	10	74	15096	74	20210	74	22846
1943	7.7	41.9	17564	41.9	22915	41.9	25382
1944	10.6	79.7	18248	79.7	24368	79.7	25574
1945	9.4	67.8	17551	67.8	23536	67.8	25200
1946	7.3	39.7	13812	39.7	18502	39.7	21712
1947	6	24.2	19520	24.2	26360	24.2	27408
1948	7.7	45.8	16868	45.8	22626	45.8	25142
1949	6.3	31	14330	31	19460	31	22137
1950	7.7	45	17385	45	23893	45	25383
1951	6.8	36.2	18162	36.2	24335	36.2	25727
1952	10.9	88.9	18588	88.9	25822	88.9	26063
1953	5.6	20.1	21211	20.1	28386	20.1	28370
1954	8.9	58.1	17238	58.1	23233	58.1	25314
1955	6.1	28.7	19934	28.7	25045	28.7	27869
1956	6.1	26.4	19473	26.4	25464	26.4	27058
1957	5.5	22.2	18042	22.2	24596	22.2	25741
1958	6.1	22.8	19519	22.8	25706	22.8	26575
1959	7.8	47.4	12779	47.4	16018	47.4	19686
1960	7.6	44.3	13349	44.3	16962	44.3	22518
1961	9.6	70.6	15017	70.6	19605	70.6	22825
1962	7	37.7	17470	37.7	23665	37.7	25071
1963	7.4	36	15923	36	20978	36	23729
1964	11	89	13548	89	18557	89	21814
1965	5.4	22.6	18585	22.6	25069	22.6	26064
1966	9	62.2	19705	62.2	25994	62.2	27038
1967	7.9	44.2	17876	44.2	22754	44.2	25868
1968	5.9	26.2	19428	26.2	25967	26.2	27060
1969	7.9	48.2	16597	48.2	22524	48.2	24270
1970	9.3	67.8	12880	67.8	18290	67.8	19678
1971	5.9	26.5	18970	26.5	25968	26.5	26525
1972	11.3	100	13951	100	19139	100	21417
1973	8.2	49.7	18627	49.7	24736	49.7	26452
1974	6.1	26.4	18389	26.4	23906	26.4	25688
1975	7.7	42.7	17276	42.7	22958	42.7	25160
1976	7.6	44.3	16386	44.3	21002	44.3	24212
1977	8.2	49.3	15766	49.3	21373	49.3	23902
1978	7.3	41.6	16267	41.6	21688	41.6	24020
1979	7.2	40	14095	40	18428	40	21992
1980	9	55.4	12683	55.4	17110	55.4	20956
1981	8.3	52.7	16238	52.7	22631	52.7	24328
1982	7	38.6	16031	38.6	21270	38.6	24237
1983	5.1	18.9	22302	18.9	30029	18.9	29385
1984	9.9	74.3	17765	74.3	23342	74.3	25468
1985	5.5	22.2	17047	22.2	20847	22.2	24716
1986	11.9	97.7	15845	97.7	20987	97.7	23563
1987	5.4	22.8	20213	22.8	27006	22.8	27564
[truncated: 2,026 more rows]

## Sheet: BCM-7482_110346_A2_20X_1
	Value
Cell Count	4045
Object Size	7.6
Object Area	46.2
Object Sum Area	187000
Object Mean[Green]	17629
Object Area[Red]	46.2
Object Sum Area[Red]	187000
Object Mean[Red]	22384
Object Area[Blue]	46.2
Object Sum Area[Blue]	187000
Object Mean[Blue]	25911
#	Size	Area	Mean[Green]	Area[Red]	Mean[Red]	Area[Blue]	Mean[Blue]
1	6.6	33.4	15547	33.4	20269	33.4	25821
2	7	37	14244	37	18793	37	24954
3	5.3	21.7	14715	21.7	18879	21.7	24575
4	7.2	35.2	15228	35.2	19700	35.2	26004
5	9.5	68.4	13321	68.4	17334	68.4	22782
6	6.6	34.3	15362	34.3	20114	34.3	25381
7	8.1	48.7	14498	48.7	18159	48.7	24471
8	7	38.3	18543	38.3	23517	38.3	28192
9	6.2	29.2	15839	29.2	20302	29.2	25591
10	5.1	19	14695	19	18080	19	25084
11	7.7	43.5	14116	43.5	18451	43.5	23134
12	6.8	35.3	12682	35.3	15858	35.3	22477
13	11	94.9	15032	94.9	20063	94.9	23791
14	7.6	45	13181	45	17457	45	21913
15	7.7	44.2	16449	44.2	20866	44.2	25330
16	6.2	25.3	14913	25.3	19244	25.3	24929
17	6	27.3	15188	27.3	18359	27.3	27009
18	5.3	21.9	18280	21.9	23277	21.9	27573
19	5.9	26.4	17479	26.4	22343	26.4	26901
20	8.9	50.5	16815	50.5	21771	50.5	26005
21	5.1	20.5	17550	20.5	22920	20.5	27119
22	7.5	42.5	16844	42.5	21716	42.5	26642
23	5.6	22.9	17253	22.9	22400	22.9	26589
24	5.6	23	14045	23	17055	23	27411
25	5.4	20.9	16798	20.9	21307	20.9	25944
26	10.9	70.7	15829	70.7	20726	70.7	24964
27	5.8	22.5	16401	22.5	21265	22.5	26143
28	6.8	31.8	18136	31.8	22412	31.8	27122
29	6.7	32.5	9899	32.5	11581	32.5	21568
30	5.1	15.7	16249	15.7	20312	15.7	27877
31	6.6	33.4	15980	33.4	20804	33.4	25853
32	7.2	41	16801	41	21332	41	26234
33	7.4	37	17305	37	22435	37	27033
34	5.5	20.8	19334	20.8	24060	20.8	27995
35	7.2	39.7	13803	39.7	18428	39.7	23822
36	5.7	24.5	14751	24.5	18848	24.5	24321
37	6	28	18253	28	22888	28	27878
38	5.3	22.2	16786	22.2	21989	22.2	25974
39	5.2	18.7	16750	18.7	20470	18.7	26171
40	6.6	33.8	12892	33.8	16620	33.8	23101
41	6.8	35.5	18690	35.5	23795	35.5	27638
42	7.8	46.7	16778	46.7	21398	46.7	26666
43	5	19.4	16304	19.4	20392	19.4	27142
44	5.9	24.6	17033	24.6	21130	24.6	27323
45	5.6	23	17482	23	21869	23	27464
46	9.9	75.7	14490	75.7	18739	75.7	23694
47	6.3	22.3	15588	22.3	19014	22.3	27056
48	6.6	32.9	12657	32.9	16010	32.9	22571
49	8.2	51.9	15536	51.9	20098	51.9	24831
50	10.6	88	13559	88	18261	88	21422
51	6.5	32.4	11893	32.4	14936	32.4	21801
52	7.2	40.8	11074	40.8	13778	40.8	21069
53	8.7	48.1	16625	48.1	21628	48.1	25343
54	11.1	85.3	15687	85.3	20412	85.3	24806
55	6.2	29.8	15729	29.8	19834	29.8	25289
56	6.7	35.2	16023	35.2	20672	35.2	25012
57	5.5	22.5	14646	22.5	18350	22.5	24910
58	5.9	26.8	20316	26.8	26006	26.8	29086
59	6.1	28.8	15830	28.8	20945	28.8	22684
60	8.6	57	16042	57	20139	57	25872
61	6.1	28.6	16057	28.6	21388	28.6	25448
62	7.7	46.6	13519	46.6	17762	46.6	21770
63	5.9	24.8	17401	24.8	21802	24.8	26447
64	5.6	23.3	14642	23.3	19641	23.3	24936
65	7.6	43.8	13665	43.8	18192	43.8	23704
66	7	37.9	16791	37.9	21087	37.9	26357
67	7.5	42.8	15308	42.8	19751	42.8	23605
68	7.5	41.4	16524	41.4	21253	41.4	25081
69	6	26.5	19761	26.5	24592	26.5	28787
70	6	27.6	18970	27.6	23829	27.6	27771
71	8.1	49.5	14105	49.5	17886	49.5	23897
72	6.8	30.4	16972	30.4	21187	30.4	27126
73	8	47.5	16258	47.5	20934	47.5	26004
74	7.9	47.8	14788	47.8	18471	47.8	23895
75	7.2	40	15295	40	20608	40	24763
76	9	63.2	15054	63.2	19836	63.2	24038
77	6.2	24.6	16712	24.6	20772	24.6	27528
78	5.4	22.6	18558	22.6	23885	22.6	27142
79	6.9	37.2	16609	37.2	21103	37.2	25851
80	6.7	35.2	17300	35.2	21741	35.2	26875
81	6.2	28.7	14981	28.7	18753	28.7	24402
82	8.5	50.9	14946	50.9	20125	50.9	24443
83	5.1	20.5	15373	20.5	20410	20.5	26022
84	6.4	28.8	16295	28.8	20390	28.8	28767
85	6.5	31.8	17253	31.8	22373	31.8	26879
86	6.9	36.9	18428	36.9	23354	36.9	27242
87	6.8	36	15578	36	20235	36	24788
88	7.8	47.1	17451	47.1	22560	47.1	26426
89	13.1	134	15723	134	20918	134	24125
90	8	48	16925	48	21717	48	26463
91	5.5	16.1	17766	16.1	21677	16.1	28900
92	5.6	24.1	15563	24.1	19608	24.1	26090
93	9.4	67.9	14683	67.9	19088	67.9	23002
94	6.7	35.1	16898	35.1	21253	35.1	26161
95	6.9	33.4	17537	33.4	22513	33.4	26949
96	8.3	53.7	16563	53.7	20678	53.7	25860
97	8.8	59	15593	59	19859	59	24866
98	5.4	20.6	19503	20.6	25354	20.6	27933
99	6.6	33.2	16939	33.2	21279	33.2	26691
100	6.6	19.5	17615	19.5	21035	19.5	28450
101	5.6	24.5	17967	24.5	22947	24.5	27797
102	7.5	39.9	16673	39.9	22627	39.9	24878
103	6.1	28	17409	28	22313	28	26890
104	6.2	28.2	16434	28.2	20890	28.2	26096
105	8.3	52.8	15595	52.8	20173	52.8	24839
106	6.9	36.3	15656	36.3	20129	36.3	25048
107	8.5	49.9	15416	49.9	20359	49.9	24901
108	7	36.9	16254	36.9	21459	36.9	25402
109	6.4	31.4	17096	31.4	21606	31.4	28205
110	6.5	33.4	17251	33.4	22053	33.4	26118
111	5.9	27	15795	27	19910	27	25699
112	7.6	40.3	16963	40.3	21764	40.3	24523
113	5.6	22.4	15207	22.4	18940	22.4	24444
114	7.3	35.1	16660	35.1	20907	35.1	27014
115	6.1	28.8	16699	28.8	21209	28.8	26020
116	6.3	29.7	17770	29.7	22936	29.7	26773
117	6.3	30.8	16847	30.8	21540	30.8	26047
118	8.5	56.6	16486	56.6	22178	56.6	25061
119	6.2	28.6	17344	28.6	22969	28.6	26183
120	6.7	34	16587	34	21278	34	25546
121	6.4	28.6	13602	28.6	16770	28.6	23877
122	8.2	49.9	12455	49.9	15564	49.9	22218
123	6.9	36.9	14259	36.9	17940	36.9	23740
124	6.7	33.6	15397	33.6	19865	33.6	23647
125	7.3	40.2	15348	40.2	19584	40.2	24645
126	8.9	51.6	13776	51.6	17979	51.6	24697
127	8.8	60.3	15626	60.3	19946	60.3	24100
128	8.2	45.9	12910	45.9	15972	45.9	22702
129	6.5	33.4	17402	33.4	22126	33.4	27931
130	8.1	45.6	18890	45.6	24181	45.6	27113
131	6.3	27.8	15525	27.8	19543	27.8	24999
132	9.6	71.3	14087	71.3	18367	71.3	22630
133	5.6	24.5	16507	24.5	21073	24.5	27161
134	5.5	22.9	19322	22.9	24242	22.9	29022
135	6.9	32.1	14908	32.1	19050	32.1	24716
136	5	19.7	18204	19.7	23399	19.7	26534
137	6.2	30.1	16548	30.1	21032	30.1	26148
138	8.1	48.3	17704	48.3	22885	48.3	26465
139	6	25.8	16200	25.8	22398	25.8	26376
140	8.6	52.5	15525	52.5	20439	52.5	24780
141	5.7	24.1	14434	24.1	18015	24.1	23799
142	8.8	59	10761	59	13234	59	20147
143	7.2	39.8	14379	39.8	18665	39.8	22725
144	5.7	24.8	18000	24.8	22703	24.8	26860
145	8.7	59.4	14913	59.4	19437	59.4	23580
146	7.3	40.2	15413	40.2	20065	40.2	24835
147	8.7	56.5	15038	56.5	19600	56.5	24745
148	5.4	21.9	13794	21.9	16809	21.9	24247
149	5.2	19	17713	19	23101	19	28145
150	8.6	57	15721	57	19653	57	24560
151	10.6	83.5	16561	83.5	21952	83.5	24513
152	7.9	49.2	16728	49.2	21507	49.2	25449
153	5.6	23.6	18910	23.6	24133	23.6	29823
154	7.6	40.4	14823	40.4	18834	40.4	25531
155	5.8	25.1	16007	25.1	21196	25.1	25596
156	6.9	35.8	17219	35.8	22125	35.8	25890
157	6.6	34.3	17164	34.3	21872	34.3	25507
158	6.2	28.1	17794	28.1	22857	28.1	26371
159	8.4	53	13439	53	17440	53	22571
160	5.2	20.5	18479	20.5	23385	20.5	28749
161	5.4	22	15741	22	19362	22	27373
162	5.8	26.8	16825	26.8	21821	26.8	25969
163	6.4	30.3	15374	30.3	19341	30.3	28123
164	5.9	27.6	15503	27.6	19403	27.6	26294
165	6.7	34	17519	34	22348	34	26620
166	6.1	27.8	15123	27.8	19023	27.8	25836
167	6	28.6	16865	28.6	21874	28.6	25435
168	6.3	29.7	15256	29.7	19554	29.7	24574
169	8.1	45.5	18386	45.5	23730	45.5	26475
170	7.2	40.7	16378	40.7	20916	40.7	25243
171	8.4	50.5	16691	50.5	21070	50.5	25148
172	5.4	22.3	15223	22.3	19985	22.3	24183
173	6.3	29.7	15131	29.7	19380	29.7	24685
174	7.3	37.1	12886	37.1	15911	37.1	23347
175	7.7	44.6	15240	44.6	19401	44.6	24007
176	6.6	34.1	15934	34.1	20622	34.1	25120
177	7	37.6	16369	37.6	21140	37.6	25451
178	6.3	29.9	14194	29.9	18040	29.9	23582
179	8.3	46	15916	46	20176	46	26808
180	6.7	34.3	16083	34.3	20653	34.3	24514
181	6.2	29.6	15437	29.6	20136	29.6	24454
182	6	27.9	17403	27.9	22696	27.9	26807
183	7.1	38.8	17358	38.8	22748	38.8	26133
184	8.9	61.6	15277	61.6	19422	61.6	23399
185	9.3	67.1	13653	67.1	17745	67.1	22618
186	6.5	32.5	16533	32.5	21153	32.5	25894
187	6.1	26.3	14621	26.3	18050	26.3	25155
188	5.9	24.3	14210	24.3	17947	24.3	24299
189	5.5	21.4	15738	21.4	20927	21.4	26609
190	6.6	33.2	16110	33.2	20667	33.2	25946
191	7.1	39.1	12945	39.1	16389	39.1	22843
192	7.2	34.6	12987	34.6	16915	34.6	20027
193	5.8	23.1	17886	23.1	23470	23.1	25799
194	6.9	34.7	16784	34.7	22010	34.7	25988
195	9.2	63.4	14310	63.4	18372	63.4	23454
196	7.5	41.8	13915	41.8	17499	41.8	24080
197	5.4	22.8	14311	22.8	18242	22.8	24281
198	5.6	22.4	14817	22.4	18591	22.4	23208
199	6.4	31.4	15873	31.4	21139	31.4	24708
200	7.5	41.5	17597	41.5	22977	41.5	26048
201	8.3	51.7	14788	51.7	19048	51.7	23685
202	7.1	39.2	14529	39.2	18177	39.2	24914
203	6.3	30.9	16220	30.9	21223	30.9	25204
204	8.9	57.2	16745	57.2	21687	57.2	25545
205	8.6	53	16940	53	21586	53	26603
206	8	47.1	15206	47.1	19815	47.1	24280
207	10.4	80.1	17095	80.1	22395	80.1	26004
208	5.9	27.8	16625	27.8	21986	27.8	25802
209	10.1	70	10045	70	12311	70	18104
210	6.7	35.4	17187	35.4	22498	35.4	25246
211	5.3	21.5	18782	21.5	24096	21.5	27246
212	8.1	47	13824	47	17320	47	22635
213	5.4	21.4	18905	21.4	23937	21.4	29583
214	7.5	41.4	14455	41.4	17995	41.4	25628
215	6.3	29.8	14929	29.8	19286	29.8	23674
216	5.6	24.5	16516	24.5	21244	24.5	26384
217	5.8	26.5	17895	26.5	22736	26.5	26303
218	6.1	25.9	16625	25.9	21105	25.9	26314
219	6.5	31.5	17423	31.5	22338	31.5	26788
220	7.3	42.4	13830	42.4	17649	42.4	22474
221	5.3	22	18049	22	22420	22	27501
222	7.2	40	14527	40	19006	40	23207
223	5.8	25.6	20836	25.6	26528	25.6	29807
224	5.1	19.7	10495	19.7	13604	19.7	16903
225	6.7	34.9	18882	34.9	24429	34.9	27391
226	7.9	46.1	18316	46.1	23609	46.1	26682
227	8.2	51.9	15411	51.9	20011	51.9	24101
228	5.5	22.5	15307	22.5	19090	22.5	25682
229	5.7	25.4	13696	25.4	17761	25.4	21979
230	7.7	45.3	14599	45.3	19145	45.3	23163
231	6.4	28.2	14719	28.2	18061	28.2	25043
232	11	87.5	14877	87.5	19380	87.5	23465
233	10.2	81.9	13192	81.9	17324	81.9	22109
234	6	28.5	18734	28.5	24036	28.5	27089
235	8.5	46.4	16835	46.4	22111	46.4	25076
236	6.5	29.8	17644	29.8	22673	29.8	26632
237	5.5	23.3	17878	23.3	22898	23.3	27146
238	5.5	23.9	19780	23.9	25266	23.9	28795
239	7.4	39.1	13712	39.1	17576	39.1	25244
240	8.7	53.1	15487	53.1	20128	53.1	24003
241	7.1	38	17903	38	23268	38	26487
242	6.5	30.4	18618	30.4	23444	30.4	28973
243	6.8	36.2	16466	36.2	21955	36.2	25529
244	7	38.1	16605	38.1	21645	38.1	26203
245	7.3	38.6	14517	38.6	18719	38.6	24335
246	6.4	31.6	15942	31.6	20632	31.6	25155
247	6.7	34	15250	34	19657	34	24379
248	6.5	32.3	16725	32.3	21408	32.3	25559
249	7.5	43.8	14960	43.8	19082	43.8	24828
250	7.6	43.5	17619	43.5	22144	43.5	26551
251	8.2	50.5	19362	50.5	24373	50.5	28764
252	6.6	33.5	16496	33.5	21523	33.5	25306
253	5.4	21.1	18246	21.1	23121	21.1	27350
254	9.7	73.3	13797	73.3	18163	73.3	23081
255	6.6	30.6	15847	30.6	20139	30.6	25301
256	6.4	31.4	16409	31.4	21042	31.4	25333
257	7.7	43.2	15407	43.2	20007	43.2	24590
258	5.6	21.9	17773	21.9	23447	21.9	26973
259	7.8	47.4	18273	47.4	23400	47.4	26741
260	6.9	35.3	16866	35.3	21292	35.3	25302
261	8.4	55.3	14997	55.3	19386	55.3	24007
262	5.8	25.1	19721	25.1	25469	25.1	27951
263	7.5	44.7	17552	44.7	22143	44.7	27331
264	6.2	29.2	15765	29.2	20313	29.2	24774
265	8.3	52.5	17612	52.5	23003	52.5	26319
266	9.5	67.3	15379	67.3	19918	67.3	24294
267	8.8	58.7	14812	58.7	19165	58.7	24085
268	5.8	24	19101	24	24342	24	27259
269	10.9	90.2	15859	90.2	20508	90.2	24263
270	8.2	51.9	19556	51.9	24532	51.9	28272
271	12.4	119	16690	119	21144	119	25920
272	6.3	30.9	15011	30.9	19435	30.9	24376
273	8.4	55.8	17766	55.8	22779	55.8	25770
274	8.1	49.2	14664	49.2	19084	49.2	23280
275	5.1	20.7	19778	20.7	24462	20.7	28864
276	6.9	35.7	17536	35.7	22548	35.7	26152
277	5.8	25.8	18455	25.8	23416	25.8	27082
278	6.4	31.5	15702	31.5	20305	31.5	25139
279	8.9	57.9	13147	57.9	17400	57.9	23484
280	5.8	26.2	15945	26.2	20256	26.2	24664
281	8.2	51.1	17310	51.1	22644	51.1	26278
282	5.4	21.4	14950	21.4	18507	21.4	26206
283	8.1	50.6	14876	50.6	18315	50.6	24162
284	6.1	28.1	15678	28.1	20378	28.1	24890
285	6.1	29.2	15812	29.2	20276	29.2	24859
286	8.3	46.9	14798	46.9	19483	46.9	23568
287	6.9	35.7	16544	35.7	20804	35.7	26043
288	8	49.3	16904	49.3	21811	49.3	25283
289	7.2	39.3	17738	39.3	22734	39.3	26368
290	7.1	39.6	16672	39.6	21660	39.6	26142
291	7.7	45.5	15079	45.5	19450	45.5	24392
292	5	18.1	18584	18.1	23545	18.1	27490
293	10.1	70.7	19027	70.7	24904	70.7	27965
294	5.3	18.6	18214	18.6	23544	18.6	26969
295	6.7	31.6	15853	31.6	20038	31.6	25701
296	6.2	25.2	15960	25.2	20170	25.2	25716
297	5.8	24.1	14449	24.1	18498	24.1	22010
298	6.1	29	16389	29	21339	29	26294
299	6.1	28.4	15654	28.4	19935	28.4	25344
300	7.3	39.6	16409	39.6	21375	39.6	25217
301	9.7	74.1	12670	74.1	16108	74.1	21718
302	7.5	42.6	13356	42.6	17205	42.6	22982
303	6.1	28.4	13980	28.4	17642	28.4	23384
304	7.9	46.7	18899	46.7	23857	46.7	27765
305	11.1	87.3	18309	87.3	23627	87.3	27121
306	7.5	44.4	17442	44.4	22365	44.4	27224
307	7.7	45.5	16320	45.5	20549	45.5	25682
308	5.9	27.4	17322	27.4	22818	27.4	27181
309	8.9	48.9	18671	48.9	23586	48.9	27660
310	7.5	41.3	20711	41.3	26075	41.3	29276
311	5.7	25.1	18125	25.1	22825	25.1	26289
312	8.2	46.4	19228	46.4	24641	46.4	28455
313	6.3	30.1	17326	30.1	22061	30.1	25734
314	7.7	43.1	13808	43.1	17365	43.1	23177
315	5.9	27.1	16682	27.1	20804	27.1	25681
316	12.6	114	17760	114	22929	114	25787
317	5.5	22	20079	22	26410	22	27642
318	6.1	27.8	20184	27.8	25377	27.8	28915
319	7.9	48.7	14305	48.7	18861	48.7	23549
320	6.1	28.1	16083	28.1	20395	28.1	25186
321	8.7	56.8	15155	56.8	20211	56.8	23549
322	6	28.2	17457	28.2	22184	28.2	27032
323	6.8	35.4	16317	35.4	21304	35.4	25358
324	5.9	27	17101	27	21906	27	26038
325	5.9	26.8	15956	26.8	19964	26.8	26372
326	6.5	29.7	17828	29.7	22812	29.7	26609
327	8.9	59.5	15981	59.5	20903	59.5	24829
328	5.2	19.4	17164	19.4	22413	19.4	26281
329	5.7	25.1	17566	25.1	22228	25.1	26229
330	6.7	33.7	16589	33.7	20649	33.7	25544
331	6.6	31.2	22961	31.2	29243	31.2	32153
332	8.2	49.5	13350	49.5	17025	49.5	22793
333	7.7	45	16334	45	21520	45	25603
334	6	25	16189	25	20346	25	26475
335	5.5	22	18141	22	23004	22	26681
336	7.3	40.5	13140	40.5	16681	40.5	22837
337	12.2	106	17103	106	22028	106	25511
338	9.5	70.6	14503	70.6	18794	70.6	23674
339	7.4	41	12402	41	16365	41	18635
340	8.9	61.7	15694	61.7	20182	61.7	24686
341	8.2	51.4	18280	51.4	23903	51.4	26211
342	6.8	35.5	17737	35.5	22636	35.5	27829
343	7.9	49.2	14804	49.2	19281	49.2	23994
344	6.7	34.1	17140	34.1	22443	34.1	25963
345	7.3	39.7	16800	39.7	21295	39.7	27296
346	6.6	34	15566	34	20085	34	24792
347	6.3	29.8	12148	29.8	16137	29.8	19344
348	7.8	46.9	15844	46.9	20130	46.9	24475
349	5.3	20.6	18732	20.6	23261	20.6	28137
350	9.6	73	18875	73	24301	73	27447
351	9.8	72.8	18264	72.8	23670	72.8	27015
352	5.6	25	17597	25	22954	25	26163
353	6.5	30.8	16045	30.8	19953	30.8	24939
354	6.5	32.5	16991	32.5	21636	32.5	25931
355	8.2	51	14469	51	18307	51	23353
356	5.3	21.5	19185	21.5	24169	21.5	27376
357	6	27.9	16083	27.9	20536	27.9	26410
358	5	16.8	14063	16.8	17930	16.8	22143
359	5.9	27.5	18147	27.5	22839	27.5	26845
360	5.2	20.8	18189	20.8	23301	20.8	26403
361	7	37.6	15934	37.6	20638	37.6	24788
362	9	63.2	19649	63.2	25288	63.2	28121
363	7.7	44.4	14264	44.4	18359	44.4	23363
364	6.8	35.7	17179	35.7	21491	35.7	25669
365	6.5	31.9	19000	31.9	24765	31.9	28249
366	6.1	27.5	16287	27.5	21618	27.5	25604
367	6	21.1	14209	21.1	18748	21.1	20213
368	6.9	36.2	16643	36.2	21464	36.2	25034
369	6.6	31.5	17311	31.5	22104	31.5	25798
370	5.4	21.4	19314	21.4	24599	21.4	28773
371	6.7	33.7	17574	33.7	22986	33.7	26043
372	7.8	47.7	13955	47.7	17656	47.7	22605
373	5.9	27.3	17489	27.3	22339	27.3	25824
374	7.1	39	16773	39	22132	39	25479
375	6.5	33.4	16418	33.4	20594	33.4	25358
376	6.2	23.5	18019	23.5	22316	23.5	27113
377	7.8	44.9	14110	44.9	18115	44.9	23609
378	11	92.4	12629	92.4	16688	92.4	20983
379	6.3	28.1	17534	28.1	22396	28.1	25936
380	6.9	37.7	16690	37.7	21417	37.7	25453
381	6.5	32.6	17886	32.6	22392	32.6	26396
382	8.7	56.1	18047	56.1	23315	56.1	26518
383	6.3	29.3	19241	29.3	24629	29.3	28265
384	5.9	26.3	15390	26.3	19623	26.3	23675
385	9.4	68.2	16612	68.2	21450	68.2	26433
386	7	36.5	14781	36.5	18883	36.5	24426
387	6.2	29	18134	29	23085	29	26555
388	8.2	49.1	17898	49.1	22738	49.1	28168
389	9	59.5	16971	59.5	21525	59.5	25498
390	6.7	34	21087	34	27088	34	29268
391	7.3	41.4	17159	41.4	22320	41.4	25913
392	7	33.7	18180	33.7	23331	33.7	26890
393	8.1	51	14479	51	18685	51	23384
394	5.8	21.2	17129	21.2	21313	21.2	26303
395	7.9	39.3	15693	39.3	20036	39.3	24404
396	7.3	41.3	14759	41.3	19116	41.3	23767
397	8.3	53.8	18033	53.8	23153	53.8	26317
398	7.1	37.2	16090	37.2	20231	37.2	25182
399	7.5	43.6	17672	43.6	22298	43.6	26043
400	5.1	20.5	17138	20.5	21654	20.5	25436
401	7.7	46.5	14419	46.5	17824	46.5	24207
402	6.2	26	13666	26	16902	26	23468
403	10	74.1	17655	74.1	22433	74.1	26303
404	7	37.9	13185	37.9	16883	37.9	22549
405	9.1	64	18958	64	24312	64	27078
406	5.2	19.7	18603	19.7	23104	19.7	26935
407	8.2	49.9	14905	49.9	18975	49.9	24291
408	5.2	19	15613	19	19779	19	25594
409	7.3	40.7	16710	40.7	21180	40.7	25243
410	8.7	54.8	14743	54.8	18403	54.8	23486
411	6.8	35.4	16692	35.4	21234	35.4	25880
412	6	27.9	15396	27.9	18487	27.9	26026
413	5.6	22.2	19913	22.2	24947	22.2	28386
414	5.3	17.9	20613	17.9	25881	17.9	28888
415	7.4	41.8	15550	41.8	19761	41.8	24243
416	5.6	20.3	18295	20.3	23082	20.3	27660
417	9.1	58.6	19195	58.6	24367	58.6	27244
418	6.2	29	11987	29	15184	29	21737
419	9.9	76.4	16959	76.4	21940	76.4	25615
420	5.7	24.6	18214	24.6	23735	24.6	27170
421	8	49.8	14706	49.8	19286	49.8	23080
422	7.3	41.4	16237	41.4	20468	41.4	25517
423	6.6	33.7	20729	33.7	26511	33.7	28867
424	5.6	24.2	14311	24.2	18023	24.2	23370
425	5.3	21.9	15315	21.9	19665	21.9	23776
426	8.4	55.6	13638	55.6	17300	55.6	23207
427	6.7	32.1	14189	32.1	18470	32.1	23825
428	7.9	40.9	17989	40.9	23148	40.9	26969
429	6.9	37.5	12965	37.5	16012	37.5	22710
430	7.7	46.3	13932	46.3	18072	46.3	23122
431	10.6	88.5	17309	88.5	22288	88.5	25940
432	6.7	30.4	16830	30.4	21173	30.4	25023
433	6.3	29.9	16363	29.9	19384	29.9	27104
434	7.1	38.2	14798	38.2	19137	38.2	26663
435	8.3	51.6	14098	51.6	17604	51.6	22941
436	6.3	28	14617	28	18699	28	24067
437	8	49.4	14318	49.4	18125	49.4	23418
438	5.7	22.8	18029	22.8	22721	22.8	26751
439	7.2	40.3	18000	40.3	23537	40.3	26465
440	7.5	44.1	17446	44.1	22691	44.1	25659
441	5.8	25.3	16059	25.3	20300	25.3	25166
442	5.4	22.3	19429	22.3	25097	22.3	27388
443	6.4	31.6	15756	31.6	19715	31.6	24330
444	7.2	40.8	17837	40.8	23488	40.8	26669
445	5.1	20.3	16627	20.3	21386	20.3	25641
446	6.5	33	14481	33	18658	33	23958
447	6.5	30.6	22195	30.6	27910	30.6	29737
448	8.2	52.2	19285	52.2	24356	52.2	28192
449	5.8	20.9	17049	20.9	22063	20.9	26546
450	5.1	17.4	23271	17.4	29195	17.4	31221
451	5.6	23.4	18394	23.4	23368	23.4	27080
452	6	27.3	17596	27.3	22524	27.3	25156
453	6.9	37.1	15711	37.1	19372	37.1	25255
454	8	49.7	19978	49.7	25122	49.7	28182
455	8.8	60.6	18687	60.6	23773	60.6	26838
456	7.1	35.8	14658	35.8	19176	35.8	23603
457	5.7	25.6	13726	25.6	16608	25.6	23751
458	8.3	53.9	16279	53.9	20325	53.9	24969
459	8.2	51.2	16345	51.2	20030	51.2	25897
460	7.5	43.2	17673	43.2	22684	43.2	25960
461	7.1	32.1	19333	32.1	24512	32.1	27648
462	7.2	40.4	18595	40.4	24145	40.4	26363
463	6.2	30.1	18880	30.1	24043	30.1	27280
464	5	16.3	17027	16.3	20639	16.3	27048
465	8.1	51	13232	51	17308	51	21922
466	7.4	42.1	17511	42.1	22114	42.1	27235
467	8.2	48.7	16465	48.7	21053	48.7	25322
468	6.4	28.8	15600	28.8	19487	28.8	24811
469	8.8	58.8	19840	58.8	25139	58.8	28359
470	7.3	38.3	15811	38.3	20881	38.3	24074
471	6.1	24	17433	24	21339	24	25735
472	5.6	22.8	14606	22.8	18598	22.8	24382
473	6.7	35.1	14637	35.1	18826	35.1	23649
474	5.2	20.1	19658	20.1	24752	20.1	28307
475	5.9	24.2	22012	24.2	28464	24.2	29789
476	9.5	62.1	17967	62.1	23505	62.1	26265
477	7.7	45.9	14907	45.9	19302	45.9	24840
478	5.7	25.7	15768	25.7	20552	25.7	25173
479	9.2	64	16458	64	20853	64	23899
480	5.3	20.8	18704	20.8	23870	20.8	27045
481	5.6	20	19434	20	23154	20	27964
482	7	35.9	21661	35.9	27464	35.9	29887
483	6.2	28.8	16623	28.8	21613	28.8	25597
484	6	27.1	15905	27.1	20652	27.1	24858
485	6.2	28.1	17157	28.1	22305	28.1	25602
486	7.5	42.8	20274	42.8	25349	42.8	29228
487	7.1	32.7	15178	32.7	19746	32.7	24425
488	11.4	102	15907	102	21126	102	24505
489	5.9	27	16089	27	19937	27	24792
490	11.4	93.5	15587	93.5	20246	93.5	24125
491	5.9	25.4	12741	25.4	15210	25.4	23193
492	7	38.2	18316	38.2	22802	38.2	26648
493	7	37.9	13359	37.9	16764	37.9	22654
494	9.3	67.2	14489	67.2	18793	67.2	23276
495	6.5	32.9	13640	32.9	17732	32.9	22857
496	6.9	35.7	16012	35.7	20635	35.7	25079
497	5.8	26.7	20685	26.7	27257	26.7	28772
498	7.8	42.5	18038	42.5	22571	42.5	26895
499	8.6	57.6	14537	57.6	18840	57.6	23181
500	5.3	21.8	21565	21.8	26524	21.8	29412
501	6.3	30.6	18881	30.6	23867	30.6	28184
502	6.2	28	18205	28	24131	28	26738
503	6.7	33.5	17515	33.5	22757	33.5	25509
504	5.6	23.7	16877	23.7	21999	23.7	25722
505	5.7	25.2	20301	25.2	25864	25.2	28018
506	7.2	37	20964	37	26957	37	28966
507	10.1	74.9	16527	74.9	20754	74.9	25020
508	8.2	52.5	16207	52.5	20718	52.5	24214
509	8.1	46.6	16678	46.6	21515	46.6	25568
510	6.3	29.3	17409	29.3	21985	29.3	26210
511	5.8	24.6	16258	24.6	20995	24.6	25557
512	7.2	24.2	17242	24.2	20950	24.2	26447
513	5.3	20.5	17287	20.5	21404	20.5	24617
514	5.6	24.2	18579	24.2	23733	24.2	26409
515	10.9	92.9	16048	92.9	21368	92.9	25060
516	5.9	25.6	14307	25.6	17652	25.6	23934
517	7.6	45.8	16498	45.8	20899	45.8	24629
518	7.1	36.9	20021	36.9	25489	36.9	28156
519	9.4	69.6	20035	69.6	25810	69.6	28132
520	7.5	37.9	15290	37.9	19521	37.9	26248
521	6.7	33.1	15098	33.1	19299	33.1	23961
522	7.7	36.9	18144	36.9	22826	36.9	26581
523	6.1	27.1	20559	27.1	25874	27.1	28850
524	8.2	52.1	16369	52.1	20879	52.1	24894
525	8.1	47.7	20433	47.7	26585	47.7	28220
526	6.7	34.4	20117	34.4	25940	34.4	28696
527	8.7	59	16106	59	20113	59	23793
528	6.4	30.1	17396	30.1	21961	30.1	25641
529	5.6	22.4	17749	22.4	22668	22.4	25519
530	5.6	19.2	17916	19.2	22149	19.2	27051
531	7.8	45.3	19939	45.3	25153	45.3	27716
532	9.9	72.4	17060	72.4	21324	72.4	26279
533	7.3	38.8	17059	38.8	22495	38.8	26030
534	7.2	40.3	16509	40.3	21747	40.3	25637
535	6.5	32.7	17216	32.7	21460	32.7	25498
536	7.1	39.6	15452	39.6	19782	39.6	23043
537	6.8	35.2	17251	35.2	22050	35.2	25685
538	5	18.3	21009	18.3	26616	18.3	28760
539	6.9	34.3	16539	34.3	20918	34.3	26399
540	7	38.1	14412	38.1	18525	38.1	23220
541	7.1	37.7	16164	37.7	20249	37.7	24934
542	6.5	32.7	15671	32.7	19449	32.7	23762
543	8.8	58.6	16116	58.6	20550	58.6	25209
544	9.1	62.4	20355	62.4	26298	62.4	27456
545	6.3	30.4	14626	30.4	18889	30.4	23998
546	6.6	25.4	18225	25.4	22091	25.4	26415
547	5.3	21.3	17086	21.3	22439	21.3	25967
548	6.7	35.7	13662	35.7	17345	35.7	22924
549	5.6	23.6	18347	23.6	22898	23.6	26170
550	11.2	97.3	18502	97.3	24205	97.3	26732
551	7.1	35.4	20659	35.4	26463	35.4	28457
552	6	27	17358	27	22133	27	25696
553	6	27.3	16535	27.3	21719	27.3	25293
554	6.2	29.1	19143	29.1	23922	29.1	27264
555	5.3	19.4	17332	19.4	22031	19.4	25368
556	5.1	20.1	19488	20.1	24626	20.1	27542
557	6	28.2	14642	28.2	18602	28.2	23980
558	8.2	48.2	14654	48.2	19108	48.2	23728
559	5.2	19.7	17208	19.7	21468	19.7	25997
560	8.1	50.2	20612	50.2	26243	50.2	29281
561	6.5	31.3	18855	31.3	23997	31.3	27568
562	5.6	24	12973	24	15088	24	22566
563	6.3	28.1	15902	28.1	20123	28.1	25473
564	6	28.1	15693	28.1	19340	28.1	26232
565	9	62.2	13010	62.2	17110	62.2	22263
566	7.4	43.5	18691	43.5	24049	43.5	26167
567	6.2	25.7	20994	25.7	26301	25.7	28795
568	8.3	53.2	15858	53.2	19663	53.2	24489
569	8.8	60.3	17904	60.3	23615	60.3	26311
570	8.1	49.8	17070	49.8	21496	49.8	27568
571	6.2	28.6	15312	28.6	20142	28.6	24497
572	5	19.7	16239	19.7	21082	19.7	25197
573	6.6	31	15637	31	20766	31	24505
574	5.9	25.4	17771	25.4	23181	25.4	26513
575	7.3	38.6	16579	38.6	21205	38.6	25545
576	8.4	52.6	19885	52.6	25379	52.6	28817
577	7	36.4	21297	36.4	26938	36.4	28754
578	7	38.5	19403	38.5	24911	38.5	27975
579	7.8	46.5	17492	46.5	21682	46.5	27478
580	7.5	40.8	15583	40.8	19907	40.8	24753
581	5.1	19.7	16504	19.7	21134	19.7	25415
582	7.6	42	15926	42	19984	42	24377
583	7.2	39.3	17277	39.3	22249	39.3	25973
584	5.5	23.1	17194	23.1	21979	23.1	26282
585	6.3	26.7	15512	26.7	20333	26.7	24704
586	6.3	30.8	14656	30.8	18899	30.8	23727
587	6.8	34.6	13385	34.6	17040	34.6	22657
588	5.9	24.6	19503	24.6	24244	24.6	27569
589	6.6	32.1	18422	32.1	23319	32.1	26436
590	11.6	97.6	18978	97.6	24995	97.6	26106
591	5.8	24.5	16254	24.5	20975	24.5	25125
592	7.4	40.4	16532	40.4	21411	40.4	24745
593	5.3	19.1	16975	19.1	20860	19.1	26088
594	5.4	21.4	18678	21.4	23611	21.4	26992
595	8.2	52.5	17587	52.5	22793	52.5	26411
596	6.8	32.7	14435	32.7	18847	32.7	23430
597	7.1	36	18224	36	22874	36	26438
598	5.2	20.6	16431	20.6	21871	20.6	25116
599	5.5	21.4	16161	21.4	21257	21.4	25379
600	5.6	23.5	16949	23.5	21565	23.5	25344
601	8.7	58.9	13416	58.9	17929	58.9	19487
602	9.3	66.7	15956	66.7	20562	66.7	23227
603	6	28	13651	28	18784	28	22649
604	5.5	21.8	17542	21.8	23333	21.8	25923
605	8.3	53.8	18920	53.8	24035	53.8	26874
606	9.2	65	14994	65	19350	65	23750
607	5.3	21.9	19240	21.9	24366	21.9	27764
608	7.1	35.2	16810	35.2	21234	35.2	26054
609	8.5	54	12022	54	15827	54	21415
610	5.5	22.4	19581	22.4	24790	22.4	28562
611	8.2	52	14083	52	18673	52	23009
612	8.1	51.7	18543	51.7	24081	51.7	26166
613	5.9	27	15593	27	19592	27	25092
614	7.9	48	15128	48	19370	48	24831
615	9.5	66.5	22333	66.5	28035	66.5	30264
616	6.5	32.1	14304	32.1	18360	32.1	22996
617	5.8	22.2	11961	22.2	15005	22.2	20409
618	6.6	32.6	19186	32.6	24729	32.6	27648
619	7.3	39.8	14895	39.8	19152	39.8	22535
620	10.1	76.8	18343	76.8	23170	76.8	27837
621	7.6	44.4	18916	44.4	24449	44.4	27790
622	11.6	102	12354	102	16108	102	18939
623	7.8	45	16828	45	21172	45	25366
624	8.9	60.4	13704	60.4	18118	60.4	22083
625	5.9	24.1	18256	24.1	23197	24.1	26543
626	5.5	22	22868	22	29308	22	30379
627	6.7	34.4	14969	34.4	19188	34.4	24147
628	5.7	25.2	18714	25.2	23957	25.2	26902
629	8.7	58.9	15769	58.9	19766	58.9	24419
630	9.6	65.9	17822	65.9	22455	65.9	25944
631	8.6	53.4	20241	53.4	25925	53.4	28588
632	6.4	31.6	17228	31.6	21939	31.6	26059
633	9.5	70.4	15524	70.4	19854	70.4	24276
634	7.9	48.1	16857	48.1	20773	48.1	26096
635	8.6	57.8	12190	57.8	15583	57.8	20947
636	6.4	29.1	18396	29.1	22536	29.1	27002
637	6.1	28.2	18669	28.2	23796	28.2	26893
638	5	16.8	17988	16.8	23178	16.8	26976
639	5.4	22.8	17287	22.8	22667	22.8	26026
640	7.8	46	17112	46	22315	46	25599
641	12.7	112	18477	112	23398	112	26887
642	7.5	42.2	14137	42.2	18385	42.2	23273
643	6.8	35.4	15633	35.4	20228	35.4	23807
644	6.1	28.4	17620	28.4	22493	28.4	25825
645	8.4	55	14543	55	18901	55	23184
646	9.1	43.8	19810	43.8	24962	43.8	28113
647	5.8	25.6	16253	25.6	20953	25.6	24954
648	8.1	51.5	17447	51.5	22536	51.5	25894
649	10.5	86.2	18493	86.2	23699	86.2	27170
650	7.5	43.1	16174	43.1	21703	43.1	24809
651	7.4	39.4	20191	39.4	25361	39.4	27945
652	7	32.5	16149	32.5	20285	32.5	25030
653	8.6	58.1	17181	58.1	21456	58.1	25468
654	7	35.5	13142	35.5	16263	35.5	22696
655	5.6	22.3	18047	22.3	22921	22.3	26508
656	8.7	56.8	17379	56.8	22380	56.8	25609
657	8.5	52.7	18747	52.7	24332	52.7	26876
658	5.1	18	17590	18	21853	18	25793
659	5.8	23.3	20960	23.3	26178	23.3	29324
660	8.3	47.5	19265	47.5	24586	47.5	27858
661	7.5	43.6	14448	43.6	18474	43.6	22984
662	7.5	44.3	19581	44.3	24354	44.3	28115
663	6.2	28.7	12275	28.7	16396	28.7	22088
664	6.6	30.6	15872	30.6	19147	30.6	24882
665	6.9	36.3	16040	36.3	20636	36.3	24225
666	9.5	71.2	16753	71.2	21630	71.2	25315
667	5.9	25.3	22409	25.3	28388	25.3	30333
668	5.5	20.9	18570	20.9	22919	20.9	28257
669	5.4	20.6	13222	20.6	17138	20.6	23078
670	6.4	30.2	16330	30.2	20954	30.2	25064
671	9.4	64.4	17738	64.4	22996	64.4	26375
672	7.1	38.6	19331	38.6	25057	38.6	27798
673	6.9	33.5	20266	33.5	25357	33.5	28510
674	8.3	44.4	19279	44.4	24615	44.4	26917
675	6.5	31.2	13337	31.2	17054	31.2	22150
676	7.4	42.7	15645	42.7	20020	42.7	24502
677	9.4	67.9	14882	67.9	18930	67.9	23884
678	6.2	26.8	15584	26.8	18941	26.8	24455
679	6	26.3	17195	26.3	22009	26.3	25398
680	8.2	52.5	18718	52.5	23611	52.5	26784
681	5.6	23.7	19830	23.7	24895	23.7	27932
682	6.1	27.9	18615	27.9	23562	27.9	26274
683	5.8	23.9	15853	23.9	20070	23.9	24840
684	5.9	24.7	16899	24.7	21373	24.7	25164
685	8.4	46	19184	46	23732	46	27436
686	7	29	19626	29	24038	29	28158
687	6.9	37.5	19807	37.5	24881	37.5	27521
688	10.8	91.2	17593	91.2	22332	91.2	26140
689	5.9	27	16217	27	20528	27	24449
690	7.6	45.2	16977	45.2	21696	45.2	25080
691	9.3	63.8	14804	63.8	19264	63.8	22203
692	8.4	54.7	18668	54.7	23919	54.7	26377
693	5.6	23.5	16633	23.5	21245	23.5	25053
694	9.2	63.9	18502	63.9	24049	63.9	26708
695	5.1	19.8	14099	19.8	18933	19.8	20484
696	5.1	17.9	14908	17.9	18850	17.9	26008
697	7.1	39.6	19644	39.6	24696	39.6	27704
698	7.5	44.4	14238	44.4	18905	44.4	22536
699	7.4	42.7	18307	42.7	23067	42.7	27550
700	8.9	59.9	19425	59.9	24279	59.9	27925
701	10.9	91.8	14139	91.8	18377	91.8	22662
702	5.9	27.1	14134	27.1	18378	27.1	22040
703	8.2	52.8	20184	52.8	25021	52.8	28383
704	5.1	20.3	16062	20.3	21066	20.3	25235
705	5.4	22.8	18894	22.8	23811	22.8	27002
706	5.5	23.3	23132	23.3	29786	23.3	30809
707	5.7	25.2	18357	25.2	23641	25.2	26766
708	8	46.1	17055	46.1	22268	46.1	25752
709	9	63.5	14424	63.5	18564	63.5	22186
710	10.4	83	7414	83	9504	83	12852
711	7.1	31.2	17503	31.2	21652	31.2	26481
712	6.7	34.3	18719	34.3	23935	34.3	27086
713	6.7	33.5	16142	33.5	20557	33.5	24014
714	7.4	40.9	18559	40.9	23587	40.9	26703
715	6.1	29.2	13979	29.2	18358	29.2	20020
716	8.4	55.3	17931	55.3	22795	55.3	26136
717	6.9	31.8	19418	31.8	24714	31.8	27301
718	8.2	52.6	20022	52.6	25965	52.6	27956
719	7.3	41.9	14571	41.9	19226	41.9	23348
720	9.5	69.8	15702	69.8	20786	69.8	24457
721	8	50.8	21459	50.8	26941	50.8	29372
722	6.4	31.6	18694	31.6	23812	31.6	27609
723	9.6	70.4	20018	70.4	25292	70.4	28339
724	7.9	45.9	16127	45.9	20595	45.9	26298
725	6.3	29.8	15687	29.8	20790	29.8	24296
726	7	35.3	14602	35.3	18369	35.3	23386
727	5.7	22.2	16161	22.2	19534	22.2	24813
728	7.8	44.8	16542	44.8	21019	44.8	25155
729	10.1	77.2	15700	77.2	20558	77.2	23783
730	8.6	57.2	18478	57.2	23744	57.2	27168
731	6	26.8	16301	26.8	21557	26.8	24943
732	7.7	46.6	18402	46.6	23900	46.6	26345
733	5.2	20	16142	20	20465	20	24878
734	6.5	29	17482	29	21357	29	25476
735	7.1	39.4	21692	39.4	27793	39.4	29200
736	5.1	20.5	14380	20.5	18435	20.5	23828
737	6	27	17689	27	22527	27	26000
738	5.9	26.2	18388	26.2	23378	26.2	27222
739	6.5	32.9	19795	32.9	25382	32.9	27564
740	5.8	25.9	20239	25.9	25397	25.9	28899
741	9.7	73.3	15828	73.3	20589	73.3	24366
742	6	28	12329	28	15760	28	18719
743	8.2	52.5	16854	52.5	21420	52.5	25558
744	8.1	45.6	15743	45.6	20428	45.6	25053
745	7.3	41.3	18454	41.3	24138	41.3	25107
746	8.4	51.6	15819	51.6	20219	51.6	24484
747	6.3	30.3	17816	30.3	22521	30.3	26435
748	8.8	60.7	16581	60.7	21249	60.7	24955
749	10.3	83.3	19873	83.3	25461	83.3	27767
750	6.1	27	22179	27	27866	27	30153
751	12.5	109	18993	109	24079	109	27818
752	5.4	22.3	15173	22.3	18736	22.3	23546
753	6.8	36.3	14670	36.3	18343	36.3	23003
754	6	28.1	16954	28.1	22199	28.1	25876
755	6.8	33.6	15876	33.6	19987	33.6	24933
756	7.6	43.7	16206	43.7	20850	43.7	24512
757	5.6	24	11328	24	14761	24	17987
758	5.4	21.9	19402	21.9	24841	21.9	27763
759	6.5	32.7	16359	32.7	21680	32.7	25081
760	5.4	22.3	15314	22.3	19214	22.3	24075
761	9	56.6	15461	56.6	18899	56.6	23855
762	8	50.4	16038	50.4	21223	50.4	24883
763	5.3	21.8	17731	21.8	23577	21.8	25791
764	6.4	22.4	15810	22.4	19063	22.4	24678
765	11.9	105	14389	105	18127	105	23115
766	6.8	33.4	14357	33.4	18408	33.4	22657
767	6.9	35.3	19909	35.3	25427	35.3	27763
768	5	19.1	20889	19.1	26670	19.1	29203
769	7.3	40.4	19065	40.4	24194	40.4	27517
770	6.9	37.5	16856	37.5	21293	37.5	26486
771	6.4	31	14927	31	19133	31	23709
772	6.5	31.8	16122	31.8	20437	31.8	24628
773	6.4	30.4	16774	30.4	21902	30.4	25546
774	8.1	49.3	18265	49.3	23440	49.3	26034
775	6.1	29	17889	29	22294	29	26093
776	7.7	45.5	17492	45.5	21901	45.5	25421
777	12.8	114	19936	114	25485	114	27770
778	5.2	20	16527	20	21347	20	25400
779	6.4	29.8	20336	29.8	25698	29.8	28425
780	7.3	41.4	13651	41.4	17382	41.4	23939
781	6.3	30.2	17038	30.2	22021	30.2	25430
782	9.2	58.1	17841	58.1	22537	58.1	25811
783	7	36.9	17268	36.9	22066	36.9	25632
784	6.3	30.1	18462	30.1	23105	30.1	26302
785	6.2	27.6	21372	27.6	27078	27.6	28949
786	9.1	62.3	17377	62.3	22413	62.3	26019
787	6.2	29.8	15329	29.8	20056	29.8	23848
788	8.1	51	13488	51	17110	51	21791
789	8.7	55.6	16231	55.6	21178	55.6	24853
790	5.1	18.9	21483	18.9	26755	18.9	29248
791	6.3	28.1	18609	28.1	23602	28.1	26839
792	5.1	20.3	14001	20.3	16171	20.3	22357
793	5.7	25.2	11826	25.2	14499	25.2	19899
794	6.2	29.3	15001	29.3	19274	29.3	23504
795	5	16.7	18924	16.7	24164	16.7	27607
796	11.5	103	18512	103	23736	103	26130
797	7.4	41.8	12557	41.8	16266	41.8	21269
798	8.2	50	17666	50	22948	50	25773
799	7	37.1	16688	37.1	21334	37.1	24821
800	8	50.8	16248	50.8	20278	50.8	24567
801	7.1	38	20720	38	26308	38	28458
802	6.1	29.2	13627	29.2	18298	29.2	21886
803	11.4	98.4	16999	98.4	21881	98.4	25410
804	9.3	67.1	20390	67.1	25738	67.1	28444
805	7	37.5	20974	37.5	26655	37.5	29626
806	7.8	47.6	13766	47.6	17987	47.6	22777
807	7.6	42	15489	42	20171	42	24149
808	8.3	49.8	19938	49.8	25620	49.8	27640
809	5.6	21.5	22688	21.5	28140	21.5	31872
810	7.8	47.1	15362	47.1	19405	47.1	23994
811	7.5	43.8	18246	43.8	23215	43.8	26164
812	12.7	122	16594	122	21402	122	25455
813	6.4	29.5	13197	29.5	17431	29.5	22739
814	5.2	19.2	18505	19.2	24040	19.2	26219
815	8	47.7	19447	47.7	24659	47.7	27171
816	7.9	47.7	18408	47.7	23400	47.7	26599
817	6.9	34.8	18223	34.8	22781	34.8	27117
818	6.7	33.5	20756	33.5	26295	33.5	29024
819	8.9	61.7	19329	61.7	24592	61.7	27586
820	7.6	44.3	18164	44.3	22630	44.3	26015
821	7.3	39.8	15575	39.8	20000	39.8	24445
822	6.9	36.8	14088	36.8	18071	36.8	23128
823	9	63.3	17056	63.3	21991	63.3	25390
824	7.4	42.7	17766	42.7	22823	42.7	26029
825	8.2	48.2	17926	48.2	22591	48.2	25770
826	6.3	30.6	19538	30.6	25092	30.6	27426
827	7.3	35.5	21926	35.5	27894	35.5	29361
828	9.5	67.9	13040	67.9	16904	67.9	21602
829	6.6	33.8	19431	33.8	24195	33.8	27481
830	6	28.6	16835	28.6	21195	28.6	25274
831	6.3	27.3	20043	27.3	25371	27.3	27645
832	5.5	23.7	15754	23.7	20342	23.7	24279
833	6.6	31.9	21646	31.9	27300	31.9	29742
834	5.7	22.6	18961	22.6	23738	22.6	26981
835	7.3	38.1	15605	38.1	20337	38.1	23701
836	7.1	39	17198	39	22279	39	25322
837	8.3	52	16561	52	20955	52	24599
838	8.7	58.3	16185	58.3	20768	58.3	24732
839	8.6	57.1	16303	57.1	21052	57.1	24899
840	7.5	40.4	20333	40.4	25728	40.4	28531
841	6.2	26.9	21894	26.9	28454	26.9	30345
842	9.9	76.7	16505	76.7	21170	76.7	24382
843	8	49.8	15283	49.8	19504	49.8	23796
844	7.3	41.4	18849	41.4	23880	41.4	27004
845	9.1	64.2	18042	64.2	23800	64.2	26657
846	6.4	29.7	13222	29.7	16628	29.7	22516
847	8.8	55.9	18491	55.9	23473	55.9	26288
848	7.4	41	20599	41	26241	41	28271
849	5.6	22.8	19328	22.8	23197	22.8	28091
850	7.4	41.4	15354	41.4	19847	41.4	24046
851	6	28.4	12489	28.4	14803	28.4	21429
852	5.1	19.8	13077	19.8	17264	19.8	21300
853	7.3	38.8	19926	38.8	25300	38.8	27049
854	11.6	97	16432	97	21172	97	24742
855	8.6	56.1	15738	56.1	19827	56.1	23703
856	7.3	37.7	20552	37.7	26737	37.7	28283
857	5.5	23.5	18584	23.5	23284	23.5	26549
858	7	37.4	22451	37.4	29373	37.4	29869
859	7.2	40.2	21416	40.2	27432	40.2	29957
860	8.3	53.6	14141	53.6	18148	53.6	22848
861	5.4	23	19452	23	24415	23	27601
862	6.1	26.9	19711	26.9	25877	26.9	27757
863	5.3	20.9	16638	20.9	20994	20.9	25433
864	7.2	40.3	16624	40.3	21203	40.3	25042
865	6.7	32.4	20692	32.4	25822	32.4	27989
866	6	18	22725	18	28829	18	30454
867	7.4	40.9	19017	40.9	24598	40.9	27227
868	7.9	48.3	21479	48.3	26804	48.3	29330
869	5.9	25.9	15858	25.9	20345	25.9	26530
870	8.9	53.8	14468	53.8	18764	53.8	22444
871	6.6	31.8	17268	31.8	21705	31.8	25683
872	10.4	84.2	15994	84.2	21154	84.2	23911
873	7.2	40.3	13533	40.3	17004	40.3	22423
874	7.1	38.2	17769	38.2	22483	38.2	25757
875	7.6	44.2	20405	44.2	25715	44.2	27896
876	8.9	61.7	17473	61.7	22248	61.7	25177
877	8.1	51.2	17534	51.2	22523	51.2	25999
878	10.6	86.2	17629	86.2	22482	86.2	25770
879	7.3	38.2	16807	38.2	20994	38.2	26379
880	6.7	34.8	19113	34.8	23937	34.8	27057
881	6	27.3	20941	27.3	26303	27.3	28710
882	9.4	64.8	19203	64.8	25100	64.8	27371
883	8.4	53.2	16664	53.2	21478	53.2	25307
884	9.1	61.2	14479	61.2	18957	61.2	22817
885	8.9	60.9	15733	60.9	19691	60.9	23631
886	10.1	80.2	20373	80.2	26257	80.2	28203
887	8.6	55.4	16472	55.4	21185	55.4	24863
888	6.6	34.2	12880	34.2	16799	34.2	21708
889	7.1	37.4	14114	37.4	17945	37.4	23015
890	8.8	54.5	20078	54.5	25236	54.5	27663
891	8.1	50.6	14264	50.6	18375	50.6	21723
892	7.7	46.1	18514	46.1	23479	46.1	26253
893	10	77.7	16507	77.7	20900	77.7	24212
894	5	19.2	21077	19.2	26867	19.2	28412
895	5.6	25	15567	25	19548	25	23859
896	6.9	36.3	16034	36.3	21052	36.3	24562
897	6.9	34.4	19968	34.4	25427	34.4	28077
898	11.8	107	14343	107	19272	107	22190
899	7.5	43.9	19366	43.9	24892	43.9	27789
900	7.2	38.5	19720	38.5	25236	38.5	27805
901	6.5	30.8	16688	30.8	19896	30.8	25697
902	5.1	20.2	16828	20.2	21268	20.2	25035
903	7.6	43.8	14590	43.8	18580	43.8	23204
904	10.4	83.3	20112	83.3	25836	83.3	27394
905	6.6	33.6	15207	33.6	19594	33.6	23671
906	8	48.6	14774	48.6	19182	48.6	23031
907	7.6	44.1	17544	44.1	22935	44.1	26277
908	5.8	26.4	17692	26.4	21042	26.4	27638
909	6.2	29.9	14252	29.9	17825	29.9	22996
910	8.9	60.6	19044	60.6	24242	60.6	27057
911	7	37.2	16114	37.2	20570	37.2	24801
912	7.6	41.5	19559	41.5	24806	41.5	27288
913	7	38.6	19233	38.6	25738	38.6	26945
914	5.1	20.2	16431	20.2	22435	20.2	24945
915	7.5	41	15851	41	20230	41	24033
916	9.4	67.7	17875	67.7	22908	67.7	25863
917	6.9	35.3	19327	35.3	24683	35.3	27315
918	5.6	22.9	22267	22.9	29413	22.9	29712
919	5.2	20.3	18340	20.3	22493	20.3	27099
920	6.8	35.4	17318	35.4	21922	35.4	26060
921	6.1	21.7	22568	21.7	28439	21.7	30375
922	7.8	40.3	16593	40.3	21386	40.3	25026
923	8.8	58.6	15082	58.6	19905	58.6	22877
924	7.4	41.8	18798	41.8	23441	41.8	26874
925	8.9	55.5	12170	55.5	15104	55.5	20473
926	5.7	25.1	15247	25.1	19605	25.1	23848
927	9	63.4	15052	63.4	19093	63.4	23829
928	13.7	144	17912	144	22841	144	25912
929	7.9	48.6	19755	48.6	25449	48.6	27246
930	8.5	54.8	14308	54.8	18837	54.8	23054
931	8.2	47	16091	47	20558	47	25171
932	9.1	57	14986	57	19190	57	23704
933	10.3	80.9	15471	80.9	20338	80.9	24292
934	6	27.3	19889	27.3	25495	27.3	27383
935	6.4	30.7	20977	30.7	27844	30.7	28824
936	6.8	34.2	15759	34.2	20294	34.2	24422
937	6	27.4	17267	27.4	21414	27.4	25505
938	7.9	41.1	19178	41.1	24357	41.1	26775
939	9.4	64	14097	64	18536	64	22728
940	5.6	22.8	16793	22.8	21502	22.8	24540
941	10.2	77.7	18223	77.7	22938	77.7	26181
942	5.4	22.3	17158	22.3	22380	22.3	23253
943	7.3	40.9	14964	40.9	18950	40.9	22861
944	6	25.7	20083	25.7	25273	25.7	28744
945	5.2	20.8	14572	20.8	19148	20.8	23875
946	6.4	30.4	20221	30.4	25567	30.4	27921
947	7.4	40.5	18308	40.5	22979	40.5	26286
948	8.6	56	20747	56	26519	56	29372
949	6.3	30.4	20766	30.4	27520	30.4	28849
950	8.6	47.8	16883	47.8	21231	47.8	25452
951	10.6	86.3	17762	86.3	22503	86.3	25379
952	9.7	69.8	17147	69.8	21837	69.8	25105
953	9.3	61.4	17427	61.4	22890	61.4	25944
954	6.4	32	12250	32	15404	32	21001
955	6.4	31.6	15742	31.6	19655	31.6	24384
956	7.4	41.6	19505	41.6	25034	41.6	27034
957	5.1	19.6	19837	19.6	24770	19.6	27834
958	5.7	23.6	17676	23.6	22556	23.6	26195
959	5.9	24.8	17241	24.8	21842	24.8	26082
960	5.5	23.4	19482	23.4	24969	23.4	27114
961	7.4	42.6	19500	42.6	24031	42.6	27435
962	7.6	41.3	16615	41.3	20779	41.3	25072
963	7.4	43	16049	43	20296	43	24318
964	9.4	66.3	14553	66.3	19171	66.3	23144
965	6.2	28.5	19663	28.5	25204	28.5	28090
966	7	38.2	15317	38.2	20077	38.2	24498
967	5.7	25.2	17692	25.2	22778	25.2	26559
968	7.3	42	17577	42	22483	42	26090
969	10.7	77.7	20044	77.7	25338	77.7	27901
970	7.5	43.6	13937	43.6	18081	43.6	22968
971	8.1	44.6	15032	44.6	19082	44.6	23934
972	7.7	46.3	18402	46.3	23238	46.3	26346
973	6.9	37.5	19654	37.5	25291	37.5	27957
974	6.2	29.8	14384	29.8	18160	29.8	23370
975	6.4	31.5	14422	31.5	18565	31.5	23318
976	10.9	86.7	18287	86.7	23446	86.7	26874
977	7.6	45.4	12345	45.4	16150	45.4	20338
978	9	60.7	19277	60.7	24160	60.7	26599
979	6.1	29	16999	29	21242	29	24729
980	5.7	22.2	16363	22.2	20971	22.2	22790
981	7.7	46.5	18788	46.5	23550	46.5	26681
982	5.3	20.2	22235	20.2	28453	20.2	29805
983	7.8	45.5	16541	45.5	21287	45.5	25054
984	7.7	43.1	17262	43.1	21574	43.1	26412
985	7.9	40.8	20181	40.8	25179	40.8	28052
986	6.9	33.8	16754	33.8	21486	33.8	25171
987	5.6	23.9	17719	23.9	22441	23.9	28307
988	6.7	34.8	15430	34.8	19365	34.8	23284
989	9.7	73.3	17768	73.3	22636	73.3	25352
990	10.7	89	18166	89	23258	89	25922
991	5.2	20.6	16227	20.6	20712	20.6	24426
992	5.4	22.8	19941	22.8	24881	22.8	28260
993	6.9	37.4	20817	37.4	26041	37.4	28398
994	5.6	22.8	15337	22.8	20016	22.8	24431
995	6.3	30.1	17200	30.1	21778	30.1	25417
996	8.3	51.6	13599	51.6	17877	51.6	20386
997	8.2	52.7	13645	52.7	17618	52.7	22679
998	7.5	43	16615	43	21806	43	24077
999	5.8	26.2	15909	26.2	20221	26.2	25492
1000	5.9	26.7	17622	26.7	22119	26.7	25588
1001	11.7	94.9	18247	94.9	23153	94.9	26248
1002	7.2	38.5	14115	38.5	17714	38.5	23236
1003	8.3	53.1	14898	53.1	19277	53.1	23055
1004	8.6	55.9	18701	55.9	24426	55.9	26571
1005	6.5	32.4	22588	32.4	28845	32.4	30075
1006	5	18.3	23159	18.3	29592	18.3	30404
1007	9	55.5	13472	55.5	17190	55.5	22312
1008	7.7	45.8	19023	45.8	24328	45.8	26522
1009	9.5	70.7	15775	70.7	20337	70.7	23671
1010	9.5	69.8	17769	69.8	23168	69.8	24207
1011	7.4	40.3	15140	40.3	18701	40.3	23537
1012	7.3	39.7	19431	39.7	24480	39.7	27199
1013	5.6	23.6	22725	23.6	28002	23.6	30314
1014	8.9	60.4	13671	60.4	17462	60.4	22808
1015	9.6	65.6	18727	65.6	23524	65.6	26513
1016	6	27.9	19031	27.9	24091	27.9	26799
1017	7.4	40.9	13094	40.9	16645	40.9	21920
1018	7.6	42.4	18220	42.4	22946	42.4	26657
1019	8.2	52.5	15351	52.5	19861	52.5	24163
1020	6.3	31.5	16487	31.5	21061	31.5	25827
1021	7.9	45.2	17980	45.2	22921	45.2	26220
1022	6.6	32.4	19369	32.4	24986	32.4	27760
1023	6.4	27.9	16783	27.9	21813	27.9	25448
1024	6.7	34.8	19664	34.8	24670	34.8	27301
1025	7.7	46.5	21411	46.5	27405	46.5	28753
1026	8.6	54.3	17668	54.3	22752	54.3	26031
1027	6.1	27.3	20010	27.3	24963	27.3	27830
1028	6.1	26.4	22324	26.4	27807	26.4	29529
1029	8.1	47.4	17942	47.4	22674	47.4	26074
1030	6.9	36.2	19810	36.2	25290	36.2	27708
1031	10.4	82.3	19312	82.3	24828	82.3	27135
1032	5.5	22.3	16202	22.3	21118	22.3	25007
1033	9	62.1	18718	62.1	23750	62.1	26798
1034	5.5	19.7	17192	19.7	21268	19.7	25474
1035	7.5	43.9	16329	43.9	21238	43.9	25318
1036	8.2	50.4	12488	50.4	16075	50.4	21064
1037	8.6	55	15718	55	20048	55	24513
1038	9	61.6	13179	61.6	17152	61.6	21702
1039	9.6	71.1	19555	71.1	25026	71.1	27652
1040	5.4	22.3	22028	22.3	27874	22.3	29979
1041	8.4	51.6	17020	51.6	21698	51.6	25535
1042	9.4	67.9	17400	67.9	22118	67.9	25613
1043	8.1	49.8	18399	49.8	22925	49.8	26273
1044	6.3	26.8	21917	26.8	27968	26.8	29255
1045	9.4	65.2	17779	65.2	22940	65.2	25181
1046	7.9	48.1	19781	48.1	24625	48.1	27760
1047	6.9	36.3	13376	36.3	16686	36.3	22164
1048	12.1	112	17608	112	22701	112	25472
1049	6.4	31.8	22733	31.8	28860	31.8	30076
1050	7	37.5	16913	37.5	21305	37.5	25086
1051	6.7	35.5	14945	35.5	19781	35.5	23899
1052	7.9	48.4	16210	48.4	20684	48.4	24705
1053	5	15.9	20337	15.9	25741	15.9	28531
1054	8.2	48.6	19004	48.6	24786	48.6	27252
1055	13.9	150	19941	150	25607	150	27946
1056	7.8	47.7	13160	47.7	16799	47.7	21831
1057	9.9	72.3	17552	72.3	22671	72.3	25547
1058	8.2	51.7	17508	51.7	21885	51.7	25659
1059	5.8	25.4	22287	25.4	28127	25.4	29657
1060	5.5	24	13191	24	16461	24	21941
1061	7.1	36.9	17559	36.9	22690	36.9	25970
1062	5.8	24.5	18316	24.5	22820	24.5	26166
1063	6.7	34.1	21344	34.1	26754	34.1	28898
1064	5.3	22.4	22187	22.4	28563	22.4	30598
1065	7.6	44.4	15308	44.4	19751	44.4	24044
1066	5	18.1	20694	18.1	25810	18.1	28352
1067	9	56.1	17578	56.1	22488	56.1	26019
1068	7	37.9	18668	37.9	24196	37.9	27260
1069	6.5	31.2	14903	31.2	18969	31.2	24068
1070	11	88.6	16584	88.6	21418	88.6	24984
1071	7.9	42.7	17228	42.7	21471	42.7	25763
1072	6.9	37.4	15451	37.4	19656	37.4	22321
1073	7.9	48.8	17710	48.8	22526	48.8	25602
1074	6.9	36.8	14304	36.8	18381	36.8	23131
1075	8.4	54.5	17950	54.5	23007	54.5	25955
1076	7.6	44.4	19110	44.4	23961	44.4	26839
1077	5.2	20.5	20116	20.5	26052	20.5	28140
1078	7.9	46.1	20030	46.1	25581	46.1	28360
1079	8.1	50.9	19725	50.9	25185	50.9	27342
1080	10.3	82.7	20139	82.7	25936	82.7	27844
1081	5.8	25.8	21219	25.8	26988	25.8	29246
1082	6.4	32.3	19827	32.3	25516	32.3	27456
1083	5.8	23.6	22758	23.6	28861	23.6	30028
1084	7.1	38.8	20024	38.8	25461	38.8	27972
1085	6.9	36.3	14969	36.3	19506	36.3	23920
1086	6.2	29.9	17230	29.9	21708	29.9	26696
1087	7.7	46.1	13789	46.1	17225	46.1	22218
1088	6.7	34.4	15621	34.4	19534	34.4	23837
1089	11	91.5	15458	91.5	20051	91.5	23480
1090	9.6	71.5	15575	71.5	19865	71.5	23191
1091	6.1	28.5	17220	28.5	22225	28.5	25411
1092	6.2	30.1	17584	30.1	22030	30.1	25544
1093	9.7	67.7	19698	67.7	24630	67.7	27677
1094	5.7	23.9	15230	23.9	19416	23.9	23998
1095	9.8	74.7	16838	74.7	20892	74.7	24594
1096	8.9	55.8	20188	55.8	25612	55.8	27655
1097	5.1	18.7	22365	18.7	27531	18.7	29745
1098	6.6	33.7	16144	33.7	20514	33.7	24883
1099	9.1	61.5	17990	61.5	23083	61.5	26139
1100	5.9	25.6	15060	25.6	19819	25.6	23802
1101	7.8	46.7	15796	46.7	19696	46.7	24046
1102	10.8	90	16808	90	21722	90	24903
1103	7.1	38.1	20585	38.1	26587	38.1	28314
1104	6.3	29.6	18610	29.6	23862	29.6	26629
1105	8	48.8	17391	48.8	21841	48.8	25824
1106	8.9	60.9	15746	60.9	20582	60.9	24332
1107	7	36.5	16096	36.5	20138	36.5	24126
1108	8.3	50.8	16097	50.8	21028	50.8	24157
1109	6.4	29.2	22794	29.2	29730	29.2	30543
1110	5.1	18.1	15929	18.1	20378	18.1	24906
1111	6.8	33.8	19928	33.8	24944	33.8	28523
1112	5.9	25.3	23665	25.3	29711	25.3	30926
1113	6.2	29.6	14894	29.6	19085	29.6	24004
1114	8.2	52	15060	52	19163	52	23148
1115	10.7	79	21550	79	27301	79	28916
1116	5.8	25.7	16170	25.7	20502	25.7	24872
1117	6.6	34.6	18713	34.6	24154	34.6	27197
1118	9	61	14969	61	19517	61	23335
1119	9.8	75	16680	75	21084	75	24819
1120	7.4	42.6	20354	42.6	25492	42.6	28426
1121	7.5	42.5	17077	42.5	21436	42.5	24988
1122	7.8	46.9	20736	46.9	26308	46.9	28112
1123	6.5	29.3	21861	29.3	28113	29.3	29720
1124	8.2	50.8	14099	50.8	18079	50.8	22743
1125	5.7	24.5	19567	24.5	24919	24.5	27539
1126	14.9	159	19287	159	24652	159	26899
1127	7.4	40.8	16414	40.8	21018	40.8	25334
1128	5.3	21.7	12698	21.7	16101	21.7	22232
1129	5	19.6	19414	19.6	23962	19.6	27192
1130	7.4	41.6	19068	41.6	24252	41.6	27060
1131	5.4	22.2	19003	22.2	24537	22.2	26869
1132	7.4	42.4	15935	42.4	20633	42.4	24835
1133	8.3	52.3	14318	52.3	17483	52.3	24281
1134	8.7	55.6	16388	55.6	20623	55.6	24330
1135	6.8	36	20534	36	26131	36	28477
1136	8.5	55.3	18467	55.3	23199	55.3	26476
1137	7.7	39.4	20180	39.4	26050	39.4	28712
1138	7.2	39.6	14589	39.6	19065	39.6	23220
1139	6	27.8	20281	27.8	25307	27.8	28199
1140	6.6	33.5	18945	33.5	24052	33.5	26324
1141	5.3	22	15875	22	20505	22	24474
1142	5.4	22.6	20901	22.6	26433	22.6	28308
1143	8.9	61.8	19223	61.8	23911	61.8	27184
1144	8.5	55.5	19173	55.5	24314	55.5	27153
1145	6.6	33.8	15033	33.8	19231	33.8	23786
1146	8.1	49.3	20814	49.3	26418	49.3	28521
1147	5.5	23.1	13418	23.1	16601	23.1	22600
1148	7.6	44.4	18415	44.4	23081	44.4	26285
1149	7.4	35.4	18918	35.4	23626	35.4	26826
1150	5.9	27.3	19892	27.3	25061	27.3	28658
1151	7.7	46	13221	46	17429	46	21839
1152	7.5	42.2	19504	42.2	24793	42.2	27482
1153	8.3	54	16907	54	21769	54	24864
1154	5.3	18.7	23130	18.7	28649	18.7	30451
1155	7	37.2	18944	37.2	23800	37.2	26677
1156	6	28	21414	28	27159	28	28785
1157	8.4	54.2	19483	54.2	25282	54.2	27785
1158	6.4	32.3	17053	32.3	21288	32.3	26539
1159	5.9	25.9	19242	25.9	23951	25.9	27134
1160	6.8	34.8	22550	34.8	28230	34.8	29712
1161	5.5	23.3	20959	23.3	26429	23.3	28489
1162	6.7	35.5	13494	35.5	16514	35.5	20197
1163	7.8	47.8	20671	47.8	26460	47.8	28530
1164	6.8	34.7	17538	34.7	22575	34.7	25650
1165	6.4	32.3	21560	32.3	27223	32.3	28892
1166	7.5	43.5	15290	43.5	19144	43.5	23434
1167	6.6	30.2	18399	30.2	23321	30.2	27962
1168	5.5	21.5	21811	21.5	27436	21.5	29570
1169	8.9	61	20553	61	25834	61	28354
1170	7	37.7	17464	37.7	22203	37.7	26246
1171	7.3	41.3	16109	41.3	20088	41.3	24116
1172	6.3	28.1	20927	28.1	26303	28.1	28657
1173	6.1	28.7	16347	28.7	21417	28.7	24962
1174	8.5	56.1	11664	56.1	14557	56.1	20776
1175	7.5	44.1	18714	44.1	23455	44.1	26675
1176	6.7	35.5	16338	35.5	20990	35.5	24634
1177	7.4	42.7	18114	42.7	22814	42.7	25818
1178	5.6	24.2	22431	24.2	28652	24.2	29648
1179	7.6	43.7	17635	43.7	21930	43.7	25434
1180	7	36.3	20695	36.3	26315	36.3	29076
1181	8.2	52.3	18916	52.3	24072	52.3	26927
1182	7.4	43	17784	43	22856	43	26190
1183	9.8	67.3	10397	67.3	12858	67.3	17240
1184	6.8	35.9	17991	35.9	22466	35.9	25679
1185	8.9	53	18933	53	24331	53	27133
1186	7	37.9	22962	37.9	29016	37.9	30014
1187	8	47.5	19647	47.5	24783	47.5	27495
1188	8.3	52.8	18538	52.8	23647	52.8	26827
1189	7.1	38.1	19453	38.1	25088	38.1	28149
1190	7.9	46.6	19354	46.6	25170	46.6	27351
1191	6	26.9	18183	26.9	22983	26.9	26188
1192	7.4	42.1	19388	42.1	25048	42.1	27243
1193	5.3	22	20162	22	25796	22	28049
1194	7.9	43.6	15461	43.6	19712	43.6	24023
1195	9.6	70.7	18021	70.7	22707	70.7	25939
1196	7.1	33.5	17246	33.5	21795	33.5	25822
1197	9.2	66.7	21477	66.7	27151	66.7	29138
1198	6.6	32.7	17683	32.7	22275	32.7	26859
1199	6.9	36.9	17242	36.9	21487	36.9	25079
1200	13.2	132	19112	132	24710	132	26864
1201	8.5	56.5	18520	56.5	23461	56.5	26225
1202	8.2	52.1	18170	52.1	23316	52.1	27156
1203	6.7	34.6	15755	34.6	20504	34.6	24452
1204	8.1	50.9	18318	50.9	23016	50.9	26151
1205	6.1	23.7	18147	23.7	22266	23.7	26604
1206	9.4	64.5	20461	64.5	25907	64.5	27757
1207	7.7	45.6	15125	45.6	18652	45.6	23512
1208	8.6	57.3	19095	57.3	24262	57.3	26685
1209	6.1	28.4	15919	28.4	20386	28.4	24391
1210	7.6	45.2	19536	45.2	24788	45.2	27137
1211	6.1	26	20411	26	25808	26	28049
1212	7.8	44.8	21536	44.8	27071	44.8	28854
1213	6.1	28.6	15700	28.6	20213	28.6	24144
1214	7.7	44.9	18116	44.9	23158	44.9	25936
1215	9.6	70.7	15437	70.7	19501	70.7	22826
1216	6.2	29.7	14978	29.7	19563	29.7	23516
1217	9.4	67.3	17443	67.3	23052	67.3	25707
1218	11	95.1	20266	95.1	25502	95.1	27767
1219	9.5	67	7242	67	9336	67	11876
1220	6.9	35.8	17706	35.8	22182	35.8	25552
1221	8.5	53.4	12058	53.4	15318	53.4	20634
1222	9.5	68	12203	68	15417	68	20899
1223	5.3	20.7	21480	20.7	25979	20.7	29060
1224	7.1	38.1	21551	38.1	26941	38.1	28869
1225	14.8	170	16236	170	21559	170	24317
1226	5	18.7	16283	18.7	20419	18.7	24759
1227	5.9	24.2	15257	24.2	18506	24.2	24245
1228	7.2	31.4	21091	31.4	26415	31.4	28677
1229	7.8	45.6	20199	45.6	25862	45.6	27747
1230	5	12.3	23209	12.3	29226	12.3	31386
1231	8.1	51.1	17223	51.1	21943	51.1	25119
1232	10.8	88.9	19455	88.9	24430	88.9	27385
1233	5.9	26	20853	26	25468	26	28534
1234	5.7	24.3	14025	24.3	17178	24.3	22896
1235	6.8	36.3	19434	36.3	24043	36.3	27230
1236	7.1	36.6	18296	36.6	22938	36.6	26075
1237	11.9	110	19842	110	25294	110	28042
1238	10.4	84.5	15907	84.5	20065	84.5	23773
1239	8.8	59.3	20826	59.3	26158	59.3	28234
1240	7.1	39.9	17914	39.9	22756	39.9	26836
1241	9.6	72.1	18345	72.1	23464	72.1	27206
1242	8.7	59.5	13657	59.5	17676	59.5	22492
1243	11.1	51.2	21071	51.2	26039	51.2	28557
1244	8.8	57.2	19059	57.2	23902	57.2	26738
1245	7.2	39.3	23392	39.3	29650	39.3	30644
1246	6.7	34.7	16671	34.7	20920	34.7	24899
1247	5.2	20.9	22226	20.9	28544	20.9	29595
1248	9.7	73.3	19521	73.3	24406	73.3	27074
1249	6.9	36.2	20433	36.2	25789	36.2	28017
1250	6.9	37.1	13709	37.1	17826	37.1	22883
1251	10	77.8	17271	77.8	22555	77.8	25170
1252	6.1	25.7	20222	25.7	25332	25.7	28474
1253	6.5	33.2	14951	33.2	19394	33.2	23660
1254	6.7	30.7	18745	30.7	23865	30.7	26656
1255	6.8	36.4	20666	36.4	26159	36.4	29238
1256	6.2	30.2	15306	30.2	19897	30.2	23933
1257	6.3	26.9	17233	26.9	21743	26.9	26005
1258	7.8	47.4	19573	47.4	24527	47.4	26949
1259	6.3	31	12818	31	16684	31	21610
1260	7	38.3	19437	38.3	24754	38.3	27321
1261	8.1	40.4	21619	40.4	27240	40.4	28992
1262	9.2	66.1	16142	66.1	20091	66.1	23862
1263	6.5	30.6	17055	30.6	21679	30.6	25717
1264	8.7	56.1	18888	56.1	24202	56.1	26901
1265	9.6	69.8	17439	69.8	21897	69.8	25379
1266	6.9	37.1	19625	37.1	25098	37.1	27908
1267	7.7	44.7	17986	44.7	23136	44.7	27197
1268	5.8	26.3	15045	26.3	18762	26.3	23393
1269	9	62.4	14608	62.4	19073	62.4	22801
1270	6.2	28.8	18367	28.8	23201	28.8	26570
1271	7.5	44.1	16143	44.1	21056	44.1	24319
1272	7.1	39	17583	39	21573	39	25725
1273	8.3	51	18146	51	22534	51	26017
1274	7	37.2	18636	37.2	23235	37.2	26124
1275	6.9	36	17494	36	22009	36	25469
1276	8	48.4	20204	48.4	25785	48.4	27906
1277	5	17.9	17700	17.9	22630	17.9	26059
1278	9.5	69.3	22137	69.3	28064	69.3	29421
1279	10.3	75.6	17176	75.6	21901	75.6	25453
1280	9.9	70	17863	70	22659	70	25884
1281	5.7	24.1	20552	24.1	25532	24.1	28306
1282	7.1	34.1	15441	34.1	19382	34.1	24031
1283	7.5	41.1	15765	41.1	20066	41.1	23652
1284	6.8	36.4	18033	36.4	23251	36.4	25367
1285	5.6	23	15486	23	20351	23	24180
1286	7	37.9	20660	37.9	26010	37.9	28151
1287	6.7	35.2	19374	35.2	24001	35.2	26858
1288	9	61.6	15954	61.6	20564	61.6	23812
1289	5.2	20.7	19727	20.7	25149	20.7	27671
1290	7.5	44.6	17549	44.6	22032	44.6	25314
1291	6.4	30.4	15189	30.4	19614	30.4	23828
1292	6.1	28.6	19366	28.6	24166	28.6	27058
1293	6.6	33.7	21950	33.7	28088	33.7	29116
1294	7.8	43.8	22312	43.8	27706	43.8	29522
1295	6.2	29.9	14461	29.9	18830	29.9	23337
1296	9.9	66	19837	66	24889	66	28017
1297	5.9	25.1	17679	25.1	21764	25.1	25931
1298	5.4	21.3	17712	21.3	22171	21.3	26193
1299	8.2	52.7	19659	52.7	25213	52.7	27324
1300	9.1	64.3	18479	64.3	23163	64.3	26590
1301	5.4	19.5	17036	19.5	21441	19.5	25426
1302	8.4	54.4	16434	54.4	21307	54.4	25199
1303	6.3	28.1	20645	28.1	25934	28.1	28067
1304	6.3	29.2	14289	29.2	18676	29.2	23191
1305	6.2	29.8	20063	29.8	25171	29.8	28032
1306	5.7	25.3	15784	25.3	20390	25.3	24597
1307	5	19.5	18864	19.5	23801	19.5	27387
1308	11.7	102	19349	102	24424	102	27025
1309	5.5	22.4	16239	22.4	20325	22.4	24522
1310	10.8	90.9	16799	90.9	21640	90.9	24536
1311	8.3	52.3	17826	52.3	22454	52.3	25813
1312	14.9	172	12475	172	16475	172	20100
1313	5.1	17.8	16099	17.8	19128	17.8	24034
1314	7.1	39.8	20278	39.8	25056	39.8	27967
1315	8.9	61.5	20669	61.5	25772	61.5	28101
1316	8.2	43.8	15029	43.8	18767	43.8	23304
1317	9.2	65.9	19199	65.9	24452	65.9	27314
1318	10.6	82.7	18136	82.7	23272	82.7	26738
1319	6	27	20837	27	26302	27	28658
1320	10.5	79.6	16071	79.6	20510	79.6	23526
1321	6.6	32.1	15304	32.1	18762	32.1	22691
1322	7.6	45.6	14111	45.6	19162	45.6	22818
1323	7.3	40.2	18566	40.2	23996	40.2	26919
1324	5.3	20.1	20656	20.1	26919	20.1	28431
1325	7.8	47.6	16388	47.6	20860	47.6	24415
1326	6.6	33	18275	33	22478	33	25709
1327	7.8	46.9	15682	46.9	19803	46.9	24450
1328	7.5	43.3	20389	43.3	25371	43.3	28018
1329	9.8	72.8	20306	72.8	25639	72.8	27998
1330	10.1	72.8	17360	72.8	22323	72.8	25307
1331	9.7	67.6	19296	67.6	24815	67.6	26933
1332	11	95.2	18443	95.2	23408	95.2	26076
1333	6.9	35.8	19843	35.8	24713	35.8	27491
1334	9.2	66.6	18942	66.6	24004	66.6	27010
1335	7.8	44.1	17647	44.1	22200	44.1	25364
1336	10.1	76.8	18801	76.8	24035	76.8	26442
1337	5.5	22.5	17279	22.5	20260	22.5	26310
1338	11.6	102	19663	102	24928	102	27633
1339	6.1	29.1	16480	29.1	21673	29.1	24634
1340	6	26.4	20562	26.4	25985	26.4	27814
1341	6.6	31.4	17689	31.4	21653	31.4	25498
1342	5.2	20.6	22774	20.6	28605	20.6	29878
1343	6.5	32.7	18217	32.7	23083	32.7	26293
1344	7.9	46.3	18845	46.3	23981	46.3	28289
1345	5.9	27	17359	27	21853	27	25153
1346	7.3	39.9	17504	39.9	21944	39.9	25355
1347	7.9	48.2	15011	48.2	18749	48.2	23150
1348	6	26.4	18029	26.4	22218	26.4	25695
1349	8	49.8	16225	49.8	20119	49.8	24395
1350	5.8	22.9	16463	22.9	21733	22.9	25061
1351	6	28.2	20195	28.2	25343	28.2	27789
1352	11.7	92.9	18065	92.9	22977	92.9	25526
1353	9.5	69.3	17659	69.3	22386	69.3	25485
1354	5.5	23.4	16793	23.4	19833	23.4	25228
1355	6.1	27.9	14865	27.9	19181	27.9	22939
1356	6.9	31.8	18450	31.8	23344	31.8	26773
1357	9.2	63.9	19052	63.9	23808	63.9	26716
1358	5.5	23.4	12996	23.4	16603	23.4	21942
1359	5.5	20.3	15327	20.3	18613	20.3	23970
1360	6.1	28.4	13442	28.4	17095	28.4	22584
1361	11.1	93.6	16574	93.6	22531	93.6	24074
1362	9.1	58.2	17639	58.2	21810	58.2	25447
1363	7.1	34.7	14458	34.7	17487	34.7	22305
1364	5.3	21.1	22020	21.1	27698	21.1	29762
1365	8.9	62.3	18580	62.3	24178	62.3	27313
1366	7.4	39	13833	39	17436	39	22399
1367	9.6	72.1	19017	72.1	23577	72.1	26717
1368	6.9	37.9	17111	37.9	21737	37.9	26025
1369	7.9	41	20000	41	25590	41	28185
1370	6.4	32.5	23060	32.5	28947	32.5	30363
1371	7.5	44.6	17633	44.6	21493	44.6	25364
1372	9.7	74.4	14178	74.4	18620	74.4	21468
1373	8.5	46.1	18599	46.1	23546	46.1	28098
1374	7.9	48.6	17047	48.6	21406	48.6	25022
1375	7.7	46.9	18604	46.9	23223	46.9	26259
1376	8.3	50.8	14647	50.8	18361	50.8	22579
1377	6.1	28.2	14693	28.2	18586	28.2	23750
1378	6.8	35.4	20255	35.4	25381	35.4	28162
1379	7.4	42.1	19845	42.1	24704	42.1	27621
1380	7.3	40.3	16581	40.3	20492	40.3	24450
1381	6.9	37.2	18022	37.2	22341	37.2	26086
1382	9.6	72.1	20343	72.1	25691	72.1	27787
1383	9.1	64.2	15011	64.2	19210	64.2	22978
1384	8	46.9	15362	46.9	18918	46.9	23230
1385	6.8	32.7	13402	32.7	17085	32.7	22313
1386	8.9	61.1	16253	61.1	20808	61.1	24854
1387	9.2	65.1	20357	65.1	25639	65.1	27825
1388	7.2	39.9	19055	39.9	24121	39.9	26931
1389	7.4	42.5	21163	42.5	26718	42.5	28402
1390	7.7	45.6	17980	45.6	23009	45.6	26326
1391	7.2	36.8	15582	36.8	20369	36.8	24544
1392	7.7	43.9	16402	43.9	20464	43.9	24427
1393	5.5	22.6	16132	22.6	19876	22.6	24794
1394	6.2	29.1	19425	29.1	24951	29.1	28007
1395	9	62	15679	62	20329	62	23762
1396	6.3	29.3	14101	29.3	18601	29.3	23103
1397	5.5	20.8	17984	20.8	22373	20.8	26260
1398	15.2	176	17602	176	22081	176	25206
1399	12.7	120	15861	120	20764	120	24003
1400	6.4	28.7	20598	28.7	26526	28.7	28329
1401	7.1	36.5	16195	36.5	20506	36.5	25197
1402	6.9	36.4	11360	36.4	14846	36.4	20342
1403	6.5	31.6	19823	31.6	25133	31.6	27935
1404	7.3	41.4	19043	41.4	24303	41.4	26683
1405	6	27.6	15940	27.6	19417	27.6	23120
1406	5.2	19.8	16352	19.8	21434	19.8	24748
1407	5.1	20.1	17734	20.1	22087	20.1	25372
1408	6.9	37	18818	37	23637	37	26522
1409	9.3	63.1	19930	63.1	25172	63.1	27494
1410	6.4	31.3	18556	31.3	23269	31.3	26319
1411	8.2	50.3	15116	50.3	19424	50.3	23659
1412	6.7	35.5	14472	35.5	17985	35.5	23159
1413	7.8	46.4	20066	46.4	25173	46.4	27772
1414	8.2	52.7	21926	52.7	27103	52.7	29399
1415	6.1	29	17391	29	22144	29	25598
1416	7.6	42.4	16882	42.4	21838	42.4	25830
1417	9	56.2	17057	56.2	21083	56.2	26690
1418	8.6	53.6	15709	53.6	20456	53.6	24127
1419	5.9	27.3	20659	27.3	25928	27.3	28264
1420	9.6	71.5	16345	71.5	20697	71.5	24354
1421	10.2	76.4	18379	76.4	23542	76.4	25400
1422	9.9	71.5	15513	71.5	20244	71.5	24440
1423	7.3	42.1	15305	42.1	19342	42.1	23923
1424	7.6	39.4	20970	39.4	26857	39.4	28448
1425	9.4	62.7	18856	62.7	24218	62.7	26298
1426	7.3	41.4	18420	41.4	23257	41.4	26609
1427	7.1	31.5	14899	31.5	18980	31.5	23264
1428	7.4	39.3	19569	39.3	24961	39.3	27316
1429	14.2	153	14685	153	19149	153	22788
1430	9.4	60.1	19677	60.1	24995	60.1	27495
1431	7.6	42.6	17602	42.6	22595	42.6	26512
1432	7.2	38.3	10657	38.3	13393	38.3	19162
1433	7.5	44.2	17336	44.2	21883	44.2	25488
1434	7.8	46.5	17536	46.5	21860	46.5	25540
1435	6.8	34.6	16320	34.6	20563	34.6	24660
1436	7.7	40.8	15253	40.8	19172	40.8	23363
1437	9.9	72.8	16792	72.8	21157	72.8	24557
1438	6.1	27	16159	27	20540	27	24755
1439	10.1	76.6	17297	76.6	21583	76.6	25304
1440	8.8	50.5	17903	50.5	22967	50.5	26106
1441	6.9	36.5	14809	36.5	18449	36.5	23795
1442	7.4	40.7	15213	40.7	20052	40.7	23985
1443	5.8	26.3	14172	26.3	18251	26.3	22898
1444	7.1	38.5	15723	38.5	19845	38.5	24199
1445	11.2	95.8	17899	95.8	22579	95.8	25620
1446	7.2	38.1	18473	38.1	23512	38.1	26623
1447	6.5	32	19002	32	24163	32	26533
1448	7.8	39.8	16752	39.8	21339	39.8	26857
1449	7.7	45.9	16822	45.9	21092	45.9	24900
1450	7.4	43	18774	43	23139	43	26315
1451	7.5	43.7	16667	43.7	21281	43.7	25683
1452	7.7	46.5	18499	46.5	22987	46.5	26081
1453	7.9	46.5	19248	46.5	23768	46.5	26957
1454	7.6	43	18397	43	23394	43	26162
1455	9	61.2	19300	61.2	24441	61.2	26951
1456	9.2	64.6	17453	64.6	21950	64.6	25204
1457	5.6	20.2	21600	20.2	27019	20.2	29039
1458	6.7	35.2	21872	35.2	27615	35.2	28988
1459	7.9	48	19552	48	24910	48	27048
1460	8.8	54.2	17330	54.2	21616	54.2	25228
1461	6.5	33	17242	33	21272	33	24716
1462	8.6	53.6	17770	53.6	23258	53.6	25957
1463	5.5	23.6	18738	23.6	23323	23.6	26734
1464	8.9	59.9	18663	59.9	23658	59.9	26437
1465	6.5	32.1	16365	32.1	20703	32.1	24748
1466	6.4	31.3	8062	31.3	10690	31.3	14049
1467	6	27.9	18549	27.9	23389	27.9	26662
1468	6.1	29	19086	29	24189	29	26530
1469	7.6	45	19200	45	24235	45	27533
1470	5.8	25.9	14667	25.9	18152	25.9	23472
1471	8.1	49.9	20696	49.9	26220	49.9	28061
1472	9.1	63.8	18453	63.8	23192	63.8	26639
1473	8.4	51.6	16844	51.6	21023	51.6	24833
1474	5.4	21.8	16864	21.8	21152	21.8	24071
1475	5.3	21.3	19740	21.3	24532	21.3	26705
1476	5.3	19	16035	19	20434	19	24745
1477	7.6	45.3	17724	45.3	22266	45.3	25470
1478	6.9	37.4	19537	37.4	24570	37.4	27911
1479	9.5	66.7	16889	66.7	21791	66.7	25164
1480	8.4	54.5	15359	54.5	19601	54.5	23615
1481	7.6	41.4	19588	41.4	24826	41.4	27406
1482	6.3	27.9	18603	27.9	22696	27.9	26544
1483	5.7	25	18284	25	22816	25	25870
1484	7.9	46.7	14077	46.7	18114	46.7	21810
1485	6.3	30.1	20822	30.1	26223	30.1	28599
1486	7.2	40	15458	40	18447	40	23870
1487	6.6	32	21929	32	27337	32	29323
1488	8.7	58.4	14054	58.4	18330	58.4	22229
1489	9.7	73.6	18861	73.6	24515	73.6	26699
1490	9.5	65.9	14960	65.9	19899	65.9	22283
1491	7.1	38.6	19554	38.6	24669	38.6	27794
1492	9.6	67.4	17592	67.4	22794	67.4	26894
1493	7.5	43.9	20437	43.9	26006	43.9	28063
1494	12.3	117	16487	117	20810	117	24200
1495	6.4	29.9	15122	29.9	18656	29.9	23231
1496	9.4	69.4	19051	69.4	24277	69.4	26775
1497	7.9	47.4	16836	47.4	20996	47.4	24434
1498	9.8	73.2	22007	73.2	27668	73.2	29134
1499	7.7	46	19391	46	24756	46	27019
1500	8.7	57.6	17587	57.6	22830	57.6	25663
1501	7.2	40.7	23887	40.7	29710	40.7	30789
1502	9.1	63.8	21051	63.8	26600	63.8	28732
1503	6	27.8	15597	27.8	19698	27.8	23939
1504	9.6	60.6	17848	60.6	23322	60.6	26110
1505	6.6	21.9	18904	21.9	23829	21.9	26954
1506	10.6	81.3	19113	81.3	24447	81.3	26515
1507	8.1	50.9	12460	50.9	15195	50.9	20400
1508	9.1	61.7	17405	61.7	22589	61.7	25586
1509	9.5	62.3	19850	62.3	25220	62.3	27288
1510	5.5	21.8	20151	21.8	25135	21.8	27607
1511	7.4	38.2	14937	38.2	19005	38.2	23023
1512	5.8	25.8	18866	25.8	23475	25.8	26710
1513	7.5	43.1	20237	43.1	25593	43.1	27822
1514	9.2	65.1	19549	65.1	25056	65.1	27109
1515	6	26.8	16980	26.8	21471	26.8	26103
1516	6.9	33.8	16767	33.8	20529	33.8	26232
1517	5.3	21.8	20240	21.8	24941	21.8	28178
1518	7.1	39.6	17197	39.6	22105	39.6	26380
1519	6.7	35.2	17202	35.2	21196	35.2	26288
1520	6.1	29.2	18726	29.2	23827	29.2	26830
1521	5.3	21.1	16679	21.1	21540	21.1	25077
1522	6.5	33.2	16226	33.2	20889	33.2	24576
1523	9.1	57.8	15752	57.8	19711	57.8	23617
1524	10.7	84.4	16471	84.4	20336	84.4	24207
1525	5.9	23	21886	23	28038	23	29319
1526	5.7	24.6	18317	24.6	24209	24.6	26759
1527	7.9	47.8	17655	47.8	22979	47.8	26300
1528	7.7	36.2	16632	36.2	21128	36.2	25145
1529	8.1	44.4	20414	44.4	25534	44.4	27861
1530	7.8	46.6	22971	46.6	28652	46.6	30120
1531	5.9	21.7	20200	21.7	25463	21.7	27927
1532	8	44.9	21305	44.9	26776	44.9	28672
1533	5.3	21.3	17525	21.3	21323	21.3	25185
1534	7.5	42.6	17126	42.6	21776	42.6	25222
1535	5.6	24.3	15378	24.3	17607	24.3	23701
1536	8.2	51.7	19975	51.7	25457	51.7	27495
1537	5.3	19.8	19182	19.8	24218	19.8	27717
1538	6.1	28.5	15495	28.5	20182	28.5	23994
1539	7.2	39	15648	39	20167	39	23752
1540	7.6	44.6	19084	44.6	23660	44.6	26720
1541	8.7	58.7	14414	58.7	19023	58.7	21545
1542	5.8	24.3	20080	24.3	25573	24.3	27817
1543	7.9	48.7	21376	48.7	27072	48.7	28579
1544	8.7	57.7	19061	57.7	23322	57.7	26572
1545	6.9	36.4	17643	36.4	21921	36.4	25536
1546	11	93.1	16662	93.1	21328	93.1	24641
1547	10.6	80.9	18311	80.9	23758	80.9	26634
1548	6.1	26.3	15163	26.3	18664	26.3	25839
1549	8.6	57	17684	57	22325	57	26156
1550	5.3	21.5	21732	21.5	26924	21.5	29021
1551	7.2	40.2	17078	40.2	21140	40.2	24294
1552	9.3	60.7	19022	60.7	24385	60.7	27064
1553	6.4	30.2	14808	30.2	18779	30.2	23195
1554	6.6	33.2	15087	33.2	19529	33.2	23802
1555	9	63.2	15069	63.2	19814	63.2	22168
1556	7.9	47.5	16822	47.5	21865	47.5	25486
1557	8	46.6	19411	46.6	24460	46.6	26918
1558	7.5	44.2	17582	44.2	22855	44.2	24743
1559	7.3	41	19284	41	25003	41	26909
1560	8.5	47.1	20457	47.1	26348	47.1	28434
1561	6.8	35.2	20057	35.2	24874	35.2	27905
1562	5.7	24.8	18053	24.8	22909	24.8	27345
1563	8.3	47.2	18602	47.2	23815	47.2	27057
1564	6.8	33.2	15745	33.2	20294	33.2	24270
1565	7.3	40.8	16035	40.8	20899	40.8	24632
1566	7.1	39.2	18234	39.2	22895	39.2	25862
1567	5.5	23.4	18466	23.4	23649	23.4	26766
1568	10.9	87.8	16832	87.8	21132	87.8	24092
1569	9.5	70.2	19853	70.2	25643	70.2	27542
1570	8.3	52.6	18335	52.6	22664	52.6	25982
1571	8.1	49.1	18146	49.1	22537	49.1	25928
1572	5.7	24.2	16279	24.2	20616	24.2	24609
1573	7.1	38	17887	38	22496	38	25901
1574	6.7	35.2	13182	35.2	16145	35.2	21073
1575	6.8	32	17757	32	22266	32	25631
1576	7.3	41.8	17937	41.8	22479	41.8	25869
1577	13.7	146	13778	146	17941	146	21840
1578	7.7	45.5	20783	45.5	26064	45.5	28466
1579	6.6	34.2	21584	34.2	26822	34.2	28874
1580	9.5	70.2	19469	70.2	24377	70.2	27019
1581	8.5	53.3	16774	53.3	21689	53.3	25091
1582	8.5	50.9	19378	50.9	24991	50.9	27393
1583	7.1	40	12834	40	16690	40	18490
1584	5.7	24.5	20727	24.5	26863	24.5	28262
1585	6	28.5	20385	28.5	25693	28.5	28013
1586	7.8	43.7	19279	43.7	25157	43.7	27109
1587	8.8	59.4	19193	59.4	23777	59.4	26707
1588	7.2	36.9	23279	36.9	29366	36.9	30369
1589	8.6	54.8	17952	54.8	22426	54.8	25791
1590	5.1	19.6	20384	19.6	25610	19.6	28114
1591	7	37	13410	37	16761	37	21618
1592	5.5	24.1	15685	24.1	19759	24.1	24186
1593	5	20	16643	20	21104	20	25392
1594	7.6	44.8	18290	44.8	22648	44.8	26012
1595	9.4	66.5	16083	66.5	20866	66.5	24791
1596	5.8	14.5	16076	14.5	20223	14.5	24458
1597	6.1	27.8	14530	27.8	17824	27.8	22891
1598	13.6	128	18173	128	23849	128	26073
1599	8.9	56.6	18985	56.6	23694	56.6	26544
1600	7.6	44.9	14520	44.9	18117	44.9	21658
1601	10.7	87.5	19862	87.5	25158	87.5	27266
1602	7.4	40.7	20331	40.7	25186	40.7	27872
1603	7.3	40.5	15230	40.5	18664	40.5	23107
1604	6.2	28.8	15314	28.8	19756	28.8	24026
1605	5.3	20.3	18673	20.3	23590	20.3	26822
1606	11.4	83.4	22097	83.4	27695	83.4	29242
1607	7.1	38.1	21650	38.1	26953	38.1	28972
1608	5.2	19	19236	19	24247	19	26494
1609	9.9	71.2	18153	71.2	23496	71.2	26953
1610	5.7	24.7	19086	24.7	23811	24.7	26903
1611	6.2	28.8	17625	28.8	22440	28.8	26677
1612	6.7	29.7	19153	29.7	24234	29.7	27731
1613	5.9	26.2	16543	26.2	21128	26.2	25039
1614	7.3	38.3	21981	38.3	28100	38.3	29195
1615	7.5	41.9	17438	41.9	22207	41.9	25915
1616	5.5	20.7	16731	20.7	21348	20.7	25558
1617	10	76.8	18261	76.8	23206	76.8	25486
1618	8.2	48.9	17489	48.9	22509	48.9	25701
1619	5.6	23.6	14927	23.6	18357	23.6	23112
1620	5.9	26.2	19955	26.2	24736	26.2	28706
1621	6.7	33.7	14741	33.7	19263	33.7	23255
1622	10.7	87.8	16629	87.8	21217	87.8	24502
1623	10.6	74	21312	74	26499	74	28450
1624	7.2	40.3	19014	40.3	23669	40.3	26497
1625	9.9	75.7	21478	75.7	26570	75.7	28832
1626	6.8	34.1	15037	34.1	18617	34.1	23011
1627	6.6	32.3	21529	32.3	26535	32.3	28874
1628	5.4	22.6	15737	22.6	18066	22.6	24388
1629	6.1	27.8	14760	27.8	17845	27.8	22168
1630	7.2	39.2	17217	39.2	22484	39.2	25479
1631	8.4	52	16097	52	20432	52	24340
1632	6.1	29.3	15611	29.3	19999	29.3	24199
1633	7.8	45.8	13433	45.8	16539	45.8	20848
1634	7.9	46.4	17629	46.4	22324	46.4	26116
1635	6.5	31	13981	31	18018	31	20483
1636	8	48.7	17397	48.7	22004	48.7	25651
1637	7	37.7	21314	37.7	26653	37.7	28647
1638	8.7	50.4	15920	50.4	20443	50.4	23407
1639	6.4	32	19365	32	23764	32	27012
1640	5.5	23.1	17272	23.1	20865	23.1	25643
1641	6.3	30.9	14645	30.9	18616	30.9	23695
1642	8.7	58.6	16992	58.6	21307	58.6	25110
1643	10.2	80.5	19124	80.5	24449	80.5	26758
1644	8.7	56	19953	56	24760	56	27529
1645	9.9	72.9	15379	72.9	19437	72.9	22786
1646	6	28.4	20260	28.4	25478	28.4	28852
1647	6.7	32.7	19084	32.7	24070	32.7	27009
1648	6.8	35.3	21723	35.3	26362	35.3	28779
1649	6.1	28.8	15803	28.8	20503	28.8	25403
1650	6.6	33.6	14601	33.6	18775	33.6	22572
1651	7.5	43.9	19671	43.9	24914	43.9	27727
1652	9.6	71.7	18029	71.7	22632	71.7	25631
1653	8.3	53.8	12873	53.8	16995	53.8	21085
1654	7.9	45	22611	45	28010	45	29775
1655	6.1	28.4	13743	28.4	17658	28.4	22884
1656	7.7	43	17070	43	21522	43	24713
1657	8.2	51.4	18549	51.4	23340	51.4	26577
1658	5.4	22.6	24752	22.6	30721	22.6	31537
1659	12.4	107	16384	107	20872	107	24626
1660	6.5	31.3	18106	31.3	23375	31.3	25874
1661	8.6	57.3	16249	57.3	20606	57.3	24369
1662	5.1	18.4	18222	18.4	22607	18.4	26411
1663	7.9	48.1	17876	48.1	22430	48.1	26190
1664	7.2	40.3	14158	40.3	17430	40.3	21164
1665	5.3	21.5	16817	21.5	21673	21.5	25285
1666	8.3	47	20519	47	25516	47	27968
1667	9.2	66.1	19547	66.1	25115	66.1	26860
1668	7.7	42.7	18208	42.7	23445	42.7	26026
1669	6.4	29.7	21524	29.7	27077	29.7	28896
1670	10.8	82	18015	82	23546	82	25944
1671	7.5	44.3	15781	44.3	20378	44.3	24373
1672	7.2	39.8	14626	39.8	18838	39.8	22866
1673	8.9	59.3	16559	59.3	21084	59.3	24947
1674	6.6	33.7	16233	33.7	21276	33.7	24501
1675	7.6	37	18792	37	23653	37	27395
1676	6.4	31.5	14371	31.5	18681	31.5	23289
1677	5.5	22.5	14046	22.5	17633	22.5	22194
1678	10.8	87.3	15738	87.3	20398	87.3	23163
1679	11.5	96	19140	96	24198	96	27721
1680	5.4	22.9	16923	22.9	21594	22.9	25464
1681	5.9	23	20551	23	27099	23	28234
1682	11.1	87.4	18556	87.4	23787	87.4	26155
1683	6.1	28.8	22279	28.8	27551	28.8	29362
1684	7.9	47.1	15171	47.1	19500	47.1	23427
1685	5.6	24.6	17700	24.6	21577	24.6	25844
1686	7.3	41	15238	41	20057	41	24127
1687	5	18.1	20421	18.1	25725	18.1	28148
1688	5.4	20.1	15328	20.1	19054	20.1	22362
1689	6.9	36.9	15942	36.9	20040	36.9	24135
1690	7.5	38.6	23401	38.6	29142	38.6	30334
1691	6.8	36.5	15037	36.5	19177	36.5	24119
1692	5.7	24.5	19087	24.5	23801	24.5	26731
1693	7.9	47.1	15584	47.1	20721	47.1	23608
1694	8.7	55.6	13850	55.6	16606	55.6	21103
1695	5.2	20.2	18555	20.2	23229	20.2	26509
1696	7.4	42.2	14793	42.2	19628	42.2	23159
1697	15.7	179	15490	179	20292	179	23298
1698	5.4	23	16508	23	20911	23	24531
1699	6.7	34.7	17162	34.7	21668	34.7	25131
1700	9	62.1	15585	62.1	19777	62.1	23748
1701	9.4	68.5	16424	68.5	20379	68.5	24014
1702	8.6	58.1	18814	58.1	23569	58.1	26066
1703	7.2	39.9	17331	39.9	21487	39.9	25539
1704	7.7	45.9	20443	45.9	25724	45.9	27983
1705	6.8	36.4	21873	36.4	28192	36.4	29470
1706	5.8	25.8	18838	25.8	23572	25.8	26983
1707	7.7	43.8	16092	43.8	20847	43.8	24670
1708	7.3	40	13894	40	17786	40	22747
1709	8.7	59.3	19461	59.3	24735	59.3	26933
1710	10.1	77.2	15123	77.2	18946	77.2	23276
1711	5.2	20.9	19661	20.9	24615	20.9	27254
1712	10.1	73.4	16570	73.4	21144	73.4	24866
1713	7.3	37.9	18035	37.9	23453	37.9	26629
1714	10.4	80.7	20603	80.7	25636	80.7	28035
1715	5.4	22.5	18668	22.5	23723	22.5	26714
1716	9.8	71.6	17945	71.6	22716	71.6	25554
1717	6.8	32.9	17260	32.9	21734	32.9	25339
1718	5.9	23.7	21540	23.7	27324	23.7	28858
1719	7.2	37.2	19323	37.2	25247	37.2	27235
1720	6.7	34.4	22490	34.4	28124	34.4	29804
1721	6.3	30.6	15791	30.6	19806	30.6	24450
1722	8	49.2	15209	49.2	18815	49.2	22623
1723	6.7	34.1	18008	34.1	23372	34.1	25991
1724	9.2	63.9	17816	63.9	22230	63.9	25673
1725	9.3	66.3	21582	66.3	27008	66.3	28836
1726	5.8	25.9	17214	25.9	21262	25.9	26376
1727	8.2	40	19946	40	25307	40	27506
1728	10.3	82.3	19448	82.3	24068	82.3	27234
1729	6.6	32.1	18847	32.1	23756	32.1	27270
1730	10.7	88.7	15972	88.7	20868	88.7	23643
1731	7.5	41.5	19935	41.5	25481	41.5	28388
1732	5.2	20.8	15201	20.8	19674	20.8	24223
1733	5.5	23.6	21926	23.6	28764	23.6	28938
1734	6.5	32.6	14743	32.6	19138	32.6	23954
1735	5.3	21.4	17096	21.4	21245	21.4	25122
1736	7.3	40.3	20305	40.3	26494	40.3	28003
1737	10	76.6	15006	76.6	19204	76.6	22891
1738	7.2	38.3	17424	38.3	21761	38.3	24444
1739	6.5	32.3	14819	32.3	19867	32.3	21927
1740	8.2	53.2	16038	53.2	19599	53.2	25347
1741	7.8	45.4	19281	45.4	24570	45.4	27078
1742	8.5	53	16003	53	19681	53	23610
1743	8.1	50.2	18925	50.2	24023	50.2	26686
1744	6.5	32.9	22854	32.9	28537	32.9	29893
1745	7.7	45.4	18343	45.4	23132	45.4	26328
1746	12.1	108	19051	108	24469	108	27247
1747	5.2	18.4	13142	18.4	17042	18.4	20562
1748	8.1	51.6	14654	51.6	18781	51.6	23102
1749	9.6	63.5	19945	63.5	25656	63.5	27717
1750	5.9	25.6	19666	25.6	26199	25.6	27680
1751	8.9	62.6	18554	62.6	23107	62.6	26284
1752	6.8	28.6	20474	28.6	25370	28.6	27295
1753	7.7	46.5	19838	46.5	25711	46.5	27552
1754	9.6	67.6	19898	67.6	25222	67.6	27449
1755	7.9	49.1	18061	49.1	23293	49.1	25636
1756	7.7	46.7	17586	46.7	22271	46.7	25477
1757	7.6	44.7	17977	44.7	22948	44.7	26580
1758	5.1	20.3	20506	20.3	26539	20.3	28259
1759	9.2	62.9	11316	62.9	13743	62.9	18300
1760	6.7	33.8	16068	33.8	20411	33.8	24414
1761	9.4	67.1	20589	67.1	26009	67.1	28189
1762	8.8	59	16326	59	20633	59	24502
1763	7.7	43.7	14759	43.7	18983	43.7	23467
1764	5.2	20	16519	20	21082	20	25406
1765	9.1	64.3	13343	64.3	17803	64.3	19243
1766	9.9	64.2	20794	64.2	26514	64.2	27816
1767	9.5	64	14280	64	18060	64	22332
1768	9.2	58.8	19331	58.8	24875	58.8	27008
1769	7.1	39.4	17998	39.4	22452	39.4	26854
1770	10.8	80.7	19895	80.7	25088	80.7	27229
1771	10.7	85.9	16114	85.9	21028	85.9	23681
1772	7.9	48.1	15936	48.1	21154	48.1	23832
1773	13.3	138	16259	138	21172	138	24446
1774	7	37.4	19246	37.4	24122	37.4	27667
1775	7	38.6	18504	38.6	23788	38.6	26570
1776	9.6	71.6	19559	71.6	24711	71.6	27055
1777	10.3	83.1	14487	83.1	17779	83.1	21363
1778	6.2	29.3	19636	29.3	25325	29.3	27619
1779	6.8	35.9	16244	35.9	20541	35.9	24573
1780	9.2	65.9	15895	65.9	20052	65.9	23851
1781	7.7	45.4	18232	45.4	22877	45.4	25942
1782	6	27.8	19281	27.8	23878	27.8	27024
1783	6.5	33.1	17067	33.1	21209	33.1	26123
1784	5	20	17076	20	21942	20	25589
1785	9	61.6	17472	61.6	21975	61.6	25562
1786	9.5	62.4	21938	62.4	27844	62.4	29509
1787	6.7	33.7	15334	33.7	19530	33.7	23543
1788	11	95.6	18044	95.6	23354	95.6	25720
1789	7.1	38.5	21408	38.5	27765	38.5	28871
1790	6.4	32	18124	32	22568	32	25553
1791	9.8	71.8	18139	71.8	22596	71.8	25958
1792	5.7	23.3	20580	23.3	24369	23.3	28319
1793	6.3	30.6	14986	30.6	18601	30.6	23438
1794	6.4	30.7	13039	30.7	16421	30.7	18200
1795	8.6	57.7	18103	57.7	22928	57.7	25897
1796	7.8	47.8	19646	47.8	24569	47.8	27383
1797	5.6	21.8	19361	21.8	24173	21.8	27009
1798	6.5	32.6	19829	32.6	24742	32.6	27507
1799	7.9	43.1	16293	43.1	21250	43.1	24580
1800	5.2	19.4	14626	19.4	19403	19.4	24016
1801	8.5	56.2	15784	56.2	19401	56.2	23675
1802	9	61.5	19265	61.5	23999	61.5	26884
1803	8.9	62.1	17784	62.1	22461	62.1	24009
1804	7.8	47	16792	47	21740	47	24943
1805	8	49.1	19315	49.1	23881	49.1	27539
1806	10.8	89.1	17712	89.1	22284	89.1	25718
1807	12.1	115	17173	115	22880	115	25281
1808	7.3	40	15792	40	20399	40	23713
1809	5.2	20.8	21523	20.8	27109	20.8	29672
1810	10.7	89.2	15301	89.2	19877	89.2	23422
1811	5.1	20.3	17472	20.3	21450	20.3	25177
1812	6.2	30.2	18154	30.2	22952	30.2	26694
1813	7.5	43.3	18133	43.3	22616	43.3	26275
1814	7.7	46.5	18260	46.5	22495	46.5	25846
1815	5.7	25.2	17026	25.2	21193	25.2	25524
1816	6	28.5	21058	28.5	27011	28.5	28658
1817	8.1	50.4	19914	50.4	24751	50.4	27541
1818	8.7	55.4	19547	55.4	24738	55.4	26865
1819	9.8	76	14554	76	18382	76	22714
1820	5.4	22.9	18512	22.9	23197	22.9	26740
1821	9.9	75.7	17457	75.7	22269	75.7	25484
1822	6	27.9	11953	27.9	13640	27.9	19807
1823	8.2	43.3	19531	43.3	25060	43.3	27715
1824	6.3	31.5	15858	31.5	19449	31.5	23613
1825	5.7	22.8	20370	22.8	25489	22.8	28056
1826	5.8	26.4	20271	26.4	24638	26.4	27947
1827	5.1	19.1	14060	19.1	16589	19.1	21976
1828	8.5	55.9	18094	55.9	22411	55.9	26002
1829	12.2	111	18071	111	23674	111	26235
1830	7.6	44.4	21511	44.4	26496	44.4	28666
1831	7.1	38.2	17885	38.2	22822	38.2	26435
1832	11.9	99.7	18697	99.7	23625	99.7	26284
1833	9.1	63.5	20277	63.5	26044	63.5	27881
1834	6.5	22.3	20737	22.3	26513	22.3	29182
1835	7.9	48.6	20217	48.6	25972	48.6	28000
1836	8.8	59	17831	59	22320	59	25701
1837	6.4	26.9	22552	26.9	28521	26.9	29754
1838	6.2	24.3	21812	24.3	28274	24.3	29247
1839	6.8	36	15494	36	19429	36	23847
1840	8.3	51.1	20298	51.1	26331	51.1	27847
1841	7	37	18939	37	23449	37	26388
1842	11.6	97.1	16593	97.1	21531	97.1	24209
1843	8.4	52.2	14496	52.2	17988	52.2	22921
1844	7.5	42.8	18926	42.8	23621	42.8	26640
1845	7.4	42.6	18450	42.6	23491	42.6	26318
1846	5.8	21.1	22410	21.1	28571	21.1	29169
1847	9	57.1	15760	57.1	21187	57.1	22764
1848	9.7	69.1	18469	69.1	23745	69.1	25905
1849	6.4	31.5	15882	31.5	19964	31.5	24206
1850	9.3	67.2	18388	67.2	23845	67.2	26924
1851	6.7	34.8	18221	34.8	22639	34.8	27321
1852	6.4	28.2	22906	28.2	29287	28.2	29965
1853	5.9	24.8	19475	24.8	24762	24.8	27397
1854	8.9	61.4	14625	61.4	18447	61.4	22494
1855	6.8	36	19428	36	24520	36	26962
1856	15.1	167	13041	167	17357	167	20913
1857	5.8	26.7	22803	26.7	29408	26.7	29888
1858	8.2	52.2	15351	52.2	19490	52.2	23211
1859	7.3	40.5	17557	40.5	21901	40.5	25399
1860	6.8	34.3	20622	34.3	25996	34.3	27808
1861	7.6	44.9	18217	44.9	23738	44.9	25770
1862	8.2	52	19322	52	23989	52	26969
1863	5.5	23.1	15787	23.1	19415	23.1	24039
1864	5.7	25	18867	25	23458	25	24766
1865	8.2	52	18067	52	22408	52	25833
1866	6.7	34.3	11688	34.3	14690	34.3	19567
1867	6	26.7	18302	26.7	23606	26.7	25806
1868	6	27.4	19592	27.4	24600	27.4	27786
1869	10.4	85.5	18626	85.5	23450	85.5	26375
1870	8.2	52.3	16817	52.3	21485	52.3	24914
1871	6.4	31	17395	31	22453	31	25905
1872	7	34.8	15999	34.8	20500	34.8	24393
1873	7.9	44.7	20948	44.7	25926	44.7	28309
1874	5.9	25.6	17651	25.6	22110	25.6	26252
1875	8	50.5	17635	50.5	22455	50.5	25613
1876	5	17.4	15205	17.4	19478	17.4	23548
1877	7.5	43.6	17910	43.6	22143	43.6	25918
1878	10.7	77.3	19895	77.3	25242	77.3	27410
1879	5.3	21.7	18301	21.7	22979	21.7	26515
1880	7	34.2	19586	34.2	24167	34.2	27058
1881	8.7	49.9	15175	49.9	18983	49.9	23261
1882	6.5	31.8	13915	31.8	17668	31.8	22815
1883	7.4	42.4	17087	42.4	21127	42.4	25131
1884	8.4	52.5	17179	52.5	22338	52.5	25081
1885	8.3	49.9	17672	49.9	22315	49.9	25493
1886	6.7	33.8	15547	33.8	19740	33.8	23606
1887	10.3	82.7	17721	82.7	22195	82.7	25776
1888	8	49.1	18723	49.1	23269	49.1	26579
1889	9.5	71.1	17656	71.1	21860	71.1	25483
1890	6.2	28.7	17521	28.7	21785	28.7	26165
1891	8.9	60.7	20840	60.7	25925	60.7	28123
1892	5.2	20.1	20755	20.1	25927	20.1	28314
1893	6.4	30.7	16791	30.7	21426	30.7	24827
1894	10.6	85.1	18766	85.1	23690	85.1	26306
1895	12.3	102	15272	102	19782	102	23450
1896	7.2	39.3	16731	39.3	21233	39.3	24559
1897	5.1	17.7	22116	17.7	28975	17.7	30307
1898	9.8	74.4	19158	74.4	24447	74.4	26983
1899	6.6	32	22079	32	27581	32	29366
1900	5.9	25.4	19953	25.4	24477	25.4	27561
1901	9.8	72.5	18425	72.5	23704	72.5	25735
1902	6.4	31.6	16614	31.6	20324	31.6	23369
1903	9.2	65	17360	65	21971	65	24916
1904	8.1	50.8	18989	50.8	24169	50.8	26855
1905	5.3	21.3	15670	21.3	19255	21.3	23291
1906	7.6	41	18265	41	22591	41	25992
1907	7	36.2	17329	36.2	21861	36.2	25259
1908	8	49.3	16265	49.3	20955	49.3	24926
1909	11.2	94	20314	94	25956	94	27859
1910	6.7	34.8	21637	34.8	27578	34.8	29167
1911	9.5	61.8	16918	61.8	22089	61.8	25172
1912	8.6	56.2	16695	56.2	20806	56.2	24580
1913	6.3	29.7	17939	29.7	22934	29.7	25727
1914	9.2	62	17456	62	22212	62	25277
1915	5.1	19.1	17479	19.1	22117	19.1	26771
1916	8	48.3	21591	48.3	26810	48.3	28238
1917	7.7	44.3	16561	44.3	21578	44.3	25081
1918	6.6	33.1	21544	33.1	27483	33.1	29307
1919	7.2	38.6	17694	38.6	21827	38.6	25886
1920	7.1	38.3	19584	38.3	24900	38.3	27536
1921	7.5	43.3	19492	43.3	24417	43.3	27104
1922	9.2	58.1	19425	58.1	24406	58.1	27501
1923	5.1	18.7	16987	18.7	21524	18.7	25332
1924	8.5	55.9	18687	55.9	23526	55.9	26333
1925	6.5	33	18822	33	23657	33	26475
1926	6.8	34.3	21537	34.3	27720	34.3	29152
1927	7.8	43.7	23354	43.7	29130	43.7	30390
1928	5.1	17.4	22352	17.4	28128	17.4	29956
1929	6.3	28.1	17958	28.1	22589	28.1	25915
1930	11.8	62.9	18435	62.9	23171	62.9	26683
1931	5.7	25.6	22652	25.6	28413	25.6	29691
1932	8.4	53.9	20099	53.9	25973	53.9	27716
1933	7.7	43.9	17762	43.9	22370	43.9	24993
1934	8.4	54.3	15571	54.3	19838	54.3	23854
1935	9.9	64	13932	64	17564	64	22682
1936	7.3	37	17661	37	22463	37	24901
1937	5.2	21.2	20055	21.2	24547	21.2	28280
1938	5.9	25.6	15887	25.6	18992	25.6	24478
1939	8.9	60.5	18465	60.5	23508	60.5	26364
1940	6.3	30.3	19929	30.3	25458	30.3	27938
1941	10	77.8	15400	77.8	20158	77.8	23541
1942	5.1	18.4	10321	18.4	13136	18.4	17197
1943	5.9	26.8	16588	26.8	21086	26.8	24983
1944	6	27.1	16352	27.1	20664	27.1	24696
1945	6.9	37	17446	37	22008	37	25532
1946	5.1	20.1	18934	20.1	23413	20.1	26895
1947	8.2	52.2	15287	52.2	18931	52.2	23477
1948	6.6	32.1	19657	32.1	24342	32.1	27233
1949	9.4	61.8	19295	61.8	24774	61.8	26587
1950	9.3	67.1	18753	67.1	24214	67.1	26953
1951	7	38	8529	38	10368	38	17316
1952	6.7	35.4	21330	35.4	26862	35.4	28764
1953	7.2	38.8	18073	38.8	22246	38.8	25705
1954	8.3	53.4	19100	53.4	24275	53.4	27016
1955	8.8	58.8	19224	58.8	24422	58.8	26981
1956	11	93.4	16755	93.4	21126	93.4	24832
1957	9.5	69.1	16999	69.1	21390	69.1	25072
1958	14.5	157	17419	157	21965	157	25314
1959	6.1	28.4	20541	28.4	25470	28.4	28984
1960	6.9	36.9	19948	36.9	25455	36.9	27798
1961	7.1	39.2	16872	39.2	21631	39.2	22420
1962	5.5	23.6	15711	23.6	19704	23.6	24266
1963	7.5	43.8	17177	43.8	21571	43.8	25171
1964	8.3	54.3	16839	54.3	20844	54.3	24999
1965	8.4	53.7	16084	53.7	20585	53.7	23506
1966	7.2	39.4	17977	39.4	23058	39.4	26070
1967	5.3	21.2	17564	21.2	21391	21.2	25214
1968	5.8	24.2	23099	24.2	28688	24.2	30106
1969	5.2	19.8	20462	19.8	25398	19.8	28850
1970	9.5	71.2	11845	71.2	16054	71.2	19727
1971	9	56.2	20580	56.2	25200	56.2	28003
1972	8.8	58.3	19206	58.3	23906	58.3	26709
1973	7.1	39.4	20611	39.4	26821	39.4	28467
1974	7.6	44.9	18687	44.9	23776	44.9	26945
1975	5.4	22.6	19900	22.6	24955	22.6	27765
1976	8.2	50.3	20739	50.3	25846	50.3	28515
1977	9.2	66.1	19288	66.1	24413	66.1	26795
1978	9.7	69.9	17854	69.9	22948	69.9	25457
1979	7.5	42.7	15728	42.7	20419	42.7	24059
1980	7	36.4	20592	36.4	26144	36.4	27978
1981	5.9	27.3	17015	27.3	21178	27.3	25463
1982	9.6	71.5	18563	71.5	23093	71.5	26235
1983	12.1	114	19516	114	25107	114	27036
1984	7.5	42.7	18773	42.7	24056	42.7	26503
1985	5.6	23.5	17214	23.5	21854	23.5	24658
1986	7.1	39.1	19471	39.1	24974	39.1	27640
1987	6.5	31.8	15264	31.8	19367	31.8	24120
[truncated: 2,058 more rows]

## Sheet: BCM-7482_110346_A2_20X_2
	Value
Cell Count	3970
Object Size	7.7
Object Area	47
Object Sum Area	187000
Object Mean[Green]	15630
Object Area[Red]	47
Object Sum Area[Red]	187000
Object Mean[Red]	19950
Object Area[Blue]	47
Object Sum Area[Blue]	187000
Object Mean[Blue]	23105
#	Size	Area	Mean[Green]	Area[Red]	Mean[Red]	Area[Blue]	Mean[Blue]
1	5.5	23.4	13994	23.4	17048	23.4	23996
2	6.4	30.1	13090	30.1	16529	30.1	21995
3	5.2	20.2	12090	20.2	12359	20.2	26303
4	7.6	36.8	17002	36.8	21400	36.8	25052
5	10	77.5	16646	77.5	20947	77.5	23938
6	8.1	50.9	16523	50.9	20879	50.9	24356
7	5.4	22.5	17463	22.5	21938	22.5	25823
8	7.8	45.3	11700	45.3	14014	45.3	21160
9	6.8	35.7	18813	35.7	23556	35.7	26358
10	9.9	74.6	15059	74.6	19418	74.6	22209
11	8	49.5	15688	49.5	19428	49.5	24052
12	10.7	62.8	14723	62.8	17023	62.8	26083
13	9.1	59.6	14228	59.6	17893	59.6	22614
14	7.3	41.8	13664	41.8	16521	41.8	22545
15	8.7	57.2	12551	57.2	15730	57.2	21674
16	8.3	51.2	15017	51.2	19088	51.2	24032
17	6.7	34.8	15826	34.8	19925	34.8	24063
18	9.5	67.6	16050	67.6	20406	67.6	23546
19	8.8	60.4	8506	60.4	10728	60.4	16940
20	8.4	54.9	13194	54.9	16798	54.9	21795
21	8.1	48.1	10491	48.1	14240	48.1	18927
22	5.9	21.8	16475	21.8	19924	21.8	25335
23	7.1	39.1	15981	39.1	20823	39.1	23510
24	11.3	94.9	15646	94.9	20001	94.9	23148
25	7.1	39.3	16795	39.3	21063	39.3	25611
26	11.2	98	16119	98	20172	98	23784
27	10.5	84.2	14424	84.2	18869	84.2	22236
28	7.9	44.1	12090	44.1	16102	44.1	20237
29	7.3	35.3	8546	35.3	11720	35.3	17031
30	8.2	53.1	17291	53.1	21607	53.1	25302
31	7.2	40.9	16837	40.9	21576	40.9	24451
32	8.7	57.7	14677	57.7	18550	57.7	23517
33	5.7	21.1	12249	21.1	15612	21.1	21654
34	8.4	55.1	16433	55.1	20498	55.1	24650
35	5.7	24.7	13120	24.7	16371	24.7	21591
36	5.1	19.1	10195	19.1	14651	19.1	19107
37	10.1	74	16562	74	21151	74	24823
38	8	39.1	14865	39.1	18543	39.1	22756
39	6.6	33.2	15895	33.2	20063	33.2	23812
40	8.6	57.6	14087	57.6	17489	57.6	22589
41	6.7	35.1	16055	35.1	20229	35.1	24488
42	10.2	79	18169	79	23077	79	25939
43	6.7	34	14218	34	17573	34	23025
44	6.3	30.2	14327	30.2	18798	30.2	22390
45	5.4	19.4	20293	19.4	26192	19.4	27664
46	5.6	24.3	13241	24.3	15746	24.3	22394
47	8.1	43.8	8935	43.8	11309	43.8	16831
48	8.6	55.1	17688	55.1	22222	55.1	24892
49	6.4	31.9	16847	31.9	21467	31.9	25256
50	8.6	52.7	15154	52.7	19269	52.7	23852
51	6.8	35.1	8370	35.1	11602	35.1	16629
52	8	36.6	15736	36.6	18069	36.6	27203
53	5.6	24.5	12041	24.5	16091	24.5	20669
54	6.4	29.6	14400	29.6	18636	29.6	21274
55	7.8	45.4	17521	45.4	21808	45.4	25992
56	7	32.6	12901	32.6	16868	32.6	21296
57	9.3	60.4	19028	60.4	24170	60.4	26528
58	6.7	35.3	15590	35.3	19768	35.3	24146
59	8.8	57.9	16507	57.9	20973	57.9	24440
60	5.5	24	14347	24	17493	24	23813
61	7.7	45.5	19057	45.5	23877	45.5	26013
62	5.7	23.3	12799	23.3	15987	23.3	22226
63	8.4	52.6	16784	52.6	21374	52.6	23893
64	7	37.4	14371	37.4	18555	37.4	22375
65	6.6	26.5	13873	26.5	17832	26.5	23114
66	7.3	41.9	10273	41.9	13421	41.9	18898
67	5.4	23.1	17457	23.1	22853	23.1	23801
68	5.1	19.7	20520	19.7	25678	19.7	28444
69	5.3	21.3	13554	21.3	16930	21.3	22155
70	5.2	20.9	14107	20.9	18109	20.9	22487
71	5.4	23	13907	23	17539	23	22220
72	5.8	24.2	14501	24.2	16297	24.2	26105
73	10.8	87.5	14505	87.5	18239	87.5	22301
74	6.9	37.6	16295	37.6	20922	37.6	24320
75	8.1	42.4	16386	42.4	20255	42.4	25386
76	8.6	57.8	14797	57.8	19100	57.8	22672
77	10.3	81.3	16488	81.3	20793	81.3	24256
78	6.9	36.3	16878	36.3	21540	36.3	24296
79	6.7	27.5	14557	27.5	17047	27.5	24656
80	6.8	36.4	13969	36.4	18113	36.4	22149
81	8.1	49.3	10867	49.3	14225	49.3	19039
82	14.6	164	12560	164	16554	164	20366
83	10.8	92.3	10589	92.3	13996	92.3	18424
84	5.5	23.7	14914	23.7	19177	23.7	22480
85	6.6	33.2	13147	33.2	17444	33.2	20921
86	7.1	36.5	13510	36.5	18013	36.5	22116
87	8.5	54.7	12460	54.7	16470	54.7	20758
88	5.3	19.7	12518	19.7	16349	19.7	20639
89	8.5	56.6	10455	56.6	13443	56.6	19021
90	8.2	52.7	14864	52.7	18298	52.7	22668
91	8.2	51	15182	51	19400	51	23360
92	8.7	59.3	14692	59.3	18076	59.3	23182
93	8.5	56.4	15170	56.4	19072	56.4	23256
94	11.2	94.5	18218	94.5	23130	94.5	25820
95	11.3	95.8	11392	95.8	15135	95.8	19576
96	6.4	30.4	13363	30.4	16439	30.4	21727
97	5.1	20.1	14551	20.1	18940	20.1	22391
98	8.5	56.1	16681	56.1	21140	56.1	23722
99	8.1	48.9	17459	48.9	21950	48.9	25092
100	9.6	66.2	14154	66.2	17383	66.2	22937
101	8.6	57.1	16366	57.1	20592	57.1	24249
102	6	26.4	17791	26.4	22126	26.4	26279
103	5.5	19.7	19906	19.7	25193	19.7	27168
104	6.6	33.5	10717	33.5	14322	33.5	19056
105	6	22	14947	22	19010	22	22826
106	7.5	43.6	11533	43.6	14697	43.6	19732
107	7.9	42	15293	42	18655	42	23070
108	6.3	28.7	14200	28.7	18693	28.7	22409
109	6.7	34.7	16801	34.7	21025	34.7	24320
110	7.8	47.1	16005	47.1	19786	47.1	24475
111	9.4	68.8	15343	68.8	19992	68.8	22343
112	6.3	27.1	13916	27.1	19023	27.1	22766
113	5.9	25.6	13900	25.6	17899	25.6	22363
114	5.9	26.9	11508	26.9	15171	26.9	20493
115	6.7	29.8	14194	29.8	17368	29.8	22197
116	5.6	23.7	19999	23.7	25028	23.7	26921
117	9.2	65.5	10907	65.5	14784	65.5	18983
118	8.5	53.1	13126	53.1	16538	53.1	21716
119	5.3	19.4	18115	19.4	22403	19.4	26827
120	8.9	59.4	14229	59.4	18017	59.4	22827
121	8.2	48.3	16411	48.3	20492	48.3	23809
122	7.8	40	13274	40	18170	40	21876
123	7.6	39.3	16425	39.3	20591	39.3	23272
124	8.4	54.4	13482	54.4	17154	54.4	21162
125	7.2	41.1	17563	41.1	22218	41.1	24821
126	7.8	39.7	14177	39.7	17637	39.7	22567
127	5.3	21.8	14592	21.8	17222	21.8	24966
128	9.5	60.3	10226	60.3	12877	60.3	18149
129	13.3	138	16161	138	20533	138	23595
130	8	47.8	16187	47.8	20471	47.8	23822
131	6.7	34	14803	34	19371	34	22276
132	5.9	24.5	12012	24.5	15758	24.5	20860
133	9.7	69.3	13796	69.3	18389	69.3	22112
134	11.8	98.4	16235	98.4	20271	98.4	23801
135	6.3	30.8	13721	30.8	16009	30.8	22671
136	7.6	45.2	8808	45.2	11016	45.2	17002
137	6.7	35.5	19108	35.5	24133	35.5	25732
138	7.1	39.1	14907	39.1	19214	39.1	22480
139	9.5	69.9	13652	69.9	17100	69.9	21526
140	5.8	25.2	17391	25.2	21655	25.2	25532
141	6.2	29.1	15151	29.1	19384	29.1	22749
142	8.1	50.3	17466	50.3	22228	50.3	24848
143	7.5	38.2	11212	38.2	14742	38.2	19542
144	8.5	54.9	16070	54.9	20609	54.9	23557
145	9.7	72.8	14393	72.8	18028	72.8	22309
146	7.6	45.3	16928	45.3	21304	45.3	24915
147	7.3	41.9	14171	41.9	17937	41.9	23596
148	7.6	42	18878	42	23538	42	25858
149	11.6	95.8	10246	95.8	12652	95.8	18609
150	7.9	29	12489	29	15633	29	20551
151	9.4	66.8	16963	66.8	22054	66.8	24281
152	7.6	42.6	19815	42.6	25626	42.6	26764
153	5.2	20.8	16658	20.8	19808	20.8	24567
154	7.5	44.3	15521	44.3	19731	44.3	24314
155	7.1	37.6	14853	37.6	19225	37.6	22671
156	7.9	48.6	14788	48.6	18623	48.6	22593
157	6.2	30.6	15319	30.6	19464	30.6	22882
158	5.7	23.5	10969	23.5	13236	23.5	19710
159	8.2	43.9	14811	43.9	18648	43.9	22864
160	5.6	24.2	15647	24.2	18423	24.2	25357
161	7.2	40.2	14499	40.2	18462	40.2	22479
162	6.3	28.2	16592	28.2	21004	28.2	23964
163	11.7	106	16361	106	20671	106	24007
164	9.9	73	16725	73	20819	73	24168
165	9.2	65.1	14903	65.1	18790	65.1	23043
166	6	26.8	17878	26.8	22421	26.8	26067
167	5.6	24.1	14996	24.1	18075	24.1	23385
168	9.1	65	13754	65	16895	65	22703
169	6.5	32.9	15199	32.9	19362	32.9	23128
170	5.7	24.8	16251	24.8	19966	24.8	25327
171	6	28.4	15823	28.4	19026	28.4	25278
172	5.3	21.2	15573	21.2	20236	21.2	23357
173	8.4	51.5	15483	51.5	19713	51.5	22950
174	8.4	53.8	14912	53.8	19097	53.8	23003
175	6.7	33.5	14835	33.5	18965	33.5	22783
176	5.3	19.8	15524	19.8	19403	19.8	22474
177	8.9	61.7	14980	61.7	19201	61.7	23107
178	11.7	103	17822	103	22286	103	24947
179	5.5	23.4	14730	23.4	18862	23.4	22367
180	6.8	35.3	15988	35.3	20633	35.3	23521
181	6.1	28.6	19919	28.6	25183	28.6	26942
182	6.4	32.1	15370	32.1	19818	32.1	23517
183	9	58.3	17275	58.3	21904	58.3	24496
184	8.2	52.7	14969	52.7	18837	52.7	23010
185	7.7	45.5	15404	45.5	19527	45.5	23170
186	5.9	27.5	19610	27.5	24420	27.5	26403
187	5.1	20.1	16357	20.1	20678	20.1	23469
188	6.8	34.3	14532	34.3	19489	34.3	22619
189	5.9	25.8	15058	25.8	19077	25.8	23209
190	7.4	40.4	16354	40.4	20053	40.4	25126
191	9	62.9	8368	62.9	10802	62.9	14830
192	5.6	22.2	16418	22.2	20564	22.2	24031
193	5.3	21.1	19295	21.1	23480	21.1	26728
194	10.8	75.1	18213	75.1	22593	75.1	25959
195	6.1	29.3	16487	29.3	20317	29.3	24597
196	7	36.9	11702	36.9	15793	36.9	20347
197	6.5	31.5	13672	31.5	18314	31.5	21941
198	5.6	24.3	14937	24.3	19136	24.3	23206
199	8.3	50.8	15956	50.8	20454	50.8	23700
200	5.6	20.8	14937	20.8	18891	20.8	23163
201	6.6	31.4	17428	31.4	20598	31.4	26643
202	7	36.4	14846	36.4	19995	36.4	23405
203	10	78.6	15101	78.6	19518	78.6	22538
204	5.1	18.4	16176	18.4	18988	18.4	26221
205	5.2	19.5	8825	19.5	11765	19.5	14567
206	7.7	45.8	15981	45.8	20239	45.8	23467
207	6	26.5	16217	26.5	20605	26.5	23737
208	6.9	37.5	19357	37.5	24239	37.5	26640
209	10.1	80.1	15029	80.1	18869	80.1	22670
210	11.3	81.8	14201	81.8	18871	81.8	21629
211	6.2	26.7	17917	26.7	22788	26.7	25052
212	5.6	24.2	15642	24.2	19263	24.2	24463
213	9	62.1	14770	62.1	17883	62.1	23991
214	5.3	20.3	19842	20.3	24663	20.3	26587
215	8	48.3	17941	48.3	22807	48.3	25043
216	6.2	29	19341	29	23531	29	27612
217	6.2	29.6	16141	29.6	19901	29.6	24128
218	6.7	34.4	14196	34.4	18549	34.4	21290
219	6.1	28.7	17428	28.7	21738	28.7	25697
220	5.2	20.8	9911	20.8	12764	20.8	16178
221	6.4	30.9	10391	30.9	13071	30.9	18804
222	5.4	22.3	19860	22.3	24698	22.3	26504
223	6.9	35.4	12044	35.4	16078	35.4	20429
224	5.3	20.7	15537	20.7	19595	20.7	22485
225	5.1	18.4	16743	18.4	21276	18.4	24187
226	5.3	20.6	17854	20.6	22145	20.6	25699
227	5.1	20	15854	20	20071	20	23416
228	5.5	18.6	16017	18.6	20911	18.6	23953
229	5.2	19	15817	19	20268	19	23926
230	5.2	19.4	15214	19.4	19138	19.4	23432
231	7.9	47.2	15845	47.2	20111	47.2	23777
232	9.7	64.9	15868	64.9	19883	64.9	23602
233	8.4	53.3	14839	53.3	19036	53.3	22396
234	9.1	63.7	16962	63.7	21842	63.7	24902
235	9.8	70	15684	70	19835	70	23074
236	7.1	29.2	15646	29.2	17604	29.2	27871
237	7.6	43.6	18122	43.6	22827	43.6	25255
238	11.5	98.1	13296	98.1	16841	98.1	21572
239	9	58.7	16841	58.7	21291	58.7	24476
240	10.1	77.3	15109	77.3	19603	77.3	22575
241	7.7	43	17571	43	22290	43	25015
242	6.5	33.1	15441	33.1	19796	33.1	23070
243	5.1	18.6	19328	18.6	23345	18.6	27570
244	6.1	27.1	14117	27.1	19057	27.1	22328
245	8.4	48.6	18414	48.6	22589	48.6	25748
246	8	50.3	11676	50.3	13311	50.3	21674
247	6.3	30.4	18233	30.4	22972	30.4	25674
248	7.7	45.8	11964	45.8	14304	45.8	20513
249	7.9	46.3	15845	46.3	19618	46.3	23670
250	7.8	46.5	16145	46.5	20126	46.5	23599
251	7.7	45.3	12895	45.3	17362	45.3	21288
252	6	27.3	16677	27.3	21405	27.3	23967
253	6	22.2	15594	22.2	20710	22.2	23516
254	7.2	39.7	15415	39.7	19601	39.7	23130
255	5.9	26.9	11811	26.9	14216	26.9	19134
256	7.9	48.6	16262	48.6	19890	48.6	24441
257	9.1	62.9	15283	62.9	19154	62.9	22639
258	8.5	52.7	15618	52.7	19523	52.7	24254
259	9.4	67.9	14849	67.9	18751	67.9	22503
260	5.9	25.6	16627	25.6	20736	25.6	24737
261	8.9	57.2	14814	57.2	19055	57.2	22855
262	11.5	102	16107	102	20873	102	23636
263	6.6	34.3	16887	34.3	21612	34.3	24298
264	5.9	26.9	16389	26.9	21014	26.9	23865
265	7.3	39	15661	39	19653	39	23599
266	5.3	21.5	15819	21.5	21498	21.5	23688
267	6.8	36.5	15929	36.5	20484	36.5	23405
268	6.3	26.7	14820	26.7	18605	26.7	22971
269	8.3	51.1	16263	51.1	20355	51.1	23944
270	7.4	42.1	16311	42.1	20457	42.1	24300
271	10.8	88.9	14171	88.9	17693	88.9	22701
272	8.4	55.4	15294	55.4	19219	55.4	22664
273	8.1	50.9	16938	50.9	21214	50.9	24313
274	8.3	47.4	17716	47.4	22381	47.4	24775
275	5.9	25.8	17047	25.8	21139	25.8	24793
276	9.5	70.4	13897	70.4	16992	70.4	22794
277	6	28.1	16428	28.1	21883	28.1	23831
278	6.6	29.2	15117	29.2	19479	29.2	22810
279	7.7	45	15104	45	19201	45	23002
280	11.7	87.8	14941	87.8	19256	87.8	22809
281	9.1	63.2	14840	63.2	18840	63.2	23210
282	8	49.7	18904	49.7	24409	49.7	25959
283	6.3	30.1	18184	30.1	22574	30.1	25936
284	6.9	36.5	17323	36.5	21723	36.5	24734
285	7.3	40.7	16139	40.7	19925	40.7	24019
286	5.5	22.4	16126	22.4	19070	22.4	24751
287	8.7	59.2	16439	59.2	21319	59.2	23797
288	9.5	70.7	10741	70.7	14448	70.7	18758
289	7.9	48.4	14775	48.4	18904	48.4	23285
290	6.4	30.8	16672	30.8	21439	30.8	24369
291	5	19.7	17733	19.7	22758	19.7	24023
292	6.6	32.7	12759	32.7	16568	32.7	20920
293	6.6	33.8	14111	33.8	17560	33.8	22909
294	8.6	55.1	17125	55.1	21048	55.1	25546
295	7.5	43	15966	43	20117	43	23416
296	7	38	18340	38	23000	38	25609
297	8	49.8	19285	49.8	24387	49.8	25904
298	6.2	27.3	16016	27.3	20702	27.3	23670
299	6.8	35.5	15207	35.5	19136	35.5	22835
300	8.5	56.4	16303	56.4	20520	56.4	23970
301	6.6	28.7	18247	28.7	22822	28.7	25925
302	5.9	27.1	17829	27.1	22620	27.1	25481
303	7.3	40.8	13430	40.8	17469	40.8	21438
304	6.5	26.8	15569	26.8	18854	26.8	24229
305	7.8	45	13998	45	17900	45	21826
306	6.8	29.1	16089	29.1	19050	29.1	24919
307	7.7	47.1	18819	47.1	23461	47.1	25991
308	7.8	47.2	14557	47.2	18764	47.2	22202
309	8.8	58.8	16216	58.8	20170	58.8	24117
310	6.9	33.7	14757	33.7	17496	33.7	23734
311	7.6	43	16326	43	20123	43	24251
312	5.6	23	12655	23	15205	23	21407
313	5.3	21.5	17035	21.5	21817	21.5	24340
314	5.9	26.4	17558	26.4	22109	26.4	25314
315	8.1	48.4	16754	48.4	22012	48.4	24956
316	6.9	32.7	15273	32.7	18718	32.7	22821
317	9.2	64.2	12635	64.2	15662	64.2	21136
318	5	18	17534	18	22883	18	25164
319	6.9	37.1	19910	37.1	25082	37.1	26772
320	7.9	49.1	14723	49.1	18439	49.1	22186
321	9.3	65.2	14708	65.2	18320	65.2	22507
322	9	60.9	15578	60.9	20053	60.9	23610
323	13.6	122	14222	122	18532	122	21657
324	8.2	50	17808	50	22188	50	25608
325	7.5	43.9	15241	43.9	19102	43.9	23467
326	8.1	48.6	15365	48.6	20002	48.6	22558
327	5.5	23.4	16827	23.4	21881	23.4	24093
328	7.4	40.2	17267	40.2	21761	40.2	24388
329	6.6	33	16584	33	20372	33	25947
330	8.3	53.3	15342	53.3	19700	53.3	22926
331	6.6	30.2	17045	30.2	20916	30.2	24576
332	7	38.2	16263	38.2	20239	38.2	24487
333	7.3	40.4	15134	40.4	19328	40.4	22812
334	7.2	37.1	14877	37.1	18467	37.1	22739
335	9.7	72.5	15265	72.5	19078	72.5	23274
336	6.9	35.7	14274	35.7	18544	35.7	22079
337	7.3	40	15206	40	19439	40	23020
338	5.6	23.3	15383	23.3	19662	23.3	23094
339	8.7	55.4	16249	55.4	20234	55.4	23937
340	6.2	30.2	16237	30.2	20354	30.2	23684
341	7.3	40.3	17347	40.3	21510	40.3	24879
342	9.5	70.1	13636	70.1	16676	70.1	22696
343	7.4	41.5	16264	41.5	20437	41.5	24218
344	5.1	18	15403	18	19875	18	23270
345	9.9	65.9	15860	65.9	20245	65.9	23233
346	8.7	58.6	12752	58.6	14838	58.6	22545
347	9	63.1	14482	63.1	18580	63.1	22028
348	8.7	57.3	15076	57.3	19499	57.3	22611
349	9.2	64.4	11287	64.4	15304	64.4	19207
350	6.3	30.7	15479	30.7	19806	30.7	22690
351	9.2	65	18197	65	22909	65	24932
352	10.9	87.4	17053	87.4	21638	87.4	24422
353	6.7	35.1	15611	35.1	19571	35.1	22552
354	8	49.2	17677	49.2	22183	49.2	25203
355	10.1	75.3	15824	75.3	20588	75.3	23616
356	9	62.7	17445	62.7	22293	62.7	24687
357	6.7	33.5	18280	33.5	22932	33.5	25475
358	8.7	58.8	10619	58.8	13897	58.8	18788
359	8.3	51.1	19544	51.1	24554	51.1	26605
360	5	19.6	18095	19.6	22350	19.6	26148
361	9	62.2	12359	62.2	15146	62.2	19862
362	6.9	37	15899	37	20464	37	23185
363	6.8	35.1	15190	35.1	19350	35.1	23269
364	8.2	44.8	16089	44.8	20479	44.8	23278
365	5.6	23.5	19655	23.5	24866	23.5	26266
366	7.6	43	15265	43	19116	43	23032
367	5.7	24.7	11332	24.7	14286	24.7	18335
368	7	37.6	15637	37.6	19932	37.6	23179
369	7.9	47.4	17008	47.4	21096	47.4	24289
370	8.6	57.1	15254	57.1	19255	57.1	22666
371	5.6	24	19924	24	24035	24	27102
372	5.6	24.3	15722	24.3	19649	24.3	24063
373	5.4	22.9	14769	22.9	17778	22.9	22697
374	7.4	40.4	18593	40.4	23923	40.4	25561
375	10.3	82.7	15645	82.7	20123	82.7	23409
376	8.6	48.2	16058	48.2	19552	48.2	24481
377	7.6	45.4	18527	45.4	23239	45.4	25917
378	10	72.8	18032	72.8	22735	72.8	25014
379	8.4	55.6	14748	55.6	18492	55.6	23009
380	6.2	29.3	16276	29.3	20393	29.3	23436
381	8.3	54.2	17710	54.2	22150	54.2	25464
382	8.3	52.2	13985	52.2	17860	52.2	21628
383	6.1	27.1	17460	27.1	22059	27.1	25036
384	10.2	81.6	16115	81.6	20416	81.6	23660
385	6.1	24.7	20124	24.7	25295	24.7	26922
386	5.6	23.5	15381	23.5	19059	23.5	23770
387	6.9	37.7	18523	37.7	23625	37.7	25590
388	6.2	28.7	19729	28.7	24757	28.7	26943
389	5.4	21.5	15387	21.5	19412	21.5	22677
390	7.6	44.6	15232	44.6	19104	44.6	22723
391	6.1	28.7	16059	28.7	20740	28.7	23524
392	6.3	28.7	18989	28.7	23930	28.7	26442
393	6.9	37.1	17263	37.1	22311	37.1	24168
394	7	36.9	15099	36.9	19587	36.9	22590
395	7.4	41	12909	41	16774	41	21102
396	5.1	18.3	16940	18.3	21225	18.3	24309
397	6.1	27.1	15768	27.1	19484	27.1	24216
398	10.9	92.5	16915	92.5	21098	92.5	24364
399	5.1	15.6	20194	15.6	25348	15.6	27529
400	8.8	53.6	14173	53.6	17923	53.6	22257
401	7.3	40.7	16860	40.7	21808	40.7	24066
402	8.5	56.2	16661	56.2	21597	56.2	24205
403	8.1	50.3	16335	50.3	20783	50.3	23489
404	8.6	56.7	17623	56.7	22238	56.7	24845
405	7.2	39.3	14779	39.3	19599	39.3	22748
406	5.6	22.5	12949	22.5	15804	22.5	20586
407	9	61.5	15631	61.5	19645	61.5	23489
408	8.3	52.5	17488	52.5	21787	52.5	24986
409	7.4	42.4	16995	42.4	21386	42.4	24792
410	6	20.7	20047	20.7	25052	20.7	27190
411	6.3	28.7	15934	28.7	20523	28.7	23459
412	6.1	25.8	12747	25.8	15976	25.8	20841
413	8.1	49.8	15577	49.8	19936	49.8	22885
414	5.1	17.8	19263	17.8	23991	17.8	26915
415	6.6	31.9	15820	31.9	19731	31.9	23855
416	6.8	35.4	13112	35.4	16102	35.4	22776
417	8.8	57	19358	57	24287	57	26517
418	6.9	36.9	20405	36.9	25544	36.9	27309
419	8.1	39.4	17113	39.4	20691	39.4	25988
420	6.5	31.5	16838	31.5	21879	31.5	24231
421	5.2	19.8	17242	19.8	22110	19.8	24348
422	9.2	63.5	14711	63.5	19350	63.5	22506
423	12.8	128	16677	128	21195	128	24234
424	5.6	24.3	17523	24.3	22555	24.3	25074
425	5.7	25.7	17473	25.7	22171	25.7	24840
426	6.8	34.9	15528	34.9	19738	34.9	23109
427	8.6	55.6	15708	55.6	20019	55.6	23117
428	6.8	35.3	18723	35.3	23944	35.3	25295
429	8.6	50.6	17132	50.6	21685	50.6	24310
430	6	28.2	15631	28.2	19233	28.2	24723
431	6.6	34	19649	34	24843	34	26626
432	9.8	76	17396	76	22510	76	24776
433	6.5	31.6	15870	31.6	20386	31.6	23584
434	5.3	21.2	17461	21.2	22269	21.2	24981
435	8.8	59.6	14837	59.6	18938	59.6	22425
436	5.7	24.7	15501	24.7	19745	24.7	23273
437	9	61.2	15712	61.2	19493	61.2	23281
438	8.1	50.5	15823	50.5	20019	50.5	22979
439	7.6	44.6	14682	44.6	18936	44.6	22139
440	7.7	44.4	17468	44.4	21734	44.4	24750
441	8.7	54.5	15738	54.5	19894	54.5	23247
442	6.4	28.8	15411	28.8	18682	28.8	23711
443	5.5	24.1	16474	24.1	21005	24.1	23925
444	5.3	20.7	18065	20.7	21993	20.7	25822
445	6.1	27.6	18088	27.6	22820	27.6	25634
446	8.2	49.7	16515	49.7	21248	49.7	23897
447	5.7	21.9	15917	21.9	19800	21.9	23608
448	10.1	75.6	15998	75.6	20105	75.6	23459
449	5.4	22.4	17788	22.4	22983	22.4	25170
450	10.1	79.7	16015	79.7	20001	79.7	23574
451	7.9	44.3	16297	44.3	20147	44.3	24106
452	7.8	47.7	13968	47.7	17327	47.7	21759
453	8.2	52.6	16303	52.6	21081	52.6	23602
454	5.9	24.3	16151	24.3	20409	24.3	23848
455	8.1	50.8	16574	50.8	21027	50.8	23901
456	8.3	53.6	15907	53.6	20405	53.6	22992
457	5.2	18.7	16377	18.7	20933	18.7	24141
458	5.5	19.6	17911	19.6	22703	19.6	25221
459	9.3	67.9	13331	67.9	17155	67.9	20891
460	7.9	48.7	15437	48.7	19510	48.7	22753
461	5.9	27.1	12688	27.1	14731	27.1	21242
462	6.4	30.6	15268	30.6	19738	30.6	22221
463	9.5	64.3	16286	64.3	20712	64.3	23816
464	12.5	104	16126	104	20157	104	23802
465	5.8	25.7	16985	25.7	21618	25.7	24120
466	7.6	44.7	15212	44.7	19117	44.7	22819
467	8.2	49.4	17634	49.4	22325	49.4	24696
468	7.7	44.9	14246	44.9	17412	44.9	23208
469	7.4	41.3	15559	41.3	19451	41.3	22842
470	6.9	36.9	17265	36.9	21832	36.9	24472
471	7.2	35.3	16573	35.3	20434	35.3	23915
472	5.7	22.5	18861	22.5	23614	22.5	26147
473	5.7	22	18735	22	23401	22	25815
474	11.2	97	18080	97	22769	97	25187
475	6.2	30.6	17165	30.6	21788	30.6	24476
476	6.8	36	18082	36	23366	36	25288
477	7.2	38.6	13683	38.6	17171	38.6	22003
478	5.5	23.6	18167	23.6	23084	23.6	25326
479	6.9	37.5	20427	37.5	26180	37.5	27431
480	6.1	28.5	17397	28.5	23129	28.5	24680
481	9.4	68.4	14087	68.4	17724	68.4	21995
482	6.9	35.8	14922	35.8	18940	35.8	23068
483	6.9	37.6	15247	37.6	19298	37.6	22613
484	10.5	82	17296	82	22284	82	24648
485	9.5	70.2	15669	70.2	19290	70.2	23149
486	9	61.6	18670	61.6	23915	61.6	25766
487	5.7	25.3	16833	25.3	21470	25.3	24415
488	11.1	91.7	16444	91.7	20247	91.7	23836
489	9	59.9	16696	59.9	21255	59.9	24161
490	7	38.1	17710	38.1	21828	38.1	24642
491	8.3	53.3	14813	53.3	19193	53.3	22805
492	5.2	20.5	17306	20.5	22414	20.5	24734
493	7.2	37	17218	37	22436	37	24253
494	6	26.3	16764	26.3	20996	26.3	24224
495	5.3	21.9	16355	21.9	20377	21.9	23990
496	10.8	85.9	16918	85.9	21534	85.9	24153
497	8.5	51.5	16082	51.5	20515	51.5	23672
498	8.1	49.5	14666	49.5	19038	49.5	22110
499	7.3	37	17711	37	21901	37	24572
500	8.1	48.2	16673	48.2	21556	48.2	24266
501	5.7	25.1	15582	25.1	19811	25.1	23047
502	8.1	51.1	16861	51.1	21985	51.1	24341
503	10.6	86.4	14869	86.4	19258	86.4	22261
504	6.5	33.4	16358	33.4	20417	33.4	23839
505	8.1	48.8	17363	48.8	21664	48.8	24521
506	7.8	46.5	16269	46.5	20900	46.5	23553
507	5	19.6	12826	19.6	16897	19.6	20612
508	7.6	43.6	15027	43.6	18364	43.6	24176
509	8.4	55.4	16411	55.4	20355	55.4	23935
510	6.6	33.7	16288	33.7	21442	33.7	23872
511	7.6	43.9	15588	43.9	19977	43.9	23466
512	8.1	49.3	18459	49.3	22681	49.3	25621
513	5.8	24.1	15002	24.1	18700	24.1	22513
514	9.9	61.1	18480	61.1	23320	61.1	25475
515	7.9	48.2	16272	48.2	19655	48.2	24496
516	6.9	36.9	14234	36.9	17918	36.9	21581
517	6.7	33.6	15003	33.6	19370	33.6	22051
518	9.4	68.8	14853	68.8	18978	68.8	22491
519	9.4	68.7	16004	68.7	20444	68.7	23413
520	9.7	70.1	18313	70.1	22924	70.1	25614
521	10.2	78.3	16371	78.3	20771	78.3	23520
522	6.6	33.8	13308	33.8	17177	33.8	21264
523	12.6	116	15934	116	20705	116	23136
524	5.1	19.4	15407	19.4	19168	19.4	23416
525	8.1	49.2	15377	49.2	19872	49.2	23366
526	5.3	18.3	18276	18.3	23312	18.3	25603
527	6.8	34.3	17295	34.3	21865	34.3	24490
528	8	49.1	16323	49.1	19986	49.1	24838
529	6.1	25	16127	25	20519	25	23287
530	5.2	19.6	17842	19.6	21793	19.6	24564
531	8	50	14398	50	18220	50	22554
532	5.4	22.8	17115	22.8	22318	22.8	24699
533	5.3	18.6	16921	18.6	21485	18.6	24180
534	7.2	35.8	15380	35.8	19658	35.8	22916
535	6.9	36.3	16825	36.3	21443	36.3	24229
536	6.5	32.7	17459	32.7	21803	32.7	24603
537	7.9	48.8	15215	48.8	19835	48.8	22411
538	10.2	63.7	17006	63.7	21735	63.7	24394
539	10.5	84.8	17362	84.8	22130	84.8	24450
540	10.6	86.3	17331	86.3	21885	86.3	24535
541	7.7	45.5	17657	45.5	22199	45.5	24571
542	9.6	69.5	16071	69.5	19872	69.5	23454
543	5.9	27.1	16663	27.1	21882	27.1	23683
544	6.3	29.7	17405	29.7	21785	29.7	24835
545	7.2	39.6	18478	39.6	23443	39.6	25312
546	9.2	61.6	12375	61.6	15306	61.6	21058
547	5.8	25.9	17061	25.9	21588	25.9	24084
548	5.2	20.5	18334	20.5	23081	20.5	24982
549	7.4	42	9395	42	11541	42	16756
550	7.8	46.1	15595	46.1	19780	46.1	22967
551	5.9	26.4	17157	26.4	21653	26.4	24993
552	7.5	44.3	16982	44.3	21095	44.3	24401
553	6.6	33.7	17628	33.7	21676	33.7	24990
554	6.4	31.3	20195	31.3	25193	31.3	26961
555	10.7	82.3	18123	82.3	22741	82.3	25515
556	7	35.4	14760	35.4	18972	35.4	22596
557	8.1	43.7	15583	43.7	19045	43.7	24074
558	9	62.2	13563	62.2	17045	62.2	22075
559	8	49.3	13918	49.3	17539	49.3	21974
560	5.9	25.8	17157	25.8	21626	25.8	24580
561	5.3	19.8	19720	19.8	24717	19.8	26651
562	5.9	25	14206	25	17216	25	22052
563	5.5	22.4	16799	22.4	21622	22.4	24191
564	6.9	36.8	14666	36.8	19046	36.8	22480
565	12.4	110	16939	110	21045	110	24289
566	9.1	64.2	14155	64.2	18462	64.2	22014
567	6.7	32.1	13626	32.1	17930	32.1	21583
568	8.6	55.5	16319	55.5	21215	55.5	23565
569	5.9	26.5	19196	26.5	24323	26.5	26194
570	10.7	90.3	15149	90.3	19701	90.3	22460
571	5.8	23.5	13622	23.5	17203	23.5	21759
572	5.3	21.3	16251	21.3	20585	21.3	23610
573	8.3	53	17390	53	21448	53	24541
574	6.5	32.7	17755	32.7	22654	32.7	25454
575	7.6	41.5	15799	41.5	20109	41.5	23347
576	8.8	61.4	16086	61.4	20062	61.4	23545
577	7.4	41.4	9491	41.4	11916	41.4	17485
578	5.1	19.2	16624	19.2	21335	19.2	23970
579	7.4	42.6	16566	42.6	20743	42.6	23873
580	13.2	120	17143	120	21672	120	24348
581	10.2	80.1	14800	80.1	18934	80.1	22316
582	6.7	34.8	16277	34.8	20527	34.8	24125
583	7.2	40.7	14579	40.7	18328	40.7	22154
584	10.7	83.7	16522	83.7	20711	83.7	23693
585	5.6	22.6	18297	22.6	23365	22.6	25105
586	7.5	42.7	14403	42.7	18268	42.7	22472
587	8.9	59.4	15958	59.4	20345	59.4	23553
588	7.8	46.9	18087	46.9	22301	46.9	25387
589	6.2	26.8	14615	26.8	18513	26.8	22365
590	10.5	83.3	14642	83.3	18902	83.3	22237
591	9.2	62.4	15624	62.4	19720	62.4	22621
592	5.3	20.1	19175	20.1	23910	20.1	26053
593	6.2	29.3	19554	29.3	24024	29.3	26332
594	7.6	38.1	13015	38.1	17335	38.1	21136
595	8.7	58.4	16058	58.4	20717	58.4	23432
596	8.1	45.2	16010	45.2	20562	45.2	23699
597	10.9	90.7	16881	90.7	21045	90.7	24213
598	5.7	24	18765	24	23484	24	25474
599	7.3	39.9	20736	39.9	26292	39.9	26955
600	5.4	21.3	19293	21.3	24180	21.3	26352
601	8.5	56	17777	56	22241	56	24782
602	6.6	34.3	16620	34.3	21270	34.3	23731
603	6.5	31	17552	31	22276	31	24298
604	8.5	51.2	16198	51.2	20834	51.2	23226
605	6.2	29.5	16824	29.5	21490	29.5	24239
606	9	62.6	18997	62.6	24121	62.6	25841
607	7.8	46.1	12227	46.1	15402	46.1	20004
608	10.7	86.1	15167	86.1	19716	86.1	22680
609	6	28.1	15911	28.1	20179	28.1	23363
610	7.9	46.6	12456	46.6	16088	46.6	20396
611	7.5	40	14631	40	19226	40	22421
612	6	27.6	17442	27.6	22048	27.6	24382
613	5.7	25.1	13670	25.1	17722	25.1	21214
614	8.1	51.2	19790	51.2	25003	51.2	26705
615	5.4	22.3	16261	22.3	20762	22.3	23642
616	5.6	24.5	13532	24.5	16226	24.5	21273
617	5.2	19.5	15403	19.5	18519	19.5	23810
618	8.9	59.9	17126	59.9	21428	59.9	24354
619	5.1	18.6	19853	18.6	24505	18.6	26936
620	9.3	65	16590	65	20379	65	24065
621	8.3	49.4	14425	49.4	18715	49.4	21766
622	6	27.8	17735	27.8	22466	27.8	24701
623	8.9	58.8	19466	58.8	24669	58.8	26191
624	9.1	65	16805	65	21267	65	23711
625	5.8	24.8	17243	24.8	21992	24.8	25023
626	5.8	26	15375	26	19308	26	23193
627	7.2	40.4	14487	40.4	18383	40.4	21770
628	7.7	45	15894	45	19724	45	23156
629	6.7	34.9	13902	34.9	17207	34.9	22207
630	7.7	39.9	14548	39.9	17842	39.9	24345
631	5.1	20.1	17388	20.1	22614	20.1	24798
632	6.6	33.6	17359	33.6	22163	33.6	24554
633	5.1	18.7	14663	18.7	17923	18.7	20936
634	9.3	68.3	14390	68.3	18387	68.3	22515
635	7.6	45.3	14590	45.3	18266	45.3	22101
636	7.1	38.6	13621	38.6	17016	38.6	22047
637	7	34.8	16015	34.8	20549	34.8	23812
638	5.9	25.3	17217	25.3	21578	25.3	24147
639	7.9	41.1	15103	41.1	19250	41.1	22759
640	7.7	46.6	16636	46.6	20466	46.6	24235
641	5	18	15130	18	19479	18	22553
642	6.1	23.6	15084	23.6	19065	23.6	22832
643	10	74	16160	74	20695	74	23624
644	9.5	66.7	17753	66.7	22376	66.7	24965
645	7.8	46.6	16228	46.6	20624	46.6	23330
646	5.4	21.7	16758	21.7	20846	21.7	24197
647	5	18.3	14960	18.3	17621	18.3	22974
648	8.6	57.2	17246	57.2	22027	57.2	24175
649	6.5	32.5	14821	32.5	18421	32.5	22855
650	5.9	25.3	17206	25.3	21594	25.3	24379
651	8.6	55.5	9575	55.5	12230	55.5	17045
652	6.2	25.1	15084	25.1	18195	25.1	23158
653	6.1	29	13492	29	16720	29	22860
654	5.6	24.2	16491	24.2	21045	24.2	23664
655	5.5	22.5	18318	22.5	23182	22.5	25233
656	7.3	41.3	15931	41.3	20417	41.3	23251
657	7.4	39.8	15599	39.8	19858	39.8	22767
658	7.9	48	16685	48	20654	48	24675
659	6.2	28	14039	28	18302	28	21761
660	6.4	32.5	15435	32.5	20013	32.5	22837
661	7.3	41.9	15232	41.9	19681	41.9	22535
662	5.2	21.4	16456	21.4	20879	21.4	23883
663	7.1	38.7	18404	38.7	23055	38.7	25411
664	5.2	20.5	14569	20.5	17667	20.5	22882
665	9.9	76.3	14938	76.3	18906	76.3	22833
666	13.3	138	11174	138	14030	138	19204
667	7.8	46.9	17406	46.9	21593	46.9	24731
668	7.8	47	16670	47	21349	47	23895
669	7.6	44.2	15183	44.2	19542	44.2	22690
670	7.3	41.6	16913	41.6	21152	41.6	24025
671	8	49.1	12159	49.1	15334	49.1	20976
672	7.1	37.1	11048	37.1	13990	37.1	18532
673	8.9	56.6	15674	56.6	20094	56.6	22899
674	11.2	98.8	17844	98.8	22673	98.8	24703
675	8	48.8	14683	48.8	18628	48.8	22051
676	6.7	34.7	18818	34.7	22545	34.7	26127
677	8.1	45.4	14786	45.4	19003	45.4	22188
678	7.5	43.7	15206	43.7	19810	43.7	22696
679	8.8	52	15741	52	20074	52	23011
680	6.7	34.9	19381	34.9	24654	34.9	26274
681	6.7	30.9	14441	30.9	17405	30.9	22347
682	8.8	57.9	14417	57.9	18667	57.9	21794
683	8	49.7	16193	49.7	20390	49.7	23734
684	6.6	33.6	15818	33.6	20000	33.6	23570
685	5.4	20.9	15257	20.9	19639	20.9	23196
686	5.3	21.3	14826	21.3	19343	21.3	22784
687	5.3	20.8	20124	20.8	25153	20.8	27002
688	7.4	42.8	17144	42.8	21333	42.8	24395
689	7.5	42.6	14740	42.6	18488	42.6	22021
690	5.8	26	18755	26	23331	26	25558
691	6.3	30.2	12517	30.2	15616	30.2	21642
692	12.3	104	14139	104	18590	104	21736
693	7.5	43.2	16500	43.2	21085	43.2	23736
694	12.2	115	14800	115	19129	115	22448
695	7.8	47.5	19488	47.5	24571	47.5	26326
696	7.6	44.7	16673	44.7	20790	44.7	23836
697	8.5	52	15030	52	19525	52	22564
698	7.1	36.8	12447	36.8	16103	36.8	20090
699	8.6	55.8	16481	55.8	20934	55.8	23540
700	6.7	32.4	18530	32.4	22339	32.4	26072
701	5.5	22.2	16693	22.2	21151	22.2	24132
702	5.6	23.6	15522	23.6	19987	23.6	22840
703	8.5	52.5	17332	52.5	22368	52.5	25212
704	8.5	55.3	17125	55.3	21816	55.3	24011
705	10	76.2	17544	76.2	22102	76.2	24564
706	8	48.2	16980	48.2	21077	48.2	24657
707	6	21.2	17039	21.2	21268	21.2	24338
708	8.3	44.2	13560	44.2	16189	44.2	24202
709	10.1	74.4	18960	74.4	23933	74.4	25779
710	7.3	36.3	14532	36.3	17714	36.3	21726
711	7.5	43.9	15067	43.9	19663	43.9	22722
712	5.6	22.5	17573	22.5	21573	22.5	24911
713	7.4	42.5	18233	42.5	22943	42.5	25042
714	7	37.9	17035	37.9	21243	37.9	24091
715	6.9	36.8	18041	36.8	23091	36.8	25125
716	7.3	38.7	11898	38.7	16167	38.7	20133
717	6.4	31.2	18010	31.2	22006	31.2	24930
718	7.9	49.1	17834	49.1	22704	49.1	24693
719	8	49.9	16578	49.9	21278	49.9	23768
720	5.5	22.2	17208	22.2	21604	22.2	24303
721	6.9	36.2	19657	36.2	24539	36.2	26491
722	6.4	32	14531	32	18356	32	23148
723	8.4	51.4	16541	51.4	21258	51.4	23802
724	8.1	51.6	16403	51.6	20459	51.6	23490
725	5	19.8	15953	19.8	19663	19.8	23739
726	9	57	16062	57	20384	57	23583
727	7.4	42.5	16670	42.5	20950	42.5	23649
728	8.1	50.6	14504	50.6	17964	50.6	21873
729	7.1	38.6	15299	38.6	19436	38.6	22963
730	6	28.1	16756	28.1	20672	28.1	24513
731	6.6	33.7	15422	33.7	19743	33.7	22956
732	6.5	32.6	16489	32.6	20508	32.6	23185
733	8.8	53.3	18216	53.3	23291	53.3	25664
734	6.3	30.2	14941	30.2	19480	30.2	22867
735	9.6	69.6	15491	69.6	19216	69.6	23245
736	6.9	36.6	17876	36.6	22601	36.6	24807
737	7.4	40.8	13224	40.8	16625	40.8	20913
738	5.4	21.8	17860	21.8	22657	21.8	25221
739	8.2	43.9	16727	43.9	21604	43.9	24047
740	5.8	23.6	17062	23.6	22001	23.6	24177
741	7.1	39.7	14243	39.7	17681	39.7	21854
742	8.8	59.9	16369	59.9	21308	59.9	23705
743	10.8	91.2	15952	91.2	20165	91.2	23167
744	7.9	48.9	17192	48.9	22143	48.9	24275
745	5.5	23.4	17094	23.4	21715	23.4	24136
746	8.2	52.3	17691	52.3	22205	52.3	25232
747	8	49.4	16424	49.4	20949	49.4	24452
748	6.3	30.8	17731	30.8	22781	30.8	24411
749	6.9	36.6	17261	36.6	22535	36.6	24605
750	7.5	43.3	17658	43.3	22184	43.3	24707
751	5.2	20.3	19314	20.3	24640	20.3	26043
752	5.7	24.3	18029	24.3	22626	24.3	25130
753	8.8	60.3	17011	60.3	21693	60.3	24277
754	8.7	58.6	14161	58.6	17970	58.6	21628
755	6	28.2	15922	28.2	20974	28.2	23638
756	8.2	51.7	12686	51.7	16605	51.7	19488
757	8.8	60.9	15793	60.9	20121	60.9	23563
758	7.1	34.8	16865	34.8	21081	34.8	24116
759	10.4	81.4	15038	81.4	19679	81.4	22513
760	6.9	36.9	18470	36.9	23515	36.9	25251
761	5.8	25.9	16762	25.9	21708	25.9	24342
762	5.3	19.2	16595	19.2	20491	19.2	23709
763	6	27.4	16667	27.4	21243	27.4	24419
764	9.5	68	16671	68	21363	68	23924
765	6.2	27.4	12690	27.4	15698	27.4	20333
766	6	27	14489	27	18911	27	22925
767	6	25.6	18280	25.6	23182	25.6	25158
768	6.7	35.3	17333	35.3	21749	35.3	24433
769	7.8	47.8	14926	47.8	18889	47.8	22575
770	5	17.8	18678	17.8	23561	17.8	25607
771	6.3	28.4	19655	28.4	24507	28.4	26610
772	7.5	44.4	16322	44.4	20603	44.4	23753
773	8.6	55.9	17677	55.9	21860	55.9	25137
774	9.4	68.5	15682	68.5	20118	68.5	23324
775	9.2	66.3	17042	66.3	21918	66.3	24079
776	5.1	18.6	19915	18.6	25129	18.6	26464
777	7.1	38.3	17179	38.3	21837	38.3	24352
778	8.4	54.3	16703	54.3	21236	54.3	23828
779	7.4	38.8	18095	38.8	22463	38.8	25369
780	8.3	52.6	14930	52.6	18565	52.6	22881
781	7.7	44.6	17061	44.6	21887	44.6	24316
782	6.9	37.2	14934	37.2	18889	37.2	22552
783	9.9	76.4	12841	76.4	16729	76.4	20532
784	14.4	159	13347	159	17538	159	21235
785	9.1	62.7	14535	62.7	18206	62.7	21986
786	6.2	29	16941	29	21538	29	24230
787	8.6	55.4	17380	55.4	21728	55.4	24505
788	5.1	19.7	16870	19.7	21531	19.7	23867
789	5.5	19.1	19051	19.1	23776	19.1	26191
790	10.5	84.6	15424	84.6	20088	84.6	22937
791	8.3	50.5	16695	50.5	21286	50.5	24225
792	8.6	56.2	16113	56.2	20309	56.2	23560
793	5.2	17.3	20945	17.3	26616	17.3	27601
794	7.5	40.3	16462	40.3	21678	40.3	24156
795	5.8	25.3	18465	25.3	23371	25.3	25840
796	8.3	50.9	11713	50.9	16265	50.9	19611
797	6.5	32.7	17620	32.7	22651	32.7	24596
798	8.4	53.9	15881	53.9	20141	53.9	23608
799	7.9	48.8	15890	48.8	20474	48.8	23212
800	7.2	40.3	16318	40.3	20523	40.3	23305
801	8.2	52.3	19888	52.3	25534	52.3	26662
802	5.1	17.4	17208	17.4	21834	17.4	24522
803	5.1	19.1	18924	19.1	24098	19.1	25913
804	8.3	47.6	16460	47.6	20968	47.6	23925
805	9.1	63.7	15943	63.7	19967	63.7	23165
806	5.3	19	13271	19	15378	19	23046
807	6.5	31.3	10752	31.3	13289	31.3	17946
808	7.9	48.6	16350	48.6	20805	48.6	23275
809	6.3	31.3	11661	31.3	13725	31.3	19236
810	6	26	18189	26	23097	26	25252
811	6.8	35.8	14983	35.8	19156	35.8	22733
812	12.1	104	15381	104	19633	104	22713
813	9.4	64.4	15017	64.4	19019	64.4	22469
814	7.6	45	16409	45	20641	45	23783
815	8	49.3	14217	49.3	17938	49.3	21939
816	11.3	87.5	15000	87.5	19503	87.5	22318
817	9	62	16971	62	21142	62	24352
818	5.7	24.5	17569	24.5	21686	24.5	25325
819	6.1	25.3	17243	25.3	21465	25.3	24387
820	8.6	57.3	15371	57.3	19208	57.3	22333
821	10.1	78.9	16496	78.9	21179	78.9	23687
822	8.6	54.7	16165	54.7	21217	54.7	23669
823	6.6	34.3	18698	34.3	24038	34.3	25550
824	7	35.9	15801	35.9	20849	35.9	23517
825	7.7	44.7	14673	44.7	19034	44.7	22672
826	8.5	55.6	17686	55.6	22456	55.6	25084
827	6.9	34.2	16111	34.2	20797	34.2	24126
828	8.9	60	16529	60	20884	60	23765
829	6.5	32.9	18345	32.9	23756	32.9	25530
830	5.6	23.7	17742	23.7	22227	23.7	24909
831	5	19.6	18454	19.6	23326	19.6	25783
832	8.2	51.9	17029	51.9	21709	51.9	23953
833	6.3	29.3	12938	29.3	16933	29.3	21088
834	10.2	80.8	16781	80.8	21339	80.8	23916
835	8.9	62.3	14543	62.3	18832	62.3	22832
836	10	74	15456	74	19565	74	22462
837	5.5	23.4	17189	23.4	21909	23.4	24055
838	7.4	40	14968	40	18931	40	23043
839	6.3	29.8	17012	29.8	21856	29.8	24495
840	5.3	19.2	18267	19.2	23738	19.2	25380
841	7.7	45.8	15372	45.8	19715	45.8	22669
842	13.1	127	15545	127	19654	127	22790
843	5.9	26.9	16378	26.9	20798	26.9	23502
844	7.5	42.6	15230	42.6	19602	42.6	22427
845	8.7	56.5	18779	56.5	23520	56.5	25513
846	8	48.3	17817	48.3	22288	48.3	24863
847	9.9	76.1	15773	76.1	20257	76.1	23099
848	7.5	41.5	16944	41.5	21643	41.5	24055
849	9	57.1	16150	57.1	20454	57.1	23381
850	8.2	51.9	16473	51.9	20937	51.9	23978
851	7	35.7	17612	35.7	22644	35.7	24434
852	10.4	82	13475	82	18099	82	21557
853	9.8	62.4	16249	62.4	20746	62.4	23535
854	7.5	41.4	16994	41.4	21561	41.4	24134
855	8	43.6	17652	43.6	22512	43.6	24736
856	10.8	91.1	15697	91.1	20288	91.1	23192
857	8.8	59.6	13967	59.6	17657	59.6	21084
858	8.3	54.4	15608	54.4	20134	54.4	22763
859	7.8	47.6	17054	47.6	21455	47.6	24639
860	5.3	18.9	15275	18.9	19544	18.9	22746
861	8.6	56.6	16823	56.6	21926	56.6	24191
862	10.5	81.7	16420	81.7	21198	81.7	23598
863	8.1	51	14327	51	18175	51	21905
864	5.9	25.7	16660	25.7	21515	25.7	24002
865	9.1	56.8	18731	56.8	23491	56.8	25470
866	6.4	29.6	15117	29.6	19137	29.6	24207
867	8.2	50.8	13988	50.8	18872	50.8	22147
868	7	34.8	16094	34.8	20274	34.8	23957
869	7.8	47.7	16195	47.7	20704	47.7	23349
870	5.5	19.7	15770	19.7	19507	19.7	23581
871	8.2	50.5	16682	50.5	20852	50.5	23865
872	7.9	48.4	16243	48.4	20807	48.4	23505
873	7.8	43.6	12294	43.6	15556	43.6	19502
874	8.5	55.6	14002	55.6	18251	55.6	22014
875	6.4	32.5	13411	32.5	16482	32.5	21348
876	6.6	31.6	16290	31.6	20649	31.6	23780
877	7	37.2	17717	37.2	22640	37.2	24585
878	9.6	72.3	17956	72.3	22822	72.3	24868
879	13.1	133	16782	133	21174	133	23980
880	9.3	68.2	15785	68.2	19889	68.2	22946
881	6.6	32.5	15118	32.5	19665	32.5	22922
882	6.2	28.2	21576	28.2	27135	28.2	27967
883	10.1	74.4	17007	74.4	21890	74.4	24195
884	6.4	29.8	18010	29.8	22463	29.8	24796
885	5.4	22.2	15819	22.2	19726	22.2	23752
886	6.8	34.3	16891	34.3	20917	34.3	23918
887	8.1	49.8	17095	49.8	21997	49.8	24096
888	7.2	39.9	14168	39.9	18145	39.9	21769
889	12.5	110	15854	110	20318	110	23172
890	9.4	67.8	14727	67.8	18630	67.8	21974
891	6	23.6	17198	23.6	21524	23.6	24963
892	8.6	54.8	15751	54.8	20529	54.8	23337
893	9	62.4	17315	62.4	22188	62.4	24641
894	6.8	36.5	15910	36.5	20488	36.5	23489
895	7.5	42	16894	42	21585	42	24082
896	7.4	41.9	17021	41.9	21701	41.9	24142
897	8.2	48.6	15901	48.6	20047	48.6	23305
898	12.3	118	16642	118	21204	118	23976
899	8.3	54.2	15086	54.2	19610	54.2	22836
900	8.1	50.8	16878	50.8	21129	50.8	24231
901	6.5	25.3	14991	25.3	19632	25.3	23282
902	5.4	20.8	18794	20.8	24146	20.8	25775
903	12.2	115	15103	115	19630	115	22357
904	8.6	57.8	16493	57.8	20829	57.8	23546
905	6.7	33.6	15333	33.6	19572	33.6	22841
906	6	28.1	14092	28.1	17409	28.1	21817
907	10.4	76.6	14391	76.6	18767	76.6	21873
908	5.6	23.7	15021	23.7	19091	23.7	22243
909	6.4	30.8	16719	30.8	21138	30.8	23977
910	5.4	21.8	17289	21.8	21865	21.8	24670
911	9.2	66.3	15654	66.3	19718	66.3	22837
912	7.7	44.9	16285	44.9	21172	44.9	23799
913	5.2	21.5	12314	21.5	15249	21.5	22232
914	5.1	20.1	17774	20.1	22305	20.1	24762
915	7.7	40.3	17695	40.3	22738	40.3	25118
916	5.4	21.5	18704	21.5	23975	21.5	25729
917	5.6	22.3	16653	22.3	20778	22.3	24443
918	8.2	45.3	12696	45.3	15904	45.3	20209
919	8.1	50.2	14622	50.2	18617	50.2	22078
920	9.4	68.5	18388	68.5	23580	68.5	25189
921	7.6	41.9	15239	41.9	19296	41.9	22789
922	7.8	33.5	16879	33.5	20893	33.5	24356
923	6.1	27.4	12370	27.4	14960	27.4	21085
924	8.6	54.5	19444	54.5	24582	54.5	26189
925	6.7	34.9	19105	34.9	24216	34.9	25830
926	8.7	58.7	17292	58.7	21598	58.7	24199
927	5.8	26.2	17959	26.2	22734	26.2	24725
928	8.2	53.2	16634	53.2	20809	53.2	23850
929	7.4	42.7	16051	42.7	20801	42.7	23655
930	13.9	153	15887	153	19970	153	23338
931	5.6	21.7	17061	21.7	21874	21.7	24305
932	6.9	36.9	19407	36.9	24725	36.9	26224
933	5.8	25.9	13647	25.9	17087	25.9	21523
934	10.6	75.8	16667	75.8	21040	75.8	23801
935	6.1	29	16981	29	21464	29	23995
936	9.3	67.6	18186	67.6	23095	67.6	25289
937	5.3	20.3	17714	20.3	22178	20.3	24591
938	8	47.4	15787	47.4	20274	47.4	22930
939	7.3	40.5	21148	40.5	26976	40.5	27618
940	14.3	150	15191	150	19914	150	22345
941	10.2	80.1	15730	80.1	20212	80.1	22689
942	6.7	30.3	20005	30.3	25309	30.3	26702
943	13	129	15362	129	19448	129	22725
944	6.4	31.2	18279	31.2	22932	31.2	25435
945	9.8	75.1	16215	75.1	20785	75.1	23426
946	7.6	38.8	15509	38.8	19423	38.8	23240
947	9.1	55	17830	55	22631	55	24859
948	14.7	168	15737	168	20347	168	22947
949	7.2	39.7	15565	39.7	19884	39.7	22874
950	7.7	45.2	16564	45.2	20954	45.2	23592
951	8.4	54.7	16171	54.7	20028	54.7	23614
952	8.4	54.9	17595	54.9	22996	54.9	24768
953	9.8	69.8	16420	69.8	20502	69.8	23523
954	12.2	116	16665	116	21310	116	23831
955	7.3	40.4	19359	40.4	24259	40.4	26256
956	10.2	79	17196	79	21959	79	24568
957	5.5	23.1	17651	23.1	22654	23.1	24797
958	8.5	49.7	16658	49.7	20960	49.7	23709
959	6.4	26.8	16454	26.8	20724	26.8	24220
960	6.5	31.5	15240	31.5	19589	31.5	22780
961	6.9	36	17836	36	22495	36	24785
962	8.7	58.4	18590	58.4	23576	58.4	25520
963	14.5	164	17051	164	21860	164	24227
964	8.8	53.3	14713	53.3	18641	53.3	22234
965	6	26.8	17469	26.8	22612	26.8	24685
966	7.5	43.2	16545	43.2	21353	43.2	23614
967	11.2	88.6	17937	88.6	22824	88.6	24671
968	8.4	54.9	15094	54.9	19210	54.9	22574
969	9.1	64.6	11568	64.6	14667	64.6	19094
970	8	48.3	15809	48.3	19577	48.3	23545
971	5.2	18.3	16853	18.3	21113	18.3	24509
972	5.5	22.9	17873	22.9	22971	22.9	25169
973	16.1	197	13901	197	18209	197	21181
974	9.4	61.5	17486	61.5	22345	61.5	24723
975	9.1	61.2	17192	61.2	21536	61.2	24070
976	9.7	73.2	15254	73.2	19252	73.2	22342
977	6.5	32.4	15718	32.4	19969	32.4	23658
978	9.7	72.9	14599	72.9	18766	72.9	22176
979	7.3	41.9	17508	41.9	22385	41.9	24475
980	8.9	62.3	17123	62.3	21370	62.3	24404
981	7.4	42.7	15438	42.7	19728	42.7	23189
982	9.8	74.5	15634	74.5	19952	74.5	22938
983	8.6	54.7	15845	54.7	20945	54.7	23138
984	6.8	35.8	18012	35.8	22447	35.8	24859
985	7.7	43.5	15685	43.5	19877	43.5	23022
986	6.2	27.5	14562	27.5	18828	27.5	21953
987	9	62.4	15444	62.4	19787	62.4	22622
988	7.5	44.3	17212	44.3	21943	44.3	24442
989	7.4	38.8	19548	38.8	25272	38.8	26528
990	6.3	30.7	18966	30.7	23732	30.7	25363
991	9.1	62.8	11660	62.8	15664	62.8	19365
992	9.4	66.6	14737	66.6	19695	66.6	22011
993	6.9	35.9	18248	35.9	22884	35.9	25498
994	6.3	30.2	17037	30.2	20675	30.2	24753
995	9.2	59.4	15365	59.4	19935	59.4	22840
996	6.1	28.2	17232	28.2	21937	28.2	24368
997	8.3	53.4	16785	53.4	20820	53.4	24106
998	7	37.1	16131	37.1	20390	37.1	23318
999	10.2	80.7	17899	80.7	22926	80.7	25017
1000	5.3	19.1	17015	19.1	21489	19.1	23888
1001	8.8	53.7	17476	53.7	21980	53.7	24560
1002	6.7	32.1	18102	32.1	23195	32.1	25140
1003	8.2	49.4	18991	49.4	23846	49.4	25905
1004	5.8	25.6	15283	25.6	19609	25.6	22562
1005	11.1	95.6	15153	95.6	19766	95.6	22534
1006	9.1	62.1	14460	62.1	18670	62.1	22199
1007	5.7	24.2	13834	24.2	16961	24.2	21804
1008	5.1	19.5	18245	19.5	24212	19.5	25287
1009	7.7	45.8	19324	45.8	24562	45.8	26042
1010	7.2	39.6	15920	39.6	19952	39.6	23075
1011	5.8	26	15947	26	20381	26	23445
1012	6.1	28.6	14096	28.6	17885	28.6	22820
1013	10.1	78.9	15016	78.9	19172	78.9	22204
1014	9.6	70.6	15248	70.6	19513	70.6	22338
1015	7.6	44.4	16158	44.4	20854	44.4	23466
1016	6.3	30.4	14438	30.4	18264	30.4	21876
1017	5.8	26.3	15595	26.3	19922	26.3	22978
1018	6.9	37.4	15560	37.4	20592	37.4	23081
1019	5.6	22.8	18034	22.8	23526	22.8	25527
1020	5.4	21.9	16539	21.9	21411	21.9	23671
1021	9.8	74.6	14428	74.6	18968	74.6	21787
1022	8.3	51.2	11809	51.2	14388	51.2	19228
1023	10.8	90.4	19827	90.4	26001	90.4	26427
1024	11.2	94.8	17201	94.8	22176	94.8	24179
1025	5.4	21.8	16308	21.8	20228	21.8	24676
1026	9.5	67.9	16591	67.9	21312	67.9	23725
1027	6.5	28	15742	28	20532	28	23149
1028	6	28	15271	28	19736	28	22463
1029	7.2	41.1	16663	41.1	21265	41.1	23863
1030	13.3	127	17213	127	21852	127	24187
1031	13.4	138	16665	138	21383	138	23719
1032	6.9	37.2	15686	37.2	20192	37.2	23307
1033	5.2	18.5	13740	18.5	17400	18.5	21357
1034	8.9	50.3	15497	50.3	19551	50.3	22878
1035	7.8	47	15594	47	19842	47	22807
1036	6.5	32.6	15665	32.6	21061	32.6	23768
1037	9.4	68.4	18049	68.4	22811	68.4	24707
1038	6.8	36.2	14939	36.2	19920	36.2	22187
1039	8.3	51.9	15372	51.9	19805	51.9	22872
1040	5.8	25.1	16562	25.1	21484	25.1	23852
1041	10.1	76	13821	76	17752	76	21541
1042	12.6	122	16236	122	20631	122	23328
1043	6.5	29	19256	29	24135	29	26003
1044	9.2	65	13386	65	17478	65	21137
1045	5	19.7	18893	19.7	23994	19.7	25545
1046	10.2	76.9	17553	76.9	22571	76.9	24314
1047	5	18.6	15688	18.6	19513	18.6	24193
1048	11.3	97.9	16370	97.9	20969	97.9	23654
1049	8.9	59.2	17543	59.2	22434	59.2	24830
1050	6.9	36.2	17046	36.2	21751	36.2	24249
1051	9	62.3	17817	62.3	22977	62.3	25013
1052	5.8	21.4	16629	21.4	20681	21.4	24533
1053	7.7	43.3	16338	43.3	21043	43.3	23443
1054	7.1	38.5	12123	38.5	15422	38.5	20617
1055	10.1	80	15601	80	19786	80	22707
1056	6.2	29.5	21210	29.5	27439	29.5	27545
1057	5	19.6	16528	19.6	21514	19.6	24151
1058	5.8	26.5	17550	26.5	22209	26.5	24369
1059	11.5	97.3	16706	97.3	21313	97.3	23764
1060	6.3	30.9	11297	30.9	14037	30.9	19354
1061	9.6	70	14630	70	19169	70	22027
1062	10.7	84.6	17247	84.6	22218	84.6	24668
1063	6.7	34.6	16577	34.6	20738	34.6	23753
1064	5.8	23.4	16417	23.4	21935	23.4	23522
1065	5.8	26	18032	26	25564	26	25616
1066	7.6	45	14763	45	18339	45	21967
1067	6.6	33.5	15613	33.5	20228	33.5	23060
1068	5.6	23.6	16974	23.6	22111	23.6	24411
1069	5.9	24.8	17064	24.8	21604	24.8	24165
1070	11.9	107	18012	107	22769	107	25017
1071	8.1	50.4	17336	50.4	22208	50.4	24573
1072	8.9	61.2	16582	61.2	20806	61.2	24141
1073	9.8	75.1	14537	75.1	18399	75.1	21912
1074	10.8	89	16712	89	21511	89	23808
1075	9.6	71.7	16215	71.7	21188	71.7	23680
1076	5.5	19.4	17107	19.4	21497	19.4	24390
1077	9.4	69.6	16916	69.6	21792	69.6	23777
1078	9	62.3	15571	62.3	19807	62.3	22982
1079	11.5	95.4	14543	95.4	18763	95.4	21962
1080	6.1	23.9	18369	23.9	23599	23.9	25198
1081	6.1	28.8	18443	28.8	23051	28.8	25079
1082	13.5	143	13623	143	17649	143	21414
1083	8.4	50.9	15528	50.9	20434	50.9	23300
1084	7.9	48.7	15901	48.7	20292	48.7	22825
1085	6.3	28.6	16660	28.6	21065	28.6	24102
1086	6.6	34.3	16776	34.3	21823	34.3	24119
1087	8.2	46.4	19134	46.4	24600	46.4	25857
1088	5.8	25.8	11999	25.8	15672	25.8	20077
1089	9.8	75.2	15053	75.2	19225	75.2	22285
1090	7.4	43.5	17560	43.5	22777	43.5	24639
1091	9	63.7	17431	63.7	22838	63.7	24855
1092	5.5	22.2	18749	22.2	23992	22.2	25888
1093	15.4	178	15724	178	20369	178	22807
1094	9.9	76.3	15413	76.3	19312	76.3	22681
1095	9	60.9	15663	60.9	19718	60.9	23169
1096	7	35.9	17800	35.9	23226	35.9	24917
1097	5.9	26.5	16285	26.5	20390	26.5	23511
1098	8.9	59.9	16060	59.9	20738	59.9	23279
1099	11.5	93.7	17891	93.7	22881	93.7	24802
1100	6.9	36.6	17366	36.6	22553	36.6	24831
1101	10.5	80	18739	80	24029	80	25542
1102	6.3	31.2	19955	31.2	26289	31.2	26679
1103	8	49.4	15779	49.4	20340	49.4	22927
1104	8.4	54.3	15850	54.3	20394	54.3	23221
1105	7.3	39.7	13364	39.7	17336	39.7	20980
1106	5.6	23.9	19436	23.9	24832	23.9	26308
1107	7.3	41.8	18137	41.8	23174	41.8	25052
1108	8.6	56.5	17896	56.5	22460	56.5	24599
1109	6.9	37	15494	37	19907	37	23039
1110	9.8	69	15406	69	20495	69	22834
1111	5.7	21.4	16602	21.4	22046	21.4	24249
1112	5.5	23.5	19019	23.5	24542	23.5	25685
1113	7.5	41	18551	41	24030	41	25388
1114	5.3	20.5	17841	20.5	22783	20.5	24903
1115	6.8	35.7	16390	35.7	20619	35.7	23647
1116	6.5	32.4	17391	32.4	22416	32.4	24670
1117	11.3	92.1	17397	92.1	22274	92.1	24309
1118	7.1	39.2	13958	39.2	18216	39.2	21416
1119	11.5	102	15030	102	19501	102	22197
1120	9.5	70.8	16335	70.8	21554	70.8	23328
1121	8.3	51.5	16451	51.5	20608	51.5	23852
1122	7.5	41.8	14653	41.8	19082	41.8	21999
1123	8	43	16635	43	21738	43	24290
1124	7.5	42.2	17783	42.2	22474	42.2	25214
1125	9.2	66.3	17811	66.3	22971	66.3	24744
1126	6.5	23.7	16378	23.7	20128	23.7	23421
1127	9.1	63.8	16839	63.8	21523	63.8	24107
1128	7.1	36.5	16714	36.5	20902	36.5	23948
1129	6.7	34.2	15055	34.2	19247	34.2	21812
1130	7	37.7	16929	37.7	21404	37.7	24079
1131	7.8	42.8	16707	42.8	21341	42.8	23995
1132	6.9	36.9	17646	36.9	22419	36.9	25183
1133	7.2	39.4	19352	39.4	24624	39.4	25987
1134	9.4	69.3	15023	69.3	19115	69.3	22199
1135	7.1	38.6	18425	38.6	22827	38.6	25403
1136	8	48.1	14876	48.1	18900	48.1	22466
1137	8.5	50.3	13174	50.3	17636	50.3	21082
1138	6.2	29.6	15451	29.6	19333	29.6	23097
1139	6.5	33.4	13707	33.4	17446	33.4	21910
1140	8	48.4	11988	48.4	14535	48.4	18247
1141	14.2	158	15174	158	19635	158	22158
1142	8.4	51.7	15955	51.7	20156	51.7	23670
1143	7.1	39.4	8445	39.4	10179	39.4	15788
1144	9.3	66.8	17241	66.8	22169	66.8	24270
1145	5.1	16.9	17207	16.9	21679	16.9	24535
1146	5.8	25.7	16802	25.7	22188	25.7	23964
1147	8.9	60.4	15206	60.4	20662	60.4	22899
1148	8.3	53.1	17145	53.1	21801	53.1	23953
1149	10.6	78.5	17307	78.5	22120	78.5	24151
1150	6.6	33.8	18984	33.8	24476	33.8	25632
1151	7.5	43.2	18380	43.2	23015	43.2	25391
1152	5.9	25.7	18442	25.7	23541	25.7	25260
1153	9.4	68.3	15873	68.3	20305	68.3	23413
1154	6.7	34.1	14495	34.1	19513	34.1	22162
1155	6	27.9	15414	27.9	20105	27.9	22901
1156	5.4	18.5	17097	18.5	21799	18.5	24399
1157	8.2	50.4	12515	50.4	15367	50.4	19569
1158	7.2	40.7	16088	40.7	20480	40.7	23332
1159	6.3	30.7	15701	30.7	19453	30.7	22959
1160	9.2	65.6	17756	65.6	22312	65.6	24694
1161	5.7	22.6	18333	22.6	23837	22.6	25489
1162	5.1	18	15680	18	19644	18	22988
1163	10.7	85	17762	85	22684	85	24542
1164	6.5	31.6	16131	31.6	20570	31.6	23530
1165	9.5	68	16802	68	21852	68	23733
1166	5.4	19.2	17985	19.2	22635	19.2	25422
1167	7.8	46.1	15747	46.1	20113	46.1	23307
1168	10.9	90.1	13828	90.1	18534	90.1	21600
1169	6.4	31.8	15595	31.8	20520	31.8	23249
1170	5.2	19.8	17248	19.8	22164	19.8	24631
1171	8.7	56.7	16058	56.7	20411	56.7	23271
1172	6.9	36.9	19023	36.9	24386	36.9	25867
1173	6.2	27.3	16003	27.3	20612	27.3	23358
1174	6.5	32.5	14955	32.5	18510	32.5	22232
1175	7.2	40.8	19811	40.8	24729	40.8	26572
1176	7.7	45.4	17081	45.4	21391	45.4	24206
1177	7.8	47.5	16592	47.5	20972	47.5	24208
1178	8.4	49.7	15991	49.7	20289	49.7	23709
1179	7.2	31.4	15522	31.4	20138	31.4	23086
1180	6.3	29.1	13293	29.1	17725	29.1	21283
1181	9	54.7	15916	54.7	20466	54.7	23095
1182	5.7	24.1	15742	24.1	20002	24.1	22932
1183	7.6	44.9	17672	44.9	22524	44.9	24844
1184	6.2	28.8	13913	28.8	17603	28.8	22226
1185	13.2	113	15345	113	19886	113	22736
1186	8.5	51	14871	51	19243	51	22350
1187	8.5	55.1	17777	55.1	22831	55.1	24844
1188	8	49.4	15534	49.4	19388	49.4	22539
1189	6.5	26.9	14294	26.9	17369	26.9	22404
1190	7.6	45.3	15792	45.3	19811	45.3	23453
1191	8.2	47.7	13870	47.7	17967	47.7	21434
1192	6.4	32.4	17510	32.4	21860	32.4	24524
1193	7.2	39.8	16558	39.8	21445	39.8	23745
1194	9.2	63.7	15094	63.7	19230	63.7	22584
1195	8.2	51.9	19283	51.9	24757	51.9	26136
1196	5.2	18.1	16772	18.1	21467	18.1	23874
1197	9.6	69.6	15412	69.6	19668	69.6	22837
1198	10.5	84.2	15570	84.2	19921	84.2	23090
1199	5.6	24.5	15730	24.5	20113	24.5	23505
1200	6.5	32.9	17169	32.9	22420	32.9	24760
1201	10.5	85.7	15596	85.7	20007	85.7	22983
1202	7.7	40.9	17359	40.9	23575	40.9	24772
1203	6.4	30.9	19952	30.9	24762	30.9	26405
1204	5.5	23.6	17340	23.6	22371	23.6	24773
1205	8.6	58.6	16059	58.6	20492	58.6	23221
1206	6.9	37.7	20339	37.7	26056	37.7	26883
1207	7.8	45.9	17928	45.9	22922	45.9	24528
1208	7.2	39.1	16729	39.1	21447	39.1	23723
1209	6.9	37.2	16687	37.2	21403	37.2	23908
1210	8.6	47.5	12097	47.5	15453	47.5	21024
1211	7.9	46	16846	46	20986	46	23622
1212	5.2	20.1	16310	20.1	20915	20.1	23873
1213	8.6	55.9	16808	55.9	21532	55.9	23743
1214	9.4	66.6	13253	66.6	17212	66.6	20372
1215	5.1	19.7	18028	19.7	23176	19.7	24957
1216	8.2	47.8	16241	47.8	21216	47.8	23194
1217	5.4	22	18727	22	23848	22	25605
1218	7.1	38.2	14523	38.2	19441	38.2	22437
1219	7.9	46.5	15485	46.5	19755	46.5	23041
1220	13.6	134	16499	134	21298	134	23521
1221	7.6	44.1	13193	44.1	16899	44.1	21350
1222	6.6	34.1	16495	34.1	21189	34.1	23655
1223	6	26.8	13685	26.8	17512	26.8	21457
1224	7.1	36.8	15644	36.8	20471	36.8	22780
1225	5.6	21.7	16497	21.7	20875	21.7	24417
1226	14.8	167	13150	167	17036	167	20549
1227	8.7	59.4	15984	59.4	20549	59.4	23356
1228	13.3	134	17066	134	21860	134	23889
1229	12.3	111	17842	111	22797	111	24784
1230	10	74.3	17764	74.3	22883	74.3	24733
1231	10.2	78.1	15954	78.1	20765	78.1	22905
1232	7.8	46.4	13439	46.4	16975	46.4	21214
1233	5.6	24	20399	24	25773	24	27016
1234	7.1	39.3	10190	39.3	12158	39.3	17744
1235	6.1	28.6	15255	28.6	19548	28.6	22645
1236	8.6	54.3	14496	54.3	19053	54.3	22352
1237	8.6	57.5	17604	57.5	22334	57.5	24586
1238	9.9	76.4	15665	76.4	20837	76.4	23000
1239	5.2	20	17886	20	22679	20	25063
1240	9.7	71.9	18031	71.9	23216	71.9	24845
1241	5.8	25.4	13071	25.4	16361	25.4	20657
1242	7.4	41.3	15684	41.3	19963	41.3	22799
1243	8	47	18278	47	23445	47	25476
1244	8.2	47.7	17824	47.7	22673	47.7	24922
1245	9.7	73.6	14902	73.6	19370	73.6	22499
1246	11.7	98	16713	98	22018	98	23998
1247	12.2	115	16712	115	21753	115	23686
1248	8	47.5	17959	47.5	22846	47.5	24916
1249	10	73.3	15053	73.3	20155	73.3	22601
1250	7.4	39.8	16311	39.8	20570	39.8	23817
1251	8.1	43.3	16791	43.3	21486	43.3	24326
1252	7.3	39.7	14387	39.7	19026	39.7	21879
1253	6.1	28.1	16735	28.1	21381	28.1	24133
1254	8.3	54.7	14127	54.7	19014	54.7	21096
1255	7	37.7	14978	37.7	20138	37.7	22577
1256	5.6	21.9	15574	21.9	19754	21.9	23187
1257	10.3	80.3	15492	80.3	20969	80.3	22836
1258	7.2	40.5	13106	40.5	16882	40.5	20471
1259	10.1	78.4	15196	78.4	19657	78.4	22945
1260	5.1	20.2	17952	20.2	22548	20.2	25170
1261	7.7	45.3	15232	45.3	19368	45.3	23040
1262	6	27.5	16191	27.5	21046	27.5	23302
1263	6.2	29.6	17539	29.6	22619	29.6	24613
1264	8.5	55.9	16034	55.9	20655	55.9	23387
1265	8.8	61.1	15820	61.1	20412	61.1	23192
1266	5.9	25	16816	25	21193	25	23926
1267	9.6	69.3	17917	69.3	22610	69.3	24595
1268	6.1	26.9	17912	26.9	23016	26.9	25104
1269	6.1	27.9	15621	27.9	19836	27.9	22978
1270	5.2	20.1	15369	20.1	20217	20.1	23041
1271	7.9	49.4	16749	49.4	21648	49.4	24118
1272	8	47.1	15520	47.1	19970	47.1	22715
1273	10.6	87.4	18166	87.4	24598	87.4	24935
1274	5.6	20.8	12355	20.8	15299	20.8	22001
1275	5.8	26	19044	26	24511	26	25869
1276	6.7	31.8	16759	31.8	21395	31.8	23856
1277	8.9	60.9	14946	60.9	19075	60.9	22356
1278	5.5	23.5	13890	23.5	15822	23.5	21125
1279	11.2	77.4	17446	77.4	22041	77.4	24164
1280	6.6	34	14089	34	18254	34	22454
1281	10.6	73.9	15652	73.9	20340	73.9	23258
1282	5.3	18.4	17133	18.4	22004	18.4	24121
1283	8.7	57.2	17366	57.2	22322	57.2	24305
1284	7.5	43.7	16362	43.7	21317	43.7	23946
1285	11.7	107	15679	107	20954	107	22744
1286	6.4	27.4	15166	27.4	19368	27.4	22782
1287	6.5	31	15699	31	20047	31	23143
1288	7.5	36.6	17600	36.6	22139	36.6	25209
1289	6.1	28.6	15605	28.6	19698	28.6	23040
1290	6.1	29	15498	29	19797	29	22986
1291	6.4	29.9	15813	29.9	20284	29.9	23361
1292	8.9	61.2	15786	61.2	20570	61.2	22832
1293	8	48	14525	48	18966	48	21850
1294	6.2	30.6	16402	30.6	21326	30.6	24085
1295	7.8	47.4	18546	47.4	23426	47.4	25497
1296	6.6	32.5	17461	32.5	22324	32.5	24632
1297	7.3	42.2	17008	42.2	21860	42.2	23992
1298	6.1	27.9	15085	27.9	17922	27.9	22218
1299	5.3	21.3	12267	21.3	15726	21.3	20110
1300	13.6	142	17393	142	22362	142	24538
1301	5.4	22.3	16629	22.3	21699	22.3	24540
1302	11.1	92.6	12602	92.6	17098	92.6	19942
1303	9.2	60	18644	60	23608	60	25235
1304	5.1	17.4	14467	17.4	17594	17.4	22417
1305	9.4	64.5	15624	64.5	20076	64.5	22926
1306	5.3	19	18185	19	23670	19	25224
1307	5.6	23.5	11161	23.5	13710	23.5	19033
1308	5.4	21.9	17810	21.9	22998	21.9	24862
1309	6.1	26.7	12778	26.7	15794	26.7	20399
1310	14.2	149	16722	149	21571	149	23608
1311	9	62	14729	62	18192	62	21752
1312	7.1	38.8	18284	38.8	22923	38.8	25193
1313	7.1	38.7	14549	38.7	19266	38.7	22512
1314	8.7	57.9	16782	57.9	21597	57.9	23962
1315	8.3	53.6	16024	53.6	20533	53.6	23431
1316	6.6	32.9	16029	32.9	20599	32.9	23606
1317	6.6	33.4	14385	33.4	18342	33.4	22377
1318	7.9	45.8	17599	45.8	22718	45.8	24726
1319	8.4	55.5	15839	55.5	20494	55.5	23346
1320	8.3	50.8	16164	50.8	20269	50.8	23489
1321	5.4	22.4	13584	22.4	16691	22.4	21918
1322	5.1	19.7	13916	19.7	18132	19.7	22030
1323	8.8	60.7	14773	60.7	19180	60.7	22160
1324	8.5	56.1	15473	56.1	19634	56.1	22783
1325	14.9	171	16290	171	21175	171	23381
1326	10	75.6	17629	75.6	22105	75.6	24720
1327	5.6	24.5	17411	24.5	22436	24.5	24753
1328	5.3	21.7	17135	21.7	21978	21.7	24647
1329	14.1	145	13036	145	17627	145	20318
1330	5.4	19.4	17000	19.4	21527	19.4	24423
1331	7.5	43.3	13717	43.3	18124	43.3	21633
1332	6	28	13910	28	17540	28	21387
1333	7.1	38.6	13004	38.6	17058	38.6	21053
1334	8.2	51.4	16308	51.4	20863	51.4	23717
1335	8.2	51.2	17460	51.2	22217	51.2	24336
1336	6.5	32.5	14747	32.5	19297	32.5	21998
1337	7.8	46.1	15837	46.1	20922	46.1	23094
1338	9.1	63.5	18115	63.5	22970	63.5	24987
1339	5	12.9	17541	12.9	22231	12.9	24764
1340	6	27.4	13433	27.4	17621	27.4	21449
1341	7.8	42.7	12048	42.7	15644	42.7	20186
1342	8.7	55.9	15767	55.9	20243	55.9	23092
1343	11.6	88.7	16349	88.7	21492	88.7	23412
1344	5.9	25.3	13601	25.3	17841	25.3	21487
1345	7.9	48.8	16461	48.8	21523	48.8	23846
1346	7.3	37.9	14487	37.9	18388	37.9	21593
1347	12	95.9	18283	95.9	23462	95.9	25092
1348	7	35.5	12495	35.5	16651	35.5	20531
1349	8	47.8	17465	47.8	22903	47.8	24743
1350	8.6	57.7	15439	57.7	19844	57.7	22791
1351	8.2	51.2	16427	51.2	21349	51.2	23504
1352	8.2	52.2	12119	52.2	16155	52.2	19943
1353	11.2	98.1	16811	98.1	23167	98.1	23730
1354	8.9	60.1	14846	60.1	18845	60.1	22461
1355	8.6	57.6	14206	57.6	19689	57.6	21958
1356	5.3	19.2	14170	19.2	18764	19.2	22292
1357	6.6	34.3	15245	34.3	20473	34.3	22669
1358	7.7	45.5	16327	45.5	21499	45.5	23781
1359	7.9	47.4	15943	47.4	20917	47.4	23460
1360	10	77.2	17276	77.2	21748	77.2	24479
1361	6	28.2	16379	28.2	20829	28.2	23459
1362	8.3	51	17791	51	22227	51	24535
1363	7.4	33.7	15159	33.7	20234	33.7	22979
1364	9.7	67.4	15779	67.4	20420	67.4	23058
1365	5.6	24.1	15645	24.1	20541	24.1	22773
1366	9	60.4	17024	60.4	22567	60.4	23803
1367	5	17.5	17302	17.5	21962	17.5	24641
1368	5.7	23.9	15721	23.9	19785	23.9	23436
1369	6.1	27.3	14661	27.3	18635	27.3	21913
1370	8.1	50.8	14267	50.8	18175	50.8	22179
1371	5	18.4	15988	18.4	20272	18.4	23057
1372	7.7	45	16028	45	20504	45	23174
1373	7.1	38.8	11492	38.8	14988	38.8	19747
1374	8.7	58.7	17914	58.7	22932	58.7	25204
1375	6.4	29.9	15646	29.9	19814	29.9	22930
1376	5.1	18.3	13564	18.3	17254	18.3	21525
1377	5.2	20.5	14563	20.5	19187	20.5	21993
1378	9.2	60	17302	60	22177	60	24123
1379	6.6	34.4	15911	34.4	19803	34.4	23595
1380	7.5	44.3	12791	44.3	17090	44.3	20210
1381	6.3	28.1	12950	28.1	16775	28.1	20515
1382	5.3	19.8	16093	19.8	19979	19.8	23823
1383	8.4	53.9	15277	53.9	19111	53.9	22855
1384	9.8	73.9	12274	73.9	16163	73.9	19604
1385	5.8	26.4	17996	26.4	23245	26.4	25228
1386	7.4	42	13646	42	17982	42	21227
1387	10.6	88.3	16002	88.3	20216	88.3	22992
1388	8.5	55.6	14546	55.6	18234	55.6	21759
1389	9.5	70.6	17069	70.6	21820	70.6	24186
1390	9.2	65.4	17309	65.4	22206	65.4	24267
1391	9.8	74.1	14568	74.1	19465	74.1	21596
1392	6.1	28.6	17237	28.6	22594	28.6	24728
1393	6.4	31.8	19964	31.8	25788	31.8	26485
1394	9	60.1	15325	60.1	20062	60.1	22840
1395	6.3	28.5	15435	28.5	18789	28.5	23135
1396	8.6	56.6	15963	56.6	20864	56.6	23126
1397	5.6	19.5	14311	19.5	17697	19.5	22339
1398	8.1	51	10026	51	12581	51	17801
1399	8	50.2	15122	50.2	18842	50.2	22609
1400	6.8	35.7	12643	35.7	16586	35.7	20487
1401	5	19.4	17092	19.4	22651	19.4	24426
1402	5.9	26.3	15991	26.3	20879	26.3	23389
1403	7.1	38.2	16719	38.2	21544	38.2	24178
1404	8.3	52.3	16819	52.3	21568	52.3	23619
1405	5.2	19.2	20731	19.2	26315	19.2	27371
1406	5	19.7	12572	19.7	16262	19.7	19224
1407	5.5	22.4	15257	22.4	19536	22.4	22600
1408	11.8	107	14233	107	18697	107	21514
1409	6.1	25.9	16720	25.9	21801	25.9	23966
1410	9.1	58.3	11418	58.3	15158	58.3	19317
1411	7.9	48.9	16035	48.9	20406	48.9	23529
1412	9.4	64.4	14392	64.4	18623	64.4	21819
1413	5.8	25.1	15058	25.1	20012	25.1	22514
1414	8.4	55.3	15737	55.3	20152	55.3	22988
1415	8.8	59.2	16339	59.2	20882	59.2	23533
1416	6	22.4	16170	22.4	20850	22.4	23757
1417	7.3	35.8	17154	35.8	22733	35.8	24752
1418	8	48.2	17026	48.2	22022	48.2	23885
1419	6.2	28.5	17858	28.5	23538	28.5	24904
1420	6	28	17854	28	22706	28	24632
1421	8.3	52.5	12865	52.5	17439	52.5	20333
1422	5.4	22.2	15799	22.2	19930	22.2	23400
1423	8.8	60.4	18034	60.4	22769	60.4	24751
1424	10	76.2	14866	76.2	19540	76.2	22327
1425	7.2	40.3	14403	40.3	18637	40.3	21845
1426	5.6	24.3	15267	24.3	20077	24.3	22834
1427	5.9	24.7	11237	24.7	12983	24.7	18212
1428	9.3	65.5	16850	65.5	21716	65.5	23776
1429	8	46.4	16620	46.4	21223	46.4	23684
1430	5.4	20	20297	20	26177	20	26783
1431	6.8	35.2	16479	35.2	21472	35.2	23707
1432	9.4	66.5	17144	66.5	22082	66.5	24109
1433	12.3	109	18037	109	23162	109	24845
1434	12.5	121	13515	121	17315	121	20911
1435	11.2	84.2	15086	84.2	19857	84.2	22259
1436	7.1	37.6	17065	37.6	21821	37.6	24259
1437	5.3	21.4	13871	21.4	17919	21.4	21400
1438	5.5	21.7	20142	21.7	26098	21.7	26775
1439	6	27.5	16384	27.5	20671	27.5	24105
1440	6.6	33.6	16117	33.6	20324	33.6	23807
1441	6.7	32.6	15469	32.6	20006	32.6	23048
1442	9.4	68.2	13598	68.2	17794	68.2	21481
1443	10.6	82	13899	82	17612	82	20941
1444	7.7	44.9	14755	44.9	19021	44.9	22272
1445	7.8	44.3	19050	44.3	24637	44.3	25638
1446	9.2	63.9	19275	63.9	25246	63.9	25959
1447	7.1	39.7	16895	39.7	21528	39.7	23969
1448	8.6	58.3	16009	58.3	20551	58.3	22807
1449	8.7	54.3	17233	54.3	22066	54.3	24297
1450	10.3	79.1	15987	79.1	20384	79.1	23425
1451	6.2	26.2	13152	26.2	16309	26.2	20520
1452	8.9	59	17504	59	22346	59	24345
1453	5.2	19.4	17851	19.4	21995	19.4	24788
1454	7.6	44.6	12283	44.6	15850	44.6	19741
1455	7.7	46.4	14828	46.4	18650	46.4	22056
1456	8.7	59.3	17353	59.3	22367	59.3	24237
1457	5.1	20.5	16644	20.5	21177	20.5	24171
1458	5.2	17.7	14243	17.7	17361	17.7	22235
1459	7.8	47.5	19910	47.5	25459	47.5	26602
1460	5	16.7	16300	16.7	20312	16.7	24248
1461	7.3	40.4	16387	40.4	20760	40.4	23595
1462	10.2	77.1	14927	77.1	19940	77.1	22095
1463	7.8	48.2	15430	48.2	20431	48.2	22981
1464	6.1	27	11522	27	14002	27	19116
1465	10.6	83.5	14480	83.5	18494	83.5	21749
1466	9	62.3	16499	62.3	20919	62.3	23328
1467	9.5	66.2	15251	66.2	19583	66.2	22756
1468	6.2	24.2	17717	24.2	22909	24.2	24849
1469	8.7	55.9	17410	55.9	22799	55.9	24422
1470	9	55.9	15241	55.9	19904	55.9	22961
1471	7.8	46.6	15682	46.6	20373	46.6	23043
1472	7.2	39.9	13713	39.9	18186	39.9	21087
1473	7	38.3	18750	38.3	24105	38.3	25380
1474	7.7	46	14517	46	18317	46	21723
1475	6.9	36.3	16014	36.3	20304	36.3	23346
1476	9.3	65.5	16620	65.5	21856	65.5	24027
1477	7.1	33.8	17330	33.8	22935	33.8	24584
1478	10.3	80.1	15979	80.1	20627	80.1	23135
1479	9.1	63.5	14380	63.5	19478	63.5	22075
1480	10.6	88.7	17326	88.7	22387	88.7	24341
1481	7.2	36.3	17592	36.3	22486	36.3	24662
1482	5.8	22	12426	22	16523	22	20195
1483	8	43.2	16054	43.2	21009	43.2	23230
1484	7.8	40.8	14016	40.8	17905	40.8	21586
1485	7.6	42.8	16237	42.8	20506	42.8	23674
1486	10.5	80.1	16066	80.1	20751	80.1	23206
1487	8.7	54.7	15663	54.7	20042	54.7	22758
1488	9.7	73.3	14498	73.3	19176	73.3	21556
1489	7.3	40.4	17917	40.4	24396	40.4	25125
1490	6	26.7	15401	26.7	19770	26.7	23148
1491	8.5	56.4	16550	56.4	21241	56.4	23860
1492	7	36.5	13463	36.5	17437	36.5	21186
1493	5.3	21.4	18425	21.4	23832	21.4	25140
1494	5.7	25.2	21186	25.2	27368	25.2	27591
1495	6.7	34.4	17457	34.4	22685	34.4	24406
1496	5.8	26.7	16490	26.7	20906	26.7	23487
1497	8.5	50.9	12269	50.9	16347	50.9	20299
1498	10.6	88	16369	88	20775	88	23153
1499	5.2	18.5	15299	18.5	20074	18.5	23512
1500	7.1	35.4	14650	35.4	18816	35.4	22182
1501	7.7	43.5	15191	43.5	18767	43.5	22911
1502	6.8	35.8	19511	35.8	24809	35.8	26261
1503	8.8	54.2	15975	54.2	21158	54.2	23741
1504	8.7	59.2	18630	59.2	24217	59.2	25378
1505	5.1	19.1	15845	19.1	20202	19.1	23590
1506	11	92.4	19583	92.4	25499	92.4	26308
1507	13.1	132	10964	132	14465	132	18003
1508	8.1	51.1	12162	51.1	16274	51.1	19431
1509	5.3	20.7	16838	20.7	22794	20.7	23677
1510	7.8	42.4	16558	42.4	21531	42.4	23744
1511	9.9	74.4	16743	74.4	21309	74.4	23656
1512	7.9	48.1	19216	48.1	24472	48.1	26006
1513	6.8	27.3	15645	27.3	18770	27.3	22918
1514	5.2	17	19622	17	24620	17	26630
1515	7.2	34.9	14175	34.9	18019	34.9	21817
1516	8	49.4	11809	49.4	15464	49.4	19655
1517	6.5	32.5	16801	32.5	21885	32.5	23901
1518	7.1	36.8	15478	36.8	20024	36.8	22849
1519	6.9	37	14326	37	19303	37	21754
1520	9.6	71.2	14932	71.2	19615	71.2	22260
1521	9	63.9	16576	63.9	21033	63.9	23624
1522	8.9	52.7	13729	52.7	18487	52.7	20807
1523	5.4	22.3	19625	22.3	26184	22.3	26076
1524	11.1	95.9	15379	95.9	19577	95.9	22365
1525	10.4	81.6	17905	81.6	22790	81.6	24775
1526	6.9	36.4	15794	36.4	20130	36.4	23181
1527	6.9	35.5	14651	35.5	19171	35.5	22199
1528	8.3	53.3	13075	53.3	17581	53.3	21153
1529	9.5	70.8	18542	70.8	24537	70.8	25308
1530	7.8	44.8	14078	44.8	17841	44.8	21267
1531	9.3	57.7	16808	57.7	21512	57.7	23806
1532	6	27.9	14023	27.9	18406	27.9	22359
1533	6.6	32.5	15996	32.5	21466	32.5	23467
1534	6	26	13699	26	17196	26	21111
1535	5.9	27.4	15805	27.4	20315	27.4	23360
1536	10.5	80.7	17234	80.7	22199	80.7	24169
1537	8.5	53.2	14899	53.2	19488	53.2	22277
1538	6.4	32.5	13444	32.5	17720	32.5	22004
1539	7.3	40.3	13727	40.3	18726	40.3	21684
1540	8.6	48.3	13128	48.3	17790	48.3	20474
1541	6.7	34.7	16040	34.7	20875	34.7	23246
1542	8	49.5	13914	49.5	17645	49.5	21547
1543	5.5	21.1	15335	21.1	19053	21.1	23031
1544	7	37	15773	37	20640	37	22987
1545	6.4	32.1	11336	32.1	14937	32.1	19163
1546	5.4	20.9	20674	20.9	26481	20.9	27142
1547	5.4	22.4	18701	22.4	23977	22.4	25615
1548	8.5	50.6	17662	50.6	23095	50.6	24632
1549	5.6	22.6	15498	22.6	20283	22.6	22592
1550	5.8	25.6	17836	25.6	22949	25.6	24809
1551	7.9	48.2	17281	48.2	22308	48.2	24244
1552	8.1	49.1	13804	49.1	18341	49.1	21287
1553	13.4	139	15299	139	20640	139	22737
1554	6.8	36.8	12936	36.8	16950	36.8	20693
1555	7.2	38.2	11250	38.2	14415	38.2	19115
1556	5.7	25.6	16606	25.6	20917	25.6	24221
1557	5.4	20.7	16195	20.7	20549	20.7	23277
1558	9	59.3	13387	59.3	17154	59.3	21021
1559	6.6	30.2	14423	30.2	18933	30.2	22310
1560	7	34.7	16034	34.7	20640	34.7	23932
1561	7.3	39.1	14859	39.1	19145	39.1	22277
1562	11.6	104	11081	104	14582	104	18313
1563	9.8	71.9	16799	71.9	21432	71.9	23725
1564	10.2	78.1	16522	78.1	22129	78.1	23728
1565	8.5	53	16887	53	21952	53	24130
1566	5.4	19.6	12069	19.6	15611	19.6	21221
1567	7.9	43.8	14943	43.8	19831	43.8	22306
1568	5.9	23	13916	23	18042	23	21936
1569	6.8	32.7	17071	32.7	22374	32.7	24159
1570	12.6	124	13996	124	18444	124	21405
1571	10.3	78.3	16486	78.3	22188	78.3	23837
1572	9.3	67.3	14892	67.3	19330	67.3	22285
1573	5.9	25.3	19867	25.3	25567	25.3	26486
1574	6.4	31.5	17519	31.5	22926	31.5	24966
1575	6.8	33.7	17592	33.7	22611	33.7	24700
1576	5.8	25.7	15860	25.7	19785	25.7	23134
1577	9.7	70	16032	70	20991	70	23031
1578	7	33.7	13121	33.7	17053	33.7	21058
1579	6.3	28.5	17033	28.5	23202	28.5	24364
1580	5.6	24	17011	24	21361	24	23789
1581	8.1	51.6	16349	51.6	20957	51.6	23358
1582	5.2	20	16198	20	20532	20	23120
1583	10.8	82.7	17011	82.7	22552	82.7	24014
1584	8.5	56.5	14965	56.5	19234	56.5	22148
1585	5.2	21.1	19470	21.1	24871	21.1	26233
1586	8.9	57	17401	57	22346	57	24274
1587	8.1	41	17393	41	22092	41	24557
1588	5.7	23.3	20476	23.3	27075	23.3	27079
1589	8.9	61.5	12031	61.5	15817	61.5	19717
1590	6.6	34.3	19055	34.3	24546	34.3	25731
1591	9.1	55.6	12225	55.6	16301	55.6	19658
1592	9.1	63.5	16200	63.5	20684	63.5	23449
1593	5.7	23.1	11432	23.1	14353	23.1	19375
1594	11.6	79.2	16683	79.2	21216	79.2	23443
1595	6	27.6	13881	27.6	18163	27.6	21418
1596	6.4	29.3	16314	29.3	21647	29.3	23711
1597	6.7	33.5	16683	33.5	21400	33.5	23759
1598	6.4	30.8	11267	30.8	14790	30.8	18877
1599	7.5	40.4	15680	40.4	21023	40.4	23339
1600	5.1	20.3	18665	20.3	24714	20.3	25733
1601	7.6	45.5	16502	45.5	21474	45.5	23780
1602	6.3	30.1	16732	30.1	22138	30.1	24289
1603	7.5	41.1	16084	41.1	20591	41.1	23597
1604	5.6	24	17430	24	23697	24	24846
1605	6.3	31.3	16316	31.3	20653	31.3	23381
1606	5.3	20.5	16468	20.5	20702	20.5	23073
1607	6.3	30.9	16176	30.9	21363	30.9	23846
1608	7	37.2	16842	37.2	22058	37.2	24281
1609	8.7	56.8	16959	56.8	21877	56.8	23886
1610	6.5	33	13371	33	16929	33	20782
1611	7.4	40	16175	40	20601	40	23315
1612	7.2	39.3	17236	39.3	22152	39.3	24168
1613	8.6	58.7	14232	58.7	18003	58.7	21821
1614	11.1	96.9	9977	96.9	13042	96.9	17096
1615	7.8	47.6	15195	47.6	19909	47.6	22594
1616	7.8	43.6	16016	43.6	19943	43.6	23338
1617	5.2	20	17788	20	23583	20	25002
1618	6.6	29.7	16858	29.7	22262	29.7	24214
1619	5.7	23.7	13948	23.7	18097	23.7	21805
1620	9.7	69.9	16847	69.9	21660	69.9	23944
1621	6.6	34.6	18248	34.6	23338	34.6	25197
1622	5.2	21.1	16958	21.1	21819	21.1	24321
1623	5.7	25.2	15236	25.2	18877	25.2	22977
1624	8.6	53.7	15914	53.7	21288	53.7	23482
1625	8.7	57.6	18249	57.6	23118	57.6	25040
1626	8.5	54.8	14296	54.8	18107	54.8	21776
1627	12.3	114	17239	114	22189	114	24281
1628	6.2	28.5	14873	28.5	20046	28.5	22801
1629	9.4	68.9	17235	68.9	22381	68.9	24151
1630	7.5	41.8	13655	41.8	17737	41.8	20557
1631	7.1	37.9	18279	37.9	23409	37.9	25023
1632	10.8	86.4	11921	86.4	15675	86.4	19196
1633	6.6	33	11647	33	14397	33	18978
1634	7.3	40.7	14189	40.7	18766	40.7	21802
1635	8	39.9	17857	39.9	21727	39.9	24753
1636	7.2	40.4	10023	40.4	13146	40.4	17445
1637	9.1	61.8	16790	61.8	21918	61.8	24044
1638	6.3	31.5	14111	31.5	19112	31.5	22380
1639	9.3	67.6	13935	67.6	18334	67.6	21551
1640	6.9	35.3	12148	35.3	16181	35.3	19764
1641	5.4	20.8	15742	20.8	20057	20.8	23363
1642	10	65	17258	65	22152	65	24267
1643	16	197	16083	197	21175	197	23028
1644	7.2	37.7	19415	37.7	26601	37.7	26288
1645	7.3	40.5	16495	40.5	21023	40.5	23680
1646	5.1	20.3	12934	20.3	16957	20.3	20069
1647	7.1	39.1	16142	39.1	20539	39.1	23660
1648	6	28.1	17381	28.1	21867	28.1	24136
1649	6.7	34.1	12559	34.1	16711	34.1	19840
1650	9.8	71.9	17305	71.9	22736	71.9	24341
1651	6.5	28.8	12996	28.8	15220	28.8	20344
1652	5.2	16.2	19738	16.2	26828	16.2	26893
1653	9.3	62.4	15021	62.4	19693	62.4	22464
1654	7.7	43.5	15668	43.5	20811	43.5	23141
1655	11.1	92.5	18085	92.5	23244	92.5	24890
1656	11.8	103	14233	103	18748	103	21380
1657	8.5	55.3	14035	55.3	18538	55.3	21298
1658	11.8	103	13630	103	17736	103	20922
1659	8.1	48.6	12838	48.6	16792	48.6	20774
1660	7.4	42.7	18207	42.7	23766	42.7	24937
1661	8	48.9	15867	48.9	20933	48.9	22769
1662	7.4	40.8	12678	40.8	16902	40.8	20365
1663	8	49.7	16447	49.7	21344	49.7	23868
1664	9.6	67.6	11694	67.6	15115	67.6	19172
1665	17.9	221	9868	221	13273	221	17529
1666	8.1	50.3	17372	50.3	22524	50.3	24559
1667	11.3	76.6	15366	76.6	20827	76.6	22761
1668	6.9	35.1	12238	35.1	15652	35.1	19973
1669	7.3	41.8	12064	41.8	16278	41.8	19810
1670	9.4	67.4	15463	67.4	20746	67.4	23035
1671	8.5	55.6	16171	55.6	20747	55.6	23580
1672	7.3	37.9	15547	37.9	20356	37.9	23244
1673	5.9	25.4	17512	25.4	22282	25.4	24489
1674	8.5	54.9	15249	54.9	19274	54.9	22206
1675	9.7	71	16485	71	21857	71	23805
1676	9	60.1	16249	60.1	20818	60.1	23408
1677	6.3	29.8	19037	29.8	24114	29.8	25680
1678	11.7	99.8	9355	99.8	12399	99.8	16643
1679	5.9	25.6	14758	25.6	18884	25.6	22599
1680	9.5	66.6	17707	66.6	22730	66.6	24655
1681	5.8	26	17042	26	24461	26	24351
1682	10	75.2	16568	75.2	21723	75.2	24196
1683	11	93.7	10073	93.7	12489	93.7	16947
1684	9.8	74.6	15679	74.6	20200	74.6	22615
1685	9	64.2	18182	64.2	23614	64.2	24961
1686	5.3	20.8	18977	20.8	24504	20.8	25557
1687	8.6	58.1	17168	58.1	22472	58.1	24330
1688	8.9	61.7	14921	61.7	18796	61.7	22225
1689	6.3	31	14621	31	20487	31	22226
1690	8.6	58.2	15767	58.2	20611	58.2	23297
1691	7.7	42.5	15179	42.5	19456	42.5	22522
1692	11.4	90.2	15834	90.2	21281	90.2	23370
1693	9.3	62.3	15536	62.3	19850	62.3	22927
1694	5.4	22.6	16843	22.6	22389	22.6	24209
1695	5.1	19.5	14440	19.5	18732	19.5	22307
1696	5.3	20.8	10289	20.8	13399	20.8	18503
1697	6.3	27.5	13930	27.5	18027	27.5	21600
1698	7.4	41.8	14963	41.8	20148	41.8	22649
1699	6.7	35.1	16389	35.1	21137	35.1	23905
1700	6	28.4	12189	28.4	16956	28.4	20350
1701	8	44.8	15550	44.8	20445	44.8	23018
1702	7.4	42.4	18815	42.4	24046	42.4	25537
1703	9.1	64.6	16645	64.6	22091	64.6	24183
1704	13.9	144	16268	144	21409	144	23209
1705	5.5	23.9	12100	23.9	18176	23.9	19244
1706	9.6	70.5	14288	70.5	18517	70.5	21548
1707	15.6	189	15897	189	21782	189	23122
1708	8.9	62	14022	62	17774	62	21640
1709	9.9	75.1	18332	75.1	23986	75.1	25184
1710	7.6	45	19501	45	25450	45	26166
1711	7.3	41.5	10703	41.5	14198	41.5	18440
1712	9.4	63.4	18325	63.4	23621	63.4	25198
1713	5.4	22.4	15853	22.4	20493	22.4	23156
1714	11.1	85.9	15908	85.9	20625	85.9	23069
1715	11.7	101	14526	101	19008	101	22104
1716	8.2	52.2	14409	52.2	18403	52.2	21709
1717	7.7	44.8	14793	44.8	19713	44.8	22487
1718	7	34.4	14991	34.4	20084	34.4	22706
1719	14.1	153	13651	153	17859	153	20772
1720	5.1	15.5	17412	15.5	22555	15.5	24529
1721	9.9	62.4	21285	62.4	28359	62.4	27755
1722	9.5	69.5	15709	69.5	20409	69.5	22664
1723	5.7	25.2	14185	25.2	17575	25.2	21421
1724	9.1	60.1	17527	60.1	21866	60.1	24303
1725	8.9	62	16322	62	21141	62	23519
1726	11.7	107	16935	107	21688	107	24180
1727	6.6	33.2	12895	33.2	16520	33.2	20932
1728	6	26.9	13657	26.9	17905	26.9	21846
1729	8.7	58.1	10759	58.1	13658	58.1	18445
1730	10.7	85.6	14516	85.6	19475	85.6	21826
1731	8.9	59.3	16621	59.3	20989	59.3	23556
1732	5.5	22.2	17445	22.2	22462	22.2	24443
1733	7	38.7	16639	38.7	21635	38.7	23940
1734	6.6	34.1	12749	34.1	16270	34.1	20147
1735	8.7	59.5	11336	59.5	15136	59.5	19066
1736	7.9	47.7	15880	47.7	21019	47.7	23207
1737	7.7	45.6	15814	45.6	20809	45.6	23244
1738	11.2	97.5	11285	97.5	15037	97.5	18892
1739	6.6	31.2	13893	31.2	18197	31.2	21452
1740	7.6	45.5	13075	45.5	17476	45.5	21172
1741	9.2	66	15637	66	19894	66	22863
1742	7.8	45.4	16866	45.4	21585	45.4	23871
1743	5.4	22.9	15473	22.9	20406	22.9	23226
1744	6.3	30.3	20356	30.3	26054	30.3	26821
1745	7.9	48.2	11279	48.2	14318	48.2	18005
1746	5.5	23.6	15518	23.6	20563	23.6	23451
1747	15.6	183	14544	183	19170	183	21540
1748	8.5	56.2	12062	56.2	15674	56.2	19570
1749	6.6	32.9	15384	32.9	20131	32.9	23258
1750	11.5	100	15011	100	20421	100	22780
1751	6.2	22.3	17405	22.3	22198	22.3	24541
1752	9.1	61.6	16663	61.6	20936	61.6	23789
1753	6.7	34.9	16817	34.9	22021	34.9	24019
1754	9.8	71.1	16378	71.1	20890	71.1	23377
1755	12.2	102	16414	102	21190	102	23341
1756	6.8	35.3	15145	35.3	19025	35.3	22793
1757	5.1	20.6	16889	20.6	20982	20.6	23782
1758	6.9	36.6	13004	36.6	16226	36.6	20478
1759	6.8	36	13240	36	17874	36	21152
1760	6.4	28.2	13939	28.2	18827	28.2	21533
1761	11.1	96	17433	96	22847	96	24204
1762	7.2	37.1	12001	37.1	15718	37.1	20071
1763	5.3	20.8	15816	20.8	20541	20.8	23439
1764	9.2	59.8	13424	59.8	18083	59.8	21051
1765	7.8	46.1	13914	46.1	18869	46.1	21702
1766	7.5	43	15702	43	20168	43	22889
1767	8.6	49.8	10896	49.8	14225	49.8	18844
1768	5.1	20	17148	20	22773	20	24287
1769	5.5	23.4	11427	23.4	14507	23.4	18570
1770	8.7	54.7	10807	54.7	14407	54.7	18520
1771	7	34.2	12953	34.2	16385	34.2	20580
1772	11.7	97.4	17801	97.4	23165	97.4	24657
1773	9.6	72.1	15845	72.1	20498	72.1	22890
1774	11.8	107	12948	107	16918	107	20130
1775	6.8	35.7	15220	35.7	20878	35.7	23092
1776	7.1	36.9	15316	36.9	19808	36.9	22709
1777	7.3	38.8	12951	38.8	17062	38.8	20786
1778	6.2	29.1	16694	29.1	21339	29.1	23872
1779	12	111	13509	111	18099	111	21026
1780	6	27.4	17792	27.4	22859	27.4	24705
1781	8.2	49.5	16374	49.5	21462	49.5	23615
1782	6.7	28.1	18057	28.1	23316	28.1	25162
1783	13.6	135	17567	135	22813	135	24486
1784	10.5	81.7	16866	81.7	21618	81.7	23790
1785	12.2	103	13878	103	18681	103	21901
1786	7.4	41.5	13135	41.5	17314	41.5	20427
1787	8.5	48	15074	48	20010	48	22572
1788	7.1	38.2	14189	38.2	18693	38.2	21979
1789	7.5	38.7	17944	38.7	22868	38.7	24662
1790	7	37.5	13839	37.5	17684	37.5	21459
1791	6.1	27.1	11843	27.1	15759	27.1	20031
1792	11.1	90.9	16119	90.9	20922	90.9	23483
1793	5.2	17.7	16344	17.7	20391	17.7	23531
1794	9.3	52.1	15263	52.1	20186	52.1	22743
1795	12.3	117	12901	117	17487	117	20097
1796	9.8	76	10907	76	14691	76	18978
1797	6.9	36.3	17530	36.3	21940	36.3	24489
1798	12.2	109	16514	109	21384	109	23409
1799	6.6	29.9	18165	29.9	23146	29.9	25126
1800	7.4	25.8	13518	25.8	16790	25.8	21752
1801	8.7	56.7	14256	56.7	18333	56.7	21952
1802	6.6	31.8	14134	31.8	19058	31.8	21503
1803	10.5	84.1	15857	84.1	20671	84.1	23201
1804	8.4	53.6	12141	53.6	15862	53.6	19630
1805	5.8	25.8	11584	25.8	14476	25.8	20046
1806	9.3	66.3	15741	66.3	20567	66.3	22991
1807	13.8	145	15726	145	20193	145	23083
1808	7.9	42.7	19035	42.7	24643	42.7	25680
1809	8.2	52.8	12650	52.8	16781	52.8	20329
1810	7.2	40.5	13366	40.5	17424	40.5	20477
1811	8	46.5	12084	46.5	16088	46.5	20024
1812	5.3	20.5	15552	20.5	21025	20.5	23239
1813	6.7	35.7	18353	35.7	23925	35.7	25108
1814	9.6	71	13260	71	17453	71	20080
1815	5.8	25.9	17293	25.9	21998	25.9	24105
1816	9.2	62	11512	62	15334	62	19830
1817	11.1	92.9	15980	92.9	20701	92.9	23327
1818	7.3	42.4	16690	42.4	21415	42.4	24299
1819	6.6	34.3	17759	34.3	22692	34.3	24990
1820	10.3	76.9	16158	76.9	21294	76.9	23382
1821	10	72.3	15969	72.3	21239	72.3	23250
1822	6.8	35.8	15858	35.8	20373	35.8	22726
1823	5.5	23.1	11735	23.1	15343	23.1	20351
1824	5.9	27.6	13223	27.6	16986	27.6	21327
1825	6.4	31.8	16169	31.8	20915	31.8	23316
1826	5.6	21.2	14170	21.2	18496	21.2	22116
1827	6.5	30.4	11726	30.4	15798	30.4	18941
1828	9.4	58.4	13554	58.4	17931	58.4	20616
1829	9.4	68.9	16493	68.9	21340	68.9	23810
1830	9.3	67.3	16735	67.3	22074	67.3	23740
1831	13.8	135	12039	135	16205	135	19708
1832	5.6	20.2	17508	20.2	22554	20.2	24581
1833	8.5	55.8	14991	55.8	19853	55.8	22666
1834	6.2	26.4	15591	26.4	20410	26.4	23404
1835	7.8	47.6	12511	47.6	16412	47.6	20159
1836	7.5	42.7	10745	42.7	13682	42.7	18748
1837	8.7	57.8	15305	57.8	20371	57.8	22754
1838	9.3	67.6	16872	67.6	22032	67.6	24131
1839	10.9	91.5	13236	91.5	17083	91.5	20843
1840	5.1	20	19771	20	25466	20	26385
1841	6.3	30.8	18720	30.8	24199	30.8	25426
1842	6.1	25.7	14289	25.7	18897	25.7	21913
1843	7.7	46	16418	46	21489	46	23378
1844	5.3	22	15070	22	19809	22	22626
1845	8.9	61.1	15119	61.1	19718	61.1	22651
1846	9.7	71.8	15984	71.8	20747	71.8	23226
1847	5.2	21.5	14687	21.5	19622	21.5	22609
1848	7.1	36.5	11271	36.5	14616	36.5	20279
1849	7.6	44.3	18648	44.3	24266	44.3	25459
1850	8.3	51.7	16742	51.7	21528	51.7	23659
1851	8.2	52.6	17488	52.6	22026	52.6	24441
1852	5.8	21.4	16408	21.4	20595	21.4	23947
1853	10.4	80.5	17453	80.5	22694	80.5	24341
1854	9.7	61	13253	61	17262	61	20718
1855	5.9	24.2	11140	24.2	14604	24.2	19708
1856	8.3	49.1	17900	49.1	23640	49.1	24767
1857	10	77.9	13210	77.9	17520	77.9	20997
1858	5.2	20.1	18325	20.1	23674	20.1	25402
1859	6.5	32.3	15129	32.3	19095	32.3	22420
1860	5.3	21.5	16689	21.5	22241	21.5	24376
1861	5.6	21.1	14672	21.1	18915	21.1	23103
1862	10.1	79.6	15303	79.6	19725	79.6	22596
1863	7.4	42.7	17127	42.7	22208	42.7	24469
1864	6	28.4	17087	28.4	22287	28.4	24209
1865	9.2	58.1	11957	58.1	15718	58.1	19481
1866	8.3	50.4	16116	50.4	20413	50.4	23278
1867	7	37.7	16358	37.7	21120	37.7	23831
1868	7.7	46.1	15952	46.1	21238	46.1	23275
1869	8	46.3	15588	46.3	19761	46.3	22726
1870	6.2	27.5	16843	27.5	22047	27.5	24485
1871	9.2	63.5	16683	63.5	21458	63.5	23876
1872	6.3	28.6	15495	28.6	19599	28.6	23013
1873	5.2	20	14887	20	18548	20	22899
1874	7.6	38.7	17939	38.7	23598	38.7	24939
1875	7.6	43.9	16661	43.9	21767	43.9	24060
1876	8.1	44.6	13867	44.6	18262	44.6	21736
1877	6.2	19.2	17675	19.2	22710	19.2	24740
1878	6.3	29.5	17070	29.5	21841	29.5	24556
1879	7.9	48	15296	48	19526	48	22962
1880	9.1	63.4	12328	63.4	16086	63.4	20185
1881	7.6	42	18088	42	23809	42	24875
1882	7.8	45.2	16009	45.2	20505	45.2	22913
1883	11.2	93.9	15621	93.9	20575	93.9	22947
1884	9.8	66.2	9932	66.2	12806	66.2	17881
1885	8.7	58.4	15975	58.4	21606	58.4	23477
1886	9	61.5	16343	61.5	20754	61.5	23197
1887	8.2	48.9	16462	48.9	21169	48.9	23433
1888	7.5	41.5	15460	41.5	20403	41.5	22970
1889	8.3	50.4	13448	50.4	18007	50.4	20413
1890	6.5	32.3	17439	32.3	22427	32.3	24621
1891	5.1	18.3	12643	18.3	15614	18.3	21122
1892	9.3	62.3	13408	62.3	18132	62.3	20875
1893	6.9	34	16905	34	22094	34	24360
1894	6.6	32.6	14845	32.6	19763	32.6	22770
1895	8.7	53.1	16472	53.1	21021	53.1	23528
1896	12.1	113	18148	113	23389	113	25017
1897	7.1	39	17607	39	21959	39	24400
1898	7.8	47.2	15703	47.2	19831	47.2	22945
1899	8.4	55.3	16252	55.3	20379	55.3	23467
1900	5	17.7	14023	17.7	16990	17.7	21335
1901	8.4	54.9	17707	54.9	22820	54.9	24581
1902	8	47.8	17571	47.8	22538	47.8	24293
1903	9.9	76.2	17346	76.2	22889	76.2	24262
1904	9.8	74.7	15968	74.7	20373	74.7	22865
1905	7.4	42.4	17007	42.4	22514	42.4	24087
1906	8.6	53	14698	53	18511	53	22392
1907	8.6	57.2	17831	57.2	24162	57.2	25028
1908	8.5	56.5	15148	56.5	19547	56.5	22789
1909	8.2	49.5	12752	49.5	16493	49.5	20412
1910	7.6	45.6	15019	45.6	20236	45.6	22442
1911	8.1	51.4	13103	51.4	16430	51.4	20474
1912	10.3	80.5	15622	80.5	20189	80.5	22715
1913	5.2	20.2	15309	20.2	20032	20.2	23368
1914	6.2	28.5	15826	28.5	21093	28.5	23475
1915	5.5	23.6	15966	23.6	20511	23.6	23876
1916	8	35.3	13849	35.3	18316	35.3	21695
1917	5.5	22.3	16913	22.3	21255	22.3	24077
1918	6	27.8	14367	27.8	18098	27.8	22327
1919	7.4	41.3	16645	41.3	21713	41.3	23617
1920	7.4	42.5	14963	42.5	19188	42.5	21603
1921	8.5	54.9	11454	54.9	14831	54.9	18817
1922	6.1	22	14464	22	18082	22	22889
1923	6.3	30.4	13781	30.4	18178	30.4	21334
1924	10.6	87	11338	87	15229	87	18734
1925	9.6	72.7	15062	72.7	19488	72.7	22125
1926	6.9	33.1	17247	33.1	22060	33.1	24302
1927	6.7	33.6	11335	33.6	14675	33.6	19561
1928	6.5	32.1	13251	32.1	18011	32.1	21340
1929	9.4	67.1	17190	67.1	22424	67.1	24204
1930	6.3	29.8	16402	29.8	20397	29.8	23614
1931	10.6	87.4	17821	87.4	23032	87.4	24611
1932	6.3	30.1	17041	30.1	21800	30.1	24288
1933	5.9	27.3	11237	27.3	14365	27.3	19582
1934	7.9	49.3	16720	49.3	21751	49.3	24038
1935	17.1	192	16976	192	21879	192	23861
1936	5.9	26.8	16253	26.8	20561	26.8	23655
1937	6.9	36.3	18152	36.3	23498	36.3	25065
1938	7.2	31.4	15644	31.4	19780	31.4	23244
1939	8.1	51.2	17473	51.2	22399	51.2	24374
1940	5.9	26.3	15930	26.3	20901	26.3	23413
1941	12.6	104	12736	104	17350	104	19982
1942	7.4	41.1	20380	41.1	26296	41.1	26807
1943	8	47.8	13807	47.8	18282	47.8	21406
1944	8.2	52	14623	52	18736	52	22096
1945	6.7	31.9	11867	31.9	14830	31.9	19799
1946	6.5	32.1	15192	32.1	18831	32.1	22819
1947	9.2	63.4	14356	63.4	18859	63.4	21771
1948	6.7	35.5	13691	35.5	18183	35.5	21275
1949	5.5	21.3	13677	21.3	17959	21.3	21024
1950	6	28.1	11263	28.1	14721	28.1	18178
1951	7.8	47	16396	47	22202	47	23801
1952	8	48.1	15449	48.1	20410	48.1	22786
1953	8.4	52.6	15347	52.6	19776	52.6	22590
1954	8.1	51.4	15635	51.4	20555	51.4	22789
1955	10.7	90.1	12939	90.1	17376	90.1	20359
1956	7.6	44.8	16922	44.8	21766	44.8	24002
1957	7.7	46	16120	46	20401	46	23626
1958	5.4	20.6	10031	20.6	12093	20.6	17762
1959	11.2	89.5	15113	89.5	19275	89.5	22316
1960	10.4	82.3	13195	82.3	18116	82.3	20607
1961	6.5	31.5	16005	31.5	20958	31.5	23176
1962	6.7	35.3	16690	35.3	22238	35.3	23660
1963	7	36.2	13619	36.2	17000	36.2	21281
1964	9.3	59.8	12002	59.8	15848	59.8	19196
1965	6.8	36.3	16656	36.3	21328	36.3	23720
1966	8.2	50.9	17723	50.9	22784	50.9	25031
1967	6.9	34.6	20403	34.6	26934	34.6	26768
1968	5.9	25.4	18734	25.4	23943	25.4	25342
1969	6.4	32.3	17303	32.3	22167	32.3	24348
1970	7.7	45.5	17584	45.5	22462	45.5	24599
1971	6.1	28.1	15423	28.1	19265	28.1	22855
1972	10.2	81.9	16458	81.9	21492	81.9	23805
1973	6.8	35.7	15938	35.7	20492	35.7	23134
1974	10.1	77.8	14938	77.8	18998	77.8	22160
1975	6.3	30.4	15627	30.4	21336	30.4	22979
1976	7.9	47.1	13719	47.1	16856	47.1	20906
1977	12.7	124	17444	124	22600	124	24203
1978	8.9	60.7	15075	60.7	19360	60.7	22146
1979	5.1	18.5	15133	18.5	18966	18.5	22813
1980	9.1	65.4	14535	65.4	18840	65.4	21963
1981	7.7	46.4	11774	46.4	14440	46.4	18987
1982	5.9	26.3	15659	26.3	19741	26.3	23578
1983	6.7	29.8	14638	29.8	18087	29.8	22336
1984	11	84.6	18546	84.6	23749	84.6	25089
1985	7.7	43.9	16561	43.9	21376	43.9	23637
1986	10.4	77.8	14830	77.8	19444	77.8	22202
1987	8.2	47.4	15315	47.4	19336	47.4	22908
[truncated: 1,983 more rows]

## Sheet: BCM-7482_110346_A2_20X_3
	Value
Cell Count	3643
Object Size	7.8
Object Area	48.3
Object Sum Area	176000
Object Mean[Green]	16177
Object Area[Red]	48.3
Object Sum Area[Red]	176000
Object Mean[Red]	20870
Object Area[Blue]	48.3
Object Sum Area[Blue]	176000
Object Mean[Blue]	23618
#	Size	Area	Mean[Green]	Area[Red]	Mean[Red]	Area[Blue]	Mean[Blue]
1	8.7	58.1	14229	58.1	17984	58.1	22850
2	6.4	31	14308	31	18305	31	23100
3	5.1	20.6	10486	20.6	14367	20.6	19331
4	5	19.5	12521	19.5	17324	19.5	21093
5	5.3	21.4	12578	21.4	16577	21.4	20248
6	5.2	21.2	10389	21.2	13651	21.2	17117
7	8.3	52.3	12090	52.3	15778	52.3	20673
8	5.3	20.8	17159	20.8	20396	20.8	27489
9	5.1	20	14353	20	18050	20	21292
10	5.1	20.2	13993	20.2	18417	20.2	21605
11	5.1	19.1	15681	19.1	20009	19.1	23625
12	6.3	30.6	13386	30.6	16392	30.6	23317
13	9.3	66.6	9018	66.6	11075	66.6	16553
14	7	34.7	14611	34.7	19046	34.7	23086
15	6.2	29.1	13170	29.1	17831	29.1	21861
16	11.5	96.7	13000	96.7	17261	96.7	20704
17	5.9	26.7	14451	26.7	18664	26.7	22529
18	6.9	35.9	15151	35.9	19269	35.9	23167
19	6.3	30.7	13634	30.7	17546	30.7	22439
20	5.5	21.1	16860	21.1	20102	21.1	25827
21	8.3	51.7	12567	51.7	16381	51.7	21194
22	6.3	30.6	15162	30.6	19421	30.6	22615
23	7.5	41.8	15665	41.8	19945	41.8	23421
24	7.1	33	14977	33	19538	33	22770
25	9.2	47	14463	47	18250	47	22937
26	6.7	34	14654	34	19367	34	22682
27	5.9	26.7	14575	26.7	18660	26.7	21905
28	5.1	18.5	16345	18.5	20907	18.5	24372
29	7.1	37.2	12546	37.2	15843	37.2	20923
30	7.2	40.8	13279	40.8	17390	40.8	22144
31	5.9	24.8	11918	24.8	16301	24.8	21225
32	7	34.1	12451	34.1	15777	34.1	20588
33	7.7	46.4	16115	46.4	20212	46.4	23804
34	5.8	25.9	14105	25.9	18245	25.9	21836
35	7.2	40.3	13481	40.3	18144	40.3	21564
36	5.1	18.5	16784	18.5	21310	18.5	23893
37	6.1	27.8	9821	27.8	12337	27.8	16844
38	9.5	64	12954	64	16857	64	21006
39	7.5	40.2	12959	40.2	16933	40.2	21113
40	5	19.6	16388	19.6	21250	19.6	23442
41	6.4	31.3	13400	31.3	17218	31.3	21829
42	7	36.5	12723	36.5	16820	36.5	20745
43	8.1	51.2	14149	51.2	18252	51.2	21932
44	7.1	38.8	14658	38.8	18814	38.8	24437
45	5.3	22.2	12386	22.2	16062	22.2	20687
46	5	18.9	16352	18.9	20493	18.9	24793
47	6.6	30.6	15180	30.6	19350	30.6	23755
48	5.7	25	16166	25	21173	25	24201
49	6.5	33.2	14765	33.2	18793	33.2	22278
50	9.1	64.5	13871	64.5	17631	64.5	22642
51	8.3	52.6	15647	52.6	19839	52.6	23657
52	7.2	38	12687	38	16126	38	21850
53	8.2	52.2	15925	52.2	19861	52.2	24711
54	9.9	71.7	14877	71.7	18942	71.7	22635
55	8.1	51.4	15263	51.4	19268	51.4	23632
56	5	18	14321	18	18220	18	21862
57	5.7	25.2	16223	25.2	20486	25.2	24054
58	6	22.6	14817	22.6	19187	22.6	23897
59	7.8	44.4	14757	44.4	18590	44.4	23290
60	5.5	23.1	13082	23.1	15782	23.1	23419
61	10.2	76.3	14425	76.3	18176	76.3	23155
62	5.2	20.9	15153	20.9	19708	20.9	22692
63	6.2	30.1	14552	30.1	19266	30.1	22627
64	10.7	86.9	15010	86.9	19283	86.9	22466
65	7	36.6	14081	36.6	17803	36.6	23755
66	6.8	35.8	13995	35.8	18043	35.8	21244
67	7.9	48.1	15733	48.1	20376	48.1	22975
68	6.1	29.2	15793	29.2	20758	29.2	23579
69	5.8	25.1	15540	25.1	20098	25.1	23795
70	5.6	23.6	15699	23.6	20769	23.6	23365
71	5.4	22.9	14858	22.9	19903	22.9	22908
72	7.2	39.4	13071	39.4	16694	39.4	21098
73	7.7	45.4	15651	45.4	19948	45.4	23187
74	8.8	59.2	11929	59.2	15019	59.2	21846
75	7.8	45.8	14155	45.8	18583	45.8	21686
76	5.9	26	12206	26	14511	26	22677
77	7.4	41.6	15564	41.6	20006	41.6	22698
78	8.8	56.5	15800	56.5	20259	56.5	23214
79	6.5	32.6	16125	32.6	20572	32.6	23745
80	6	26.8	16796	26.8	21200	26.8	24596
81	6.3	30.6	13686	30.6	16884	30.6	24128
82	5.1	20.3	15093	20.3	20077	20.3	23031
83	5.6	25	12940	25	17167	25	20290
84	9.1	64.5	13811	64.5	17878	64.5	21795
85	7.8	47.2	15277	47.2	19252	47.2	22602
86	10.1	80.5	12958	80.5	16772	80.5	21588
87	6.8	36.2	9036	36.2	11398	36.2	16420
88	5.5	20.7	14894	20.7	19044	20.7	22834
89	5.1	19.4	16406	19.4	21270	19.4	24056
90	5.8	24.1	14948	24.1	18624	24.1	24787
91	5.8	26	12880	26	16550	26	21822
92	7.6	43.6	15404	43.6	19364	43.6	22599
93	7.7	45.2	13303	45.2	16961	45.2	20923
94	9.6	68.2	13642	68.2	17371	68.2	21069
95	5.1	17.2	11482	17.2	14568	17.2	18020
96	6.3	31.5	17373	31.5	22099	31.5	25844
97	8.4	46.9	14732	46.9	18361	46.9	23660
98	7	35.9	15812	35.9	20043	35.9	23615
99	7.2	40.4	13653	40.4	17520	40.4	21645
100	6.3	31.4	15127	31.4	19231	31.4	23088
101	8.7	53.3	13699	53.3	18224	53.3	21747
102	6.3	27.9	16117	27.9	20714	27.9	23285
103	5.8	26.7	15423	26.7	19672	26.7	23084
104	8.4	55.1	13939	55.1	17621	55.1	21643
105	11.1	85.6	8189	85.6	10590	85.6	14884
106	6.6	33.4	14657	33.4	19563	33.4	22377
107	6.5	30.7	16480	30.7	21127	30.7	24280
108	7.8	44.9	14287	44.9	17337	44.9	23501
109	9.1	65.1	14134	65.1	18398	65.1	22989
110	6.7	34.3	12269	34.3	15938	34.3	20087
111	9.2	66.1	15014	66.1	18790	66.1	22797
112	6.7	31.8	16267	31.8	20671	31.8	23808
113	5.8	25.1	16375	25.1	20913	25.1	23634
114	6.6	33.7	14725	33.7	18497	33.7	22727
115	5.8	25.3	14917	25.3	18704	25.3	22937
116	5.1	20.3	17166	20.3	21780	20.3	24282
117	8.6	56.7	11975	56.7	16189	56.7	19898
118	7.6	44.1	15404	44.1	19590	44.1	22796
119	5.1	18.4	13589	18.4	17340	18.4	20601
120	8.7	54.5	15381	54.5	19616	54.5	22937
121	5.2	20.9	13440	20.9	18332	20.9	21510
122	5.1	20.6	16585	20.6	21031	20.6	23978
123	9	60.1	14341	60.1	18431	60.1	21814
124	5.1	18.3	17410	18.3	21965	18.3	24833
125	6.4	27.1	17210	27.1	21572	27.1	25459
126	10.2	78.8	14681	78.8	19037	78.8	22888
127	7.7	45.8	13173	45.8	17130	45.8	20863
128	7.4	41.9	15815	41.9	20139	41.9	23306
129	6.9	36.9	14752	36.9	18666	36.9	22882
130	5.7	23.9	15611	23.9	20163	23.9	23390
131	5.4	21.7	16177	21.7	20640	21.7	24771
132	7.8	44.4	16563	44.4	20995	44.4	24258
133	6.4	32.4	13725	32.4	18186	32.4	21535
134	5.1	19.6	16622	19.6	21072	19.6	24428
135	9.3	63.8	16678	63.8	20841	63.8	23984
136	5.4	22.4	10390	22.4	12594	22.4	19132
137	6.6	32	15898	32	20024	32	23667
138	7.5	43.5	15814	43.5	20183	43.5	23482
139	6.5	33.6	12725	33.6	15973	33.6	22874
140	5.9	27.1	15958	27.1	20514	27.1	23170
141	8.7	55.8	16397	55.8	21088	55.8	23940
142	6.1	29	16719	29	21119	29	24433
143	6.4	31.8	16029	31.8	20029	31.8	24294
144	7	36.5	15795	36.5	20322	36.5	23139
145	7	37.2	14176	37.2	17600	37.2	23324
146	6.1	26.3	15240	26.3	20095	26.3	22818
147	6.2	28.5	17013	28.5	21387	28.5	24664
148	10.3	76.6	13760	76.6	17946	76.6	21266
149	8.8	58.7	11244	58.7	13842	58.7	19687
150	7.9	48.4	17029	48.4	21335	48.4	25204
151	6.3	30.1	10723	30.1	14779	30.1	19327
152	9	62.1	14826	62.1	18552	62.1	22390
153	6.8	34.6	16380	34.6	21196	34.6	23714
154	9.3	63.1	16006	63.1	21036	63.1	23637
155	5	16.6	18270	16.6	22673	16.6	26292
156	6.6	32.1	18102	32.1	23212	32.1	25771
157	8	50.5	16242	50.5	20855	50.5	23655
158	9.4	65.1	14840	65.1	18619	65.1	22797
159	6.6	33.2	12509	33.2	15359	33.2	20643
160	7.6	44.3	16635	44.3	20933	44.3	24151
161	6.6	34.2	13114	34.2	16064	34.2	21666
162	5.4	21.3	16571	21.3	20925	21.3	23772
163	5.1	18.5	15321	18.5	18606	18.5	25191
164	6.6	31.9	14593	31.9	19659	31.9	22597
165	6.2	29.7	16903	29.7	21426	29.7	24255
166	6.1	27.9	17414	27.9	21490	27.9	24863
167	6.7	33.8	16086	33.8	20186	33.8	24672
168	8.3	53.8	14996	53.8	19624	53.8	22623
169	6.7	34.8	13411	34.8	17493	34.8	21984
170	5.5	23.1	17333	23.1	22168	23.1	24128
171	7.7	45.9	17103	45.9	22028	45.9	25229
172	5.5	23.5	15607	23.5	20151	23.5	22740
173	10.7	89.2	14072	89.2	18305	89.2	21856
174	6.7	34.6	16679	34.6	20929	34.6	24335
175	5.9	25.1	16601	25.1	21423	25.1	23686
176	6.3	30.4	17158	30.4	21685	30.4	24560
177	5.4	21.5	15483	21.5	18566	21.5	25496
178	9.3	64.5	15675	64.5	20108	64.5	22866
179	7.8	45.8	14818	45.8	19186	45.8	22433
180	6.6	32.9	15608	32.9	19959	32.9	22894
181	11.2	96	13253	96	17194	96	20918
182	7.7	46.9	16649	46.9	21213	46.9	23939
183	5.4	21.1	16263	21.1	20504	21.1	23985
184	8.1	49.7	10920	49.7	13977	49.7	19265
185	5.1	19.7	11370	19.7	14081	19.7	18933
186	7.6	44.4	15800	44.4	20627	44.4	23574
187	6.3	30.4	14182	30.4	18167	30.4	22629
188	6.9	36.9	11292	36.9	15225	36.9	19204
189	5.2	21.2	15898	21.2	20354	21.2	23650
190	7.3	40.3	15818	40.3	20113	40.3	23965
191	5.3	19.8	16392	19.8	21081	19.8	23612
192	5.8	26.2	16349	26.2	20926	26.2	23797
193	9.1	63.9	15524	63.9	19525	63.9	23007
194	7.1	37.6	12122	37.6	15681	37.6	20610
195	5.9	27.3	16132	27.3	20483	27.3	23514
196	9.3	63.3	13810	63.3	18311	63.3	22003
197	5.3	22	16899	22	21542	22	23841
198	6.6	33	15766	33	20558	33	23311
199	6	26.8	11916	26.8	14313	26.8	22584
200	5.1	16.3	16839	16.3	21777	16.3	24333
201	5.7	24.7	14224	24.7	17370	24.7	25235
202	6	25.1	12665	25.1	16369	25.1	20906
203	6.2	27.5	15043	27.5	18757	27.5	22566
204	8.8	60.4	16742	60.4	21448	60.4	23994
205	10.7	84.4	15870	84.4	20329	84.4	23463
206	5.8	26	13044	26	18369	26	20861
207	6.7	34.1	12962	34.1	16183	34.1	23453
208	8	48.6	14769	48.6	18814	48.6	23124
209	6.5	32.9	14356	32.9	18336	32.9	21879
210	5.4	21.7	17293	21.7	21745	21.7	25027
211	7.4	41.8	16339	41.8	21064	41.8	24940
212	5.2	20.8	17561	20.8	22066	20.8	24674
213	7.7	44.2	15683	44.2	20234	44.2	23275
214	7.8	47.5	16501	47.5	20782	47.5	23845
215	5.7	25	13089	25	16261	25	22406
216	5.4	22	17076	22	21645	22	24269
217	6.1	28.5	15508	28.5	20030	28.5	24208
218	10.1	75.2	15216	75.2	19162	75.2	23213
219	5.5	23.1	15746	23.1	20113	23.1	23311
220	7.4	41.6	16285	41.6	20821	41.6	23506
221	7.3	41.6	17796	41.6	22464	41.6	25229
222	10.1	78.4	15813	78.4	20253	78.4	23370
223	6.9	37.6	11423	37.6	14073	37.6	21275
224	5.2	15.8	17977	15.8	22176	15.8	25691
225	5.7	23.7	14015	23.7	18020	23.7	21339
226	5.1	20.6	9747	20.6	12079	20.6	14701
227	5.5	23.6	15677	23.6	20112	23.6	22944
228	8.5	56.4	15036	56.4	19294	56.4	22600
229	5.4	21.2	14721	21.2	17221	21.2	22874
230	6.9	36.9	16323	36.9	20254	36.9	23591
231	9.7	73.3	15336	73.3	19859	73.3	22740
232	8.4	52.2	17231	52.2	22069	52.2	24578
233	7.4	39.4	17552	39.4	22406	39.4	24389
234	5.3	20.5	17430	20.5	20996	20.5	27581
235	8.3	46.9	11758	46.9	14733	46.9	19264
236	7.7	45.9	13652	45.9	17308	45.9	21311
237	6.6	34.1	15271	34.1	19777	34.1	23084
238	9.5	70.2	14680	70.2	18490	70.2	22375
239	6.5	32.3	9728	32.3	12359	32.3	17609
240	5	19.2	16826	19.2	21010	19.2	24168
241	6.2	28.6	12440	28.6	15883	28.6	20515
242	9.6	72.4	15552	72.4	19853	72.4	23047
243	7.8	47.6	15974	47.6	20395	47.6	23718
244	6.9	34.4	17234	34.4	21561	34.4	25256
245	5.8	25.7	18426	25.7	23514	25.7	26407
246	5.1	19	16979	19	21840	19	23916
247	5.7	24.2	16662	24.2	21113	24.2	24308
248	7.9	46.9	14449	46.9	18844	46.9	21731
249	6.7	30.4	14806	30.4	18911	30.4	22497
250	7	36.8	17519	36.8	22120	36.8	24985
251	5.7	23.5	16296	23.5	21086	23.5	23313
252	5	18.9	10363	18.9	13877	18.9	16510
253	6.1	29.2	18253	29.2	23231	29.2	25508
254	7.9	45.9	16387	45.9	21059	45.9	24086
255	6.3	30.7	16793	30.7	21198	30.7	24222
256	10.6	87.4	16868	87.4	21202	87.4	24485
257	9.4	67.6	12202	67.6	16560	67.6	20068
258	5.9	26.2	15350	26.2	19658	26.2	22678
259	5.3	21.8	15601	21.8	20624	21.8	22713
260	7.6	34.9	11660	34.9	14588	34.9	19761
261	7.1	39.1	17142	39.1	22161	39.1	24756
262	6.7	33.7	18006	33.7	23082	33.7	25036
263	7.9	39.9	14896	39.9	19012	39.9	23516
264	7	37.7	17002	37.7	21614	37.7	24503
265	5.9	23.4	14900	23.4	20475	23.4	22824
266	8.6	54.3	15587	54.3	20134	54.3	23093
267	7.8	46.3	15589	46.3	19549	46.3	23794
268	7.1	39.3	14086	39.3	18706	39.3	22182
269	6.4	31.2	15289	31.2	19918	31.2	23336
270	5.1	20.5	17384	20.5	21185	20.5	25999
271	9.2	62.8	12428	62.8	15858	62.8	20335
272	8.7	57.6	13750	57.6	17975	57.6	21801
273	5.7	23	17782	23	22384	23	26512
274	6	27.3	16599	27.3	21542	27.3	24511
275	6.4	31.2	16633	31.2	21793	31.2	24342
276	7.2	40.5	17027	40.5	21495	40.5	24695
277	8.2	51.2	16032	51.2	20261	51.2	23465
278	8.1	49.3	14858	49.3	18716	49.3	22819
279	5.8	26	10275	26	13748	26	17825
280	8.1	51.4	15359	51.4	19528	51.4	22639
281	7	38	16185	38	19933	38	23508
282	6.9	36.8	17028	36.8	21878	36.8	24204
283	6	27.6	16858	27.6	21864	27.6	24756
284	5.2	19.6	18565	19.6	23517	19.6	25189
285	5.5	22.8	13568	22.8	17434	22.8	21037
286	8	41.5	14405	41.5	18235	41.5	23186
287	7.3	42.1	18528	42.1	23400	42.1	25858
288	6.2	28.5	14226	28.5	18675	28.5	21951
289	7.8	43.8	12992	43.8	17269	43.8	20644
290	9.6	65.4	16374	65.4	21586	65.4	24007
291	7.6	43.8	17613	43.8	22008	43.8	25053
292	8	49.5	17553	49.5	22312	49.5	24637
293	7	30.6	18465	30.6	22823	30.6	26913
294	5.1	18.9	15282	18.9	20920	18.9	23034
295	7.4	40.4	15619	40.4	19861	40.4	23046
296	9.5	69.9	15094	69.9	19373	69.9	22896
297	6.1	25	15230	25	18186	25	25387
298	6.7	34.7	17440	34.7	22010	34.7	24578
299	6.9	35.7	17037	35.7	21366	35.7	25080
300	5.2	20.7	18151	20.7	22254	20.7	25640
301	6	27.5	17671	27.5	21755	27.5	25685
302	9.5	60.6	11716	60.6	15069	60.6	18831
303	7.3	40.9	18550	40.9	23569	40.9	25646
304	9.5	67	16506	67	20890	67	24067
305	6.1	28.5	9822	28.5	12493	28.5	15639
306	7	37.6	15673	37.6	19776	37.6	23349
307	5.3	20.3	16113	20.3	20732	20.3	23522
308	7.3	41.3	17052	41.3	22112	41.3	24372
309	6.2	29.5	13209	29.5	15805	29.5	22600
310	9.4	65.7	16155	65.7	21016	65.7	23339
311	6.2	30.1	17211	30.1	22124	30.1	24261
312	8.3	53	16086	53	20918	53	23756
313	7	37.9	14499	37.9	17863	37.9	22654
314	7.7	45.5	16442	45.5	21388	45.5	24118
315	7.5	43.9	15806	43.9	19854	43.9	24107
316	5.5	21.4	16830	21.4	21234	21.4	24405
317	5.3	20.9	18839	20.9	23406	20.9	26141
318	5.9	26.4	15249	26.4	19552	26.4	22498
319	6.6	33.1	15917	33.1	20529	33.1	23287
320	9.3	61	17574	61	22298	61	25294
321	6.2	29.2	13231	29.2	16772	29.2	20905
322	9.2	59.3	16894	59.3	21407	59.3	24757
323	6.1	29.5	18626	29.5	23821	29.5	25726
324	8.1	47.4	17294	47.4	22282	47.4	24388
325	8.1	51.7	16857	51.7	21625	51.7	23900
326	7.9	47.1	17447	47.1	22048	47.1	24492
327	7.9	48.8	18148	48.8	22950	48.8	25205
328	6.9	36.6	14656	36.6	18767	36.6	22231
329	9.6	66.3	17254	66.3	21944	66.3	24451
330	7.2	35.1	13754	35.1	17790	35.1	21770
331	9.5	70.1	14801	70.1	18873	70.1	22458
332	5.1	19.5	17178	19.5	20949	19.5	24391
333	6.3	29.8	11418	29.8	15072	29.8	19691
334	8.3	46.3	16144	46.3	20621	46.3	23776
335	5.4	22.4	16946	22.4	21213	22.4	25011
336	7.9	46.3	16080	46.3	20231	46.3	23908
337	5.8	25.3	12828	25.3	15206	25.3	21255
338	8.3	51.6	14104	51.6	18061	51.6	22026
339	6	25.1	17779	25.1	21997	25.1	26052
340	7.2	39	15255	39	19775	39	22741
341	9.7	71.5	17837	71.5	23063	71.5	24906
342	7.8	46.7	15219	46.7	19593	46.7	22520
343	7.1	38.7	10749	38.7	14002	38.7	17923
344	9.4	67.8	16637	67.8	21271	67.8	23695
345	7.3	35.7	16941	35.7	21774	35.7	23896
346	7.8	47.1	16961	47.1	21608	47.1	24686
347	6.2	29.7	17268	29.7	22337	29.7	25360
348	5.5	23.3	16266	23.3	21296	23.3	24173
349	6.9	32.1	14886	32.1	19879	32.1	22813
350	8.3	50.2	16564	50.2	21619	50.2	24241
351	5.4	22.2	16668	22.2	21471	22.2	24077
352	10.6	87.9	14443	87.9	18274	87.9	21674
353	5.4	21.8	17051	21.8	22111	21.8	24377
354	7.9	48.3	15163	48.3	20667	48.3	22822
355	6.3	29.8	14006	29.8	17817	29.8	23162
356	6.4	32.3	16224	32.3	20863	32.3	23893
357	9.6	70.8	17191	70.8	21922	70.8	24553
358	11.3	91.3	14577	91.3	18640	91.3	22052
359	8.4	48	18514	48	23030	48	25908
360	6	27.6	17172	27.6	21817	27.6	24956
361	5.6	21.7	17855	21.7	22691	21.7	25802
362	8.7	57	15398	57	19422	57	24109
363	10.4	82.9	15531	82.9	19950	82.9	23017
364	8.7	59	16449	59	20991	59	24038
365	8	50.6	10185	50.6	12505	50.6	19589
366	8.6	56	14967	56	19379	56	22458
367	8.1	49.5	15012	49.5	18915	49.5	22220
368	5	19.8	16532	19.8	20980	19.8	24186
369	8.6	53.8	16449	53.8	21038	53.8	23441
370	8.1	48.9	13607	48.9	17774	48.9	21243
371	8.2	49.9	15974	49.9	20571	49.9	23245
372	7.5	44.1	12650	44.1	16319	44.1	19059
373	7	38	17043	38	21560	38	24804
374	8.4	53.4	18267	53.4	23491	53.4	25121
375	7.5	42.5	14890	42.5	19760	42.5	22662
376	7.8	46.1	14024	46.1	18186	46.1	21765
377	5.9	26.7	14747	26.7	18530	26.7	24053
378	6.1	29	18310	29	23499	29	25187
379	8.8	60.1	11181	60.1	13915	60.1	20536
380	6	27.8	16630	27.8	21332	27.8	23726
381	9.3	65.6	12006	65.6	15378	65.6	19983
382	6.2	28.6	16758	28.6	20842	28.6	24335
383	6.4	32.1	12987	32.1	16513	32.1	21039
384	7	37.5	16179	37.5	20629	37.5	23310
385	5.2	18.7	19619	18.7	25026	18.7	26848
386	5.2	20.8	17781	20.8	22295	20.8	25665
387	5.4	23.1	16175	23.1	20326	23.1	24113
388	6.7	32.3	14137	32.3	18124	32.3	21065
389	7.5	44.1	16436	44.1	21028	44.1	23900
390	5.9	25	14703	25	18679	25	22274
391	5.2	20.1	19349	20.1	24200	20.1	26164
392	7.2	39.4	14172	39.4	18172	39.4	22444
393	6.4	31.2	14349	31.2	18113	31.2	22398
394	6.8	35.1	14050	35.1	18283	35.1	21426
395	8.2	48.3	15025	48.3	19536	48.3	23072
396	7.1	39.2	13324	39.2	17996	39.2	21246
397	10.5	84	15991	84	20749	84	23393
398	7.9	46.6	13504	46.6	17179	46.6	22671
399	5.6	24.6	18299	24.6	22830	24.6	25387
400	6.6	33.7	15169	33.7	19424	33.7	22399
401	9.9	77.4	14583	77.4	18622	77.4	21910
402	6.8	36.2	15459	36.2	19166	36.2	22693
403	8.6	58.1	14645	58.1	19179	58.1	22644
404	5.6	19.2	14585	19.2	19287	19.2	22260
405	6.4	28.2	18514	28.2	23380	28.2	25429
406	5.1	19.4	17125	19.4	21700	19.4	23981
407	5.9	20	19609	20	24753	20	26693
408	6.4	30.4	14888	30.4	18861	30.4	21990
409	6.2	27.5	13999	27.5	18100	27.5	22884
410	8.8	60.4	17785	60.4	22514	60.4	25056
411	6.7	33.5	16140	33.5	21199	33.5	24506
412	5.2	20.8	15045	20.8	20175	20.8	22709
413	5.8	25.6	17284	25.6	21807	25.6	24417
414	9.8	71.1	16421	71.1	20725	71.1	23625
415	11.7	104	15869	104	20411	104	23518
416	6.6	29.8	17383	29.8	21804	29.8	24565
417	6.8	35.7	9717	35.7	12705	35.7	14904
418	7.4	42.6	17069	42.6	21724	42.6	25278
419	8	50.2	11452	50.2	14835	50.2	19325
420	9.9	76.8	14859	76.8	18811	76.8	22082
421	5.1	20.6	16504	20.6	21093	20.6	23689
422	5.4	18.3	15593	18.3	19196	18.3	23576
423	7.8	46.4	16428	46.4	20598	46.4	23531
424	5.9	26.3	15039	26.3	19194	26.3	23005
425	6.7	34	14019	34	18117	34	21323
426	5.2	20.7	17139	20.7	21487	20.7	24598
427	7.4	40.2	17550	40.2	22272	40.2	25401
428	5.3	20.7	16295	20.7	20438	20.7	25233
429	6.4	31.9	17207	31.9	21722	31.9	24465
430	7.9	48.4	14036	48.4	17882	48.4	21461
431	9.9	71.9	17453	71.9	22167	71.9	24859
432	6.1	27.5	16514	27.5	21319	27.5	24590
433	8.9	60.7	16835	60.7	21124	60.7	24057
434	8	50.4	13180	50.4	16879	50.4	20695
435	8	49.9	13839	49.9	18027	49.9	21663
436	8.8	60	14608	60	19357	60	22218
437	5.1	18.5	15042	18.5	18985	18.5	22925
438	8.7	56.2	16298	56.2	20524	56.2	24174
439	5.8	25.7	17424	25.7	22205	25.7	25663
440	7	34.3	17340	34.3	22269	34.3	24512
441	7.3	40.5	11871	40.5	15635	40.5	18634
442	5.1	19.8	14852	19.8	19042	19.8	22825
443	5.7	23.9	14751	23.9	18031	23.9	23019
444	6.3	30.6	17390	30.6	22029	30.6	24723
445	7	32.7	14334	32.7	18433	32.7	22507
446	9.8	76.1	16529	76.1	21067	76.1	23841
447	6.3	27	16156	27	20433	27	24777
448	7.3	41.9	17031	41.9	21603	41.9	24512
449	5.2	19.2	15162	19.2	19536	19.2	22590
450	6.6	33.1	14401	33.1	18187	33.1	22402
451	6.9	36.3	15455	36.3	19779	36.3	23021
452	7.7	45	16163	45	20635	45	23206
453	5.5	23	16484	23	21087	23	23279
454	6.1	28.4	15886	28.4	20184	28.4	23694
455	6.3	29.6	15181	29.6	19213	29.6	22612
456	5.5	20.2	16508	20.2	21806	20.2	24118
457	6.9	34.9	11409	34.9	14111	34.9	19533
458	7.4	36	15452	36	20156	36	23045
459	8.6	57.6	16828	57.6	21441	57.6	24211
460	6.4	30.2	17974	30.2	22992	30.2	25160
461	6	28.7	9821	28.7	10931	28.7	17745
462	5.3	18.3	17795	18.3	22362	18.3	25813
463	8.9	61.5	14730	61.5	18672	61.5	21906
464	5	18.7	18300	18.7	22930	18.7	25678
465	5	19.2	15557	19.2	19268	19.2	23448
466	9.3	63.2	15139	63.2	19537	63.2	22497
467	6.5	32.1	16148	32.1	20786	32.1	24135
468	6.4	32.3	17177	32.3	21195	32.3	24225
469	8.2	49.5	17039	49.5	21856	49.5	24663
470	5.6	21.7	17140	21.7	21353	21.7	24301
471	6.6	32.4	12699	32.4	15893	32.4	20418
472	6.5	32.7	15698	32.7	20068	32.7	22790
473	11.2	90.4	13752	90.4	18013	90.4	21843
474	5.9	25.7	16964	25.7	21289	25.7	24608
475	7.2	35.7	13043	35.7	16274	35.7	20923
476	7.6	40.9	11560	40.9	13720	40.9	18826
477	5.7	23.5	12178	23.5	14749	23.5	21099
478	5.6	24	15354	24	19704	24	22490
479	7.4	39.2	18983	39.2	24691	39.2	26097
480	6.5	31.9	14844	31.9	18876	31.9	22756
481	6.4	30.1	17317	30.1	21796	30.1	24246
482	8.2	50.2	16672	50.2	21049	50.2	24210
483	7.6	45	17041	45	21771	45	24061
484	8.1	52	16321	52	20813	52	23296
485	7.4	41.1	15609	41.1	20056	41.1	23199
486	7.2	38.8	13696	38.8	18029	38.8	21253
487	6.6	33.6	17785	33.6	22418	33.6	24638
488	5.3	20.7	15240	20.7	19726	20.7	22847
489	8.2	47.4	15798	47.4	20577	47.4	23468
490	9.1	64	16122	64	20480	64	24000
491	6.7	34.1	17432	34.1	21914	34.1	24349
492	8.1	50.3	16457	50.3	21171	50.3	24026
493	6.2	28.7	12038	28.7	15423	28.7	19408
494	6.6	33.7	11153	33.7	13997	33.7	18952
495	8.1	44.6	11309	44.6	14202	44.6	19176
496	5.6	23.9	16660	23.9	20643	23.9	24957
497	8.6	56.8	16831	56.8	21272	56.8	23808
498	9.9	74.6	16370	74.6	20871	74.6	23827
499	5.2	20.6	15409	20.6	19732	20.6	22627
500	8.9	61.1	14942	61.1	19605	61.1	22759
501	5.6	22	16084	22	20301	22	23153
502	8.6	56	17485	56	22383	56	24788
503	6.1	23.4	13875	23.4	17449	23.4	21720
504	10.7	89.3	17314	89.3	22155	89.3	24598
505	5.8	25.6	14762	25.6	20135	25.6	22413
506	5.2	21.4	17818	21.4	22104	21.4	24814
507	5.5	23	12396	23	15659	23	20071
508	6.6	34.3	18649	34.3	23363	34.3	25498
509	6.6	33.6	15411	33.6	19445	33.6	22746
510	7.8	46	14846	46	19072	46	22808
511	8	36.9	16344	36.9	20597	36.9	23587
512	7.6	44.2	16112	44.2	20700	44.2	23185
513	6.2	28.5	14413	28.5	18576	28.5	22440
514	5	15.5	17133	15.5	21001	15.5	24387
515	5.8	24.1	15327	24.1	18699	24.1	23198
516	5.1	20.6	18628	20.6	23423	20.6	25905
517	10.7	88.1	14952	88.1	18853	88.1	22194
518	6.1	28.7	14283	28.7	18075	28.7	21947
519	5.3	21.2	14987	21.2	19841	21.2	22543
520	7	37.6	15223	37.6	19116	37.6	23494
521	8.5	56.1	16502	56.1	20626	56.1	23750
522	9.2	57.1	16494	57.1	20807	57.1	23353
523	5.9	26.7	15384	26.7	19252	26.7	22694
524	11.8	98.6	14329	98.6	18843	98.6	22859
525	6.3	29.2	14533	29.2	19293	29.2	22159
526	6.1	29.1	18298	29.1	23043	29.1	25807
527	6.8	33.2	14693	33.2	18862	33.2	21824
528	8.7	57	15002	57	19154	57	22536
529	6.4	31.4	18649	31.4	23387	31.4	25809
530	7.7	43.9	16353	43.9	20759	43.9	23362
531	5.4	21.5	12908	21.5	17478	21.5	21335
532	5.5	23.1	13587	23.1	18244	23.1	21275
533	7.8	46.5	15913	46.5	20186	46.5	23199
534	7.9	48.9	15998	48.9	20232	48.9	24469
535	6.4	32	18439	32	23479	32	25973
536	7.1	39.1	13014	39.1	17625	39.1	20751
537	8.1	48.3	14020	48.3	18293	48.3	21833
538	8.2	52.2	15645	52.2	19662	52.2	22564
539	6.7	34.2	13213	34.2	16945	34.2	22886
540	8	48.8	14897	48.8	18989	48.8	22269
541	8.5	55.6	16816	55.6	21335	55.6	24335
542	5.6	22.5	17637	22.5	22315	22.5	25290
543	7.2	33.6	15367	33.6	18666	33.6	23974
544	5.5	23	14659	23	18800	23	21960
545	6.1	29	18696	29	23526	29	25485
546	5.5	24	18339	24	23554	24	25673
547	7.1	39.4	16205	39.4	20714	39.4	24275
548	10	70.6	15958	70.6	20428	70.6	22957
549	6.6	28.8	17183	28.8	20725	28.8	24723
550	8.6	57.2	12133	57.2	15753	57.2	18967
551	9.6	68.7	15437	68.7	19468	68.7	22707
552	5.3	20.7	15883	20.7	19155	20.7	23876
553	5.7	19	15183	19	19165	19	22777
554	8.1	50.5	14758	50.5	18401	50.5	21985
555	7.8	39.2	16136	39.2	20083	39.2	23587
556	5.9	25.7	18331	25.7	23247	25.7	25675
557	8.1	47.6	17098	47.6	21409	47.6	24009
558	5.1	20.2	13913	20.2	18203	20.2	21178
559	6.1	26.4	14512	26.4	18360	26.4	22288
560	7.7	42.8	17177	42.8	21951	42.8	24372
561	7.1	38.5	17972	38.5	22964	38.5	24954
562	5.8	23.9	18598	23.9	23451	23.9	25460
563	5.1	19.8	16010	19.8	19357	19.8	23640
564	7	38.2	16954	38.2	21440	38.2	23968
565	6.5	28.7	18743	28.7	23659	28.7	25888
566	7.8	43.8	13724	43.8	18513	43.8	21221
567	7.8	46.3	17903	46.3	22338	46.3	25133
568	5.1	19.8	17842	19.8	22182	19.8	25470
569	15.5	181	13991	181	18089	181	21243
570	8.2	50.3	15004	50.3	18919	50.3	22357
571	6	26	16885	26	21827	26	24084
572	5.5	23.5	19262	23.5	24517	23.5	26235
573	6.7	31.8	15871	31.8	21021	31.8	23315
574	5.7	24	18097	24	22680	24	24916
575	6.8	36.2	13106	36.2	17436	36.2	20939
576	6.6	32.5	17409	32.5	22288	32.5	24468
577	5.2	20.9	17320	20.9	22653	20.9	24406
578	6.6	32.5	17282	32.5	21799	32.5	24219
579	8.7	54.3	17383	54.3	22080	54.3	25737
580	5.2	20.6	16471	20.6	21146	20.6	23671
581	6.3	31.5	14759	31.5	19043	31.5	23217
582	8.3	47	15253	47	19268	47	22452
583	9.3	65.4	15244	65.4	19308	65.4	22419
584	5.8	24.3	14188	24.3	18572	24.3	22068
585	7.2	36.5	16082	36.5	20366	36.5	24117
586	10.6	87	14429	87	18216	87	22461
587	9.5	69.4	15348	69.4	19505	69.4	23115
588	7.3	40.4	14189	40.4	19297	40.4	22008
589	7.1	39.3	14833	39.3	19766	39.3	22359
590	6.9	37.5	14951	37.5	18647	37.5	22111
591	7.4	35.7	13876	35.7	17456	35.7	21609
592	6.2	28.6	16272	28.6	20216	28.6	25164
593	9.3	65.2	14704	65.2	18284	65.2	21835
594	6	27.5	17930	27.5	22622	27.5	25047
595	5	18.7	12377	18.7	14606	18.7	21404
596	6	25.8	15584	25.8	19920	25.8	22652
597	5.3	21.8	15853	21.8	20001	21.8	22885
598	6.5	32.1	13422	32.1	17169	32.1	20759
599	6.9	37.1	16787	37.1	21059	37.1	24134
600	7.3	41	17508	41	22314	41	24616
601	6.3	27.3	15051	27.3	18665	27.3	23133
602	7.9	48.7	16821	48.7	21347	48.7	24441
603	7.1	37.7	16854	37.7	21303	37.7	23973
604	5.2	20	15209	20	20589	20	23105
605	7.1	39.3	15532	39.3	19523	39.3	22867
606	7.9	46.3	16032	46.3	20310	46.3	23234
607	7.8	46.5	16499	46.5	21671	46.5	23912
608	10.9	84.4	12437	84.4	16154	84.4	19790
609	7.1	38.6	13012	38.6	17087	38.6	20635
610	7.6	45.3	17149	45.3	21541	45.3	24221
611	7.5	37.9	17374	37.9	21310	37.9	24643
612	5.2	20.9	14514	20.9	18914	20.9	22376
613	6.4	31.5	16428	31.5	20539	31.5	23699
614	8.2	51.4	15249	51.4	19580	51.4	23066
615	6.5	32.9	13021	32.9	17354	32.9	20485
616	8.1	50.9	16832	50.9	21413	50.9	24004
617	8.5	53.7	16522	53.7	20907	53.7	23668
618	6.1	28.2	17842	28.2	22804	28.2	24658
619	6.9	36.9	17264	36.9	22003	36.9	24669
620	7.1	39.1	15940	39.1	21643	39.1	23318
621	5.6	24.1	15767	24.1	20563	24.1	23549
622	7.1	39.4	15167	39.4	19139	39.4	22450
623	5.4	20.8	18132	20.8	22718	20.8	24953
624	6.1	26.7	14536	26.7	17830	26.7	22190
625	5.1	19.7	18331	19.7	23544	19.7	26184
626	7.1	39.3	15107	39.3	19538	39.3	22244
627	8.5	55.9	14282	55.9	18946	55.9	21959
628	5.2	21.2	18486	21.2	23645	21.2	26266
629	7.2	40.3	13568	40.3	17297	40.3	21291
630	7.2	40.2	17225	40.2	21967	40.2	24229
631	6.8	34.8	17336	34.8	22036	34.8	24630
632	5.4	22.2	19147	22.2	24248	22.2	26284
633	11.3	96.3	9041	96.3	11196	96.3	16067
634	9.7	73.3	14338	73.3	18131	73.3	21697
635	7.3	40.9	15277	40.9	20153	40.9	22964
636	5.4	18.3	16091	18.3	19879	18.3	24652
637	6.8	35.2	14975	35.2	19100	35.2	22340
638	7.6	44.1	14355	44.1	18571	44.1	21626
639	8.7	58.2	13766	58.2	17288	58.2	21376
640	8.9	55.4	18123	55.4	22798	55.4	25173
641	10.8	88.9	16330	88.9	21133	88.9	23771
642	7.4	42.4	11980	42.4	15599	42.4	19250
643	5.5	22.9	18614	22.9	23700	22.9	25858
644	9.5	71	11220	71	13822	71	18380
645	8	48	15884	48	20219	48	23044
646	5.3	21.3	16521	21.3	19809	21.3	24472
647	6.6	32.7	16249	32.7	20333	32.7	24171
648	9.3	64.5	16171	64.5	21670	64.5	23756
649	7.1	39.4	15984	39.4	20457	39.4	24237
650	8.3	49.4	14720	49.4	18977	49.4	22237
651	6.3	29.1	16573	29.1	21058	29.1	24000
652	9.1	64.8	13713	64.8	17545	64.8	20588
653	8.2	52.5	17388	52.5	21935	52.5	24973
654	5.4	19.2	16425	19.2	20840	19.2	23471
655	6.5	27.3	17309	27.3	21803	27.3	24550
656	6.7	35.4	15266	35.4	19049	35.4	22568
657	7.9	45.8	17461	45.8	22631	45.8	24881
658	7	36.9	18545	36.9	23745	36.9	25689
659	5.6	24.6	13356	24.6	16550	24.6	22934
660	6	27.6	16921	27.6	21716	27.6	24438
661	6.8	34.8	17556	34.8	22102	34.8	24647
662	5.3	20.3	13494	20.3	17084	20.3	20058
663	5.3	19.7	16730	19.7	21089	19.7	24039
664	5	17.8	15194	17.8	19620	17.8	22761
665	7.2	33.8	15288	33.8	20149	33.8	22930
666	6.3	30.4	16591	30.4	20317	30.4	23686
667	5.6	24.2	17717	24.2	22147	24.2	24683
668	9.6	69.8	11989	69.8	15858	69.8	19380
669	5.5	23.4	18696	23.4	23503	23.4	25616
670	8.4	55.6	15877	55.6	20404	55.6	23239
671	5.3	21.5	13449	21.5	18075	21.5	20778
672	5.7	25.4	17914	25.4	23295	25.4	25004
673	7.3	41.5	16419	41.5	20497	41.5	23357
674	5.3	22.2	16872	22.2	21397	22.2	23787
675	5.8	25.6	18393	25.6	23049	25.6	25803
676	7.4	39.3	16223	39.3	20818	39.3	23499
677	8.3	53.2	17260	53.2	21670	53.2	24601
678	5.3	21.4	11919	21.4	14396	21.4	20006
679	5.9	24	14484	24	18638	24	22577
680	6	25.7	17385	25.7	21828	25.7	24398
681	10.7	88	17001	88	21743	88	24228
682	7.8	47.7	12255	47.7	15433	47.7	21058
683	5.1	19.7	16869	19.7	21241	19.7	24269
684	7	38	13759	38	18121	38	21142
685	6.5	33	15230	33	19388	33	22852
686	7.8	45.8	15182	45.8	20083	45.8	22671
687	8.4	55	16410	55	20611	55	23378
688	8.8	60.7	17690	60.7	22574	60.7	24796
689	6.3	29.5	15919	29.5	20633	29.5	23431
690	5.2	21.2	16357	21.2	19937	21.2	23982
691	8.5	56.5	17508	56.5	22201	56.5	24560
692	6.8	35.9	16204	35.9	20868	35.9	23538
693	6.2	27.9	16126	27.9	20851	27.9	23423
694	7.5	40.7	13175	40.7	16648	40.7	20788
695	7	34.6	13645	34.6	16327	34.6	20913
696	5.3	21.8	17620	21.8	22085	21.8	25190
697	7	37.6	15455	37.6	19599	37.6	23615
698	11.5	103	12907	103	17369	103	20388
699	5.6	23.6	17449	23.6	22625	23.6	25087
700	7.5	43.1	15510	43.1	19552	43.1	22476
701	6.7	34.6	16660	34.6	20680	34.6	23871
702	5.2	19.5	14465	19.5	17312	19.5	22172
703	6.7	34.4	15808	34.4	19877	34.4	23353
704	5.3	21.5	12555	21.5	15392	21.5	20081
705	8.3	51.5	14492	51.5	18681	51.5	22254
706	6.6	31	16600	31	20821	31	23879
707	7.2	40	18242	40	22864	40	25218
708	7.7	45.4	16295	45.4	20242	45.4	23535
709	7.8	46.1	16085	46.1	20138	46.1	23193
710	6.6	33.6	18302	33.6	23047	33.6	25184
711	8.7	58.7	15867	58.7	19727	58.7	23047
712	6.4	32.1	17892	32.1	22466	32.1	25207
713	8	50.2	17055	50.2	21736	50.2	24305
714	7.2	38.8	15277	38.8	19306	38.8	22351
715	6.3	30.9	18607	30.9	23672	30.9	25718
716	7.9	48.2	15243	48.2	19243	48.2	22542
717	6.3	29.1	13879	29.1	17709	29.1	21814
718	8.4	55.5	15780	55.5	19919	55.5	23480
719	13.3	139	16219	139	20696	139	23337
720	8.7	59.2	16860	59.2	21520	59.2	24705
721	8	46.6	15259	46.6	19543	46.6	23173
722	6.4	31.5	15529	31.5	20224	31.5	23106
723	6.3	30.9	13667	30.9	17965	30.9	21165
724	9.7	71.9	14908	71.9	19098	71.9	22434
725	7.4	40.2	12986	40.2	15724	40.2	20739
726	8.5	56.7	15178	56.7	19058	56.7	22637
727	5.6	24.1	18132	24.1	23251	24.1	25636
728	5.4	22.3	15877	22.3	20694	22.3	23361
729	6.5	32.9	15396	32.9	19173	32.9	22611
730	8.1	47.5	17498	47.5	22016	47.5	24632
731	5.5	23	19263	23	24685	23	26330
732	7.4	41.8	16499	41.8	20592	41.8	23621
733	9.6	71.2	16837	71.2	21254	71.2	24351
734	7.4	41.8	16510	41.8	20671	41.8	23639
735	8.6	57	15843	57	19555	57	22981
736	5.4	22.3	16643	22.3	20596	22.3	23854
737	9.1	62.9	17709	62.9	22497	62.9	24764
738	6.6	33.5	18037	33.5	22758	33.5	25402
739	5.3	22	17555	22	22037	22	25210
740	6.1	28.7	17453	28.7	22340	28.7	24222
741	7.4	40.5	18490	40.5	23091	40.5	25250
742	6.8	35.2	17724	35.2	22705	35.2	25199
743	5.8	26.7	16654	26.7	21430	26.7	23647
744	5.2	20.9	15159	20.9	19508	20.9	22509
745	7.1	39.8	14482	39.8	17990	39.8	22679
746	7.7	45.5	16934	45.5	21339	45.5	25051
747	8.1	47.1	17149	47.1	21893	47.1	24294
748	6.4	31.4	14351	31.4	18735	31.4	21651
749	5.5	23.4	17264	23.4	21983	23.4	24143
750	6.7	34.2	16038	34.2	20280	34.2	23060
751	7.7	45.9	17652	45.9	22130	45.9	24675
752	8.8	56.4	15768	56.4	20156	56.4	22844
753	11.4	97.6	15911	97.6	20381	97.6	23030
754	5.1	20.7	13406	20.7	16099	20.7	21356
755	8	48.8	10974	48.8	14475	48.8	18457
756	6.1	25.4	16068	25.4	20506	25.4	23424
757	5.4	22.5	17453	22.5	21810	22.5	24724
758	5.6	24.7	16491	24.7	21002	24.7	23502
759	7.8	46.4	18164	46.4	23080	46.4	25513
760	6.5	33.2	15499	33.2	20125	33.2	22561
761	5.1	18	18557	18	23214	18	25274
762	10.8	87.4	11809	87.4	15075	87.4	19381
763	5	18	16369	18	20349	18	23469
764	8.8	57.2	17578	57.2	22235	57.2	24548
765	6.9	35.2	16602	35.2	21059	35.2	24639
766	9.3	67	15143	67	18942	67	22986
767	5.9	25.9	16952	25.9	21153	25.9	24065
768	6.3	28	18925	28	24011	28	26202
769	9	60	15696	60	20047	60	24237
770	6.5	33.1	18356	33.1	23236	33.1	25299
771	8.6	57	17818	57	22441	57	24874
772	5.9	26.7	17592	26.7	21881	26.7	24632
773	9	59.8	13463	59.8	17663	59.8	20970
774	5.2	19.5	18926	19.5	24043	19.5	26177
775	5.9	27.3	15744	27.3	20334	27.3	22875
776	6.6	33.4	17790	33.4	23163	33.4	25018
777	5.5	21.7	19709	21.7	24537	21.7	26777
778	5.1	18.3	15935	18.3	19939	18.3	23129
779	6.4	31.4	17861	31.4	22871	31.4	25081
780	6.4	28.6	14911	28.6	18233	28.6	22858
781	5.4	21.5	15816	21.5	20454	21.5	23214
782	9.2	66.5	14776	66.5	18617	66.5	22384
783	7.9	48.4	16812	48.4	21365	48.4	24364
784	8.9	58.9	13858	58.9	17318	58.9	21091
785	6.6	34.6	17137	34.6	21683	34.6	24079
786	10.6	86.3	11948	86.3	15702	86.3	19449
787	5.2	20.6	18510	20.6	23104	20.6	25662
788	7.6	45.3	16893	45.3	21549	45.3	23913
789	6.6	32.1	17586	32.1	21725	32.1	25579
790	6.2	27	16995	27	22005	27	24782
791	6.2	28.4	16050	28.4	19744	28.4	24850
792	7.7	46.1	19866	46.1	25074	46.1	26646
793	8.2	49.9	13140	49.9	16512	49.9	21024
794	5.9	25.2	16579	25.2	22187	25.2	23688
795	7.4	43.3	18665	43.3	23396	43.3	25622
796	7.7	45.6	15754	45.6	20567	45.6	23492
797	7.8	47.4	17918	47.4	22697	47.4	24783
798	7.4	38.7	13960	38.7	17333	38.7	21314
799	7.5	43.3	13279	43.3	17123	43.3	20885
800	8.3	53.1	16510	53.1	20958	53.1	23981
801	5.8	24.5	17406	24.5	21642	24.5	24460
802	9.8	73.9	13999	73.9	17864	73.9	21554
803	8.6	52.8	10356	52.8	13360	52.8	17881
804	6.7	34.6	14926	34.6	19248	34.6	23201
805	7	37.6	16206	37.6	20203	37.6	23331
806	7.6	44.7	15915	44.7	20092	44.7	23051
807	9.1	62.8	17107	62.8	21433	62.8	24216
808	5.1	20.1	17791	20.1	22619	20.1	24384
809	6.6	32.6	14272	32.6	18439	32.6	21885
810	8.8	53.4	16935	53.4	20941	53.4	24747
811	10.6	85.6	15527	85.6	20044	85.6	22703
812	6	25.9	14943	25.9	19092	25.9	22073
813	7	38.7	17971	38.7	22863	38.7	25054
814	5.1	17.9	18126	17.9	22950	17.9	25241
815	6.3	30.6	15245	30.6	18890	30.6	23481
816	7.6	39.1	14023	39.1	17951	39.1	23052
817	7.2	40	14462	40	17315	40	22154
818	7.4	42.8	15784	42.8	19942	42.8	22849
819	7.2	38.6	14593	38.6	19490	38.6	22416
820	7.7	44.6	15057	44.6	18897	44.6	22836
821	5	19.6	18752	19.6	23803	19.6	25550
822	8.8	59.2	14993	59.2	18910	59.2	22392
823	5.2	18.1	13751	18.1	16151	18.1	23253
824	6	27.3	17343	27.3	22760	27.3	24938
825	8.4	54.9	11787	54.9	15167	54.9	19991
826	7.2	40.2	14740	40.2	19230	40.2	22055
827	8.4	53.1	17957	53.1	22797	53.1	25133
828	7.4	42	16235	42	20298	42	23661
829	5.6	23.7	19620	23.7	24896	23.7	26796
830	13.4	133	11407	133	14703	133	18563
831	7.7	45.9	16615	45.9	21372	45.9	23779
832	8.7	55.4	13858	55.4	17488	55.4	21103
833	10.5	82.8	16079	82.8	20242	82.8	23191
834	6.4	32	15257	32	19088	32	22978
835	6.4	31.4	15954	31.4	20799	31.4	23084
836	5.3	21.9	19640	21.9	24424	21.9	26966
837	8.6	58.3	12613	58.3	16066	58.3	20556
838	5.4	19.8	18244	19.8	22751	19.8	25061
839	5.6	24.1	15591	24.1	20019	24.1	23041
840	6.8	34.8	16986	34.8	21631	34.8	24165
841	8.3	53.8	11203	53.8	14128	53.8	16931
842	12.6	119	12264	119	15887	119	20016
843	7.8	47.2	17412	47.2	22093	47.2	24541
844	5.8	24.7	16112	24.7	20461	24.7	23467
845	5.4	21.4	17807	21.4	21826	21.4	24825
846	5.6	20.8	16372	20.8	20017	20.8	23652
847	9.6	68.8	15029	68.8	19443	68.8	22478
848	8.6	52.6	13820	52.6	18235	52.6	21340
849	6.7	31.5	14825	31.5	18605	31.5	22950
850	5.5	21.5	15432	21.5	19711	21.5	22213
851	6.9	37	15171	37	19605	37	22361
852	7.8	47.5	14973	47.5	19422	47.5	22237
853	5.3	21.3	17684	21.3	22127	21.3	24785
854	7.1	36.5	16102	36.5	20086	36.5	23266
855	6.4	31.4	10001	31.4	12396	31.4	16325
856	8.6	51	18850	51	23839	51	25508
857	10.1	70.4	16086	70.4	20701	70.4	23802
858	6.5	31	12042	31	16089	31	19920
859	5.2	19.8	18617	19.8	23708	19.8	25288
860	6.2	29	15030	29	19204	29	22001
861	7.5	41.3	12888	41.3	16592	41.3	21582
862	7	34.7	16365	34.7	20844	34.7	23754
863	8.2	49.3	15219	49.3	19768	49.3	23005
864	8	48.9	17167	48.9	21747	48.9	24492
865	6.4	31	14408	31	18712	31	22128
866	6.1	28.6	16999	28.6	21554	28.6	24284
867	7.8	35.5	14878	35.5	18432	35.5	22017
868	8	50.5	12655	50.5	15978	50.5	20961
869	9.3	67.2	17397	67.2	22047	67.2	24756
870	7.2	39.7	16099	39.7	19991	39.7	23153
871	8.1	51.7	16370	51.7	21182	51.7	23783
872	10.9	88.9	15546	88.9	19464	88.9	22803
873	8.2	45.5	16480	45.5	20724	45.5	23577
874	6.6	33.8	14041	33.8	17667	33.8	21468
875	5.5	22.2	18838	22.2	23835	22.2	26418
876	7.5	41.1	15766	41.1	19909	41.1	23138
877	11.3	85	11524	85	14123	85	18382
878	8.7	58.7	17868	58.7	23358	58.7	25269
879	6.7	35.1	16308	35.1	20342	35.1	23428
880	6	24.8	17075	24.8	21533	24.8	24270
881	7	37.4	15096	37.4	19090	37.4	22729
882	10.5	86.1	11883	86.1	15472	86.1	19601
883	8.4	53.7	14538	53.7	18473	53.7	21862
884	8.4	54.4	16769	54.4	21343	54.4	23810
885	5.2	21.1	12307	21.1	15597	21.1	20816
886	6.9	36.9	17782	36.9	22468	36.9	24634
887	9.8	74.1	14243	74.1	17661	74.1	21601
888	5.5	20.7	14377	20.7	19163	20.7	22210
889	6.4	31.5	12576	31.5	16092	31.5	19946
890	7.7	37.7	16979	37.7	21864	37.7	24469
891	6	27.9	17830	27.9	22604	27.9	24958
892	10.1	78	16369	78	20772	78	23486
893	6.7	33.8	16242	33.8	20480	33.8	23350
894	9.8	65.7	14600	65.7	19232	65.7	22350
895	8.4	53.8	16982	53.8	21339	53.8	24437
896	6.3	30.8	16479	30.8	20647	30.8	23714
897	8.1	42.2	14653	42.2	18773	42.2	22743
898	7	38.7	15314	38.7	19642	38.7	22410
899	5.2	20.1	19006	20.1	24406	20.1	26081
900	7.3	42.2	18361	42.2	23089	42.2	26175
901	8.1	50.4	9911	50.4	11999	50.4	18832
902	7.2	40.8	14432	40.8	18543	40.8	21547
903	7.5	39.2	19899	39.2	25282	39.2	26578
904	10.2	77.9	16994	77.9	21596	77.9	24129
905	7.7	46.3	15052	46.3	19076	46.3	22339
906	8.7	55.1	14158	55.1	18087	55.1	22481
907	8.8	60.1	17625	60.1	22358	60.1	24673
908	8.1	49.5	16577	49.5	21035	49.5	24051
909	9.1	61.5	16331	61.5	20879	61.5	23501
910	6.6	32.1	15086	32.1	19684	32.1	22278
911	8.1	50	19059	50	24288	50	26072
912	14	152	18104	152	22998	152	24965
913	10.1	74.3	15864	74.3	20098	74.3	23052
914	7.8	47.1	18686	47.1	23658	47.1	25451
915	5.7	24.2	15020	24.2	19423	24.2	22161
916	8.2	52.7	15702	52.7	19824	52.7	22804
917	8.5	56.2	15356	56.2	19212	56.2	23637
918	7.4	42.6	16089	42.6	20189	42.6	24174
919	5.2	20.9	14508	20.9	18950	20.9	21988
920	5.3	20.8	15860	20.8	20726	20.8	23106
921	6.1	26.3	20555	26.3	25893	26.3	27056
922	8.3	53.1	17194	53.1	21726	53.1	24169
923	6.6	33.7	18774	33.7	23995	33.7	25637
924	5	17.3	21264	17.3	26687	17.3	27386
925	9.2	67	16338	67	20616	67	24055
926	6.2	29.5	17470	29.5	22005	29.5	24343
927	8.2	48	16152	48	20298	48	23156
928	8.1	50.4	17288	50.4	22087	50.4	24186
929	6.6	33.8	19511	33.8	24445	33.8	26409
930	7.2	40.3	15769	40.3	19866	40.3	23108
931	8.3	53.1	13699	53.1	17455	53.1	21228
932	6.6	33	19543	33	24634	33	26335
933	5.4	20.6	16314	20.6	20850	20.6	23613
934	5.4	23	17755	23	22488	23	24641
935	5.2	20.8	14262	20.8	18938	20.8	21864
936	8.9	62.6	17248	62.6	21801	62.6	25044
937	6.6	32.6	19167	32.6	23297	32.6	26157
938	7.1	37.5	20231	37.5	25836	37.5	26596
939	8.9	62	17283	62	22005	62	24691
940	10.2	71.8	16147	71.8	20519	71.8	23317
941	7.7	45.6	16318	45.6	20869	45.6	23457
942	10.5	86.4	14263	86.4	18638	86.4	21726
943	8.6	55.8	17876	55.8	22374	55.8	25238
944	5.8	24.8	17270	24.8	22113	24.8	24314
945	6.4	30.8	17651	30.8	22726	30.8	25523
946	8	49.5	16370	49.5	20543	49.5	23580
947	10.6	85.2	15667	85.2	20431	85.2	22958
948	8.6	57.5	19029	57.5	24524	57.5	25864
949	7.3	38.5	15472	38.5	20189	38.5	22907
950	5.5	22.8	15437	22.8	19792	22.8	22518
951	9.1	65	16458	65	20644	65	23771
952	10.2	82.4	10401	82.4	12895	82.4	15778
953	8.6	57.7	15201	57.7	19553	57.7	22520
954	5	19.7	16323	19.7	20731	19.7	23247
955	8.5	55.5	16352	55.5	21188	55.5	23732
956	7.4	43	15579	43	19140	43	22934
957	7	35.4	21514	35.4	28044	35.4	27789
958	9.7	74	17678	74	22343	74	24698
959	7.3	40.3	12865	40.3	16249	40.3	20038
960	11.7	104	16310	104	20862	104	23506
961	9.4	63.2	17399	63.2	22051	63.2	24341
962	8.8	58.2	16138	58.2	20931	58.2	23783
963	5.6	24.1	12369	24.1	15930	24.1	18720
964	7.2	39.8	16170	39.8	20453	39.8	23213
965	6.6	30.2	11058	30.2	13722	30.2	18892
966	7	35.9	11410	35.9	13780	35.9	17976
967	8.7	55.9	16116	55.9	19949	55.9	23410
968	6.1	29.5	15894	29.5	20251	29.5	24344
969	11.5	102	16183	102	20827	102	22938
970	7.5	43.5	14670	43.5	18526	43.5	21918
971	6.8	36.2	13111	36.2	16294	36.2	20506
972	9.2	66.2	17587	66.2	22031	66.2	24881
973	5.4	19.5	18072	19.5	22995	19.5	25194
974	5	19.6	17423	19.6	22026	19.6	25270
975	5.1	19.8	14555	19.8	19043	19.8	21764
976	5.4	22.9	17253	22.9	21468	22.9	24306
977	8.7	57	18770	57	23896	57	25694
978	5.5	19.8	17233	19.8	20792	19.8	25808
979	5.5	23.3	16970	23.3	21198	23.3	24068
980	7.1	38.1	17311	38.1	21423	38.1	24464
981	5.7	24.6	14383	24.6	18818	24.6	21533
982	5.1	19.8	17347	19.8	22164	19.8	24587
983	8.1	48.8	13696	48.8	17313	48.8	21276
984	14.3	153	17506	153	22486	153	24560
985	7	37.4	14336	37.4	18275	37.4	21546
986	7.5	37.6	18371	37.6	23437	37.6	26471
987	5.8	25.3	15036	25.3	19118	25.3	22320
988	9.2	66.2	15874	66.2	20532	66.2	23405
989	8.8	59.9	17173	59.9	21695	59.9	24450
990	8.3	54.3	16184	54.3	20361	54.3	24361
991	7.7	45.5	16359	45.5	20358	45.5	23379
992	5.9	26.4	10128	26.4	12027	26.4	16187
993	10.3	78.9	16392	78.9	20688	78.9	23434
994	6.5	32	11508	32	14394	32	18042
995	6.2	30.1	16446	30.1	20674	30.1	23239
996	7.4	42.6	15608	42.6	20136	42.6	22895
997	5.7	24.8	18177	24.8	22932	24.8	25708
998	9.2	67.1	14342	67.1	17990	67.1	21595
999	5.2	20.2	17171	20.2	21603	20.2	24134
1000	10.7	84.4	13048	84.4	16857	84.4	20424
1001	8.2	49.1	14858	49.1	18849	49.1	21928
1002	8.5	56.1	16867	56.1	21162	56.1	23902
1003	8.8	54.7	15897	54.7	19663	54.7	23108
1004	9.5	67.8	14293	67.8	18308	67.8	21549
1005	8.2	49.7	15820	49.7	20408	49.7	23494
1006	10.3	82	15363	82	19835	82	22334
1007	9.8	74.5	18913	74.5	24033	74.5	25678
1008	5.2	20.5	20149	20.5	23984	20.5	27416
1009	10.4	84.2	18686	84.2	24084	84.2	25293
1010	9.8	73.8	19240	73.8	24289	73.8	26154
1011	10.1	79.7	16224	79.7	20833	79.7	23337
1012	7.1	38.2	15231	38.2	19263	38.2	22685
1013	6.6	34.2	16698	34.2	21129	34.2	23842
1014	7.3	41	15315	41	19650	41	22504
1015	7.9	47.4	16515	47.4	21117	47.4	23604
1016	7	38.6	17033	38.6	21764	38.6	24244
1017	6.1	28	13486	28	17939	28	20858
1018	8.8	54.2	17112	54.2	21785	54.2	24186
1019	10.8	90.9	17524	90.9	23201	90.9	25093
1020	9.3	63.9	18852	63.9	23877	63.9	25792
1021	5.8	25.2	12668	25.2	16678	25.2	20230
1022	5.7	24.7	20737	24.7	25884	24.7	27260
1023	6.6	34.4	13881	34.4	17930	34.4	21232
1024	6.1	29.5	17731	29.5	22529	29.5	24770
1025	9.1	64.5	18661	64.5	23517	64.5	25739
1026	5.3	21.2	14733	21.2	18121	21.2	22040
1027	8.5	53.7	18166	53.7	23085	53.7	25243
1028	7.9	45.5	18078	45.5	23287	45.5	25118
1029	7.3	40.4	14495	40.4	18077	40.4	21490
1030	9.3	66.1	16158	66.1	20799	66.1	23288
1031	5.4	22.8	18508	22.8	22418	22.8	25532
1032	8.9	61.1	17245	61.1	22289	61.1	24431
1033	7	37.9	17534	37.9	22458	37.9	24725
1034	10.8	90.8	14594	90.8	18325	90.8	21871
1035	12.4	120	18490	120	23601	120	25298
1036	6.7	31.8	19355	31.8	24175	31.8	26055
1037	8.5	55.3	16009	55.3	19982	55.3	23363
1038	5.7	23.7	17626	23.7	22553	23.7	24752
1039	6.4	26.4	15631	26.4	19323	26.4	23027
1040	10.9	91.3	19243	91.3	24337	91.3	26134
1041	6.8	36.6	19557	36.6	24527	36.6	26657
1042	7.5	35.3	19999	35.3	25419	35.3	26479
1043	6	26	20487	26	26212	26	26881
1044	8.5	55.3	17984	55.3	22609	55.3	24895
1045	9.3	66.5	14862	66.5	19287	66.5	22186
1046	5.8	26	19376	26	24202	26	26188
1047	9.3	66.3	18173	66.3	23147	66.3	24988
1048	5.3	21.4	15517	21.4	20043	21.4	22741
1049	6.8	33.5	16008	33.5	19950	33.5	23503
1050	10.9	91.8	13041	91.8	17299	91.8	20841
1051	9.9	74.3	16391	74.3	20793	74.3	23607
1052	5.9	27	18391	27	23062	27	25268
1053	7.8	45.2	17154	45.2	22052	45.2	24165
1054	10.1	72.1	16410	72.1	20759	72.1	23651
1055	12.6	115	18787	115	23920	115	25500
1056	5.6	24.1	14711	24.1	19107	24.1	22112
1057	5.5	23.6	19975	23.6	25032	23.6	26781
1058	7.3	41.5	18421	41.5	22448	41.5	25292
1059	9.5	70.1	17160	70.1	21319	70.1	24681
1060	7	36	16815	36	21253	36	23844
1061	8.9	61.8	15190	61.8	19052	61.8	22458
1062	13.6	139	16293	139	20796	139	23528
1063	6.2	28	17150	28	21441	28	24210
1064	5.2	20.7	17241	20.7	21947	20.7	24482
1065	9	62.2	13579	62.2	16935	62.2	20629
1066	5.2	20.3	21928	20.3	28019	20.3	28281
1067	7.2	39.9	14504	39.9	18711	39.9	21608
1068	10.6	84.7	15808	84.7	20232	84.7	23017
1069	9.2	64.5	13911	64.5	17383	64.5	21314
1070	6.2	29.1	15800	29.1	20274	29.1	23101
1071	6.2	29.2	15234	29.2	18830	29.2	22456
1072	7	38.3	17923	38.3	22869	38.3	25006
1073	9.1	64.2	15918	64.2	19796	64.2	23335
1074	9.8	73.5	17707	73.5	22834	73.5	24834
1075	7.6	45.3	16166	45.3	20615	45.3	23579
1076	5	17.4	14736	17.4	17517	17.4	22342
1077	11	95.8	17831	95.8	22581	95.8	24729
1078	5.6	24.1	11834	24.1	16018	24.1	19804
1079	8.8	56.4	14280	56.4	18151	56.4	21592
1080	5.8	25.4	21796	25.4	27128	25.4	28031
1081	9	62	17216	62	21608	62	24074
1082	14.8	168	17796	168	22738	168	24870
1083	6.7	34.6	15150	34.6	19523	34.6	22480
1084	5.1	18.7	19687	18.7	24801	18.7	26494
1085	6.4	31	15804	31	20073	31	22508
1086	7.2	38.1	16490	38.1	21078	38.1	24245
1087	7	36	16257	36	20338	36	23715
1088	10.1	79.5	16995	79.5	21740	79.5	24211
1089	6.6	31.6	14726	31.6	19483	31.6	22155
1090	10	76.9	17407	76.9	22269	76.9	24452
1091	8.2	47.4	15738	47.4	20078	47.4	22890
1092	6.1	29.1	18682	29.1	23718	29.1	25502
1093	8.5	53.1	18068	53.1	23106	53.1	24918
1094	8	49.3	17782	49.3	22251	49.3	24675
1095	8.1	49.7	17878	49.7	22565	49.7	24838
1096	6.6	32.3	20567	32.3	27272	32.3	27186
1097	8	49.3	18564	49.3	23639	49.3	25585
1098	5.2	20.7	18072	20.7	23014	20.7	25390
1099	8.6	57.3	14968	57.3	18827	57.3	22133
1100	10.8	90.1	16424	90.1	20909	90.1	23497
1101	10.3	82.4	12842	82.4	16980	82.4	20350
1102	5.5	22.3	16890	22.3	20115	22.3	25389
1103	7.5	40.3	13201	40.3	16818	40.3	20298
1104	6.8	34.8	17214	34.8	21991	34.8	24113
1105	5.6	23.3	15850	23.3	20023	23.3	23050
1106	7.6	44.4	16563	44.4	21256	44.4	23741
1107	7	37.5	17578	37.5	22055	37.5	24622
1108	6.4	31.9	12849	31.9	15795	31.9	19776
1109	8.7	59.2	17805	59.2	22649	59.2	24692
1110	12.9	123	17187	123	21922	123	24186
1111	6.9	32	20698	32	26080	32	27543
1112	6.4	31.8	15227	31.8	20442	31.8	22532
1113	7.9	36.6	16454	36.6	20383	36.6	23615
1114	9.3	66	11665	66	15025	66	19600
1115	5.4	19.8	22208	19.8	27481	19.8	28437
1116	13.3	121	18582	121	23199	121	25486
1117	6.9	34.2	15740	34.2	20090	34.2	22658
1118	7.6	45.6	15803	45.6	19806	45.6	22538
1119	8.9	60.4	17250	60.4	21930	60.4	24274
1120	6.7	33.5	19790	33.5	25034	33.5	26351
1121	9.5	68.3	17400	68.3	22097	68.3	24229
1122	9.9	76.1	16632	76.1	21016	76.1	23662
1123	5.2	20	13388	20	16234	20	21419
1124	11.1	91.7	19285	91.7	24411	91.7	26013
1125	9.4	69.6	19721	69.6	24582	69.6	26496
1126	8.5	55	18078	55	22549	55	25282
1127	6.3	29.2	18446	29.2	23295	29.2	25385
1128	5.5	22.5	14227	22.5	18110	22.5	21347
1129	8.8	59.9	18462	59.9	23506	59.9	25499
1130	7.1	39.9	15609	39.9	20200	39.9	23072
1131	6.4	31.4	18302	31.4	23250	31.4	25202
1132	7.8	46.3	19571	46.3	24712	46.3	26225
1133	6	27.8	15949	27.8	19028	27.8	24404
1134	7	36.3	13140	36.3	16187	36.3	20434
1135	6.6	34.2	16196	34.2	20368	34.2	23549
1136	9.9	75.8	14614	75.8	18732	75.8	21896
1137	6.8	28.1	18357	28.1	23380	28.1	25399
1138	6.7	34.7	14709	34.7	19184	34.7	22074
1139	5.2	21.1	12104	21.1	15726	21.1	20029
1140	7.7	42.2	18583	42.2	23982	42.2	25408
1141	7.8	46.9	21165	46.9	26789	46.9	27646
1142	7.8	47.2	16627	47.2	20940	47.2	24041
1143	7.7	44.6	17204	44.6	22152	44.6	24283
1144	9.6	69.9	15075	69.9	19851	69.9	22447
1145	5.3	20.9	13938	20.9	18056	20.9	21624
1146	10.3	80.3	16279	80.3	20979	80.3	23594
1147	9	62	16899	62	22087	62	24270
1148	5.7	25	18359	25	23451	25	25345
1149	5.1	19.4	17175	19.4	21503	19.4	23941
1150	7	37.4	21308	37.4	26715	37.4	27708
1151	6	27.4	15822	27.4	20495	27.4	23031
1152	7.2	38.6	16818	38.6	21212	38.6	24077
1153	7	37.6	16986	37.6	21943	37.6	24103
1154	8.8	60.4	15992	60.4	21352	60.4	23470
1155	9	63.8	16772	63.8	21830	63.8	23998
1156	6.7	34.7	15343	34.7	20149	34.7	22702
1157	6	27.5	13594	27.5	17286	27.5	21132
1158	5.1	20.1	15796	20.1	19590	20.1	23363
1159	6.6	30.3	17823	30.3	22462	30.3	24498
1160	5.2	21.1	14688	21.1	19097	21.1	21777
1161	6.1	28.6	14591	28.6	18697	28.6	22060
1162	5.7	25.4	18747	25.4	23833	25.4	25558
1163	5.3	19.6	17520	19.6	22402	19.6	24661
1164	8.3	49.1	21227	49.1	26717	49.1	27654
1165	5.5	23.1	19440	23.1	25034	23.1	26210
1166	9.8	67.3	17926	67.3	22991	67.3	25023
1167	6.4	28.7	18883	28.7	24010	28.7	25861
1168	8.4	51.4	14233	51.4	17778	51.4	21631
1169	6.5	31.2	14648	31.2	18230	31.2	21921
1170	8.6	57	16847	57	21267	57	24262
1171	9.5	64	17547	64	21773	64	24465
1172	13.3	135	17813	135	22612	135	24875
1173	5.6	24.6	19233	24.6	24542	24.6	26213
1174	5.2	20.1	17228	20.1	21671	20.1	23921
1175	7.7	46.3	17837	46.3	22439	46.3	24597
1176	7.6	44.9	15566	44.9	19312	44.9	23778
1177	5.3	21.5	15142	21.5	19127	21.5	22287
1178	6.7	32.5	14054	32.5	18440	32.5	21494
1179	6.9	35.2	19274	35.2	24587	35.2	26548
1180	6.6	31.4	14830	31.4	19225	31.4	22063
1181	6.3	31.5	15865	31.5	19951	31.5	22931
1182	10	67.8	16301	67.8	20711	67.8	23490
1183	13.5	125	19389	125	24539	125	26016
1184	5	17.5	21132	17.5	26754	17.5	27613
1185	8	49.4	16072	49.4	20369	49.4	23207
1186	8	48	19036	48	23863	48	25756
1187	7.4	41.3	16045	41.3	21035	41.3	23424
1188	7.2	40.4	17307	40.4	22379	40.4	24507
1189	5.9	25.7	16673	25.7	20530	25.7	24553
1190	8.4	55.3	17614	55.3	22417	55.3	24904
1191	9.6	72.7	16050	72.7	20252	72.7	23235
1192	10.4	85.1	16671	85.1	21093	85.1	24015
1193	7.2	40.3	19659	40.3	25053	40.3	26549
1194	10.1	75.5	17145	75.5	22025	75.5	24731
1195	5.8	24.8	11797	24.8	15342	24.8	19140
1196	7.7	45	20179	45	25368	45	26972
1197	7.2	37.4	15993	37.4	20272	37.4	23141
1198	5.2	19.5	16710	19.5	21147	19.5	23704
1199	10.3	77.8	17181	77.8	21527	77.8	24266
1200	7.9	45	19708	45	24530	45	26833
1201	9.9	72.8	15892	72.8	19985	72.8	23003
1202	6.2	28.7	14425	28.7	17989	28.7	21778
1203	14.6	140	18596	140	23591	140	25503
1204	7.2	38.5	17511	38.5	21946	38.5	24609
1205	6.1	28.5	19747	28.5	25196	28.5	26496
1206	12.7	126	16899	126	21489	126	23968
1207	6.6	31.8	16118	31.8	20189	31.8	23252
1208	5.8	25.1	15496	25.1	19168	25.1	22891
1209	10.6	87.8	14192	87.8	17893	87.8	21251
1210	9.9	77.5	19367	77.5	24474	77.5	25923
1211	12.9	128	17906	128	22650	128	24746
1212	5.2	20.9	15123	20.9	19196	20.9	22166
1213	9.5	70	16212	70	20380	70	23529
1214	5.1	20	17656	20	22026	20	24616
1215	8.6	50.8	18575	50.8	23047	50.8	25834
1216	9	58.3	16214	58.3	20826	58.3	23460
1217	8.6	54.7	13904	54.7	17958	54.7	21472
1218	7.8	45.5	17834	45.5	22278	45.5	24969
1219	7.5	43.6	20946	43.6	26620	43.6	27547
1220	7.8	47.4	19950	47.4	25054	47.4	26703
1221	7	37	17433	37	21913	37	24687
1222	9.4	67.9	15957	67.9	20671	67.9	23007
1223	7.7	47	19888	47	25357	47	26416
1224	5.1	19.7	14399	19.7	18719	19.7	21740
1225	7.4	40.9	15917	40.9	20340	40.9	23085
1226	6.6	33.4	18059	33.4	22777	33.4	24905
1227	10.6	83.1	19005	83.1	23983	83.1	25665
1228	7.5	44.2	17411	44.2	21843	44.2	24304
1229	7.4	42.4	17600	42.4	22451	42.4	24513
1230	7.2	41	16777	41	21548	41	23806
1231	11.5	104	16854	104	21731	104	23994
1232	8.8	57.1	18792	57.1	24168	57.1	25516
1233	11.9	106	16856	106	20992	106	24236
1234	7.7	45	17745	45	22854	45	24886
1235	9.9	73	19734	73	25044	73	26312
1236	10.6	87	17654	87	22614	87	24597
1237	8.3	49.9	16601	49.9	21251	49.9	23644
1238	7.4	42.2	20166	42.2	25510	42.2	26944
1239	10.3	74.9	16588	74.9	20789	74.9	23637
1240	8.7	58.7	19017	58.7	24211	58.7	25855
1241	10	78	17761	78	22885	78	24782
1242	5.7	24.5	17852	24.5	22938	24.5	24857
1243	6.4	30.3	17938	30.3	23119	30.3	24766
1244	9.3	67	17530	67	22163	67	24546
1245	5.6	24.5	18740	24.5	23557	24.5	25673
1246	5.6	24.2	18887	24.2	23828	24.2	25749
1247	5.6	24.5	21161	24.5	26315	24.5	27675
1248	7.3	41.6	15909	41.6	20114	41.6	23061
1249	5.5	22.9	17054	22.9	21570	22.9	24222
1250	8.8	58.6	16770	58.6	21432	58.6	23915
1251	11.3	99	15350	99	19707	99	22500
1252	6.1	27.5	19039	27.5	24012	27.5	25982
1253	7.5	42.1	20594	42.1	25859	42.1	27281
1254	6.4	30.8	20792	30.8	26250	30.8	27455
1255	6.9	33.5	15652	33.5	19730	33.5	22804
1256	6.6	34.3	17220	34.3	21648	34.3	24188
1257	9.5	65.5	14615	65.5	18439	65.5	21827
1258	7.9	46.6	20722	46.6	26113	46.6	27234
1259	11.3	100	16996	100	21947	100	24115
1260	6	27.4	19957	27.4	25349	27.4	26660
1261	5.9	24.2	13820	24.2	18482	24.2	21187
1262	8.9	61.2	16755	61.2	21347	61.2	23920
1263	6.2	28.7	20237	28.7	25738	28.7	26728
1264	8	48.6	17582	48.6	22743	48.6	24321
1265	7.9	42.8	16623	42.8	21139	42.8	23720
1266	6.4	31.9	17948	31.9	23113	31.9	25356
1267	7.3	39.1	19011	39.1	24496	39.1	25850
1268	6.1	28.8	16362	28.8	20525	28.8	24401
1269	6.4	28.2	19634	28.2	24397	28.2	26035
1270	7.1	39.7	18464	39.7	23164	39.7	25545
1271	6.8	35.7	10325	35.7	12930	35.7	17363
1272	6.7	34.9	13114	34.9	17081	34.9	20646
1273	8.2	48	17756	48	22433	48	24895
1274	5.6	23.5	17199	23.5	22017	23.5	24949
1275	8.9	60.5	14747	60.5	18947	60.5	22081
1276	6.5	29.6	19157	29.6	24338	29.6	25999
1277	7.5	35.8	18688	35.8	23762	35.8	25591
1278	6.9	34.2	11678	34.2	15949	34.2	20005
1279	6.3	30.7	21971	30.7	27657	30.7	28419
1280	8.1	51.4	20186	51.4	25436	51.4	26872
1281	6.4	31.5	16077	31.5	20121	31.5	23309
1282	11.9	101	17956	101	22532	101	25029
1283	9.5	69.3	15893	69.3	20133	69.3	22982
1284	8.1	51.5	17933	51.5	22309	51.5	24776
1285	8.1	50.5	16323	50.5	20410	50.5	23478
1286	8.6	55.3	17544	55.3	22324	55.3	24546
1287	9.7	67.6	18256	67.6	23438	67.6	25242
1288	6.4	31.4	13434	31.4	17407	31.4	20624
1289	9.2	55.6	20026	55.6	25701	55.6	26791
1290	10.3	79.7	17623	79.7	22279	79.7	24617
1291	12.6	123	17808	123	22649	123	24810
1292	12.7	121	16295	121	20865	121	23425
1293	8.4	47	16525	47	20956	47	23709
1294	5.6	24.6	16894	24.6	21508	24.6	23788
1295	7.7	46.9	18342	46.9	23480	46.9	25184
1296	9.3	61.5	19605	61.5	24889	61.5	26377
1297	6.7	34.9	14889	34.9	19037	34.9	22305
1298	10.4	84.7	17702	84.7	22505	84.7	24795
1299	7	38.1	18280	38.1	23341	38.1	25021
1300	7.6	42.8	17459	42.8	22188	42.8	24925
1301	8.8	59.3	17095	59.3	21419	59.3	24367
1302	10.3	79.5	18568	79.5	23653	79.5	25573
1303	5.5	22.4	19813	22.4	25173	22.4	26651
1304	9.3	67.9	15358	67.9	19569	67.9	22512
1305	7	36	16382	36	20818	36	23675
1306	8.1	49.8	18445	49.8	23083	49.8	25404
1307	6.9	35.9	13659	35.9	18399	35.9	21391
1308	7.6	45	17931	45	23155	45	24724
1309	6.5	32.9	14171	32.9	18691	32.9	21642
1310	8	44.8	17493	44.8	22317	44.8	24348
1311	8.4	54.4	12041	54.4	14741	54.4	19124
1312	6.9	35.9	18396	35.9	22882	35.9	25949
1313	11.6	105	15627	105	20207	105	22810
1314	8.7	59.8	17041	59.8	21823	59.8	24205
1315	5.1	19.6	16298	19.6	21336	19.6	23553
1316	5.1	20.5	15676	20.5	20168	20.5	22758
1317	8.1	50.9	15665	50.9	19697	50.9	22979
1318	5.9	26.3	20492	26.3	25304	26.3	27370
1319	5.6	24.2	12446	24.2	17612	24.2	20457
1320	8.4	50.3	15674	50.3	20297	50.3	23081
1321	5.5	21.8	14922	21.8	19520	21.8	22107
1322	5	18.9	14898	18.9	19472	18.9	22304
1323	6.4	32	15870	32	20614	32	23179
1324	7.3	38.8	17891	38.8	22390	38.8	25192
1325	8.3	51.5	15970	51.5	20095	51.5	22852
1326	7.7	45.3	18974	45.3	23823	45.3	26025
1327	5.6	23.1	12428	23.1	16249	23.1	20178
1328	7	34.7	15063	34.7	19635	34.7	22385
1329	6.2	30.6	14650	30.6	18917	30.6	21621
1330	10.7	85.3	12361	85.3	15536	85.3	19733
1331	6.7	34.7	21043	34.7	26547	34.7	27652
1332	8.2	48.9	15859	48.9	20319	48.9	23106
1333	12.5	122	16209	122	20961	122	23157
1334	6.8	36.4	14894	36.4	18355	36.4	21777
1335	7.9	49.2	15659	49.2	19764	49.2	23045
1336	7.3	41.8	16567	41.8	21177	41.8	23644
1337	5.8	25.7	8932	25.7	11570	25.7	15611
1338	11.4	101	15759	101	20012	101	22990
1339	9.1	63.8	12200	63.8	15202	63.8	19178
1340	7.3	39.8	17989	39.8	23111	39.8	25046
1341	9.5	69.6	17641	69.6	22207	69.6	24905
1342	6.1	25.8	18142	25.8	23486	25.8	25082
1343	8.1	48.6	16830	48.6	21241	48.6	24915
1344	5.9	26.9	20572	26.9	26507	26.9	27367
1345	7.7	46.9	15507	46.9	19263	46.9	23043
1346	6.3	30.4	19542	30.4	24907	30.4	26507
1347	6.1	27.6	15035	27.6	19554	27.6	22429
1348	9.4	64.6	16348	64.6	21137	64.6	23563
1349	5.9	27.5	18246	27.5	23257	27.5	25398
1350	6.2	28	15606	28	19672	28	23422
1351	6.8	30.2	20406	30.2	25914	30.2	27596
1352	5.1	16.6	10605	16.6	12448	16.6	18540
1353	12.1	109	16146	109	20688	109	23683
1354	7.1	39.1	15912	39.1	20280	39.1	23002
1355	5.8	23.3	18465	23.3	23556	23.3	25649
1356	10.7	87.4	16520	87.4	21374	87.4	23745
1357	10.7	86.5	17489	86.5	22537	86.5	24785
1358	6.1	28.6	16518	28.6	21315	28.6	23816
1359	5.4	21.5	20646	21.5	26557	21.5	27511
1360	6.9	35.3	20032	35.3	25457	35.3	26754
1361	9.4	65.2	19497	65.2	24848	65.2	26273
1362	6.3	29.5	19315	29.5	24327	29.5	26025
1363	5.5	21.8	17258	21.8	22183	21.8	24304
1364	5.4	22.2	14551	22.2	18855	22.2	21798
1365	7	38.8	15733	38.8	19805	38.8	22822
1366	6.5	28.6	17561	28.6	22457	28.6	24453
1367	9	61.4	17028	61.4	22138	61.4	24261
1368	7	38.7	17421	38.7	22152	38.7	24612
1369	5.9	26.8	18506	26.8	23842	26.8	25722
1370	11.5	98.6	17962	98.6	22602	98.6	24797
1371	9.6	68.2	14665	68.2	18816	68.2	22425
1372	6.2	30.3	14746	30.3	17806	30.3	21698
1373	6.7	34.8	15957	34.8	20692	34.8	23283
1374	5.8	24.3	14894	24.3	18987	24.3	22780
1375	8.8	58.2	14956	58.2	19126	58.2	22131
1376	6.4	31.6	9495	31.6	11255	31.6	16609
1377	5.9	26.7	14287	26.7	18424	26.7	21413
1378	12.6	109	16012	109	20369	109	23115
1379	5.5	23.5	13512	23.5	18142	23.5	21081
1380	7	37.1	13452	37.1	17154	37.1	20809
1381	8.4	55.3	17893	55.3	23131	55.3	24840
1382	5.9	26.5	20572	26.5	26451	26.5	26874
1383	7.8	46.6	13917	46.6	18012	46.6	21156
1384	8	50.8	19457	50.8	24904	50.8	26319
1385	8.6	56.8	18142	56.8	22880	56.8	25267
1386	5.7	23.9	15423	23.9	20415	23.9	22906
1387	5.7	24	18475	24	23454	24	25391
1388	11.1	80.7	17828	80.7	22957	80.7	24773
1389	8.5	55.6	18844	55.6	24059	55.6	25792
1390	6.6	33.5	16080	33.5	20582	33.5	23309
1391	8.6	54.7	17130	54.7	22065	54.7	24272
1392	7.5	43	19747	43	25105	43	26682
1393	5.9	26.9	21295	26.9	27092	26.9	27868
1394	6.1	27.3	19380	27.3	23911	27.3	26138
1395	7.8	46.4	20292	46.4	25354	46.4	26912
1396	8.5	55.5	17049	55.5	22109	55.5	24198
1397	7.5	43.8	19321	43.8	25293	43.8	26222
1398	6.5	32.5	16461	32.5	20914	32.5	23968
1399	5.1	19.1	20139	19.1	24890	19.1	26481
1400	5.5	22.6	13803	22.6	17872	22.6	21598
1401	8.8	56.6	17632	56.6	22350	56.6	24895
1402	6.9	34.8	16568	34.8	21188	34.8	23748
1403	9	63.5	16471	63.5	20378	63.5	23814
1404	6.9	37.5	14082	37.5	18398	37.5	21736
1405	8	49.3	16317	49.3	21166	49.3	23687
1406	9.8	74.6	15750	74.6	19896	74.6	23794
1407	7.7	46.1	14419	46.1	18630	46.1	21330
1408	7.3	41.8	15676	41.8	19524	41.8	22886
1409	5.8	25.8	20253	25.8	25440	25.8	26903
1410	7.6	40.3	17088	40.3	21503	40.3	24391
1411	11.9	103	18568	103	23657	103	25559
1412	7.6	45.5	16664	45.5	21127	45.5	23962
1413	6.4	29.7	15377	29.7	19568	29.7	23607
1414	9.9	67.2	15836	67.2	20522	67.2	22796
1415	8.4	54.8	16352	54.8	21049	54.8	23760
1416	11.3	99.9	18220	99.9	23288	99.9	25154
1417	8.1	49.7	18257	49.7	22942	49.7	25241
1418	8.8	59	10678	59	13455	59	18179
1419	6.1	28.4	15257	28.4	19780	28.4	22563
1420	6.1	28.8	16438	28.8	20776	28.8	23756
1421	8.7	55.9	17935	55.9	22611	55.9	24729
1422	7.4	42.6	16377	42.6	20711	42.6	23959
1423	9.9	68.3	17015	68.3	22028	68.3	24502
1424	9.4	65	17194	65	22095	65	24410
1425	5.3	22	14598	22	19169	22	21869
1426	10.1	72.3	16985	72.3	21434	72.3	24281
1427	5.3	21.7	19686	21.7	24785	21.7	26484
1428	5.9	27.5	21834	27.5	27928	27.5	27759
1429	8.1	50.9	13597	50.9	17271	50.9	20927
1430	8.7	57	17463	57	22080	57	24506
1431	5.9	26.9	21070	26.9	26608	26.9	27407
1432	16.5	191	16664	191	21487	191	23508
1433	5.1	19.7	20457	19.7	25779	19.7	27336
1434	9.6	67	17598	67	22732	67	25069
1435	6.7	34.8	17109	34.8	22077	34.8	24889
1436	6.1	27.8	14973	27.8	19507	27.8	22285
1437	5.1	19.8	20493	19.8	25958	19.8	27047
1438	6.2	27.4	14551	27.4	18572	27.4	22079
1439	5.3	17.8	15076	17.8	19519	17.8	22256
1440	6.5	32.5	15412	32.5	19554	32.5	22654
1441	10.3	77.8	17190	77.8	21831	77.8	24284
1442	5.2	21.1	19221	21.1	23966	21.1	26258
1443	8.3	51.5	19052	51.5	24527	51.5	25843
1444	7.2	39.6	17967	39.6	22985	39.6	25037
1445	9.2	63.4	15296	63.4	19824	63.4	23103
1446	5.3	20.8	14583	20.8	19163	20.8	22065
1447	14.2	158	16256	158	20890	158	23522
1448	7	37.7	21260	37.7	27293	37.7	27793
1449	5.8	26.5	14448	26.5	18423	26.5	21681
1450	6.4	31.5	12864	31.5	16059	31.5	20210
1451	5.5	22.4	18532	22.4	23931	22.4	25827
1452	9.9	65.2	19373	65.2	24520	65.2	25986
1453	10.2	80.2	17063	80.2	21837	80.2	24162
1454	11	90.9	16957	90.9	21656	90.9	23961
1455	5.1	20.5	17859	20.5	23153	20.5	24875
1456	7.6	44.7	19752	44.7	24577	44.7	26532
1457	6.1	25	18058	25	23598	25	25559
1458	5.2	20.8	22448	20.8	27821	20.8	28589
1459	6.6	32.6	12961	32.6	17324	32.6	20425
1460	7.6	41.1	14288	41.1	18484	41.1	21608
1461	6.6	31.9	19943	31.9	26704	31.9	27064
1462	6.3	29.9	19896	29.9	25642	29.9	26747
1463	9.4	67.7	19329	67.7	24219	67.7	26138
1464	8	46.6	14722	46.6	19419	46.6	22264
1465	7.7	45	16740	45	20682	45	24467
1466	5.2	20.9	15826	20.9	20092	20.9	23023
1467	6.3	30.6	17041	30.6	21974	30.6	24066
1468	5.1	20	15230	20	19476	20	22443
1469	9.6	71.6	14931	71.6	19223	71.6	22293
1470	9.4	64.4	13931	64.4	18191	64.4	21601
1471	8.9	61	16718	61	21594	61	24083
1472	6.8	36.6	19497	36.6	24599	36.6	26049
1473	6.6	27	16884	27	21292	27	24159
1474	18.6	257	18759	257	24170	257	25661
1475	6.2	29.8	17653	29.8	22307	29.8	24822
1476	5.6	23.3	17600	23.3	23322	23.3	24759
1477	8.6	54.5	16055	54.5	20595	54.5	23434
1478	8.2	51.2	18369	51.2	23116	51.2	25290
1479	11.1	95.2	19114	95.2	24538	95.2	25855
1480	8.1	50.9	17519	50.9	22297	50.9	24570
1481	5.8	26.2	17562	26.2	22773	26.2	24747
1482	7.4	40.5	17029	40.5	21467	40.5	24174
1483	12.2	102	19251	102	25350	102	26113
1484	8.8	60.7	17463	60.7	22327	60.7	24506
1485	5.7	23.4	17935	23.4	23706	23.4	25098
1486	7.7	46.1	16551	46.1	21451	46.1	23995
1487	8.7	54	16357	54	20800	54	23590
1488	5.4	21.8	17892	21.8	22457	21.8	24905
1489	10.5	71.3	19952	71.3	25182	71.3	26704
1490	15.8	190	18201	190	23170	190	25183
1491	6.5	32.6	15677	32.6	21105	32.6	23384
1492	6.8	33.6	17587	33.6	22105	33.6	24782
1493	5.2	17.9	17885	17.9	22255	17.9	25137
1494	5.7	24.7	17345	24.7	22716	24.7	24295
1495	7.5	44.1	15178	44.1	18788	44.1	23067
1496	9	63.7	17591	63.7	22520	63.7	24883
1497	7.2	40.5	14834	40.5	19128	40.5	22174
1498	6.5	30.9	18432	30.9	23313	30.9	26092
1499	6	26.7	20110	26.7	25976	26.7	26818
1500	7.3	41.1	17852	41.1	22433	41.1	24194
1501	7	36.9	19528	36.9	24985	36.9	26251
1502	5	19.6	14219	19.6	18648	19.6	21543
1503	9.2	66.5	15078	66.5	18831	66.5	22434
1504	7.7	45.9	19504	45.9	24821	45.9	26449
1505	10	79.1	15814	79.1	20626	79.1	22569
1506	9.4	69.3	20132	69.3	25592	69.3	26942
1507	10.2	80.5	16055	80.5	20669	80.5	23171
1508	6.5	31	17816	31	21977	31	24897
1509	5.3	17	13943	17	18360	17	21552
1510	12.5	119	18396	119	23411	119	25354
1511	5.5	23.9	14434	23.9	18920	23.9	21815
1512	8.7	56.7	18480	56.7	23383	56.7	25505
1513	8.4	55.6	16096	55.6	20245	55.6	23048
1514	6.9	34.7	14973	34.7	18581	34.7	22455
1515	7.2	40.8	15994	40.8	20317	40.8	23046
1516	5.3	21.2	14373	21.2	18572	21.2	21823
1517	13	127	15090	127	19859	127	22527
1518	7.8	43.8	18756	43.8	23774	43.8	25566
1519	5.5	22	20184	22	26054	22	26913
1520	9.3	66.3	17438	66.3	22552	66.3	24483
1521	8.2	52.8	20162	52.8	25282	52.8	26761
1522	7.3	39.9	14966	39.9	19374	39.9	22383
1523	5.4	20.9	18628	20.9	23436	20.9	25389
1524	10.6	77.9	17422	77.9	22314	77.9	24491
1525	6.9	35.3	17759	35.3	22496	35.3	24927
1526	5.1	19.8	17531	19.8	22045	19.8	24394
1527	5.5	22.4	17936	22.4	22546	22.4	24895
1528	10	72.8	13688	72.8	18461	72.8	21252
1529	7.3	40.3	17851	40.3	23147	40.3	25025
1530	7.9	43.7	19336	43.7	25161	43.7	26275
1531	6.9	36.9	18504	36.9	23639	36.9	25649
1532	8.2	51.6	19560	51.6	24720	51.6	26614
1533	5.3	21.4	18807	21.4	23726	21.4	25643
1534	5.9	26.8	20405	26.8	26271	26.8	26971
1535	10.1	79.6	17944	79.6	22939	79.6	24928
1536	6.5	31.6	20200	31.6	25297	31.6	26930
1537	7	37.9	17746	37.9	22657	37.9	24902
1538	5.7	24.6	20367	24.6	25900	24.6	26643
1539	7.1	33.1	13940	33.1	17971	33.1	21416
1540	6	28.5	21335	28.5	26809	28.5	27814
1541	11.3	88.7	17213	88.7	22333	88.7	24306
1542	9.1	64.3	22468	64.3	28749	64.3	28666
1543	8.2	52.5	16496	52.5	21202	52.5	24011
1544	11.1	84.1	18832	84.1	23900	84.1	25688
1545	8.8	56.2	19055	56.2	24468	56.2	25729
1546	7.4	40	15784	40	19846	40	23024
1547	5.3	21.8	13941	21.8	18181	21.8	21427
1548	7.8	46	15236	46	19746	46	22430
1549	5.1	19.4	18046	19.4	23521	19.4	25149
1550	8.8	60.7	18167	60.7	23428	60.7	25186
1551	8.9	57.9	15750	57.9	20015	57.9	22648
1552	5.4	22.2	16337	22.2	21148	22.2	23853
1553	5.9	23.4	17861	23.4	22343	23.4	24720
1554	8	49.4	18488	49.4	23623	49.4	25289
1555	10.5	76.9	17543	76.9	22375	76.9	24880
1556	8	44.8	13870	44.8	18083	44.8	21330
1557	11.5	94.9	16972	94.9	21436	94.9	24099
1558	5.7	25.6	14933	25.6	18862	25.6	21525
1559	11.2	86.9	17288	86.9	22042	86.9	24643
1560	5.2	20.7	17648	20.7	22128	20.7	25723
1561	11.7	93	15653	93	20292	93	22929
1562	7.2	41	18530	41	23920	41	25561
1563	6.5	29.7	17804	29.7	22176	29.7	24696
1564	7.8	45.8	17381	45.8	22660	45.8	24690
1565	7.7	46.6	16810	46.6	22065	46.6	23973
1566	7.9	46.6	17520	46.6	22501	46.6	24776
1567	8.1	50.5	18927	50.5	23799	50.5	25854
1568	7	32.3	11963	32.3	15842	32.3	20000
1569	7.5	41.4	15509	41.4	20262	41.4	23006
1570	6.5	32.1	21308	32.1	26972	32.1	27739
1571	5.2	19.6	12785	19.6	16702	19.6	20411
1572	8.4	54.4	12015	54.4	15603	54.4	19464
1573	9.9	76.1	15673	76.1	20045	76.1	22726
1574	6.6	31	17660	31	23081	31	24801
1575	6	26.2	15438	26.2	19935	26.2	23449
1576	5.9	26.4	18921	26.4	24213	26.4	25813
1577	7.5	43.1	18800	43.1	24183	43.1	25631
1578	7.6	38.2	16727	38.2	20706	38.2	23855
1579	10.3	73.5	18543	73.5	23965	73.5	25603
1580	7.3	39.9	18261	39.9	23338	39.9	25466
1581	6.3	29.1	16411	29.1	20684	29.1	23544
1582	8.9	60.9	17596	60.9	22919	60.9	24767
1583	8.4	54.9	18941	54.9	23893	54.9	25769
1584	5.4	22.5	18881	22.5	24083	22.5	25834
1585	5.7	22.3	19149	22.3	24503	22.3	26052
1586	10.1	76.4	17792	76.4	22652	76.4	24665
1587	6.4	28.8	11564	28.8	15211	28.8	19266
1588	7.2	34.8	15348	34.8	19559	34.8	22584
1589	9.2	64.8	14401	64.8	18862	64.8	21659
1590	11.1	94.2	14482	94.2	19096	94.2	22289
1591	5	19	18655	19	23053	19	26009
1592	9.9	74.9	15846	74.9	20112	74.9	23044
1593	11.3	100	16365	100	21143	100	23892
1594	6.5	31.3	13404	31.3	17791	31.3	20769
1595	6.3	28.6	18028	28.6	23331	28.6	24925
1596	5.5	22.9	18910	22.9	24456	22.9	25684
1597	6.8	34.1	20090	34.1	25714	34.1	26875
1598	14.2	144	19047	144	24627	144	26016
1599	11.8	103	18144	103	23172	103	25198
1600	12.2	114	19029	114	24555	114	25966
1601	8.3	47	19256	47	24937	47	26214
1602	9.3	67.2	17099	67.2	21815	67.2	24520
1603	6.1	26.9	10421	26.9	13416	26.9	18350
1604	10.6	80.2	16774	80.2	22261	80.2	24301
1605	10.9	86.7	17069	86.7	21965	86.7	24670
1606	9.8	72.3	15056	72.3	19118	72.3	22174
1607	8.9	60.4	15759	60.4	19992	60.4	23463
1608	9.5	66.1	17524	66.1	22264	66.1	24503
1609	6.9	37.2	17796	37.2	22607	37.2	25356
1610	5.2	21.2	17870	21.2	23097	21.2	25224
1611	7.4	42.5	17266	42.5	21508	42.5	24700
1612	6.3	25.8	12006	25.8	16461	25.8	20198
1613	7.2	40.5	16670	40.5	21592	40.5	23827
1614	10.3	76.2	17375	76.2	22304	76.2	24358
1615	10.2	77.8	18697	77.8	23892	77.8	25919
1616	8.9	61.8	17514	61.8	22449	61.8	24415
1617	6.9	35.8	19340	35.8	24929	35.8	26163
1618	10.4	85	17073	85	21718	85	24262
1619	7.6	44.4	13642	44.4	18171	44.4	21323
1620	6.8	35.7	14795	35.7	18457	35.7	22099
1621	6.8	35.3	17318	35.3	22328	35.3	24432
1622	5.5	16.2	17177	16.2	20420	16.2	24334
1623	12	111	18542	111	23918	111	25340
1624	6.6	33.5	11311	33.5	15030	33.5	19427
1625	5.8	25.8	18569	25.8	23503	25.8	25479
1626	5.5	21.4	19913	21.4	25505	21.4	26820
1627	6.7	34.4	18621	34.4	23735	34.4	25451
1628	9.1	60.6	15671	60.6	19748	60.6	23203
1629	6.8	29.9	11530	29.9	14797	29.9	19480
1630	7.7	40.5	12230	40.5	16338	40.5	19859
1631	9.5	66.2	17372	66.2	22432	66.2	24526
1632	7.8	47.6	17809	47.6	23798	47.6	25227
1633	9.2	58.8	13656	58.8	17864	58.8	21052
1634	6.9	35.5	19034	35.5	24371	35.5	25834
1635	13.1	135	18497	135	23829	135	25517
1636	5	19.4	22282	19.4	28544	19.4	28677
1637	8.2	41.8	16934	41.8	21548	41.8	24437
1638	5.7	25.3	14325	25.3	18783	25.3	21901
1639	10.4	81.4	15034	81.4	19693	81.4	22301
1640	9.5	70.2	18188	70.2	22994	70.2	25275
1641	8.1	47.6	17793	47.6	22851	47.6	24883
1642	8.7	59.2	21015	59.2	26999	59.2	27589
1643	5.4	19.8	14658	19.8	18964	19.8	22149
1644	7.2	38.5	19159	38.5	24320	38.5	25984
1645	11.8	107	17146	107	21869	107	24254
1646	8.1	42	18157	42	22821	42	24981
1647	6	27.1	17952	27.1	23113	27.1	24964
1648	10.5	82.3	17437	82.3	22602	82.3	24500
1649	9.3	67.6	15772	67.6	19834	67.6	22773
1650	5.1	19.8	12990	19.8	17459	19.8	20669
1651	9.4	63.7	18124	63.7	23476	63.7	25359
1652	6.8	34.6	20892	34.6	26738	34.6	27602
1653	9.7	64.3	15397	64.3	19161	64.3	22541
1654	6.6	33.6	19282	33.6	24787	33.6	26137
1655	6.5	32.4	11880	32.4	16339	32.4	20265
1656	9.3	68.3	16734	68.3	21188	68.3	23851
1657	6.6	30.3	22525	30.3	28999	30.3	28941
1658	8	49.4	18259	49.4	23098	49.4	25589
1659	7.5	43.2	18772	43.2	24049	43.2	25520
1660	8.3	53.1	19343	53.1	24604	53.1	25936
1661	10.4	83.7	18800	83.7	24163	83.7	25319
1662	6.7	33.6	13752	33.6	18470	33.6	21038
1663	5.3	21.5	13428	21.5	17916	21.5	21100
1664	8.6	56.7	14807	56.7	19386	56.7	22215
1665	5	19.8	18291	19.8	23045	19.8	25003
1666	7.2	35.5	19499	35.5	25751	35.5	26345
1667	5	19.6	13787	19.6	18017	19.6	21235
1668	6.1	28.4	17054	28.4	21507	28.4	24143
1669	8.3	54	18466	54	23705	54	25433
1670	9.8	71.8	18417	71.8	23743	71.8	25542
1671	10.2	79	19046	79	24363	79	25836
1672	8	49.1	8070	49.1	9578	49.1	14881
1673	7.5	43.8	18413	43.8	23553	43.8	25479
1674	7.7	42.5	19100	42.5	24186	42.5	25872
1675	8.5	51.9	16976	51.9	22071	51.9	24023
1676	10.8	90.2	12549	90.2	16605	90.2	20523
1677	6	27.8	14663	27.8	19193	27.8	22101
1678	6.9	35.4	19422	35.4	25138	35.4	26649
1679	5.6	22.4	12694	22.4	16918	22.4	20931
1680	13.9	147	16241	147	21081	147	23523
1681	5.7	23.9	14718	23.9	19133	23.9	22019
1682	10.4	83.6	17003	83.6	21811	83.6	24055
1683	11.2	95.3	18673	95.3	23968	95.3	25585
1684	6.9	36.6	15903	36.6	20389	36.6	23131
1685	7.1	38	18170	38	23995	38	25162
1686	5.4	22.9	19832	22.9	25401	22.9	26670
1687	11.4	96.3	17012	96.3	21935	96.3	24300
1688	12.9	129	19817	129	25435	129	26585
1689	10	78.6	17115	78.6	21885	78.6	24545
1690	7.4	42.1	13017	42.1	16349	42.1	20262
1691	7.9	47.4	18272	47.4	23467	47.4	24921
1692	5.5	22.2	15610	22.2	20413	22.2	22603
1693	12.8	123	19489	123	25243	123	26316
1694	10.5	73.2	18836	73.2	23792	73.2	25772
1695	6.9	35.2	21099	35.2	27136	35.2	27513
1696	5.2	19.5	18506	19.5	23677	19.5	25383
1697	7.9	41.3	18215	41.3	22651	41.3	25612
1698	9.4	62.8	19454	62.8	24980	62.8	26261
1699	5	18.1	13643	18.1	17795	18.1	21180
1700	14.7	166	17431	166	22327	166	24487
1701	5.5	23.7	14118	23.7	18379	23.7	21440
1702	5.5	23.5	13321	23.5	16133	23.5	21004
1703	7.5	42.4	17192	42.4	22140	42.4	24739
1704	5.5	23.9	18875	23.9	23965	23.9	25588
1705	9.4	68.4	14734	68.4	19067	68.4	22088
1706	5.5	21.2	19179	21.2	24899	21.2	26249
1707	9.4	63.5	20034	63.5	25617	63.5	26935
1708	8.3	53.4	18627	53.4	23823	53.4	25343
1709	6.1	29.2	20552	29.2	26239	29.2	27495
1710	9	62.9	14188	62.9	17969	62.9	21528
1711	5	17.9	18169	17.9	22936	17.9	25435
1712	7.3	39.7	19506	39.7	25246	39.7	26450
1713	12.1	115	17484	115	22497	115	24311
1714	6.5	33.2	20353	33.2	26467	33.2	27303
1715	8.2	42.2	20566	42.2	26943	42.2	27295
1716	8.3	54.5	16544	54.5	20988	54.5	23570
1717	7.7	44.4	20474	44.4	25987	44.4	27173
1718	11.2	87.6	17698	87.6	22581	87.6	24694
1719	11.1	95.9	16181	95.9	20685	95.9	23589
1720	6.2	28.7	20147	28.7	25555	28.7	27386
1721	8.9	60.3	12357	60.3	16442	60.3	20055
1722	6	26.3	21175	26.3	26984	26.3	27805
1723	8.6	53	17530	53	22021	53	24513
1724	5.5	23.9	21646	23.9	27631	23.9	28051
1725	13.1	135	17912	135	23112	135	24920
1726	5.7	25	19237	25	24564	25	26180
1727	5.2	20.7	16677	20.7	21843	20.7	23882
1728	6	27	14911	27	19866	27	22394
1729	9.6	72.2	16323	72.2	20639	72.2	23535
1730	10.6	78.6	14801	78.6	19163	78.6	22029
1731	6.8	35.4	15135	35.4	19595	35.4	22387
1732	6.1	28.8	17488	28.8	21880	28.8	24507
1733	13.8	145	16003	145	20743	145	22966
1734	9.3	65.6	12122	65.6	16155	65.6	19553
1735	8.2	50.2	12135	50.2	16259	50.2	20173
1736	7.6	43.6	15316	43.6	20013	43.6	22826
1737	7.9	49.1	18580	49.1	24069	49.1	25391
1738	6.6	32.7	16254	32.7	20917	32.7	23361
1739	10.8	90.1	17840	90.1	22834	90.1	24844
1740	7.5	43.9	20042	43.9	26069	43.9	26706
1741	7.1	33.7	10718	33.7	13969	33.7	18939
1742	9.3	68.4	16898	68.4	21746	68.4	23948
1743	9.5	64.2	18293	64.2	22928	64.2	25844
1744	5.9	25.1	18471	25.1	24157	25.1	24868
1745	9.1	61.4	17267	61.4	22653	61.4	24681
1746	6.2	29.8	17543	29.8	22556	29.8	24514
1747	5.6	24	20672	24	25907	24	27095
1748	8.8	57.7	17529	57.7	22105	57.7	24885
1749	6.9	36.8	17664	36.8	22428	36.8	24854
1750	8.4	52.5	19834	52.5	25617	52.5	26775
1751	6.2	29	15387	29	18754	29	23450
1752	7	37.4	12666	37.4	17221	37.4	20764
1753	7.5	42.1	16724	42.1	20853	42.1	24314
1754	5.8	26.3	10522	26.3	13944	26.3	16732
1755	9.4	64.9	18078	64.9	23603	64.9	25079
1756	15.9	198	17798	198	22827	198	24885
1757	8.8	59.9	19197	59.9	24881	59.9	26200
1758	8.4	53.9	16457	53.9	21634	53.9	23853
1759	5.2	21.1	17952	21.1	22398	21.1	24858
1760	8.6	53.9	12790	53.9	15618	53.9	20602
1761	6	21.1	20710	21.1	26501	21.1	27419
1762	6.4	31	15967	31	20077	31	24364
1763	11.5	98.8	15738	98.8	20102	98.8	23370
1764	9.9	72.3	18832	72.3	24481	72.3	25607
1765	9.3	66.7	18107	66.7	23108	66.7	24819
1766	10	73.9	16603	73.9	21312	73.9	23589
1767	8.9	54	19224	54	25162	54	26293
1768	7.7	38.7	19800	38.7	24990	38.7	26489
1769	6.8	34.8	16821	34.8	21545	34.8	24004
1770	9	62.6	14465	62.6	18995	62.6	21803
1771	7.3	41.9	15167	41.9	20121	41.9	22894
1772	7.6	43.8	15363	43.8	21059	43.8	22688
1773	6.5	31.8	15177	31.8	19437	31.8	22449
1774	8.7	55.9	18794	55.9	24155	55.9	25434
1775	8.1	50	18104	50	24129	50	25272
1776	7.2	35.8	16625	35.8	20871	35.8	23868
1777	8.2	49.7	17769	49.7	22875	49.7	24677
1778	5.7	25	19497	25	24918	25	26307
1779	9.4	67.9	14592	67.9	18944	67.9	22033
1780	6.6	34.1	17655	34.1	22627	34.1	24565
1781	5.9	26.4	15146	26.4	19238	26.4	22370
1782	6.2	29.7	18309	29.7	23267	29.7	25317
1783	5.3	20.2	15561	20.2	19648	20.2	24072
1784	9.2	67	14899	67	19282	67	22192
1785	9.6	71.6	14381	71.6	18688	71.6	21765
1786	7.6	45.2	14699	45.2	19034	45.2	21939
1787	7.7	46	18530	46	23596	46	25763
1788	9	59.6	19804	59.6	25384	59.6	26723
1789	5.5	20.8	17180	20.8	22083	20.8	24400
1790	7.3	41.4	19404	41.4	25152	41.4	25962
1791	6.4	31.8	12071	31.8	15871	31.8	20470
1792	6.5	31.2	16717	31.2	21486	31.2	23939
1793	7	36.3	16785	36.3	21813	36.3	23673
1794	7.5	43	14135	43	17464	43	21503
1795	8.5	56.1	19351	56.1	24633	56.1	26163
1796	10.8	82.5	18234	82.5	23901	82.5	25214
1797	5.9	27.5	10502	27.5	14048	27.5	18719
1798	5.9	21.5	18581	21.5	23586	21.5	25722
1799	8.2	51.6	17490	51.6	22701	51.6	24758
1800	7.1	33	16615	33	21434	33	23795
1801	5.9	25.6	19167	25.6	24796	25.6	26053
1802	11.3	100	17590	100	22637	100	24509
1803	9.3	64.8	16979	64.8	22077	64.8	24040
1804	12	110	16901	110	22166	110	23997
1805	6.4	31.2	17598	31.2	22885	31.2	25120
1806	5.1	19.1	17905	19.1	22960	19.1	24572
1807	9.3	67.3	13820	67.3	18452	67.3	21473
1808	7	31.4	16055	31.4	20685	31.4	23672
1809	6.7	33	16388	33	20997	33	23516
1810	9.3	67.4	20132	67.4	27528	67.4	27260
1811	7.7	44.6	18781	44.6	24312	44.6	25819
1812	5.6	23.6	19391	23.6	24554	23.6	26714
1813	7.2	39	16777	39	20733	39	24108
1814	11	84.7	14658	84.7	19400	84.7	22100
1815	5.8	24.6	19014	24.6	24615	24.6	25828
1816	7	38.1	18598	38.1	23727	38.1	25623
1817	6.7	34.7	20929	34.7	27334	34.7	27549
1818	7.4	42.8	17941	42.8	23021	42.8	25582
1819	10	78	15090	78	19054	78	22748
1820	5.7	23.7	16851	23.7	21753	23.7	23917
1821	13.2	129	16618	129	21710	129	24079
1822	10.7	87.6	17661	87.6	23151	87.6	25070
1823	6.1	24.7	15132	24.7	20045	24.7	22630
1824	9.4	66.3	15991	66.3	20866	66.3	23421
1825	8.8	58.7	17380	58.7	22339	58.7	24244
1826	6.5	32.7	20308	32.7	26003	32.7	27035
1827	11.9	108	15822	108	20423	108	23182
1828	9.8	74.6	18452	74.6	23219	74.6	25528
1829	13.5	117	16230	117	20915	117	23295
1830	8	47.8	18464	47.8	23193	47.8	25673
1831	8	49.2	11363	49.2	15353	49.2	19140
1832	5.6	24.7	21821	24.7	28768	24.7	28356
1833	7.1	39.1	17078	39.1	21422	39.1	24700
1834	5.3	21.2	18766	21.2	24615	21.2	25589
1835	6.1	28.5	15749	28.5	20195	28.5	22925
1836	10.3	80.5	16167	80.5	20885	80.5	23591
1837	9.7	71.8	15785	71.8	19835	71.8	22951
1838	11	92	17775	92	22869	92	24913
1839	6.5	32.5	15011	32.5	19602	32.5	22672
1840	8.1	50.2	14582	50.2	19204	50.2	22361
1841	5	18.3	16439	18.3	21681	18.3	23974
1842	10.4	83.4	19604	83.4	25064	83.4	26402
1843	7.2	39.1	19865	39.1	25631	39.1	26471
1844	6.8	36.2	12314	36.2	16335	36.2	20056
1845	9.5	68.9	11370	68.9	15200	68.9	19270
1846	8.2	48.9	18303	48.9	23173	48.9	25244
1847	5.4	22.6	20666	22.6	26696	22.6	27348
1848	7.4	42.7	17211	42.7	22388	42.7	24744
1849	7.3	39.4	20352	39.4	26576	39.4	27131
1850	8.1	50.4	18585	50.4	24065	50.4	25807
1851	7.8	46.1	16546	46.1	21643	46.1	23298
1852	5.1	16.8	14669	16.8	19430	16.8	22059
1853	6.5	32.7	17716	32.7	23151	32.7	24518
1854	12.8	116	15208	116	19633	116	22710
1855	6.8	35.8	14158	35.8	18902	35.8	21742
1856	8.8	55.3	18761	55.3	24624	55.3	25650
1857	7.8	48	15255	48	19989	48	22488
1858	5.3	20.1	14446	20.1	18488	20.1	21977
1859	7.9	41.5	13751	41.5	18210	41.5	21615
1860	5.9	25.2	19679	25.2	25957	25.2	26668
1861	10.7	87.8	16625	87.8	21903	87.8	23782
1862	8	50.3	19507	50.3	24781	50.3	26206
1863	5.6	22.9	19481	22.9	26205	22.9	26812
1864	8.2	52.1	18895	52.1	24169	52.1	25978
1865	7	38.5	19525	38.5	25912	38.5	26474
1866	10.6	85	14896	85	19012	85	22096
1867	7.2	41	20164	41	25671	41	27014
1868	6.2	29.5	20142	29.5	25822	29.5	26819
1869	5.5	23.7	14625	23.7	19310	23.7	22049
1870	9.3	65.2	14420	65.2	18878	65.2	22112
1871	6.3	30.3	12849	30.3	17326	30.3	20603
1872	9	61.8	19933	61.8	25793	61.8	26600
1873	8.8	58.8	17471	58.8	22432	58.8	24809
1874	6.3	31	19432	31	25159	31	26405
1875	6	24.8	18748	24.8	23668	24.8	26017
1876	6.4	27.4	13156	27.4	17557	27.4	20854
1877	7.2	39.7	17187	39.7	21494	39.7	24410
1878	8.8	46.9	18725	46.9	23365	46.9	25565
1879	8.8	60.1	14205	60.1	17966	60.1	21501
1880	7.2	39.3	17379	39.3	21966	39.3	24749
1881	6.5	31.9	18301	31.9	24066	31.9	25476
1882	7.3	41	15832	41	21154	41	22849
1883	6.1	27.9	21490	27.9	27681	27.9	28103
1884	10.7	86.8	17863	86.8	22974	86.8	24791
1885	7.4	42.4	21090	42.4	27237	42.4	27645
1886	9.7	72.4	15600	72.4	19897	72.4	22904
1887	9.3	66.7	16535	66.7	21854	66.7	23944
1888	11.2	95.1	15336	95.1	21225	95.1	23197
1889	7.6	45	18947	45	24112	45	25940
1890	5.4	20.8	13727	20.8	18290	20.8	21308
1891	6.2	29.7	17308	29.7	22816	29.7	24768
1892	6.5	32.4	16566	32.4	21587	32.4	23999
1893	10.5	84.5	18194	84.5	24400	84.5	25347
1894	7.4	41.9	14537	41.9	18559	41.9	21524
1895	5.8	23.4	21380	23.4	27546	23.4	27810
1896	8.5	55.1	12494	55.1	15539	55.1	19412
1897	12.8	126	19745	126	25521	126	26440
1898	8.6	55.4	16434	55.4	21301	55.4	23668
1899	12.8	120	17486	120	23607	120	24821
1900	12.7	119	19180	119	24551	119	25901
1901	6.3	29.5	18766	29.5	23875	29.5	25766
1902	5.5	22.6	15115	22.6	20484	22.6	22862
1903	6.6	31	14216	31	18980	31	21748
1904	6.3	29.1	13539	29.1	17952	29.1	21642
1905	8.8	60	16222	60	21573	60	23875
1906	6.1	28.5	15880	28.5	20589	28.5	23384
1907	6.7	31.8	19138	31.8	25518	31.8	26354
1908	5.9	26.9	18153	26.9	22986	26.9	24943
1909	10.7	81.4	20505	81.4	26414	81.4	27199
1910	7.6	44.1	17807	44.1	22525	44.1	25270
1911	7.6	44.9	17322	44.9	22248	44.9	23994
1912	5.2	21.5	9271	21.5	12388	21.5	16585
1913	8.1	46	14740	46	19671	46	22525
1914	6.1	28.6	16035	28.6	20159	28.6	23060
1915	6.9	37.1	17472	37.1	22667	37.1	24445
1916	8.5	54.7	16791	54.7	21969	54.7	24038
1917	8.3	53.8	17511	53.8	22871	53.8	24866
1918	7	36	13387	36	17364	36	21079
1919	6.1	29.3	13423	29.3	17560	29.3	20881
1920	8.6	56.8	17133	56.8	21753	56.8	24100
1921	5.4	22.8	13001	22.8	17538	22.8	20829
1922	10.4	82.9	17107	82.9	22420	82.9	24115
1923	6.6	32.5	17464	32.5	22387	32.5	24178
1924	7.4	40.4	19261	40.4	24791	40.4	26038
1925	6.6	32	15819	32	20217	32	23381
1926	8.2	51.9	16228	51.9	21398	51.9	23596
1927	15.4	186	18509	186	23773	186	25354
1928	7.1	36.5	14492	36.5	18990	36.5	22148
1929	8.8	59.4	16138	59.4	20647	59.4	23535
1930	5.4	20.5	13072	20.5	16533	20.5	20923
1931	6.8	32.7	17635	32.7	22846	32.7	24659
1932	7.4	33.8	16146	33.8	20983	33.8	23608
1933	6	28.6	17264	28.6	22584	28.6	24199
1934	8	49.8	18027	49.8	23450	49.8	25192
1935	12.8	125	17639	125	22479	125	24804
1936	8.6	52.1	17951	52.1	23427	52.1	24750
1937	6.2	29.2	16575	29.2	20924	29.2	24151
1938	7.7	46.6	18196	46.6	23211	46.6	25380
1939	6.2	30.3	15692	30.3	20838	30.3	23238
1940	13.9	121	15990	121	20634	121	23824
1941	5.9	26.2	17075	26.2	21779	26.2	24245
1942	7.7	45.2	14886	45.2	19506	45.2	22204
1943	5.2	19.6	20091	19.6	25658	19.6	27420
1944	6.1	29	15450	29	20483	29	22953
1945	7	38.5	14312	38.5	18184	38.5	21555
1946	5.2	20.6	17555	20.6	22411	20.6	24601
1947	10	72.9	19712	72.9	25688	72.9	26765
1948	9.8	73.6	17273	73.6	22119	73.6	24397
1949	7.6	42.2	13178	42.2	17518	42.2	21015
1950	6	28.2	19917	28.2	25905	28.2	26592
1951	8.4	54.8	17945	54.8	22842	54.8	24865
1952	11.6	102	16572	102	21299	102	24048
1953	5.6	24.3	16884	24.3	20933	24.3	25433
1954	5.9	24.1	21127	24.1	27306	24.1	27708
1955	6.6	33.7	20792	33.7	26225	33.7	27555
1956	11.2	95.3	15623	95.3	20682	95.3	23016
1957	9	55.1	18349	55.1	24849	55.1	25441
1958	9.3	67.1	16831	67.1	21412	67.1	24227
1959	8.9	56.6	16574	56.6	21582	56.6	23799
1960	8.1	50.2	19100	50.2	24232	50.2	25670
1961	8.6	56.5	18608	56.5	23890	56.5	25492
1962	9.6	70.2	19394	70.2	25708	70.2	26734
1963	7.6	44.7	19470	44.7	24828	44.7	26196
1964	8.9	59.2	16890	59.2	21495	59.2	24481
1965	9.3	62.6	17354	62.6	23157	62.6	24898
1966	7.5	38	18054	38	24397	38	25365
1967	6.1	28.1	18031	28.1	22928	28.1	25539
1968	5.3	19.6	17795	19.6	23299	19.6	24977
1969	5.2	19.7	18457	19.7	24513	19.7	25359
1970	7.9	46.5	18065	46.5	23253	46.5	25051
1971	5.2	20.1	14965	20.1	19334	20.1	22511
1972	8.2	49.3	14181	49.3	18873	49.3	21868
1973	7.6	38.7	18841	38.7	23827	38.7	25494
1974	5.4	16.7	13419	16.7	17214	16.7	20797
1975	9.7	67.1	16723	67.1	21448	67.1	23786
1976	14.3	146	16941	146	21970	146	24081
1977	9.8	72.4	15969	72.4	21351	72.4	23376
1978	9.4	63.9	18588	63.9	23570	63.9	25469
1979	13.1	134	17339	134	22905	134	24447
1980	6.4	30.2	20640	30.2	26646	30.2	27429
1981	7	38.6	14088	38.6	18925	38.6	21666
1982	5.1	19.6	18380	19.6	24504	19.6	25375
1983	11	84	17786	84	23647	84	25284
1984	7.5	40.7	17572	40.7	22195	40.7	24486
1985	9.6	72.9	17231	72.9	22160	72.9	24645
1986	5.5	19.5	15761	19.5	21088	19.5	23550
1987	5.1	19.5	13078	19.5	16998	19.5	20789
[truncated: 1,656 more rows]

## Sheet: BCM-7482CR_110324_A3_20X_1
	Value
Cell Count	2237
Object Size	9.3
Object Area	76.9
Object Sum Area	172000
Object Mean[Green]	14835
Object Area[Red]	76.9
Object Sum Area[Red]	172000
Object Mean[Red]	19484
Object Area[Blue]	76.9
Object Sum Area[Blue]	172000
Object Mean[Blue]	23589
#	Size	Area	Mean[Green]	Area[Red]	Mean[Red]	Area[Blue]	Mean[Blue]
1	16.4	197	10433	197	13564	197	20103
2	9.7	67.1	13676	67.1	18628	67.1	23741
3	7.7	44.2	14267	44.2	18766	44.2	24410
4	7.1	33.8	9808	33.8	12655	33.8	20948
5	6.7	35.4	6680	35.4	6199	35.4	18835
6	12	106	11529	106	14985	106	21298
7	5.1	19.4	10628	19.4	14118	19.4	19386
8	9	62.6	9303	62.6	11814	62.6	19484
9	5.2	21.3	12136	21.3	17145	21.3	22065
10	5.1	18	16315	18	22400	18	26626
11	6.2	29.5	12051	29.5	17252	29.5	21303
12	12.5	115	9453	115	12589	115	19566
13	9.1	60.9	14466	60.9	19147	60.9	24228
14	6.7	35.2	14325	35.2	18249	35.2	24767
15	6.1	28.1	9621	28.1	11692	28.1	20454
16	6.9	34.3	15388	34.3	20340	34.3	25031
17	14.6	166	10537	166	13537	166	19951
18	8.7	58.1	12255	58.1	16318	58.1	21129
19	7.4	41.1	14288	41.1	19085	41.1	23984
20	5.3	22.3	9844	22.3	12418	22.3	19489
21	7	38	12004	38	15951	38	22283
22	11.5	98.1	11494	98.1	15062	98.1	20918
23	8.5	33.7	15453	33.7	19949	33.7	25631
24	5.4	15.5	13361	15.5	16957	15.5	23070
25	13	132	10729	132	13851	132	20454
26	6.2	28.1	12305	28.1	16358	28.1	21147
27	5.7	24.8	11578	24.8	15155	24.8	20792
28	6.8	35.5	13595	35.5	17631	35.5	23572
29	9.2	58.8	12335	58.8	16754	58.8	20918
30	7.5	36	14011	36	19913	36	23537
31	8.9	61.8	13915	61.8	18517	61.8	23452
32	16.6	216	10284	216	13433	216	19591
33	10.9	74.4	12053	74.4	15782	74.4	21386
34	8.1	49.4	10298	49.4	13060	49.4	20547
35	8.3	53.6	15437	53.6	22356	53.6	25058
36	9.7	74	12952	74	16460	74	22398
37	9.6	72.1	11584	72.1	14740	72.1	21139
38	5.1	20.3	12181	20.3	16282	20.3	21847
39	8.6	58.1	5016	58.1	5250	58.1	13240
40	5.9	27.3	12341	27.3	16525	27.3	21184
41	9	62.6	14002	62.6	19074	62.6	24222
42	6.7	35.5	12262	35.5	16254	35.5	21579
43	6.7	34.1	11993	34.1	15989	34.1	21998
44	7.9	45.9	11038	45.9	13893	45.9	20465
45	8.9	59.6	9224	59.6	11847	59.6	19761
46	6.9	36.4	12255	36.4	15564	36.4	22654
47	9	61.1	13000	61.1	16994	61.1	22444
48	7.5	42	12205	42	16274	42	22242
49	16.7	218	11042	218	14484	218	20680
50	7.4	42.5	13252	42.5	17198	42.5	23095
51	16.6	215	11738	215	15782	215	20939
52	5.3	21.4	13345	21.4	16895	21.4	22953
53	5.5	23.7	15276	23.7	21240	23.7	24758
54	6.6	33.2	11434	33.2	13979	33.2	22349
55	11.8	109	12535	109	16368	109	22448
56	15.8	195	12522	195	16312	195	21694
57	10.2	79.9	11285	79.9	15071	79.9	20540
58	6	23.9	11813	23.9	15422	23.9	21696
59	10	76.3	8633	76.3	11364	76.3	17286
60	5.3	19.8	14021	19.8	18237	19.8	23489
61	6.8	35.7	9372	35.7	12447	35.7	19374
62	5.9	26.5	10373	26.5	12673	26.5	21007
63	13.2	135	8909	135	11103	135	17844
64	7.6	41.1	14196	41.1	17228	41.1	24135
65	7.7	45.6	14661	45.6	18558	45.6	24418
66	5.3	22	8275	22	8379	22	20154
67	5.6	23.4	14351	23.4	18656	23.4	23497
68	7.5	42.7	12311	42.7	15423	42.7	22295
69	11.1	97	11112	97	14756	97	20938
70	6.5	30.8	13953	30.8	18596	30.8	22592
71	7.1	39.1	11499	39.1	14918	39.1	20935
72	5	17.8	13297	17.8	16988	17.8	23938
73	10	77.7	13845	77.7	18181	77.7	23034
74	6.6	32.4	11836	32.4	15420	32.4	21333
75	11.6	104	14824	104	19930	104	23692
76	6.2	27.9	14799	27.9	19311	27.9	24376
77	5.5	21.9	15665	21.9	20682	21.9	25503
78	13.2	132	11869	132	15682	132	21159
79	10.5	86.2	14086	86.2	18944	86.2	23387
80	8	49.8	12490	49.8	15705	49.8	22236
81	8.4	53.1	13481	53.1	16663	53.1	23351
82	5.1	16.6	14317	16.6	18186	16.6	23969
83	5.6	24.3	13550	24.3	17900	24.3	23768
84	6	26.4	14792	26.4	18078	26.4	25344
85	9.5	70.1	14039	70.1	18785	70.1	22934
86	5.3	21.9	11650	21.9	15087	21.9	21269
87	9.8	73.4	12312	73.4	15577	73.4	22145
88	8.5	50	11125	50	15027	50	20682
89	5	19.5	11250	19.5	12353	19.5	22153
90	8.6	55	9007	55	11928	55	18125
91	5.5	18	15710	18	21107	18	25114
92	7.6	38.1	13628	38.1	17810	38.1	22638
93	7	34.6	13120	34.6	17436	34.6	23471
94	13.8	138	12557	138	16447	138	22124
95	7.5	39.9	14073	39.9	17746	39.9	23484
96	11	90.7	15163	90.7	20389	90.7	23957
97	7.9	48.7	10702	48.7	14053	48.7	19150
98	8.4	53.2	15367	53.2	20738	53.2	24540
99	10.4	83.3	9115	83.3	11314	83.3	19112
100	6.7	29.3	15058	29.3	19116	29.3	25373
101	15.6	186	7646	186	10276	186	15301
102	14.8	171	9436	171	11842	171	17947
103	9.8	75	9405	75	12051	75	18838
104	5.4	22.6	13132	22.6	17116	22.6	23397
105	8.2	32.4	14835	32.4	18307	32.4	26154
106	9.8	71.5	11676	71.5	16063	71.5	20948
107	10.4	84	12977	84	16780	84	22459
108	5.5	21.5	16168	21.5	20561	21.5	25673
109	9.6	70.4	13105	70.4	17343	70.4	22688
110	6.3	28.5	15760	28.5	20840	28.5	24391
111	7.3	41.4	10557	41.4	13481	41.4	20387
112	5.1	20.1	13406	20.1	16814	20.1	23490
113	12.8	125	15104	125	20266	125	23830
114	6.5	30.7	14930	30.7	20241	30.7	23841
115	14.2	152	12630	152	16777	152	21750
116	9.4	68.5	12805	68.5	17327	68.5	22114
117	6.1	29.1	11760	29.1	15132	29.1	22052
118	9.4	66.7	14518	66.7	19181	66.7	23880
119	6.5	30.1	13841	30.1	17264	30.1	23392
120	6.9	36	14653	36	19559	36	24464
121	5.8	25.8	13188	25.8	17190	25.8	24398
122	10.2	73.2	9228	73.2	11598	73.2	19916
123	20.6	329	8544	329	11211	329	17194
124	8.3	50.9	15419	50.9	19700	50.9	24664
125	5.2	20	13627	20	18050	20	23108
126	17.3	230	13549	230	17752	230	22467
127	12.6	113	11416	113	15460	113	19969
128	7	37.4	10056	37.4	12430	37.4	19104
129	11.9	111	14702	111	19475	111	23482
130	16.3	168	10207	168	13523	168	19796
131	6.2	29.6	13589	29.6	18339	29.6	21881
132	7.4	33.4	13798	33.4	17569	33.4	24274
133	5.2	20	14587	20	18349	20	24719
134	6.9	35.1	14607	35.1	18784	35.1	24372
135	8.6	56.2	6947	56.2	7910	56.2	15668
136	9.6	70.7	13971	70.7	19044	70.7	23077
137	6.3	30.1	14513	30.1	18753	30.1	24411
138	8.3	43.5	15173	43.5	20277	43.5	24020
139	6.8	34.9	13500	34.9	18279	34.9	22441
140	8.8	54.9	14840	54.9	19937	54.9	23498
141	9.2	62.9	16353	62.9	21440	62.9	25171
142	14.5	162	13262	162	17169	162	22322
143	12.6	124	13567	124	18112	124	22340
144	8.9	61.6	15541	61.6	21308	61.6	24139
145	6.2	30.4	14859	30.4	20133	30.4	24762
146	14	152	12564	152	16635	152	21913
147	6.3	27.6	13870	27.6	16744	27.6	24359
148	5.2	21.1	17434	21.1	22683	21.1	26327
149	12.2	116	14625	116	19092	116	23074
150	11.7	107	13118	107	17788	107	22212
151	5.2	19.8	14770	19.8	19734	19.8	24254
152	9.8	73.9	15111	73.9	20315	73.9	23897
153	12.7	124	12920	124	16697	124	21918
154	7	38.1	15741	38.1	21005	38.1	25143
155	8.9	61	11653	61	15407	61	21929
156	9.5	70.4	14687	70.4	20198	70.4	24002
157	9.7	70.5	13689	70.5	18254	70.5	23101
158	8.8	57.2	12717	57.2	16314	57.2	21240
159	5.6	23.9	13983	23.9	17889	23.9	22594
160	16.1	197	12095	197	15934	197	20663
161	5.6	23.5	14684	23.5	18834	23.5	24204
162	5.3	17.9	9293	17.9	11234	17.9	20351
163	6	27.8	14106	27.8	18508	27.8	23190
164	16.4	208	12309	208	16352	208	21473
165	5.3	17.2	12996	17.2	17296	17.2	22106
166	5.8	25.9	15995	25.9	20769	25.9	24983
167	14.6	159	13075	159	17375	159	22038
168	11.1	94	14514	94	18983	94	23328
169	8.2	52.8	11838	52.8	15409	52.8	20775
170	8.6	55.1	14220	55.1	19478	55.1	23792
171	5.8	22.5	14998	22.5	19105	22.5	24330
172	5	16.3	17551	16.3	22181	16.3	26025
173	6.6	27.5	13997	27.5	18030	27.5	22646
174	15.4	182	12564	182	16651	182	21579
175	5.6	23.5	13415	23.5	17466	23.5	21691
176	9.4	63.7	14955	63.7	19605	63.7	23645
177	6.6	33.6	14404	33.6	19219	33.6	23587
178	6.8	35.3	13709	35.3	19008	35.3	23592
179	7.4	42.1	15210	42.1	19250	42.1	24502
180	7	37.4	15584	37.4	20724	37.4	24530
181	8.6	52.6	12594	52.6	15706	52.6	22022
182	6.3	29.7	15370	29.7	21027	29.7	24611
183	15.5	179	13156	179	17177	179	22535
184	7.6	44.8	13948	44.8	18023	44.8	23393
185	8.2	51	13469	51	17297	51	21981
186	6.5	32	14581	32	19820	32	22611
187	14.3	145	14441	145	18857	145	23366
188	8.4	55	16175	55	21283	55	24757
189	6.5	33.2	15816	33.2	21021	33.2	24464
190	5	19.4	13770	19.4	17033	19.4	24565
191	14.3	161	13976	161	19400	161	23147
192	16.3	187	13478	187	18179	187	22297
193	9.2	64	13422	64	17446	64	22384
194	5.4	22.9	16233	22.9	20757	22.9	24919
195	16.5	188	11899	188	15537	188	21960
196	9.5	66.3	16021	66.3	21842	66.3	25048
197	6.4	29.7	15683	29.7	20463	29.7	25090
198	5.3	21.9	18121	21.9	23985	21.9	26696
199	7	34.9	13543	34.9	18210	34.9	23652
200	12.9	126	13618	126	17818	126	22523
201	5.2	21.2	16634	21.2	22560	21.2	25325
202	8	47.4	14999	47.4	19199	47.4	23858
203	5.4	22.2	16862	22.2	21960	22.2	26189
204	13.4	139	13519	139	17556	139	22750
205	5.2	21.3	16092	21.3	20471	21.3	25859
206	6	26.9	14611	26.9	18907	26.9	24192
207	7	33.8	15239	33.8	20263	33.8	24284
208	6.2	29.7	16047	29.7	20642	29.7	24504
209	8.6	57.8	8642	57.8	11451	57.8	16305
210	10.3	77.3	10373	77.3	12885	77.3	19100
211	5.7	22.9	16516	22.9	20206	22.9	25782
212	5.6	24	15487	24	20583	24	24228
213	5.3	21.9	13434	21.9	17452	21.9	22477
214	5.6	22.9	16846	22.9	21816	22.9	26153
215	10.3	81.4	10769	81.4	13630	81.4	19678
216	6.4	31.6	6308	31.6	7762	31.6	14477
217	16.5	212	12836	212	17663	212	21727
218	6	27.8	15508	27.8	20915	27.8	24072
219	6.8	34	14718	34	18555	34	24488
220	9.3	67.7	11730	67.7	15308	67.7	21191
221	6.4	30.7	13749	30.7	16766	30.7	22943
222	5.3	21.5	15664	21.5	19965	21.5	25303
223	5.1	18.9	16083	18.9	21299	18.9	25608
224	8.3	51.1	7818	51.1	9728	51.1	18128
225	6.1	28.8	13842	28.8	18514	28.8	23396
226	5.8	22.8	14231	22.8	19605	22.8	23708
227	5.1	15.7	13710	15.7	16107	15.7	23700
228	10.9	87.2	15101	87.2	19642	87.2	23879
229	9.6	71.5	10523	71.5	13806	71.5	20611
230	5.5	22.9	12066	22.9	15180	22.9	22920
231	7.7	43.9	15385	43.9	20707	43.9	24056
232	5.2	17	16540	17	22174	17	25819
233	7.2	39.1	13911	39.1	17575	39.1	23731
234	5.9	26.9	14807	26.9	19644	26.9	24693
235	8.9	61.4	11503	61.4	15064	61.4	20554
236	8.1	49.3	16152	49.3	21474	49.3	24597
237	7.7	34.7	15353	34.7	18996	34.7	25016
238	12	113	13953	113	17788	113	22582
239	5.6	22.3	18343	22.3	24877	22.3	26989
240	9.8	68	14611	68	19405	68	23784
241	8.9	58.4	15795	58.4	20519	58.4	25208
242	5.3	18	16857	18	22310	18	25906
243	5.1	19.2	16455	19.2	22025	19.2	25127
244	5.8	25	12885	25	15544	25	22305
245	8.2	51.6	14888	51.6	19395	51.6	23635
246	8	49.4	8533	49.4	10449	49.4	16235
247	5.2	20.2	16752	20.2	21824	20.2	26275
248	6.2	29.1	16659	29.1	22554	29.1	25037
249	7.7	44.1	13933	44.1	18185	44.1	22329
250	11.1	95.2	14583	95.2	18897	95.2	23375
251	9.4	67.7	13058	67.7	16879	67.7	21831
252	16.6	194	11288	194	15124	194	20352
253	8.7	50.9	12724	50.9	16466	50.9	21652
254	8.2	51.2	13338	51.2	17778	51.2	23194
255	9.6	67.4	10097	67.4	12568	67.4	18836
256	7.1	39.4	16269	39.4	21632	39.4	24794
257	12	113	14691	113	19756	113	23412
258	16.2	204	12503	204	16378	204	21066
259	10.9	85.1	14180	85.1	18643	85.1	23045
260	7.8	28.4	15455	28.4	19828	28.4	24633
261	6	27.9	9766	27.9	12362	27.9	18307
262	17.5	231	13751	231	17958	231	22413
263	9.2	65.7	9630	65.7	11535	65.7	18129
264	6.4	30.8	9880	30.8	12030	30.8	19694
265	5.4	20.1	14655	20.1	19037	20.1	22953
266	5.1	19	14069	19	18202	19	22555
267	13.1	131	10089	131	13087	131	19890
268	8	48.8	12958	48.8	16964	48.8	21668
269	6.5	31.6	14650	31.6	18436	31.6	23941
270	5.1	18	15690	18	19644	18	25143
271	11.7	107	10272	107	13325	107	19243
272	9.4	68.4	13839	68.4	17986	68.4	22837
273	6	25.7	12490	25.7	14997	25.7	21834
274	6	25.7	14503	25.7	19256	25.7	23651
275	5.9	25.4	14303	25.4	18815	25.4	23210
276	6.7	33.7	13574	33.7	17317	33.7	22719
277	8.1	50.3	12903	50.3	16616	50.3	22240
278	9.7	69.3	13010	69.3	17675	69.3	22086
279	7.4	42.6	14442	42.6	18145	42.6	23225
280	7.1	38	16064	38	21226	38	25123
281	5.4	21.7	14682	21.7	18691	21.7	23970
282	7.1	38.7	13695	38.7	18213	38.7	22326
283	6.9	37	11712	37	15253	37	20886
284	8.2	52	9544	52	10565	52	18376
285	6.1	28.5	15177	28.5	20080	28.5	23926
286	9.9	75	16087	75	21585	75	25137
287	5.2	19.8	13654	19.8	17747	19.8	23490
288	7.4	43.5	14179	43.5	18695	43.5	23694
289	8	49.8	11818	49.8	15520	49.8	21695
290	18	250	13498	250	17578	250	22734
291	9	59.4	11491	59.4	14257	59.4	21499
292	10.4	76.9	15403	76.9	20728	76.9	24449
293	5	18.4	15005	18.4	19359	18.4	23440
294	21	312	9636	312	12840	312	18295
295	5.2	20.3	14322	20.3	18974	20.3	23634
296	9.3	64.4	14332	64.4	18558	64.4	23626
297	9.4	67.1	13346	67.1	17171	67.1	22465
298	5.5	22.9	14360	22.9	18377	22.9	24331
299	9.5	63.5	14061	63.5	18240	63.5	23248
300	5	17.4	11410	17.4	13678	17.4	23883
301	6.3	30.9	14526	30.9	18759	30.9	23210
302	17.5	223	13564	223	18123	223	22354
303	7	37.1	14214	37.1	18884	37.1	23304
304	5.8	25.6	16868	25.6	21863	25.6	25709
305	5.1	19.6	13318	19.6	16707	19.6	22803
306	5.9	26.3	15625	26.3	20912	26.3	24275
307	5.4	23	17961	23	23436	23	26460
308	5.6	22.5	11674	22.5	13821	22.5	23044
309	6.3	22.4	15169	22.4	19050	22.4	24023
310	10.6	78.1	14406	78.1	18873	78.1	23349
311	5.8	25.9	14775	25.9	18820	25.9	23949
312	11	91.4	15521	91.4	20523	91.4	23787
313	6.8	34.9	17328	34.9	22342	34.9	25945
314	9	62.3	13488	62.3	17377	62.3	22189
315	12.3	116	7991	116	9684	116	16546
316	9.7	72.5	13687	72.5	17957	72.5	22390
317	8.1	50.6	14625	50.6	18448	50.6	24141
318	5.5	22.6	15373	22.6	22040	22.6	24890
319	5.1	20.2	15416	20.2	20717	20.2	25018
320	6.2	25.6	15403	25.6	19066	25.6	24543
321	6.4	31.8	15388	31.8	20583	31.8	24157
322	12.4	118	11036	118	14670	118	19736
323	15.5	185	14209	185	18757	185	22929
324	16.6	213	10432	213	13925	213	18497
325	8.7	55.4	15506	55.4	20829	55.4	25054
326	16.9	216	10183	216	12938	216	19245
327	13.4	138	14186	138	18257	138	22966
328	9.3	66.2	13284	66.2	17132	66.2	22273
329	7.4	37.7	14849	37.7	19872	37.7	23879
330	12.7	125	8265	125	10919	125	16741
331	5.6	23.9	12372	23.9	14897	23.9	21492
332	10.8	85.1	12335	85.1	16248	85.1	21099
333	8.5	53	11975	53	15566	53	21359
334	9.6	71.6	12840	71.6	16749	71.6	21684
335	6.9	36.5	15775	36.5	20672	36.5	24100
336	15.6	165	13550	165	17739	165	22273
337	5.5	21.1	17118	21.1	22725	21.1	26081
338	6.4	31.3	13625	31.3	17116	31.3	23483
339	8	48.2	16006	48.2	20732	48.2	24954
340	11.6	106	13317	106	17589	106	22117
341	5.4	21.9	10586	21.9	12960	21.9	18773
342	5.2	17.8	17865	17.8	24860	17.8	26425
343	6.7	33	17232	33	22634	33	25757
344	10	76.3	13251	76.3	18198	76.3	22437
345	10.9	88.7	14005	88.7	18303	88.7	22805
346	9.5	70.5	9361	70.5	11726	70.5	16649
347	14.6	168	11972	168	17120	168	20270
348	5.3	20.8	13117	20.8	15757	20.8	23241
349	11.1	93.4	13215	93.4	17401	93.4	22068
350	8.3	52.5	13650	52.5	17209	52.5	22576
351	10.2	80.8	15577	80.8	20938	80.8	24406
352	5.6	23.7	14505	23.7	19128	23.7	23532
353	5.2	20.7	14934	20.7	20245	20.7	24072
354	5.1	17.2	11658	17.2	13609	17.2	21043
355	6.6	33.5	12181	33.5	15955	33.5	20248
356	7	36.5	10830	36.5	13357	36.5	20630
357	11.4	95.8	11996	95.8	15761	95.8	21135
358	8.8	58.8	17261	58.8	22961	58.8	25741
359	5.8	24.6	13674	24.6	17785	24.6	22532
360	5.3	21.8	17508	21.8	24103	21.8	25715
361	5.7	24.6	14266	24.6	17501	24.6	23840
362	7.8	42.2	16286	42.2	21083	42.2	25335
363	5.2	20.9	16415	20.9	21645	20.9	25028
364	15.5	184	8867	184	11408	184	17036
365	6.2	28.5	14432	28.5	18133	28.5	24052
366	18.5	267	10875	267	14311	267	19405
367	7.4	34.7	15332	34.7	21857	34.7	23459
368	7.4	42.4	14869	42.4	20034	42.4	23963
369	5.3	20.9	17190	20.9	23247	20.9	25367
370	13.7	143	10304	143	13350	143	19102
371	9.9	75.8	11398	75.8	15172	75.8	20571
372	8.2	51.4	12899	51.4	16752	51.4	21602
373	6.8	36.2	14328	36.2	18500	36.2	23933
374	17.5	238	10775	238	14442	238	19412
375	9.8	73.5	12132	73.5	15853	73.5	21503
376	12	109	13731	109	19579	109	22324
377	6	26.9	11614	26.9	14178	26.9	21790
378	11.2	97.7	13227	97.7	17058	97.7	22108
379	13.5	142	13212	142	17266	142	21692
380	6.5	23.6	13949	23.6	17145	23.6	23541
381	6.6	34	14912	34	18345	34	23824
382	5.9	22.5	16496	22.5	20703	22.5	25287
383	10.9	90.7	12053	90.7	15490	90.7	20961
384	6.5	33.2	17129	33.2	24687	33.2	25339
385	8.4	51.9	13620	51.9	17636	51.9	23062
386	5.1	17.9	14992	17.9	20001	17.9	23844
387	6.9	35.9	14332	35.9	18880	35.9	23215
388	7.5	41.8	8313	41.8	9554	41.8	16044
389	13.3	139	12438	139	16192	139	20994
390	15.4	176	9421	176	12239	176	18190
391	8.6	49.8	13656	49.8	17899	49.8	22355
392	12	114	10533	114	13467	114	19215
393	5.9	26.5	14733	26.5	18132	26.5	24303
394	7.2	39.1	12233	39.1	15953	39.1	21246
395	5.6	23.1	18829	23.1	27010	23.1	27203
396	7	34.4	15119	34.4	18731	34.4	24302
397	7.3	41.3	12265	41.3	15966	41.3	21494
398	11.3	100	13834	100	18417	100	22863
399	13.1	129	13542	129	17366	129	22229
400	6.8	36.2	14563	36.2	18814	36.2	22852
401	17.4	233	13093	233	17326	233	21771
402	14	142	12448	142	16077	142	21597
403	10.1	69.9	13343	69.9	18446	69.9	22302
404	5.5	23.3	16982	23.3	21524	23.3	25787
405	8.5	55.4	8206	55.4	10300	55.4	15278
406	9.4	68.5	14208	68.5	19260	68.5	23095
407	9.9	71.1	11625	71.1	14496	71.1	20281
408	8.6	54.2	13116	54.2	16956	54.2	22927
409	5.2	18.9	14768	18.9	17582	18.9	25137
410	6.7	33.1	19567	33.1	27710	33.1	27577
411	5.1	17.9	15004	17.9	18724	17.9	24437
412	8.6	56.6	12062	56.6	15675	56.6	21762
413	8.3	45.4	11312	45.4	15057	45.4	20380
414	6.5	30.4	14908	30.4	18278	30.4	24838
415	21.6	360	10149	360	13978	360	17910
416	19.5	295	8849	295	11928	295	17201
417	5.3	19.7	19296	19.7	26891	19.7	27666
418	6.8	34.9	13137	34.9	16942	34.9	22126
419	5.7	19.1	16976	19.1	22608	19.1	26042
420	6.4	24.6	14595	24.6	19422	24.6	23126
421	5.8	21.2	14265	21.2	19288	21.2	23287
422	10.8	89.5	10783	89.5	13870	89.5	19103
423	8.3	53	14070	53	18085	53	22871
424	6.3	30.1	14922	30.1	19659	30.1	24268
425	8	49.2	7267	49.2	8084	49.2	16682
426	8.9	62	12212	62	15504	62	21515
427	15.8	166	12383	166	16176	166	21543
428	5.1	20.1	15861	20.1	20442	20.1	24968
429	10.9	92.5	12282	92.5	16240	92.5	21448
430	8.7	57.1	14957	57.1	19529	57.1	24096
431	8.2	43.8	11459	43.8	15050	43.8	20362
432	6.9	37.7	15218	37.7	19853	37.7	24002
433	8	48.3	9497	48.3	11356	48.3	17797
434	5.7	23.6	12697	23.6	16471	23.6	24060
435	6.8	30.3	16378	30.3	22642	30.3	24647
436	14.8	168	9996	168	12592	168	18094
437	13.2	138	9508	138	12503	138	17005
438	10	77.5	15298	77.5	20576	77.5	24354
439	10.2	81.2	11712	81.2	15167	81.2	20428
440	14.1	149	12652	149	16994	149	21075
441	16.8	209	12052	209	16054	209	20469
442	9.4	68.5	15588	68.5	20609	68.5	24205
443	10.9	83.1	11896	83.1	15542	83.1	20650
444	8	45.6	12047	45.6	15585	45.6	21075
445	5.4	19.6	15020	19.6	19238	19.6	23836
446	10.3	77.9	17721	77.9	25411	77.9	26292
447	6.8	36.4	14004	36.4	18553	36.4	22504
448	12.1	108	15269	108	20159	108	23605
449	5.9	26.4	17648	26.4	24668	26.4	25879
450	9.7	74.1	14572	74.1	19989	74.1	23591
451	9.5	68.9	15074	68.9	19532	68.9	23686
452	5.6	23.1	16537	23.1	20991	23.1	25263
453	6.9	37	14928	37	19783	37	23654
454	5.3	18.4	15293	18.4	18775	18.4	25152
455	7	31.2	18663	31.2	25032	31.2	27113
456	5.4	14.4	17298	14.4	23021	14.4	25722
457	5	19.2	16039	19.2	20767	19.2	24697
458	7.2	40.7	15950	40.7	21834	40.7	24664
459	8.9	59.5	7164	59.5	8715	59.5	15562
460	5.8	25.6	15209	25.6	21063	25.6	24282
461	5.2	16.3	15153	16.3	19675	16.3	25948
462	15.9	196	11177	196	14358	196	19054
463	16.5	208	14449	208	19795	208	22498
464	9.2	59	12360	59	15675	59	22050
465	10.1	77.7	13867	77.7	17793	77.7	23039
466	12.3	114	13342	114	16920	114	22589
467	7.4	40.3	13661	40.3	18055	40.3	22995
468	12	105	15211	105	20084	105	23704
469	16.5	210	8437	210	10988	210	16454
470	11.1	96.3	7833	96.3	9166	96.3	15308
471	9.4	69	11442	69	14689	69	21126
472	5.5	23.6	19176	23.6	27925	23.6	27239
473	6.8	31.8	16298	31.8	21080	31.8	25207
474	16.9	199	13652	199	17409	199	22557
475	8.3	53.6	13841	53.6	18505	53.6	22352
476	5.5	21.7	12625	21.7	17131	21.7	22049
477	5.4	21.2	15463	21.2	19110	21.2	24618
478	10.7	85.5	16676	85.5	22112	85.5	24813
479	14.1	145	10741	145	13741	145	19653
480	11.4	98.8	12542	98.8	16712	98.8	21709
481	9	59.8	12681	59.8	16018	59.8	21310
482	10.4	84.4	10189	84.4	12836	84.4	19614
483	8.5	54.8	9675	54.8	12249	54.8	18377
484	9.2	66.6	12584	66.6	16907	66.6	21307
485	5.4	22.8	16491	22.8	21583	22.8	25132
486	7	33.1	13905	33.1	17941	33.1	22626
487	20.6	331	12377	331	17284	331	20548
488	8.3	49.8	15278	49.8	19968	49.8	24036
489	5.1	20.2	13892	20.2	17103	20.2	22870
490	10.3	79.1	11318	79.1	14739	79.1	21227
491	12.2	115	11752	115	15210	115	20331
492	7.1	38.5	16054	38.5	20309	38.5	24884
493	5.3	21.7	8751	21.7	10392	21.7	18962
494	10.6	84.7	12919	84.7	17355	84.7	21723
495	11.7	107	15228	107	19243	107	23829
496	8.7	55.5	15270	55.5	20632	55.5	24129
497	10	77.9	13924	77.9	19011	77.9	23005
498	5.8	21.2	13710	21.2	17718	21.2	22812
499	7.3	42.2	18336	42.2	23788	42.2	26595
500	10.4	82.8	17869	82.8	23892	82.8	26067
501	8.5	56.4	10141	56.4	12972	56.4	19239
502	7.2	37.9	15448	37.9	20775	37.9	24232
503	11.9	111	9713	111	13181	111	17602
504	22.6	400	11065	400	15607	400	19113
505	6.4	31	13256	31	16333	31	22506
506	5.2	20.2	18075	20.2	23069	20.2	26473
507	7.1	39.4	16350	39.4	21834	39.4	24473
508	8.7	54.3	16548	54.3	22252	54.3	25659
509	13.5	143	12975	143	17047	143	21876
510	10.1	77.2	16224	77.2	21455	77.2	24605
511	8.1	52.1	12958	52.1	16514	52.1	21804
512	7.8	46.9	12689	46.9	15966	46.9	22100
513	7.8	47.5	9987	47.5	11869	47.5	18484
514	8.4	52.3	14026	52.3	17934	52.3	23027
515	18.9	278	11222	278	14331	278	20015
516	5.6	24.3	15828	24.3	21612	24.3	24978
517	20.4	315	14450	315	18923	315	23348
518	7.2	39.7	14348	39.7	18183	39.7	24313
519	6.6	32.5	12563	32.5	16486	32.5	21203
520	6.3	27	16891	27	21475	27	25410
521	5.2	19	14134	19	17253	19	23734
522	18.1	257	15000	257	20200	257	23641
523	6.9	34.9	17722	34.9	23289	34.9	25730
524	5.1	9.98	20348	9.98	26568	9.98	28086
525	10.9	92.1	14014	92.1	17969	92.1	22700
526	10.5	82.9	14412	82.9	18646	82.9	23193
527	5.5	23.5	17958	23.5	24029	23.5	26311
528	13.5	133	13383	133	17237	133	21944
529	14.6	166	12180	166	15498	166	20581
530	5.3	21.9	14594	21.9	18689	21.9	23216
531	5.6	23.6	18258	23.6	24071	23.6	26666
532	12.5	116	11802	116	16420	116	20543
533	12.8	124	12825	124	17491	124	21384
534	6	27.5	16640	27.5	22852	27.5	25572
535	5.9	25.7	13583	25.7	17108	25.7	22076
536	10.6	82.9	14446	82.9	18839	82.9	23315
537	5.1	20.6	18113	20.6	23456	20.6	26671
538	10.6	81.4	14283	81.4	18699	81.4	23027
539	6.1	27.9	17325	27.9	22541	27.9	25725
540	10.5	84.2	12008	84.2	15300	84.2	20729
541	7.9	48.6	15850	48.6	19778	48.6	24783
542	7.7	46.1	16338	46.1	21541	46.1	24526
543	13.4	141	15344	141	20104	141	24016
544	6.9	37	13602	37	18043	37	22157
545	9.6	63.3	9777	63.3	12493	63.3	18564
546	6	26.7	17871	26.7	23040	26.7	26136
547	6.6	32.9	15403	32.9	19840	32.9	23757
548	6.7	35.1	8104	35.1	9517	35.1	15270
549	7.5	42.8	18833	42.8	24537	42.8	27096
550	7.3	35.9	12375	35.9	15102	35.9	21155
551	11.5	104	12416	104	16552	104	20788
552	8.7	49.3	13686	49.3	17115	49.3	22931
553	6.2	26.7	14134	26.7	18062	26.7	22771
554	7.5	37.1	14033	37.1	18102	37.1	22498
555	6.3	29.3	14564	29.3	19062	29.3	23800
556	5.5	19.4	18180	19.4	22638	19.4	27257
557	10.9	78	9034	78	11230	78	18000
558	6.2	29.8	16273	29.8	21348	29.8	24909
559	6	26.3	12488	26.3	15137	26.3	22206
560	11.7	106	12907	106	16627	106	21519
561	5.9	25.2	12833	25.2	16092	25.2	21391
562	11.6	106	16302	106	21333	106	24757
563	5.7	22.8	13638	22.8	17747	22.8	22441
564	26.5	543	15036	543	19845	543	23502
565	9.9	74	13438	74	17682	74	22131
566	9.4	65.4	8159	65.4	9930	65.4	16793
567	13.5	118	8931	118	11370	118	16960
568	10.6	84.6	13853	84.6	18541	84.6	22929
569	7	37.6	13127	37.6	17328	37.6	21748
570	7.6	44.8	14560	44.8	20332	44.8	23216
571	5.7	23.6	15988	23.6	20741	23.6	24469
572	7.1	39.2	13800	39.2	18149	39.2	22786
573	6.7	33.4	13409	33.4	16918	33.4	22496
574	9.6	67.1	16203	67.1	21517	67.1	24457
575	9.8	69.1	15743	69.1	20213	69.1	24702
576	5.8	24.8	15313	24.8	20284	24.8	24802
577	5.3	21.3	13270	21.3	17850	21.3	21551
578	10.3	83.6	13511	83.6	17073	83.6	23413
579	20	283	14521	283	19242	283	23115
580	5.7	25.4	13642	25.4	18108	25.4	22481
581	8.7	58.3	14630	58.3	20056	58.3	23252
582	10.2	77.1	9528	77.1	12243	77.1	19175
583	14.3	155	14569	155	19045	155	23156
584	13.1	135	13785	135	17742	135	22824
585	5	18.1	15502	18.1	20163	18.1	24752
586	21.6	367	13855	367	18057	367	22201
587	5.8	25.4	18960	25.4	24046	25.4	26871
588	5.4	19.5	16551	19.5	21194	19.5	25786
589	8.2	52.5	13907	52.5	18038	52.5	22780
590	11.5	95.4	8107	95.4	10325	95.4	16556
591	13.5	143	14341	143	19628	143	23172
592	6.1	28.7	16526	28.7	20713	28.7	25039
593	6.3	30.3	13177	30.3	16566	30.3	21978
594	7.5	42.2	14028	42.2	18385	42.2	22806
595	10.1	78.9	16150	78.9	20874	78.9	24901
596	7.5	38.7	15999	38.7	20690	38.7	24100
597	17.3	234	12257	234	16306	234	20849
598	9.5	64.8	14855	64.8	19556	64.8	23257
599	7.2	34.2	13478	34.2	16619	34.2	21856
600	11.2	98.7	9166	98.7	11073	98.7	16925
601	8.9	58.2	14459	58.2	18610	58.2	23562
602	7.2	36	14894	36	19696	36	23503
603	5.1	19.6	18734	19.6	25398	19.6	26609
604	6.4	29.9	16552	29.9	21242	29.9	25317
605	6.9	32.4	14597	32.4	18415	32.4	23320
606	8.6	53.7	16523	53.7	21435	53.7	25079
607	12.8	109	9655	109	12459	109	18388
608	5	19.4	15440	19.4	20609	19.4	23388
609	7.9	48	11411	48	14378	48	20726
610	17.4	224	9131	224	11806	224	16919
611	7.3	40	16675	40	23456	40	24898
612	10.5	86.1	14461	86.1	19108	86.1	23100
613	7.2	40	13726	40	17428	40	23117
614	5.7	24.3	17628	24.3	24472	24.3	25495
615	10.8	91.7	12126	91.7	15769	91.7	21849
616	5	17.9	16050	17.9	20885	17.9	24913
617	16.3	201	14233	201	18706	201	23222
618	10.7	88	11785	88	15082	88	20265
619	6.1	28.5	19194	28.5	26193	28.5	27158
620	10.5	81.9	13206	81.9	17395	81.9	22159
621	5.5	18.7	16219	18.7	20915	18.7	25119
622	5.4	22.5	15772	22.5	20921	22.5	24389
623	6.6	31.9	13795	31.9	17682	31.9	22490
624	10.2	79.6	15611	79.6	20304	79.6	24075
625	6.9	37.2	14175	37.2	18030	37.2	22571
626	11.5	91.1	13344	91.1	17661	91.1	22261
627	13.8	149	13460	149	17725	149	22337
628	11.9	109	14369	109	19018	109	22949
629	11.4	96.9	12661	96.9	16310	96.9	21500
630	14.6	163	15174	163	19884	163	23747
631	7	35.7	17203	35.7	22062	35.7	25615
632	7.6	42.7	16737	42.7	21873	42.7	25145
633	10.9	93.4	12952	93.4	16369	93.4	21954
634	6.3	28.1	14889	28.1	18884	28.1	23633
635	11.7	108	14721	108	19639	108	23399
636	6.2	28	15754	28	20894	28	24852
637	5.8	23.9	15817	23.9	19532	23.9	24434
638	10.6	86.8	15697	86.8	20349	86.8	24241
639	8.8	51.9	14171	51.9	18277	51.9	23250
640	5.1	19.4	17578	19.4	22823	19.4	25796
641	10.1	78.6	11784	78.6	15568	78.6	20167
642	21.2	350	13624	350	18338	350	22302
643	7.5	41	14842	41	19160	41	23459
644	6.5	31.3	14389	31.3	19680	31.3	22926
645	6.4	29.9	17137	29.9	23053	29.9	25483
646	5.7	21.5	17098	21.5	21852	21.5	25394
647	5.6	24.8	14087	24.8	16829	24.8	24521
648	10.9	87.4	10076	87.4	12857	87.4	18954
649	9.9	75.1	15805	75.1	21056	75.1	24332
650	7.5	41.1	15631	41.1	20942	41.1	24137
651	10	75.6	16690	75.6	21837	75.6	25162
652	10.1	80.7	15011	80.7	19893	80.7	23792
653	5.5	22.3	18032	22.3	23015	22.3	26344
654	12.7	125	15985	125	21245	125	24582
655	7.9	46.6	14801	46.6	18823	46.6	23229
656	8.6	55.9	17072	55.9	22262	55.9	25568
657	5.7	18.4	15531	18.4	19261	18.4	24636
658	5.1	19.7	18881	19.7	25159	19.7	27124
659	5.4	22.3	19048	22.3	24733	22.3	27154
660	6.1	27	16332	27	20580	27	25116
661	12.5	123	13901	123	18317	123	22404
662	6.2	29.2	14093	29.2	17453	29.2	23463
663	10.8	90.2	14598	90.2	19556	90.2	23869
664	5	19.4	18212	19.4	23588	19.4	26787
665	15.3	184	11441	184	14580	184	20350
666	6	28	13641	28	17341	28	23986
667	6.1	27.5	13672	27.5	17279	27.5	22714
668	9.5	69.4	17231	69.4	22501	69.4	25496
669	10.2	75	13297	75	17795	75	22068
670	7.4	40.3	11327	40.3	14038	40.3	19325
671	8.9	61.6	16106	61.6	20164	61.6	24588
672	12	113	14954	113	20955	113	23637
673	8.9	59.5	15938	59.5	21392	59.5	24291
674	5.1	19.6	16058	19.6	20057	19.6	24280
675	5.5	21.2	15784	21.2	20562	21.2	24070
676	6.4	25.4	13917	25.4	18731	25.4	23077
677	5.4	22.6	17767	22.6	23966	22.6	26123
678	7.7	46.9	16589	46.9	21800	46.9	24898
679	6.2	28.6	15504	28.6	20535	28.6	23896
680	7.3	41.6	15048	41.6	19606	41.6	23790
681	11.9	110	14267	110	19961	110	23211
682	6.2	28.4	15753	28.4	19859	28.4	24911
683	5.5	16.4	20042	16.4	26430	16.4	27778
684	5	18.9	17904	18.9	25282	18.9	25629
685	9.5	63.7	8802	63.7	11150	63.7	18134
686	10	75.1	12395	75.1	17487	75.1	21013
687	9.3	67.6	15303	67.6	20754	67.6	24405
688	9.7	72.7	15626	72.7	20512	72.7	24048
689	14.8	160	11989	160	15465	160	20490
690	13.8	148	15151	148	20109	148	24024
691	15.2	178	12944	178	16668	178	21818
692	5.7	22.5	14565	22.5	18084	22.5	26492
693	10.5	84.5	15622	84.5	20613	84.5	24279
694	5	18.1	19133	18.1	24882	18.1	27143
695	7.5	39.9	14759	39.9	18442	39.9	24133
696	11.3	99.1	15892	99.1	21042	99.1	24575
697	12.4	109	10970	109	13855	109	19376
698	18.5	265	13416	265	17588	265	21892
699	6.3	28.2	14688	28.2	19605	28.2	23043
700	5.5	23.9	18264	23.9	25574	23.9	26736
701	7.3	39.9	16114	39.9	20712	39.9	24361
702	5.7	24.8	14187	24.8	17692	24.8	23447
703	9.8	74.7	15336	74.7	19950	74.7	23721
704	6.9	37	14219	37	19059	37	23091
705	5.2	20.3	15605	20.3	20985	20.3	24013
706	10	77.9	12560	77.9	16741	77.9	21386
707	8.6	57.3	18690	57.3	23805	57.3	26465
708	19.6	297	14819	297	19556	297	23189
709	5.7	25.6	17364	25.6	22331	25.6	25308
710	6.3	26.2	15665	26.2	20676	26.2	24360
711	8.4	54	13512	54	18869	54	22647
712	6	28.1	16020	28.1	19737	28.1	24745
713	12.7	121	10364	121	13848	121	19059
714	6	27.4	16410	27.4	20622	27.4	25695
715	9.2	65.5	12488	65.5	16653	65.5	22510
716	6.3	27.9	15482	27.9	20364	27.9	24562
717	5.2	19.4	16187	19.4	21151	19.4	25452
718	8.4	53.7	14698	53.7	19046	53.7	23981
719	7	35.4	17189	35.4	22963	35.4	25469
720	10.5	86.3	14104	86.3	18159	86.3	22372
721	6.8	36	14525	36	19531	36	23060
722	13	123	16158	123	22329	123	24569
723	5.5	22.9	14004	22.9	18077	22.9	23534
724	7.4	39.6	15509	39.6	20131	39.6	24800
725	8	45.6	14689	45.6	18203	45.6	23151
726	15.8	188	15415	188	19965	188	23815
727	7.5	34	15708	34	19902	34	24537
728	9.5	67	15178	67	19582	67	23931
729	5.6	22.8	18767	22.8	26231	22.8	27121
730	5.7	25.7	13699	25.7	19408	25.7	21911
731	18.3	260	7408	260	9490	260	14744
732	5.1	18.7	14806	18.7	19200	18.7	24919
733	6.4	31	13352	31	16615	31	22177
734	19.4	267	14772	267	18853	267	23691
735	12.6	122	9574	122	12308	122	17456
736	8.3	45.5	16077	45.5	21239	45.5	24690
737	11.1	95.1	16131	95.1	21148	95.1	24433
738	5.2	21.1	18781	21.1	24934	21.1	26976
739	8.3	48.1	18301	48.1	23775	48.1	26368
740	11.3	99.7	12634	99.7	16977	99.7	21377
741	8	48.7	18675	48.7	24494	48.7	26739
742	10.6	86.2	13929	86.2	18623	86.2	22639
743	5.2	20.1	19163	20.1	25185	20.1	27139
744	7.6	39.7	15373	39.7	20436	39.7	23772
745	7.6	40.8	15106	40.8	19795	40.8	23855
746	9.7	53.8	14494	53.8	19166	53.8	22959
747	6.9	36.9	9093	36.9	11593	36.9	16956
748	12.3	119	14649	119	19231	119	23054
749	5.1	20.2	14321	20.2	19953	20.2	23956
750	7	38	12431	38	14984	38	22088
751	6.8	35.8	11068	35.8	14434	35.8	19696
752	8	47.8	13140	47.8	16715	47.8	22223
753	6.5	31.9	14596	31.9	19071	31.9	23332
754	6.9	30.1	15135	30.1	18697	30.1	24891
755	11.5	98.2	13647	98.2	17723	98.2	22488
756	9.1	63.8	13599	63.8	17511	63.8	23244
757	13.1	133	14733	133	19182	133	23128
758	5.1	15.1	17506	15.1	23088	15.1	26378
759	6.2	19.2	15595	19.2	21193	19.2	24921
760	7.1	34.4	14790	34.4	19117	34.4	23837
761	11	93.6	8983	93.6	11718	93.6	17381
762	8.3	52.3	17458	52.3	22546	52.3	26069
763	11	92.3	14379	92.3	18494	92.3	22907
764	14.4	162	11393	162	15206	162	20231
765	6.5	33.5	16246	33.5	21769	33.5	24834
766	8.6	55.1	15979	55.1	21331	55.1	24566
767	5.6	24.5	18138	24.5	23102	24.5	26190
768	5.7	24.5	18882	24.5	25073	24.5	27002
769	5.8	19.2	13833	19.2	17642	19.2	22461
770	11	88.6	14853	88.6	18926	88.6	23408
771	7.5	42.4	17444	42.4	22892	42.4	25802
772	6	23.3	15233	23.3	19494	23.3	23763
773	5.1	19.7	16633	19.7	21603	19.7	25025
774	9.4	66.8	14021	66.8	18342	66.8	22321
775	8.4	52.7	12649	52.7	15960	52.7	21658
776	9.5	65.7	14907	65.7	19969	65.7	23448
777	7.8	39.7	18798	39.7	24258	39.7	26656
778	7.2	40.5	15663	40.5	20447	40.5	25013
779	11.4	102	16535	102	21802	102	24689
780	5.2	20.3	18073	20.3	22890	20.3	26623
781	8	46.3	15213	46.3	20658	46.3	23980
782	6.9	36.4	15583	36.4	20514	36.4	24312
783	5.4	21.4	17493	21.4	22775	21.4	25637
784	11.9	106	14350	106	18781	106	22862
785	14.3	161	13567	161	17880	161	22010
786	10.9	90.1	15009	90.1	20009	90.1	23720
787	8	49.7	15124	49.7	19221	49.7	23525
788	8.8	57.3	12983	57.3	16706	57.3	22207
789	8.2	52.2	15862	52.2	19404	52.2	24506
790	12.4	120	14310	120	18581	120	22580
791	7.8	46.3	17215	46.3	22289	46.3	25683
792	8.4	53.1	17141	53.1	22422	53.1	25749
793	6	25.3	15387	25.3	19065	25.3	24380
794	6.9	37.1	16653	37.1	21940	37.1	25250
795	8.8	60.7	17848	60.7	24487	60.7	25788
796	10.5	86.1	13484	86.1	17921	86.1	22295
797	14.4	161	13989	161	18211	161	22537
798	5.1	20.2	17405	20.2	22380	20.2	26056
799	8.9	60.3	13378	60.3	17355	60.3	21831
800	10.5	81.3	7588	81.3	9479	81.3	16901
801	6.4	28.1	18207	28.1	22924	28.1	26535
802	6.4	27.6	17725	27.6	23662	27.6	26326
803	12.1	112	11963	112	15435	112	20561
804	7.5	41.8	16399	41.8	21857	41.8	24556
805	11.2	95.3	15618	95.3	20752	95.3	24022
806	5	18	16328	18	20719	18	24949
807	9.8	63.7	15567	63.7	20137	63.7	23807
808	6.1	28.7	17594	28.7	23061	28.7	25807
809	5.5	23.5	16494	23.5	20912	23.5	25333
810	7.4	42.8	14828	42.8	19074	42.8	24295
811	12.3	113	15162	113	20142	113	23657
812	6.6	31.3	14577	31.3	18698	31.3	23430
813	5.1	19.2	17252	19.2	22834	19.2	25543
814	6.6	32.5	11901	32.5	15084	32.5	20499
815	5.2	20	15132	20	20036	20	23990
816	8.3	50.4	14682	50.4	21480	50.4	23583
817	7	35.5	17075	35.5	22439	35.5	25535
818	6.1	27.9	18165	27.9	23242	27.9	26715
819	6.6	33.1	14142	33.1	17892	33.1	23474
820	5.4	20.7	14814	20.7	19185	20.7	23794
821	6.4	22.3	15795	22.3	19213	22.3	24328
822	15.2	180	14333	180	20857	180	23592
823	5	18.4	17432	18.4	22678	18.4	25683
824	18.6	261	16369	261	21710	261	24516
825	6.4	31.8	15350	31.8	20366	31.8	23517
826	6.8	33.5	15202	33.5	20404	33.5	24029
827	5	17.7	15203	17.7	20053	17.7	24759
828	11.9	111	13959	111	17940	111	22781
829	6.9	36.5	14724	36.5	18256	36.5	22870
830	7.9	41.6	15377	41.6	19316	41.6	24239
831	5.2	20.5	18583	20.5	23608	20.5	26783
832	6.2	24.5	15732	24.5	20103	24.5	24247
833	5.1	20.5	19469	20.5	24226	20.5	27538
834	5.6	22.2	17917	22.2	23336	22.2	26246
835	10.4	82.8	13952	82.8	18918	82.8	22592
836	5.9	26	15005	26	19412	26	23713
837	5.8	23.4	17652	23.4	22883	23.4	25780
838	5.3	21.3	12153	21.3	15142	21.3	21479
839	7.1	38.6	13865	38.6	17922	38.6	24018
840	7	36.3	16875	36.3	22137	36.3	25622
841	6.9	32.3	17116	32.3	21401	32.3	26017
842	13.7	146	15284	146	20291	146	23596
843	5.7	25.7	14349	25.7	17562	25.7	23152
844	8.5	48.4	9322	48.4	11479	48.4	19536
845	9	57.7	17452	57.7	22955	57.7	25368
846	5.6	22.5	16340	22.5	20850	22.5	25518
847	9.2	63.3	14388	63.3	18101	63.3	23464
848	6.4	27.8	17120	27.8	21493	27.8	25984
849	5.7	22.8	13579	22.8	17919	22.8	22776
850	13.1	125	12363	125	16692	125	20117
851	6.7	34.8	14329	34.8	18250	34.8	22549
852	8.5	42.4	16228	42.4	21260	42.4	24530
853	5.9	26.8	18872	26.8	24738	26.8	27025
854	6	26.8	18509	26.8	24326	26.8	26575
855	5.3	21.8	18465	21.8	24565	21.8	26796
856	10.2	78.9	17289	78.9	22928	78.9	25352
857	12.9	126	11982	126	15669	126	21134
858	11.5	94.9	13175	94.9	16613	94.9	21837
859	5.4	20.8	16053	20.8	21229	20.8	24390
860	7	37.1	13165	37.1	16142	37.1	23505
861	7.8	38.7	11774	38.7	15120	38.7	20222
862	8	49.8	13685	49.8	18535	49.8	21988
863	8.2	49.2	12535	49.2	16862	49.2	21500
864	8.5	53.6	16485	53.6	21838	53.6	24862
865	5.5	21.9	16111	21.9	20296	21.9	25002
866	8.3	46.1	13582	46.1	17646	46.1	22148
867	13.7	135	15195	135	19808	135	23533
868	5.2	20.8	15237	20.8	19412	20.8	23412
869	12.8	122	15449	122	20169	122	23970
870	5.1	18.9	20131	18.9	28008	18.9	27845
871	10.5	86.5	12800	86.5	16864	86.5	21604
872	6.3	31.3	18137	31.3	23656	31.3	26224
873	8.2	52.6	11550	52.6	14632	52.6	20119
874	5.8	25.1	11200	25.1	13777	25.1	20025
875	9.5	71.2	17024	71.2	21680	71.2	25711
876	7	38.6	16648	38.6	21034	38.6	25490
877	5.8	22.6	16803	22.6	20223	22.6	25350
878	10.2	77.5	16762	77.5	21961	77.5	24911
879	9.9	76.4	11804	76.4	16053	76.4	20757
880	9.8	69.5	15541	69.5	20431	69.5	24015
881	5	18.7	16833	18.7	22062	18.7	25680
882	5.5	23.4	14400	23.4	18687	23.4	22910
883	5.1	18.5	17643	18.5	21832	18.5	26430
884	7.3	34.9	15734	34.9	19986	34.9	24520
885	13.7	146	11204	146	14410	146	19540
886	16.3	204	14970	204	19657	204	23486
887	5.2	20.5	16047	20.5	20692	20.5	24966
888	11.9	107	13608	107	17634	107	22132
889	9.2	66.2	15965	66.2	20328	66.2	24364
890	7.6	43.6	16545	43.6	21900	43.6	25627
891	9.5	69.4	14097	69.4	17995	69.4	22689
892	8.1	50.2	18218	50.2	23749	50.2	26682
893	10.1	76.4	17756	76.4	22921	76.4	26167
894	11.8	108	14134	108	18576	108	22464
895	6.1	28	15228	28	19890	28	24423
896	8	46	16631	46	21669	46	25204
897	9.3	66.6	12962	66.6	16839	66.6	21525
898	5.9	26.3	17116	26.3	22722	26.3	25240
899	7.1	37.9	15478	37.9	19675	37.9	24655
900	5.4	16.6	16601	16.6	21296	16.6	25130
901	6.3	21.4	19508	21.4	25009	21.4	27739
902	5.3	18.6	16255	18.6	21243	18.6	24701
903	11.3	87.8	15331	87.8	20157	87.8	23845
904	5.4	20.2	15083	20.2	19284	20.2	23778
905	6.8	34.4	15393	34.4	19281	34.4	24656
906	5.9	25.1	14250	25.1	18634	25.1	22921
907	6.5	32	18530	32	24587	32	26846
908	24.8	481	6204	481	8107	481	12492
909	6.3	28.6	16124	28.6	21737	28.6	25000
910	9	63.8	18773	63.8	24235	63.8	26776
911	9	62.7	14021	62.7	18201	62.7	22691
912	16.2	188	10937	188	13799	188	19045
913	6	27.1	17721	27.1	22503	27.1	26349
914	9.3	63.4	16296	63.4	21170	63.4	24485
915	7.1	38.6	14991	38.6	18868	38.6	23760
916	11.4	102	15485	102	20299	102	23783
917	9.6	70.6	12865	70.6	17085	70.6	21231
918	6.4	31.2	16842	31.2	21630	31.2	25431
919	5.4	19.2	19136	19.2	24697	19.2	26978
920	5.1	17.9	16350	17.9	20817	17.9	26109
921	5.4	22.9	14601	22.9	19012	22.9	24095
922	7.2	40.2	17936	40.2	23955	40.2	26043
923	6.4	28.8	16352	28.8	21252	28.8	24742
924	13.3	138	14328	138	18602	138	22806
925	7.2	40.2	14662	40.2	18149	40.2	23398
926	6.3	27.9	12846	27.9	16112	27.9	22298
927	11.7	100	13127	100	17047	100	22160
928	9.8	74.4	14668	74.4	19784	74.4	23409
929	12	111	9942	111	13001	111	18361
930	5.6	24.7	19266	24.7	25163	24.7	27111
931	12.8	119	15117	119	19872	119	23203
932	7.7	46.1	14263	46.1	18429	46.1	23240
933	9.5	70.6	18404	70.6	24880	70.6	26591
934	15.1	170	13741	170	17393	170	22639
935	9.2	64.2	12080	64.2	15379	64.2	20994
936	13.8	150	13703	150	18104	150	22126
937	8.8	59	8440	59	10113	59	17037
938	7.5	43.6	16288	43.6	20919	43.6	24947
939	5.9	25	15810	25	20313	25	24129
940	12.9	126	13637	126	17334	126	22520
941	7.9	47.6	10068	47.6	12366	47.6	17977
942	7	34.9	15658	34.9	19907	34.9	24313
943	7.2	38.7	13960	38.7	18207	38.7	22784
944	7.5	43.6	14787	43.6	19281	43.6	23787
945	6.4	31.2	17787	31.2	22963	31.2	25926
946	6.3	30.2	19236	30.2	26061	30.2	27398
947	5.1	15.9	20294	15.9	25984	15.9	27924
948	10.5	81.2	13279	81.2	18217	81.2	22829
949	9.2	65.5	15524	65.5	20867	65.5	23916
950	8.9	59	14177	59	17928	59	22810
951	7.9	48.7	16260	48.7	21680	48.7	25025
952	15.8	177	16715	177	22613	177	25244
953	6.5	32.6	15664	32.6	20837	32.6	24565
954	12	108	15471	108	20283	108	24650
955	10.5	83.9	15336	83.9	20000	83.9	24276
956	7.7	38.3	15003	38.3	19527	38.3	24035
957	5.8	25.6	15603	25.6	20566	25.6	24312
958	15.3	171	12521	171	16254	171	21134
959	10	77.7	12891	77.7	16681	77.7	21567
960	8.6	58.3	17054	58.3	22800	58.3	25301
961	9.1	64.8	14690	64.8	18915	64.8	22823
962	17.6	202	12044	202	16460	202	20711
963	9.8	70.6	14592	70.6	18691	70.6	23176
964	5.1	17.9	14605	17.9	18507	17.9	23487
965	5.9	27.3	15899	27.3	20620	27.3	24754
966	7.5	43.3	14503	43.3	19375	43.3	23510
967	6.3	26.9	16593	26.9	20993	26.9	24849
968	7.6	40.2	17168	40.2	22206	40.2	25427
969	5.3	21.9	16112	21.9	20445	21.9	24746
970	5.1	19.5	19856	19.5	26153	19.5	27633
971	7.2	33.2	10479	33.2	13101	33.2	18747
972	9.7	72.3	10927	72.3	13985	72.3	19692
973	6.1	29.1	15542	29.1	20227	29.1	23789
974	6.8	35.9	18494	35.9	24413	35.9	26631
975	5.6	24.3	17562	24.3	23286	24.3	26012
976	5.9	24.7	19849	24.7	26549	24.7	27642
977	10.4	78.1	10923	78.1	13459	78.1	19559
978	8.4	53.2	16427	53.2	20989	53.2	24748
979	11.9	109	14190	109	18017	109	22655
980	7.8	45.5	13486	45.5	18206	45.5	22556
981	11.1	95.2	15517	95.2	20267	95.2	23776
982	15.6	184	14095	184	17953	184	22417
983	6.2	22.9	16960	22.9	21621	22.9	25633
984	5.6	14.9	17324	14.9	21997	14.9	25983
985	7.5	43.9	16026	43.9	21020	43.9	24748
986	13.4	133	13827	133	18518	133	22709
987	6.2	27.3	15852	27.3	20046	27.3	26006
988	9.4	66.7	13233	66.7	17050	66.7	22385
989	5.6	24.1	10133	24.1	12098	24.1	18889
990	6.1	25.8	13312	25.8	16565	25.8	22568
991	13.1	130	11536	130	15151	130	20350
992	5.9	25.2	19519	25.2	26201	25.2	27478
993	9.4	66.6	14784	66.6	19095	66.6	23758
994	14.2	151	15595	151	20340	151	23980
995	10.6	77.5	14176	77.5	18205	77.5	22962
996	8.2	50.8	18705	50.8	24324	50.8	26979
997	6.7	34.9	11863	34.9	15272	34.9	20393
998	12.1	107	13456	107	17330	107	22257
999	11.8	108	17073	108	23421	108	25652
1000	5.9	25.2	16733	25.2	21296	25.2	25120
1001	7.4	43.1	11392	43.1	14100	43.1	21012
1002	15.9	198	14828	198	19546	198	23423
1003	10.2	72.1	14665	72.1	18783	72.1	23272
1004	15.2	181	13161	181	17560	181	21697
1005	6.4	28.5	20265	28.5	27457	28.5	28080
1006	6	27.6	18995	27.6	24895	27.6	27115
1007	7.4	37.1	17029	37.1	23111	37.1	25764
1008	8.4	53.6	18502	53.6	23575	53.6	26901
1009	11.1	82.7	10187	82.7	12309	82.7	19100
1010	6	24.8	16491	24.8	21445	24.8	24977
1011	6.9	37.1	11491	37.1	15516	37.1	20134
1012	5.6	20.6	17488	20.6	22761	20.6	25864
1013	6.3	29.7	17462	29.7	22092	29.7	25893
1014	9.1	63.8	15320	63.8	20281	63.8	24179
1015	17.5	236	14727	236	19464	236	23421
1016	5.1	15.3	17073	15.3	21462	15.3	25805
1017	20.8	332	12519	332	16395	332	21164
1018	7.1	38.3	16688	38.3	22001	38.3	25644
1019	5.4	21.9	12512	21.9	16424	21.9	22765
1020	5	18.9	16705	18.9	22078	18.9	25049
1021	7.4	42.2	14510	42.2	19118	42.2	22527
1022	7	38.2	16637	38.2	21484	38.2	25395
1023	9	62.1	15550	62.1	21633	62.1	24378
1024	5.7	24.6	17246	24.6	23543	24.6	25878
1025	5.3	21.2	14281	21.2	19971	21.2	23582
1026	7.6	38.7	15899	38.7	21307	38.7	24487
1027	15.3	176	14097	176	18583	176	22991
1028	5.5	23.5	15514	23.5	20618	23.5	23831
1029	8.5	56.1	13865	56.1	18062	56.1	22700
1030	10.4	83.4	12325	83.4	16249	83.4	20810
1031	7.5	43.9	13768	43.9	17979	43.9	22568
1032	10.1	74.1	10264	74.1	12473	74.1	18856
1033	15	176	14807	176	19318	176	23213
1034	16.2	195	14524	195	19445	195	23272
1035	8.6	57.6	11367	57.6	13841	57.6	20767
1036	5.2	20.3	16818	20.3	21617	20.3	25469
1037	8.2	48.9	16950	48.9	21874	48.9	25404
1038	5.8	24.7	18324	24.7	24014	24.7	26655
1039	8.6	55.6	16726	55.6	21746	55.6	25111
1040	6.1	25.7	14382	25.7	18076	25.7	23795
1041	10.1	73.2	14760	73.2	19577	73.2	24015
1042	10.1	76	16352	76	21286	76	24537
1043	5.7	24.3	16050	24.3	21400	24.3	24355
1044	7.4	38.8	12207	38.8	14928	38.8	21576
1045	8.2	52	15004	52	19567	52	23707
1046	15.5	189	15963	189	21409	189	24113
1047	7.5	39	17100	39	21724	39	25813
1048	6.6	32.9	17003	32.9	22029	32.9	25568
1049	8.6	56.8	12989	56.8	16610	56.8	21341
1050	5.6	23.7	16969	23.7	22457	23.7	25448
1051	5.1	17.4	13780	17.4	17129	17.4	24220
1052	10.3	80.8	14529	80.8	19779	80.8	23487
1053	6.7	30.6	16528	30.6	22184	30.6	24951
1054	9	62.4	9712	62.4	11887	62.4	18304
1055	7.1	36.6	18370	36.6	24144	36.6	26598
1056	8.9	60.7	18171	60.7	23916	60.7	26667
1057	9.8	73.8	16563	73.8	22039	73.8	24733
1058	8	41.6	18292	41.6	23447	41.6	26321
1059	10.7	88.9	15681	88.9	20600	88.9	24222
1060	7.6	43	12097	43	14123	43	21214
1061	8.1	50.8	13889	50.8	18419	50.8	23204
1062	8.9	59.3	15999	59.3	21566	59.3	24860
1063	15.8	194	13361	194	17480	194	21859
1064	11.6	98.1	18039	98.1	23524	98.1	26192
1065	8.8	56.8	14690	56.8	18729	56.8	23012
1066	7.9	40.9	17206	40.9	22339	40.9	25268
1067	10.1	78.4	13823	78.4	18133	78.4	22501
1068	5.1	16.6	18905	16.6	24830	16.6	27372
1069	5.5	23.5	16681	23.5	22453	23.5	25563
1070	5.9	25.3	18930	25.3	24581	25.3	26725
1071	14	150	15632	150	20319	150	24277
1072	7.6	44.1	15057	44.1	19476	44.1	24103
1073	7.1	37.2	17493	37.2	21905	37.2	26075
1074	11.5	103	17451	103	22535	103	25644
1075	6	27.9	14867	27.9	19673	27.9	23864
1076	6.6	33.7	16263	33.7	21249	33.7	24879
1077	9.3	67	13114	67	17051	67	21807
1078	19.2	287	11185	287	14844	287	19127
1079	8.6	51.6	17385	51.6	22721	51.6	25874
1080	12.8	125	13810	125	18081	125	22681
1081	13.4	138	16176	138	20929	138	24434
1082	7	34.3	13229	34.3	16068	34.3	22236
1083	5.9	26.2	15941	26.2	20704	26.2	24824
1084	7.8	43.8	13626	43.8	16527	43.8	23396
1085	6.1	29.2	14209	29.2	17911	29.2	22839
1086	7.4	42.5	8508	42.5	9683	42.5	16247
1087	11.4	94.2	15839	94.2	21099	94.2	24066
1088	8.3	54.2	17544	54.2	22199	54.2	26054
1089	10.3	83	13892	83	18010	83	22774
1090	6.9	36.6	16724	36.6	20684	36.6	24855
1091	10.3	74.9	17062	74.9	22323	74.9	25242
1092	7.8	42.7	9351	42.7	11251	42.7	17423
1093	7.5	42.6	16983	42.6	23216	42.6	25191
1094	8	44.6	8604	44.6	10103	44.6	19025
1095	11.7	105	13337	105	17674	105	22047
1096	12.4	120	11965	120	15062	120	20664
1097	5.7	25.2	16423	25.2	21317	25.2	25254
1098	8.3	48.3	18917	48.3	25274	48.3	27062
1099	5.1	19.7	18718	19.7	24888	19.7	27010
1100	6.7	26.7	16672	26.7	20952	26.7	25092
1101	5.1	20.5	17088	20.5	22326	20.5	25848
1102	16.2	203	13383	203	17143	203	22168
1103	14.4	148	13695	148	17697	148	22570
1104	10.2	79.5	13485	79.5	18161	79.5	22441
1105	11.3	100	18375	100	24447	100	26404
1106	13.2	132	13089	132	17451	132	21777
1107	5.6	23.7	17861	23.7	25933	23.7	25334
1108	9	53.2	14146	53.2	18602	53.2	22889
1109	10.8	86.3	16272	86.3	20668	86.3	24778
1110	5.8	23	20846	23	27889	23	28571
1111	16	197	10724	197	14469	197	16595
1112	6.6	32.9	14618	32.9	18923	32.9	22780
1113	7.2	40.9	10877	40.9	12962	40.9	19782
1114	6.2	30.1	16665	30.1	21729	30.1	25543
1115	5.4	21.2	19580	21.2	25086	21.2	27388
1116	5.5	23.6	17419	23.6	21188	23.6	26237
1117	19.5	294	14223	294	18902	294	23009
1118	11.7	106	18697	106	24381	106	26781
1119	9.2	64.3	13542	64.3	17918	64.3	22720
1120	11.7	106	17974	106	23689	106	26058
1121	5.7	24.5	15444	24.5	20702	24.5	24610
1122	9.6	69.4	17376	69.4	22469	69.4	25883
1123	7.9	47.8	17055	47.8	21768	47.8	25173
1124	14.4	158	16495	158	21878	158	24792
1125	9.4	61.6	13646	61.6	17690	61.6	22382
1126	18.4	255	14843	255	19460	255	23192
1127	12.7	124	17146	124	22288	124	25261
1128	8.5	54.5	15748	54.5	20534	54.5	24404
1129	8.4	53.4	16633	53.4	21706	53.4	25003
1130	10.5	84.4	8388	84.4	9438	84.4	15825
1131	13.5	140	11665	140	15608	140	20117
1132	5.4	20.6	19020	20.6	24804	20.6	26741
1133	10.8	76.9	14010	76.9	17711	76.9	22556
1134	9.5	70.6	14499	70.6	18856	70.6	22803
1135	12.1	110	14026	110	17626	110	22867
1136	20.9	339	14765	339	19327	339	23175
1137	10.6	84.8	13393	84.8	17771	84.8	21700
1138	11.1	88.6	12501	88.6	16724	88.6	21201
1139	12.1	113	7693	113	8777	113	14289
1140	12.4	119	12219	119	15667	119	20902
1141	16.8	218	11768	218	15665	218	20599
1142	14.4	160	16204	160	20832	160	24773
1143	11.8	102	13428	102	18138	102	21937
1144	5.4	19.6	18682	19.6	24458	19.6	26803
1145	10.2	77.2	12801	77.2	16380	77.2	22021
1146	10.7	89.7	15989	89.7	21552	89.7	24482
1147	6.5	32.9	18159	32.9	23870	32.9	26379
1148	5.1	20.3	18099	20.3	24161	20.3	28162
1149	8.1	46.1	17969	46.1	23354	46.1	26393
1150	9.7	72.8	13099	72.8	16740	72.8	21615
1151	12.2	114	9902	114	12472	114	17889
1152	5.5	23.9	16401	23.9	20786	23.9	24968
1153	7.8	40.7	15958	40.7	21461	40.7	24493
1154	7.6	44.1	14976	44.1	19384	44.1	23309
1155	5.9	24.8	16266	24.8	21368	24.8	24793
1156	11.7	106	10304	106	13685	106	19171
1157	6.9	37.1	18590	37.1	23980	37.1	26648
1158	5.7	18.1	19888	18.1	27210	18.1	27990
1159	11.5	102	16377	102	22975	102	24810
1160	8.8	58.3	16283	58.3	21152	58.3	25396
1161	14	147	16765	147	21948	147	24986
1162	5.1	20	18178	20	24195	20	26573
1163	13.9	144	12643	144	15903	144	21396
1164	8.5	55.5	16129	55.5	20267	55.5	24724
1165	9.3	67.8	13417	67.8	17372	67.8	21506
1166	5.1	20.2	19955	20.2	25931	20.2	27759
1167	7.3	39.1	14298	39.1	18507	39.1	22818
1168	13.6	131	15269	131	20593	131	23595
1169	10.8	85.8	13920	85.8	18063	85.8	22523
1170	8.3	50.8	15011	50.8	19838	50.8	23145
1171	8.5	56.1	19582	56.1	26514	56.1	27518
1172	5.7	25.2	20083	25.2	26330	25.2	27816
1173	12.4	118	7915	118	10105	118	14944
1174	12.6	114	17589	114	23028	114	25978
1175	14.1	143	14283	143	18280	143	22858
1176	8.8	60.4	15653	60.4	19971	60.4	23878
1177	10.4	83.4	17363	83.4	22322	83.4	25511
1178	9.4	64.8	13981	64.8	18171	64.8	22218
1179	12.4	120	14548	120	18880	120	23026
1180	13.7	138	15134	138	19824	138	23610
1181	5.3	21.3	16950	21.3	21663	21.3	25301
1182	19.9	268	15937	268	20729	268	24197
1183	6.2	29.7	18182	29.7	22900	29.7	26721
1184	6.4	26.8	18236	26.8	24025	26.8	26346
1185	14	152	10754	152	14116	152	19652
1186	11.6	103	14611	103	19345	103	23519
1187	10.7	86.8	11623	86.8	15489	86.8	20299
1188	14.9	173	13227	173	18508	173	22001
1189	8.9	60.1	15926	60.1	20415	60.1	24565
1190	13.4	135	12680	135	16472	135	21295
1191	17.2	228	14800	228	19711	228	23103
1192	5.7	23	18541	23	23937	23	26638
1193	7.9	47.8	18295	47.8	23794	47.8	26787
1194	11	93.9	18835	93.9	24647	93.9	27107
1195	12.1	101	10827	101	13676	101	19263
1196	9	62.7	15051	62.7	19517	62.7	24022
1197	7.8	47	18113	47	24180	47	26388
1198	14.6	155	14744	155	19222	155	23121
1199	8.9	61.2	15403	61.2	19965	61.2	23995
1200	10.1	78	14610	78	19122	78	23282
1201	5.9	24.8	20016	24.8	25671	24.8	27857
1202	16	200	15592	200	20363	200	24142
1203	15.1	179	13081	179	16838	179	21824
1204	8.7	55.4	13660	55.4	17200	55.4	23138
1205	19.2	280	13543	280	18588	280	22205
1206	11.6	103	15644	103	20548	103	24152
1207	12.6	123	17146	123	22151	123	25396
1208	5.9	25.9	13816	25.9	18066	25.9	22896
1209	8.8	57.9	16959	57.9	21964	57.9	25410
1210	12.7	118	13383	118	17274	118	22307
1211	20.8	306	14395	306	18759	306	22985
1212	8.4	54.7	15245	54.7	19744	54.7	24256
1213	5	17.5	18425	17.5	23802	17.5	26833
1214	9.1	53.3	19558	53.3	28451	53.3	27691
1215	6.7	33.7	17227	33.7	21739	33.7	25528
1216	5.5	22	13611	22	17900	22	23343
1217	9.7	72.4	19063	72.4	27823	72.4	27086
1218	20.9	343	16595	343	21761	343	25021
1219	11.3	99.7	16598	99.7	21838	99.7	25003
1220	5.9	26.4	17114	26.4	21144	26.4	25352
1221	5.5	22.5	15038	22.5	19395	22.5	23929
1222	7.3	42.1	16688	42.1	21255	42.1	25074
1223	6.3	31.2	18584	31.2	23741	31.2	26850
1224	13	130	14264	130	18793	130	23036
1225	7.6	42	14126	42	18679	42	22058
1226	8.7	59.2	17486	59.2	22763	59.2	25786
1227	15.7	161	12240	161	16300	161	20356
1228	12.7	120	14617	120	19234	120	23400
1229	5.8	25.7	15986	25.7	20858	25.7	23792
1230	7.2	33.2	18804	33.2	25604	33.2	26958
1231	6.9	36.9	16593	36.9	21553	36.9	24887
1232	11.6	104	14310	104	18585	104	22949
1233	8.4	42	11128	42	14696	42	19621
1234	16.7	205	13917	205	18663	205	22518
1235	7.5	36.4	19460	36.4	25222	36.4	27405
1236	12.6	111	16338	111	20833	111	24674
1237	9.4	66.1	13024	66.1	17306	66.1	21982
1238	6.9	37	19043	37	24619	37	26824
1239	9.9	75.8	11099	75.8	13757	75.8	19529
1240	9.7	73	12044	73	16841	73	20194
1241	7	36.8	17419	36.8	22543	36.8	25883
1242	15.9	183	14961	183	21050	183	23636
1243	5.8	25.8	18836	25.8	24291	25.8	26893
1244	9.6	69.9	15904	69.9	21691	69.9	24006
1245	8.7	57.9	15237	57.9	19856	57.9	23547
1246	17.5	232	13772	232	17664	232	22362
1247	17.6	237	13124	237	18241	237	21801
1248	13.7	136	17159	136	22283	136	25351
1249	18.7	260	15949	260	20788	260	24210
1250	7	37.7	17157	37.7	22149	37.7	25512
1251	15.2	175	15968	175	20745	175	24458
1252	5.1	19.1	20181	19.1	26554	19.1	28005
1253	5.4	21.8	14062	21.8	18322	21.8	21994
1254	7.3	35.5	14740	35.5	19662	35.5	23634
1255	9.7	73.2	18186	73.2	23021	73.2	26501
1256	6.6	33.4	20345	33.4	26242	33.4	28265
1257	13.7	143	12656	143	16605	143	21216
1258	18.6	264	16648	264	21668	264	25291
1259	10.4	81.4	13679	81.4	18161	81.4	22705
1260	11	90.6	13785	90.6	17851	90.6	22256
1261	6.3	29	18420	29	26488	29	26482
1262	14.5	165	13843	165	18018	165	22326
1263	8.4	55.3	7956	55.3	9352	55.3	14768
1264	6.2	25.3	16097	25.3	20913	25.3	23988
1265	13.8	150	13736	150	19191	150	22872
1266	11.9	105	13905	105	17959	105	22226
1267	7.4	42.6	15052	42.6	19440	42.6	23446
1268	7.5	43.6	8549	43.6	10615	43.6	17408
1269	6.4	29	18153	29	22986	29	26608
1270	8.8	57	18224	57	26014	57	26661
1271	5.9	25.2	14747	25.2	18893	25.2	24996
1272	15.2	175	12130	175	15358	175	20876
1273	6.7	33.2	14940	33.2	20207	33.2	23565
1274	9.4	54.8	13253	54.8	17389	54.8	21801
1275	7.6	40.8	16003	40.8	20238	40.8	24233
1276	7.6	43.9	19867	43.9	26238	43.9	27926
1277	25.1	483	14227	483	19188	483	23340
1278	8.1	51.9	17309	51.9	23425	51.9	25727
1279	10.2	78.9	11762	78.9	15352	78.9	20487
1280	6.8	35.7	19542	35.7	25267	35.7	27496
1281	10.2	79.2	13478	79.2	17936	79.2	22047
1282	12.7	119	12869	119	17000	119	21190
1283	12.6	124	12922	124	17104	124	21822
1284	10.6	84.2	13361	84.2	17717	84.2	21741
1285	6.9	36.6	11492	36.6	14704	36.6	19852
1286	8.3	49.1	14154	49.1	18528	49.1	22953
1287	6.2	29.8	12449	29.8	15683	29.8	22635
1288	10	78.5	16797	78.5	21620	78.5	25275
1289	17	209	14454	209	18680	209	22969
1290	12	109	15589	109	20135	109	24069
1291	8.5	53.8	19797	53.8	28352	53.8	27720
1292	11.8	109	17840	109	23483	109	25997
1293	14.3	156	13954	156	18498	156	22483
1294	9.8	75.6	15614	75.6	20942	75.6	24480
1295	8.3	54	13238	54	16383	54	21948
1296	8.9	57	20299	57	26978	57	28063
1297	21.2	349	14794	349	19534	349	23156
1298	12.2	113	11075	113	14789	113	18764
1299	5.9	27.1	14902	27.1	19104	27.1	23614
1300	7.3	41.5	18600	41.5	22892	41.5	26539
1301	6.6	33.5	10251	33.5	12707	33.5	18404
1302	21.1	340	12780	340	17265	340	22110
1303	7.9	46.6	18603	46.6	26217	46.6	26738
1304	7.9	48.2	17921	48.2	23417	48.2	26146
1305	12.9	130	14484	130	18429	130	23028
1306	9.6	67.9	18544	67.9	24299	67.9	26781
1307	10.7	88.4	15003	88.4	19679	88.4	23263
1308	8	50.2	17496	50.2	23369	50.2	25630
1309	5.8	25.6	11562	25.6	13647	25.6	21061
1310	7.2	40.4	14489	40.4	19389	40.4	22995
1311	5.2	21.1	17892	21.1	23398	21.1	26133
1312	12	111	17301	111	22515	111	25633
1313	5.5	23.4	13614	23.4	17534	23.4	22761
1314	6.8	34.8	17093	34.8	21226	34.8	25800
1315	12	112	15431	112	19915	112	24690
1316	6	26.3	16057	26.3	20442	26.3	24617
1317	10.9	91.8	15578	91.8	20370	91.8	24100
1318	15.8	195	14452	195	18833	195	22932
1319	7.5	43.3	14241	43.3	17775	43.3	22476
1320	5.1	19.1	17010	19.1	23103	19.1	25724
1321	7.6	44.9	17945	44.9	23985	44.9	26174
1322	6.7	30.7	18472	30.7	25835	30.7	26580
1323	8.3	48.2	16614	48.2	20926	48.2	25094
1324	12.4	115	15019	115	19401	115	23866
1325	16.8	216	15456	216	20130	216	24217
1326	9	59.8	15468	59.8	19311	59.8	24071
1327	9.1	64	14329	64	18298	64	23169
1328	6	22.5	19133	22.5	25524	22.5	27196
1329	10.9	91.5	9649	91.5	11379	91.5	17606
1330	8	47.8	13596	47.8	17468	47.8	24031
1331	5.3	20.3	18129	20.3	25395	20.3	26512
1332	8.4	51.7	16108	51.7	22267	51.7	24565
1333	5.9	27.4	16106	27.4	20231	27.4	24918
1334	12.6	123	13103	123	17402	123	21888
1335	7.4	37.1	17194	37.1	21820	37.1	25574
1336	5	15.5	13875	15.5	17922	15.5	22904
1337	9.6	69.9	16343	69.9	21941	69.9	24686
1338	13.5	143	13634	143	17239	143	22361
1339	5.7	17.9	20284	17.9	26009	17.9	28238
1340	7.6	45.2	16406	45.2	21346	45.2	24836
1341	8.1	50.9	17584	50.9	23721	50.9	25928
1342	6.6	28.8	17185	28.8	21890	28.8	25278
1343	13.6	143	11808	143	15533	143	20560
1344	6.4	32	12515	32	16008	32	21511
1345	15.3	171	15133	171	19706	171	24001
1346	8.6	56.4	18443	56.4	23922	56.4	27175
1347	7.8	41.6	19206	41.6	25637	41.6	27400
1348	9	61.5	16981	61.5	21889	61.5	25616
1349	5.5	22.5	19827	22.5	25641	22.5	27963
1350	12.9	129	11911	129	15355	129	20779
1351	7.2	39.3	14670	39.3	18495	39.3	23183
1352	8.5	55	12310	55	16337	55	21254
1353	10.5	79.9	19109	79.9	25187	79.9	27145
1354	13.8	137	17733	137	23335	137	25990
1355	16.9	197	14034	197	18208	197	22432
1356	7.8	46.9	9715	46.9	11673	46.9	17760
1357	6.4	30.4	19975	30.4	25248	30.4	27829
1358	5.2	21.2	17703	21.2	24914	21.2	25928
1359	18.5	266	13668	266	18020	266	22148
1360	14.7	168	14283	168	18820	168	22754
1361	6.6	32	19548	32	25135	32	27642
1362	5.8	21.8	17318	21.8	22241	21.8	25882
1363	8.2	50.3	13998	50.3	17546	50.3	22329
1364	10.3	82	15400	82	20589	82	24146
1365	6.8	33.8	17173	33.8	21977	33.8	26210
1366	11.3	99.9	13948	99.9	17954	99.9	22647
1367	11.4	103	18222	103	24192	103	26629
1368	12.4	121	13923	121	19081	121	22461
1369	5.3	20.1	12944	20.1	17208	20.1	23149
1370	9.5	71.2	17490	71.2	22622	71.2	25554
1371	6.8	35.1	18312	35.1	24083	35.1	26527
1372	5.7	17.8	21386	17.8	28357	17.8	28846
1373	5.4	20.7	17905	20.7	23005	20.7	26593
1374	15.1	163	16099	163	20921	163	24648
1375	8.9	58.6	19060	58.6	24319	58.6	27241
1376	13.4	140	10610	140	13306	140	18923
1377	11.9	103	15588	103	20302	103	24392
1378	9.6	70.7	16275	70.7	23020	70.7	24874
1379	13.4	135	13353	135	17883	135	21872
1380	12.5	114	15955	114	20929	114	24608
1381	10.3	79.5	18250	79.5	24282	79.5	26226
1382	9.1	63.7	16124	63.7	21519	63.7	24820
1383	5.7	23.3	17076	23.3	21401	23.3	25230
1384	8.3	52.3	10597	52.3	13636	52.3	18669
1385	11.2	96.8	15427	96.8	20585	96.8	23876
1386	5.1	18.5	15010	18.5	18149	18.5	24488
1387	9.8	66	18814	66	23880	66	27032
1388	5	19.1	18955	19.1	24738	19.1	27125
1389	8.2	48.4	15338	48.4	19620	48.4	23668
1390	13.1	120	13725	120	18716	120	22437
1391	9	58.2	17804	58.2	22947	58.2	25963
1392	14.8	166	16823	166	22572	166	25215
1393	17.5	228	8521	228	11017	228	16248
1394	5.4	22	20369	22	26618	22	28158
1395	5.2	19.8	19773	19.8	25310	19.8	28042
1396	7.8	46.6	16595	46.6	21435	46.6	25206
1397	6	28.1	13254	28.1	17674	28.1	22522
1398	10.5	80.2	12035	80.2	16027	80.2	20588
1399	5.1	20.7	12618	20.7	16052	20.7	21231
1400	6.6	32.7	17787	32.7	23132	32.7	25841
1401	8.8	57.2	14662	57.2	19374	57.2	23408
1402	13.2	133	13348	133	17765	133	22229
1403	21.8	359	13485	359	17301	359	21822
1404	8.8	51.6	13382	51.6	17466	51.6	22751
1405	6.4	29.9	18191	29.9	25231	29.9	26358
1406	9.4	66	15003	66	19823	66	23308
1407	5.3	20.8	19075	20.8	25735	20.8	26979
1408	7.8	48	15376	48	20467	48	23755
1409	14	153	16809	153	22762	153	25423
1410	12.7	124	12468	124	15838	124	21986
1411	12	101	16859	101	22440	101	24895
1412	12.6	112	10543	112	13881	112	19330
1413	11.6	101	9173	101	11545	101	16292
1414	12.5	116	16875	116	21630	116	25140
1415	8	49.3	11236	49.3	14025	49.3	20351
1416	5	19.7	17038	19.7	22268	19.7	26790
1417	7.6	43	15998	43	20807	43	24600
1418	7.3	39.2	21235	39.2	27977	39.2	28965
1419	8.2	50.6	17978	50.6	22851	50.6	26323
1420	11.9	107	12902	107	16672	107	20893
1421	18.6	268	11531	268	14887	268	20515
1422	8.8	58.2	19943	58.2	25779	58.2	27670
1423	14.5	126	14165	126	18799	126	22725
1424	17.5	233	14356	233	18622	233	22696
1425	11.7	103	16221	103	21141	103	24328
1426	7	35.2	18219	35.2	23886	35.2	26495
1427	16	174	16465	174	21871	174	24862
1428	5.1	20.5	19019	20.5	26318	20.5	27734
1429	9.3	65.5	16030	65.5	21023	65.5	24152
1430	8.2	51.9	12541	51.9	17247	51.9	21214
1431	5.6	23.5	19526	23.5	25275	23.5	27687
1432	8.1	50.2	13031	50.2	17895	50.2	22178
1433	6.2	25.9	18388	25.9	23794	25.9	26301
1434	8.7	59	20264	59	26753	59	28208
1435	5.2	20.2	17725	20.2	22940	20.2	26287
1436	13.4	138	13718	138	18115	138	22231
1437	10.5	83.4	14291	83.4	18603	83.4	22694
1438	8.6	57	17199	57	23402	57	25339
1439	11.8	109	17006	109	22659	109	24984
1440	11.1	93.7	13084	93.7	16772	93.7	21626
1441	19.4	261	13991	261	17995	261	22745
1442	10	78.5	11999	78.5	15310	78.5	21427
1443	13.2	131	10736	131	13805	131	19661
1444	12.5	110	16192	110	21697	110	24517
1445	13.1	134	19355	134	26057	134	27312
1446	7.8	36.9	16791	36.9	22992	36.9	25153
1447	5.4	22.5	13977	22.5	18785	22.5	22257
1448	8.9	61.2	16030	61.2	20631	61.2	24021
1449	10.7	90.2	14783	90.2	18653	90.2	23331
1450	8.7	47.8	12695	47.8	16686	47.8	21433
1451	6.1	25.6	17040	25.6	22755	25.6	25312
1452	9.2	65	16793	65	21711	65	24946
1453	5.7	21.9	17546	21.9	23029	21.9	26346
1454	8.1	50.3	13293	50.3	17472	50.3	22744
1455	9.2	64.9	15396	64.9	19885	64.9	23529
1456	12	109	15188	109	19645	109	23489
1457	5.5	22.8	14811	22.8	19728	22.8	23062
1458	5.9	27.1	15918	27.1	20969	27.1	25803
1459	13	128	12580	128	16230	128	21191
1460	7.9	43.1	17937	43.1	24697	43.1	26602
1461	8.4	53.6	19079	53.6	25856	53.6	27224
1462	7.9	49.2	18717	49.2	24442	49.2	27099
1463	6	22.3	18188	22.3	23467	22.3	26606
1464	17.4	216	15818	216	21741	216	24284
1465	7.5	40.7	13416	40.7	18649	40.7	22389
1466	5.6	24.7	18681	24.7	24452	24.7	26974
1467	16.6	208	14825	208	19215	208	23083
1468	6.3	31.3	18171	31.3	23769	31.3	26014
1469	9.9	77.1	11433	77.1	14999	77.1	18505
1470	7.3	38.2	14091	38.2	17953	38.2	23891
1471	22	375	15992	375	21018	375	24262
1472	9	60.4	18678	60.4	24973	60.4	26779
1473	12.6	124	12221	124	17092	124	21567
1474	14.5	154	14460	154	19113	154	23060
1475	9.4	66.5	19332	66.5	25656	66.5	27160
1476	8.1	49.8	15804	49.8	20272	49.8	24032
1477	12.3	114	11789	114	15411	114	20625
1478	5.1	20.1	19525	20.1	25198	20.1	27480
1479	10.5	84.1	15739	84.1	20509	84.1	24140
1480	9.3	64.4	13804	64.4	17809	64.4	23002
1481	7.3	40.8	15744	40.8	20958	40.8	24152
1482	12.9	129	12807	129	17257	129	21003
1483	5	19.8	19017	19.8	23833	19.8	26854
1484	14.4	162	13557	162	17379	162	21947
1485	19.3	290	14413	290	19001	290	22642
1486	7.3	41	15376	41	19336	41	23808
1487	6.4	31.6	11546	31.6	14407	31.6	19375
1488	8.4	51.6	17264	51.6	21495	51.6	26029
1489	12.3	113	13781	113	19167	113	22206
1490	16.9	208	17915	208	23654	208	25814
1491	11.1	97.1	11060	97.1	15611	97.1	19445
1492	10.7	90.2	15067	90.2	19726	90.2	23444
1493	7.8	46.7	17216	46.7	21547	46.7	25789
1494	7.3	38.7	19797	38.7	26919	38.7	28180
1495	6.2	28.5	10313	28.5	12574	28.5	19806
1496	11	95.4	18627	95.4	24951	95.4	26530
1497	8.6	57.2	15268	57.2	20271	57.2	24254
1498	7	38.2	16357	38.2	20451	38.2	24650
1499	9.1	63.7	17987	63.7	23040	63.7	26152
1500	10.1	78.5	15872	78.5	20415	78.5	24586
1501	17.3	228	9062	228	11383	228	16721
1502	6.7	26.7	14908	26.7	19236	26.7	23731
1503	7.9	48.8	11295	48.8	14863	48.8	19484
1504	10.4	80	15400	80	19806	80	23692
1505	13.9	137	12012	137	16024	137	21087
1506	12.5	113	18615	113	25137	113	26486
1507	14.1	144	17286	144	22850	144	25602
1508	15	162	16023	162	21238	162	24186
1509	26.3	531	11689	531	15179	531	20395
1510	16.8	220	15678	220	20540	220	23941
1511	5.8	26.2	19121	26.2	25638	26.2	27004
1512	11.1	95.9	14714	95.9	18727	95.9	23272
1513	7.8	46	18656	46	24184	46	26536
1514	7.7	38.6	17906	38.6	22396	38.6	26029
1515	7.1	31.3	14101	31.3	17764	31.3	23264
1516	16.5	211	16004	211	22415	211	24533
1517	5.6	15.1	18948	15.1	25384	15.1	28694
1518	7.2	36.4	17405	36.4	23853	36.4	25381
1519	5.7	24.6	17290	24.6	23768	24.6	25552
1520	5.2	19.8	13309	19.8	17102	19.8	23255
1521	9.5	53.9	13788	53.9	17253	53.9	24418
1522	8.9	57.5	17376	57.5	23105	57.5	25551
1523	8.7	57.1	20852	57.1	29086	57.1	28835
1524	7.6	45.6	19347	45.6	25126	45.6	27569
1525	6.8	34	16463	34	19713	34	25272
1526	11.6	104	14624	104	19096	104	22983
1527	7.8	46.9	15023	46.9	21405	46.9	23663
1528	9.2	64.9	21290	64.9	30951	64.9	29187
1529	12.7	125	13009	125	17316	125	21391
1530	8.8	58.3	17815	58.3	22938	58.3	26392
1531	13.6	141	16505	141	21287	141	24867
1532	12	108	16224	108	20948	108	24513
1533	8.8	59.6	16317	59.6	22096	59.6	24408
1534	20.1	306	10497	306	14182	306	19337
1535	7.6	40	15665	40	20915	40	23907
1536	5.6	22.8	18315	22.8	23117	22.8	26615
1537	6.1	28.7	21280	28.7	30224	28.7	28937
1538	9.1	63.9	17570	63.9	23094	63.9	25823
1539	11.3	99.8	16139	99.8	21303	99.8	24962
1540	14	152	16477	152	21601	152	24565
1541	13.9	152	11056	152	14642	152	19371
1542	14.4	160	15523	160	20349	160	24066
1543	9.1	56.7	16482	56.7	21723	56.7	25452
1544	5.4	22.4	20133	22.4	26729	22.4	28086
1545	12.3	113	15923	113	21526	113	24451
1546	8.4	54.9	16674	54.9	21959	54.9	25238
1547	21.6	360	15777	360	21264	360	23997
1548	6.9	37.2	19705	37.2	28605	37.2	28007
1549	7.3	39	17137	39	22988	39	25224
1550	17.7	242	16527	242	21883	242	24665
1551	6.7	35.2	14234	35.2	19654	35.2	24278
1552	6.1	26.3	17430	26.3	23151	26.3	25689
1553	12.3	114	20206	114	27894	114	28103
1554	28.3	628	18021	628	25656	628	26276
1555	5.5	17.9	19827	17.9	26103	17.9	27891
1556	9.2	60.5	15003	60.5	19594	60.5	23862
1557	10.7	88.3	17686	88.3	23560	88.3	25706
1558	8.9	62.2	14628	62.2	18771	62.2	23593
1559	9	60.9	16798	60.9	22641	60.9	25654
1560	9.9	72.3	17248	72.3	22276	72.3	25507
1561	5.5	18.4	19839	18.4	25046	18.4	28053
1562	7.8	47.8	11802	47.8	15027	47.8	20791
1563	8.4	54	16379	54	22839	54	25839
1564	7.4	42.1	18017	42.1	22953	42.1	26441
1565	5.9	22.9	16904	22.9	21867	22.9	26892
1566	12.6	121	18463	121	26346	121	26574
1567	6.7	34.4	16492	34.4	20745	34.4	24468
1568	13.8	149	16953	149	22241	149	25106
1569	7.1	35.1	15592	35.1	20375	35.1	23804
1570	16.6	212	13822	212	18159	212	22443
1571	8.9	60.4	11101	60.4	14729	60.4	19075
1572	7.9	46.4	22002	46.4	31377	46.4	29650
1573	22.2	385	12543	385	17177	385	21284
1574	5.2	18.6	20033	18.6	27372	18.6	27935
1575	7.3	35.4	16244	35.4	21992	35.4	25355
1576	13.6	142	16858	142	23968	142	25245
1577	9.6	71.8	14647	71.8	19506	71.8	23612
1578	5.1	20.6	20852	20.6	28732	20.6	29083
1579	9.5	70.1	17696	70.1	23001	70.1	25974
1580	18.3	252	14465	252	20202	252	22995
1581	6.3	27.8	17036	27.8	22228	27.8	25216
1582	10.3	77.9	7568	77.9	9185	77.9	14650
1583	12.4	120	15073	120	19405	120	24319
1584	8.1	50.5	16812	50.5	21996	50.5	26009
1585	6.7	35.1	19985	35.1	27252	35.1	27936
1586	5.5	19.6	22116	19.6	28693	19.6	29615
1587	6	22	18279	22	24710	22	26300
1588	6.8	31.5	15540	31.5	19883	31.5	24285
1589	5.4	22.2	11476	22.2	13911	22.2	20046
1590	5	18.3	19385	18.3	25309	18.3	27528
1591	5.9	26.4	14817	26.4	17897	26.4	23227
1592	5.6	23.9	17264	23.9	22430	23.9	26720
1593	5.2	20.5	22273	20.5	28965	20.5	29694
1594	6.2	29.7	7419	29.7	8456	29.7	16864
1595	5.3	19.6	21112	19.6	27155	19.6	28837
1596	5.3	21.8	12660	21.8	15724	21.8	21530
1597	9.2	60	15603	60	20747	60	24331
1598	6.4	30.9	18940	30.9	25780	30.9	27005
1599	22.2	311	15282	311	20617	311	23767
1600	7.5	43.1	18589	43.1	24683	43.1	26710
1601	8.7	55.6	20056	55.6	27752	55.6	27576
1602	9.8	71.5	16817	71.5	23057	71.5	24697
1603	6.4	28.5	22305	28.5	30283	28.5	29910
1604	5.6	25	14113	25	17984	25	21693
1605	7.2	35.7	15879	35.7	19977	35.7	25006
1606	7.7	45	19283	45	25710	45	27277
1607	8.4	54.5	15938	54.5	22838	54.5	24467
1608	7.7	46.5	15658	46.5	20445	46.5	24278
1609	5.2	20.5	21377	20.5	28041	20.5	28963
1610	5.2	19	20107	19	27894	19	28011
1611	10.6	84.7	16762	84.7	22200	84.7	25032
1612	5.2	20.9	17814	20.9	23229	20.9	26591
1613	17.9	246	14602	246	19799	246	23052
1614	12.2	115	16771	115	22283	115	25145
1615	9.5	69	12334	69	15970	69	21557
1616	7.1	36	12344	36	15830	36	20856
1617	13.1	133	15662	133	21253	133	23985
1618	7.5	39.4	16428	39.4	21664	39.4	25991
1619	12.5	120	14871	120	19886	120	23788
1620	7.9	42.7	18862	42.7	25766	42.7	26730
1621	7.7	40.2	17894	40.2	23783	40.2	26107
1622	6	27.5	14541	27.5	18540	27.5	23241
1623	18.7	270	14497	270	18912	270	23148
1624	9.1	60.7	14621	60.7	19624	60.7	23592
1625	10.9	86.1	14225	86.1	19240	86.1	23169
1626	7.5	41.8	16527	41.8	21390	41.8	25828
1627	11.2	94.7	12931	94.7	16740	94.7	21690
1628	5.5	22.8	13925	22.8	17829	22.8	23009
1629	10.9	89.3	9941	89.3	12446	89.3	18084
1630	18.2	257	13818	257	19082	257	22364
1631	9	61.2	19975	61.2	26397	61.2	27651
1632	14.9	172	10340	172	13011	172	18183
1633	5.6	24.2	17619	24.2	24367	24.2	26205
1634	17.5	225	10537	225	14621	225	18651
1635	13.8	138	11562	138	14678	138	20680
1636	11.3	101	16689	101	21778	101	24614
1637	15.6	162	17828	162	23868	162	26244
1638	8.8	52.6	15279	52.6	19653	52.6	24166
1639	5.2	21.1	18145	21.1	22865	21.1	26480
1640	6.5	32.4	21327	32.4	29278	32.4	29006
1641	5.6	25	16881	25	23285	25	26040
1642	6.5	31.5	21514	31.5	28783	31.5	29405
1643	7.9	49.1	19629	49.1	25574	49.1	27463
1644	7.8	44.4	14127	44.4	17948	44.4	23174
1645	6.4	31.3	21077	31.3	28564	31.3	28995
1646	13.9	135	14425	135	19729	135	23112
1647	9.1	64.4	10316	64.4	12701	64.4	19614
1648	9.7	72.7	17453	72.7	23532	72.7	25544
1649	32.6	828	11603	828	16525	828	19238
1650	10.5	86.2	17610	86.2	22887	86.2	25712
1651	18.3	253	9789	253	12935	253	18413
1652	6.7	32.3	16597	32.3	21721	32.3	24975
1653	8.8	60.5	12850	60.5	16900	60.5	22464
1654	8.2	47.4	6594	47.4	8473	47.4	16725
1655	16.1	200	17412	200	24052	200	25387
1656	9.3	66.5	17820	66.5	23418	66.5	26315
1657	16	199	11052	199	14535	199	20433
1658	8	44.2	15872	44.2	20329	44.2	24456
1659	6.8	34.7	14373	34.7	18733	34.7	22949
1660	7.4	42.7	18335	42.7	23317	42.7	27109
1661	7.6	39.9	11643	39.9	16187	39.9	20578
1662	8.9	62.7	13987	62.7	18438	62.7	23044
1663	13.4	141	11988	141	15646	141	20717
1664	8.3	53.1	9774	53.1	11631	53.1	17846
1665	14.5	161	16042	161	21435	161	24386
1666	5.7	25.7	17239	25.7	22708	25.7	25100
1667	21.9	359	13289	359	17634	359	21961
1668	10.9	85.8	13329	85.8	16530	85.8	22070
1669	5.3	21.2	21675	21.2	30135	21.2	29496
1670	18.4	254	11196	254	14424	254	19518
1671	6.1	26.2	18193	26.2	24129	26.2	26776
1672	7	37.6	15564	37.6	19901	37.6	24048
1673	7.4	43.5	16052	43.5	20183	43.5	24635
1674	5.2	20.7	18512	20.7	23210	20.7	27228
1675	6.9	37	19988	37	27228	37	28131
1676	5.9	27.3	15561	27.3	21234	27.3	24223
1677	6.5	31.6	10363	31.6	14090	31.6	19051
1678	6.1	25.3	13878	25.3	18495	25.3	22113
1679	6.1	28	19586	28	26650	28	27860
1680	17.3	234	14744	234	19392	234	22998
1681	5.3	21.4	17389	21.4	22827	21.4	26260
1682	9.3	64.8	11931	64.8	15990	64.8	20151
1683	10.5	82.5	13968	82.5	18505	82.5	22806
1684	5.9	25.6	18960	25.6	24907	25.6	27625
1685	13.2	133	13503	133	17901	133	22249
1686	9.3	58.9	16734	58.9	21921	58.9	25322
1687	5.1	17	19799	17	28438	17	27906
1688	7.1	29.8	16440	29.8	20356	29.8	24984
1689	13.1	135	15097	135	20088	135	23163
1690	6	25.8	20866	25.8	28500	25.8	28774
1691	8.4	50	21712	50	29261	50	29420
1692	5.4	21.2	19418	21.2	25595	21.2	27704
1693	22	376	14868	376	19687	376	23752
1694	9.9	77.4	10070	77.4	13580	77.4	17621
1695	17.7	244	10074	244	13411	244	18154
1696	12.1	114	16515	114	21474	114	25018
1697	6.1	27.8	14637	27.8	18400	27.8	24396
1698	7.1	36.9	14152	36.9	18762	36.9	22223
1699	9.1	64.6	14539	64.6	19911	64.6	23307
1700	18.8	277	15550	277	21789	277	24151
1701	8	49.3	9652	49.3	12669	49.3	19014
1702	5.9	24.6	14852	24.6	19620	24.6	23931
1703	12.5	120	13022	120	18042	120	22335
1704	5.9	25.8	18151	25.8	26626	25.8	26300
1705	5.2	19.7	19005	19.7	27330	19.7	27061
1706	6.4	32.6	19693	32.6	27222	32.6	27834
1707	6.6	33.5	19156	33.5	26727	33.5	27087
1708	13.8	144	9413	144	12751	144	17699
1709	13.9	152	8808	152	11775	152	16701
1710	23.8	431	14763	431	19282	431	23193
1711	6.4	28.2	15239	28.2	19311	28.2	23862
1712	10.5	79	18938	79	24671	79	27130
1713	15.8	186	16642	186	22290	186	24705
1714	9.3	66.7	13877	66.7	18004	66.7	22779
1715	8.4	53.9	13434	53.9	16689	53.9	22078
1716	13.5	141	18637	141	24646	141	26741
1717	6.9	37.9	17097	37.9	21996	37.9	25190
1718	15.7	195	15325	195	20592	195	24080
1719	22.9	406	10839	406	14845	406	18868
1720	13.7	145	10768	145	13925	145	18858
1721	8.2	49.1	16642	49.1	21568	49.1	24980
1722	8.8	52.7	15085	52.7	20646	52.7	24054
1723	5.1	15.3	19142	15.3	24974	15.3	27266
1724	6.5	33.6	17909	33.6	24221	33.6	25957
1725	13.4	131	15682	131	20291	131	24779
1726	5.3	17.3	16802	17.3	22521	17.3	25199
1727	14.3	155	13849	155	18126	155	22732
1728	9	50.6	13853	50.6	17997	50.6	22172
1729	8.3	52.5	17102	52.5	22326	52.5	26005
1730	14.3	144	12915	144	16822	144	22019
1731	8	48.8	15319	48.8	20146	48.8	23333
1732	10.3	83.1	11275	83.1	14102	83.1	20421
1733	6.9	36.2	17457	36.2	24523	36.2	26204
1734	6.2	27.8	15203	27.8	19279	27.8	23631
1735	5.8	26.5	20271	26.5	27021	26.5	27754
1736	6.9	34	15215	34	19027	34	23993
1737	8.7	59.2	10729	59.2	13392	59.2	19603
1738	5.8	24.6	17858	24.6	23160	24.6	26451
1739	10.2	77.1	15624	77.1	19594	77.1	24338
1740	5.1	20.5	16006	20.5	20717	20.5	24666
1741	5.6	24.2	17988	24.2	25859	24.2	26123
1742	9.6	68.8	13172	68.8	17960	68.8	21985
1743	9.6	71.9	8036	71.9	9715	71.9	18187
1744	6.2	29.7	17357	29.7	22397	29.7	25785
1745	7.7	45	17064	45	23040	45	25252
1746	7	38.2	19716	38.2	27595	38.2	27123
1747	7.4	43	19643	43	27046	43	27683
1748	5.8	24.5	12849	24.5	17312	24.5	22651
1749	15	177	15443	177	20401	177	24353
1750	10.2	80.3	15017	80.3	19978	80.3	23572
1751	5.1	19.1	17533	19.1	23919	19.1	25857
1752	13.3	132	10839	132	15272	132	18455
1753	20.8	310	15839	310	20779	310	24426
1754	9.8	61.5	18131	61.5	24711	61.5	26449
1755	5.3	20.3	21496	20.3	28628	20.3	29154
1756	6.8	35.7	17877	35.7	23708	35.7	26122
1757	16.2	186	11025	186	14471	186	18515
1758	8.6	57.3	10554	57.3	13363	57.3	20034
1759	19.5	258	12059	258	16708	258	20400
1760	10.4	72.2	13552	72.2	16815	72.2	22281
1761	6.9	34.6	17979	34.6	23955	34.6	26231
1762	15.8	177	11703	177	16584	177	20186
1763	8.5	55	16101	55	20275	55	24910
1764	7.2	41.1	15789	41.1	20123	41.1	25439
1765	6.7	34.9	14264	34.9	18401	34.9	23394
1766	5.9	27.1	13462	27.1	17153	27.1	22900
1767	19.2	288	9406	288	13224	288	16961
1768	13.3	133	12337	133	16141	133	21331
1769	10	78	9420	78	11609	78	17582
1770	5.4	21.9	16962	21.9	22381	21.9	26607
[truncated: 467 more rows]

## Sheet: BCM-7482CR_110324_A3_20X_2
	Value
[truncated: 2,159 more rows]

[truncated: 2 more sheets: BCM-7482CR_110326_A4_20X_1, BCM-7482CR_110326_A4_20X_2]
