# Supplementary material for: Therapeutic synergies that overcome carboplatin resistance in triple-negative breast cancer
Source: J Exp Clin Cancer Res. 2026 Feb 3;45:83. doi: 10.1186/s13046-025-03636-9 (PMC13037280; doi:10.1186/s13046-025-03636-9)
Supplement: Supplementary file 8 — Supplementary Material 8. Supplemental File 2: Pathway enrichment results (Enrich and GSEA) for differentially expressed proteins in the WHIM30 carboplatin-resistant versus carboplatin-sensitive comparison. Worksheets are organized by analysis type and gene-set collection (e.g., Enrich.KEGG, GSEA.C7). [file 13046_2025_3636_MOESM8_ESM.xlsx]

## Sheet: Enrich.KEGG
Term	Overlap	P.value	Adjusted.P.value	Odds.Ratio	Combined.Score	Genes
Epstein-Barr virus infection	54/201	4.0191e-12	1.20171e-09	3.43459	90.1235	AKT2/APAF1/B2M/BID/CCNA2/CD58/CDK2/CDK4/EIF2AK2/ENTPD3/HLA-A/HLA-B/HLA-C/HLA-DPA1/HLA-DQB1/HLA-DRA/HLA-DRB1/HLA-DRB4/HLA-E/HLA-F/ICAM1/IKBKE/IRAK1/IRF7/IRF9/ISG15/LYN/MAP2K3/MAPK11/MAPK13/NEDD4/NFKB1/NFKB2/OAS1/OAS2/OAS3/PIK3CD/PIK3R2/PSMD2/RAC1/RELB/RUNX3/SAP30/STAT1/STAT2/SYK/TAP1/TAP2/TAPBP/TBK1/TLR2/TRAF2/TRAF6/VIM
Focal adhesion	48/199	3.20774e-09	4.79557e-07	2.96214	57.9326	ACTB/ACTG1/AKT2/CAPN2/COL1A1/COL1A2/COL4A2/COL6A1/COL6A2/COL6A3/DOCK1/EGFR/FN1/IGF1R/ILK/ITGA5/ITGA9/ITGB5/ITGB6/LAMA3/LAMA4/LAMB1/LAMB2/LAMB3/LAMC1/LAMC2/MAP2K1/MYLK/PAK2/PAK4/PARVA/PDGFRB/PIK3CD/PIK3R2/PTK2/PXN/RAC1/RAPGEF1/SHC1/SPP1/THBS1/THBS2/TLN1/TLN2/TNC/VASP/VAV2/VCL
Influenza A	41/171	5.26935e-08	5.25178e-06	2.93164	49.1306	ACTB/ACTG1/ADAR/AKT2/CASP1/EIF2AK2/EIF2S1/HLA-DPA1/HLA-DQB1/HLA-DRA/HLA-DRB1/HLA-DRB4/HNRNPUL1/ICAM1/IFIH1/IKBKE/IL18/IRF7/IRF9/KPNA1/MAP2K1/MAP2K3/MAPK11/MAPK13/MX1/NFKB1/OAS1/OAS2/OAS3/PIK3CD/PIK3R2/PML/PYCARD/RSAD2/SLC25A6/STAT1/STAT2/TBK1/TLR3/TRIM25/VDAC1
Glutathione metabolism	20/56	1.56945e-07	1.17317e-05	5.13525	80.4559	ANPEP/CHAC2/G6PD/GCLC/GCLM/GGT5/GGT7/GPX1/GSTA4/GSTK1/GSTM2/GSTM4/GSTM5/GSTT1/IDH2/LAP3/MGST1/OPLAH/PGD/SMS
Amoebiasis	27/96	3.35022e-07	1.59841e-05	3.6234	54.0215	ARG2/CD14/COL1A1/COL1A2/COL3A1/COL4A2/FN1/GNA15/HSPB1/LAMA3/LAMA4/LAMB1/LAMB2/LAMB3/LAMC1/LAMC2/MUC2/NFKB1/PIK3CD/PIK3R2/PLCB3/PLCB4/PRKACB/PTK2/TGFB1/TLR2/VCL
Viral myocarditis	20/59	4.17904e-07	1.59841e-05	4.73944	69.613	ABL1/ABL2/ACTB/ACTG1/BID/CD55/CXADR/EIF4G2/HLA-A/HLA-B/HLA-C/HLA-DPA1/HLA-DQB1/HLA-DRA/HLA-DRB1/HLA-DRB4/HLA-E/HLA-F/ICAM1/RAC1
Human papillomavirus infection	62/330	4.45645e-07	1.59841e-05	2.15738	31.549	AKT2/APC/ATP6AP1/ATP6V0A4/ATP6V1B1/CCNA2/CDK2/CDK4/COL1A1/COL1A2/COL4A2/COL6A1/COL6A2/COL6A3/EGFR/EIF2AK2/FN1/HEY2/HLA-A/HLA-B/HLA-C/HLA-E/HLA-F/IKBKE/IRF1/IRF9/ISG15/ITGA5/ITGA9/ITGB5/ITGB6/LAMA3/LAMA4/LAMB1/LAMB2/LAMB3/LAMC1/LAMC2/LFNG/LLGL2/MAP2K1/MX1/NFKB1/NOTCH3/OASL/PDGFRB/PIK3CD/PIK3R2/PPP2R3A/PRKACB/PSEN1/PTK2/PXN/RBL1/SPP1/STAT1/STAT2/TBK1/THBS1/THBS2/TLR3/TNC
Phagosome	36/152	4.62471e-07	1.59841e-05	2.87957	42.0034	ACTB/ACTG1/ATP6AP1/ATP6V0A4/ATP6V1B1/C1R/C3/CD14/COLEC12/CORO1A/CTSL/DYNC2H1/HLA-A/HLA-B/HLA-C/HLA-DPA1/HLA-DQB1/HLA-DRA/HLA-DRB1/HLA-DRB4/HLA-E/HLA-F/ITGA5/ITGB5/LAMP1/LAMP2/MRC2/RAC1/SCARB1/STX7/TAP1/TAP2/THBS1/THBS2/TLR2/TUBB6
NOD-like receptor signaling pathway	40/178	4.81126e-07	1.59841e-05	2.69173	39.1569	CARD9/CASP1/DHX33/DNM1L/GBP1/GBP3/GBP4/GSDMD/HSP90AB1/IFI16/IKBKE/IL18/IRF7/IRF9/ITPR2/MAPK11/MAPK13/MFN2/NAMPT/NEK7/NFKB1/OAS1/OAS2/OAS3/PLCB3/PLCB4/PYCARD/RBCK1/RIPK2/RIPK3/RNF31/STAT1/STAT2/SUGT1/TBK1/TP53BP1/TRAF2/TRAF6/TRPM7/VDAC1
Pyrimidine metabolism	19/57	1.08672e-06	3.2493e-05	4.61884	63.4275	CMPK1/CMPK2/CTPS2/DCK/DCTD/DTYMK/ENPP1/ENTPD3/ENTPD4/ENTPD6/NME2/NME3/NT5C3A/NT5C3B/TK1/TK2/TYMP/TYMS/UMPS
ECM-receptor interaction	23/82	2.56828e-06	6.60926e-05	3.60433	46.3959	COL1A1/COL1A2/COL4A2/COL6A1/COL6A2/COL6A3/FN1/ITGA5/ITGA9/ITGB5/ITGB6/LAMA3/LAMA4/LAMB1/LAMB2/LAMB3/LAMC1/LAMC2/SDC4/SPP1/THBS1/THBS2/TNC
Sulfur metabolism	7/9	2.65255e-06	6.60926e-05	32.1982	413.425	BPNT1/ETHE1/MPST/PAPSS1/PAPSS2/SQOR/TST
Antigen processing and presentation	22/77	3.01489e-06	6.88771e-05	3.69728	46.9996	B2M/CD74/CTSL/HLA-A/HLA-B/HLA-C/HLA-DPA1/HLA-DQB1/HLA-DRA/HLA-DRB1/HLA-DRB4/HLA-E/HLA-F/HSP90AB1/HSPA4/IFI30/PSME1/PSME2/RFX5/TAP1/TAP2/TAPBP
Peroxisome	23/83	3.22502e-06	6.88771e-05	3.54406	44.8131	ABCD1/ACOT8/ACOX2/ACSL1/ACSL3/CROT/DECR2/FAR2/GSTK1/HSD17B4/IDH2/MLYCD/NUDT12/NUDT19/PECR/PEX11A/PEX11B/PEX5/PRDX1/PRDX5/SLC27A2/SOD2/XDH
Histidine metabolism	11/23	3.56974e-06	7.11567e-05	8.44542	105.931	ALDH1A3/ALDH1B1/ALDH2/ALDH3A2/ALDH7A1/AMDHD1/FTCD/HAL/HNMT/MAOA/MAOB
Lysosome	29/123	6.43046e-06	0.000120169	2.85571	34.1385	ACP2/AGA/AP1G2/AP1M2/AP1S3/AP4B1/AP4E1/AP4M1/ARSB/ASAH1/ATP6AP1/ATP6V0A4/CTSA/CTSF/CTSL/ENTPD4/FUCA1/GGA1/GLA/GNS/GUSB/IDS/IDUA/LAMP1/LAMP2/PPT1/SMPD1/SORT1/TPP1
Human immunodeficiency virus 1 infection	42/212	8.00589e-06	0.00014081	2.29258	26.9042	AKT2/AP1G2/AP1M2/AP1S3/APOBEC3B/B2M/BID/BST2/GNAI3/GNB4/HLA-A/HLA-B/HLA-C/HLA-E/HLA-F/IRAK1/ITPR2/MAP2K1/MAP2K3/MAPK11/MAPK13/NFATC2/NFKB1/PAK2/PAK4/PIK3CD/PIK3R2/PLCG1/PTK2/PTK2B/PXN/RAC1/SAMHD1/TAP1/TAP2/TAPBP/TBK1/TLR2/TRAF2/TRAF6/TRIM5/WEE1
Hepatitis C	33/155	1.56558e-05	0.000260061	2.50506	27.7176	AKT2/APAF1/ARAF/BID/CDK2/CDK4/CLDN3/CLDN4/EGFR/EIF2AK2/EIF2S1/IFIT1/IKBKE/IRF7/IRF9/MAP2K1/MX1/NFKB1/OAS1/OAS2/OAS3/PIK3CD/PIK3R2/RSAD2/RXRA/SCARB1/STAT1/STAT2/TBK1/TLR3/TRAF2/TRAF6/YWHAZ
Glycolysis / Gluconeogenesis	19/68	1.98855e-05	0.000312935	3.57977	38.7529	ACSS1/ADH1A/ADH4/ADH5/ADPGK/ALDH1A3/ALDH1B1/ALDH2/ALDH3A2/ALDH7A1/ALDOC/ENO1/ENO2/FBP1/FBP2/GAPDH/GPI/HK1/LDHA
Proteoglycans in cancer	39/201	2.72554e-05	0.000407468	2.23147	23.4533	ACTB/ACTG1/AKT2/ANK3/ARAF/ARHGEF1/CTSL/DCN/EGFR/ESR1/EZR/FN1/GAB1/GPC1/IGF1R/ITGA5/ITGB5/ITPR2/LUM/MAP2K1/MAPK11/MAPK13/PDCD4/PIK3CD/PIK3R2/PLAUR/PLCG1/PRKACB/PTK2/PTPN6/PXN/RAC1/SDC4/TGFB1/THBS1/TIAM1/TIMP3/TLR2/VAV2
Cellular senescence	33/160	3.10135e-05	0.000441573	2.40576	24.9744	AKT2/CAPN2/CCNA2/CDK2/CDK4/CDKN2A/CHEK2/FOXO3/HLA-A/HLA-B/HLA-C/HLA-E/HLA-F/ITPR2/MAP2K1/MAP2K3/MAPK11/MAPK13/NBN/NFATC2/NFKB1/PIK3CD/PIK3R2/RAD50/RBL1/SLC25A4/SLC25A6/SQSTM1/TGFB1/TGFBR1/TRPM7/TRPV4/VDAC1
Amino sugar and nucleotide sugar metabolism	15/48	3.48467e-05	0.000453008	4.19151	43.0239	CMAS/CYB5R2/CYB5R4/GFPT1/GMDS/GMPPA/GMPPB/GNPDA1/GNPDA2/GNPNAT1/GPI/HK1/MPI/PGM3/PMM1
Valine, leucine and isoleucine degradation	15/48	3.48467e-05	0.000453008	4.19151	43.0239	AACS/ACSF3/ALDH1B1/ALDH2/ALDH3A2/ALDH6A1/ALDH7A1/BCAT1/HADHA/HIBADH/HMGCS1/HSD17B10/MCCC1/MCCC2/MMUT
Drug metabolism	25/108	3.78952e-05	0.000472111	2.78405	28.3435	ADH1A/ADH4/ADH5/ALDH1A3/CMPK1/FMO3/GSTA4/GSTK1/GSTM2/GSTM4/GSTM5/GSTT1/GUSB/HPRT1/IMPDH2/MAOA/MAOB/MGST1/NME2/NME3/TK1/TK2/TYMP/UMPS/XDH
Arginine and proline metabolism	15/49	4.56865e-05	0.000546411	4.068	40.6544	ALDH1B1/ALDH2/ALDH3A2/ALDH4A1/ALDH7A1/ARG2/CKB/GOT1/L3HYPDH/LAP3/MAOA/MAOB/P4HA2/PYCR1/SMS
Regulation of actin cytoskeleton	40/214	5.24015e-05	0.000602617	2.13052	20.9997	ACTB/ACTG1/APC/ARAF/ARHGEF1/ARHGEF6/ARPC5/BAIAP2/DIAPH2/DIAPH3/DOCK1/EGFR/EZR/FGD3/FGFR3/FN1/IQGAP2/IQGAP3/ITGA5/ITGA9/ITGB5/ITGB6/MAP2K1/MYLK/PAK2/PAK4/PDGFRB/PFN1/PFN2/PIK3CD/PIK3R2/PIP4K2C/PTK2/PXN/RAC1/SCIN/TIAM1/VAV2/VCL/WASF1
Nitrogen metabolism	8/17	9.28876e-05	0.00102864	8.17832	75.9285	CA12/CA13/CA5B/CA8/CA9/CPS1/GLUD2/GLUL
Tryptophan metabolism	13/42	0.000128226	0.00134366	4.13038	37.0153	AADAT/AFMID/ALDH1B1/ALDH2/ALDH3A2/ALDH7A1/CYP1B1/HAAO/HADHA/IDO1/KYAT3/MAOA/MAOB
Lysine degradation	16/59	0.000130322	0.00134366	3.43104	30.6924	AADAT/AASS/ALDH1B1/ALDH2/ALDH3A2/ALDH7A1/COLGALT1/EHMT1/EHMT2/HADHA/KMT2B/KMT2D/PLOD1/PLOD2/PRDM2/SETD7
Fluid shear stress and atherosclerosis	28/139	0.000182443	0.00181834	2.33154	20.0724	ACTB/ACTG1/AKT2/ASS1/CTSL/GPC1/GSTA4/GSTM2/GSTM4/GSTM5/GSTT1/HMOX1/HSP90AB1/ICAM1/MAPK11/MAPK13/MEF2A/MGST1/NFKB1/NQO1/PIK3CD/PIK3R2/PRKAA2/PTK2/RAC1/SDC4/SQSTM1/TRPV4
Fructose and mannose metabolism	11/33	0.000201999	0.00194831	4.60404	39.1677	ALDOC/FBP1/FBP2/GMDS/GMPPA/GMPPB/HK1/MPI/PFKFB4/PMM1/TIGAR
Inositol phosphate metabolism	18/74	0.000230448	0.00214904	2.96476	24.8313	ALDH6A1/INPP1/INPP5J/INPP5K/ISYNA1/ITPK1/ITPKC/MTMR1/MTMR6/OCRL/PIK3CD/PIP4K2C/PLCB3/PLCB4/PLCD1/PLCD3/PLCG1/SYNJ1
AGE-RAGE signaling pathway in diabetic complications	22/100	0.000237185	0.00214904	2.60372	21.7324	AKT2/CDK4/COL1A1/COL1A2/COL3A1/COL4A2/FN1/ICAM1/MAPK11/MAPK13/NFKB1/PIK3CD/PIK3R2/PLCB3/PLCB4/PLCD1/PLCD3/PLCG1/RAC1/STAT1/TGFB1/TGFBR1
Measles	27/138	0.000385109	0.00332194	2.24712	17.6668	ADAR/AKT2/APAF1/BID/CDK2/CDK4/EIF2AK2/EIF2S1/IFIH1/IKBKE/IRAK1/IRF7/IRF9/MX1/NFKB1/OAS1/OAS2/OAS3/PIK3CD/PIK3R2/RAB9A/RCHY1/STAT1/STAT2/TBK1/TLR2/TRAF6
Platelet activation	25/124	0.000388856	0.00332194	2.33202	18.3117	ACTB/ACTG1/ADCY9/AKT2/ARHGEF1/COL1A1/COL1A2/COL3A1/GNAI3/ITPR2/LYN/MAPK11/MAPK13/MYLK/PIK3CD/PIK3R2/PLCB3/PLCB4/PRKACB/SNAP23/STIM1/SYK/TLN1/TLN2/VASP
Necroptosis	30/162	0.00050359	0.0041826	2.10037	15.9497	BID/CAPN2/CASP1/CHMP1A/CHMP2A/CHMP4C/DNM1L/EIF2AK2/FTH1/FTL/GLUD2/GLUL/HSP90AB1/IRF9/PARP4/PYCARD/RBCK1/RIPK3/RNF31/SLC25A4/SLC25A6/SMPD1/SQSTM1/STAT1/STAT2/STAT6/TLR3/TRAF2/TRPM7/VDAC1
Hepatitis B	30/163	0.000560236	0.00446302	2.08446	15.6067	AKT2/APAF1/ARAF/ATP6AP1/BID/CCNA2/CDK2/IFIH1/IKBKE/IRAK1/IRF7/MAP2K1/MAP2K3/MAPK11/MAPK13/NFATC2/NFKB1/PIK3CD/PIK3R2/PTK2B/STAT1/STAT2/STAT6/TBK1/TGFB1/TGFBR1/TLR2/TLR3/TRAF6/YWHAZ
Toxoplasmosis	23/113	0.000567207	0.00446302	2.35876	17.6312	AKT2/GNAI3/HLA-DPA1/HLA-DQB1/HLA-DRA/HLA-DRB1/HLA-DRB4/IRAK1/LAMA3/LAMA4/LAMB1/LAMB2/LAMB3/LAMC1/LAMC2/MAP2K3/MAPK11/MAPK13/NFKB1/STAT1/TGFB1/TLR2/TRAF6
Small cell lung cancer	20/93	0.000609407	0.00467212	2.52725	18.7093	AKT2/APAF1/CDK2/CDK4/COL4A2/FN1/LAMA3/LAMA4/LAMB1/LAMB2/LAMB3/LAMC1/LAMC2/NFKB1/PIK3CD/PIK3R2/PTK2/RXRA/TRAF2/TRAF6
Tuberculosis	32/179	0.00063262	0.00472884	2.01217	14.8209	AKT2/APAF1/ATP6AP1/ATP6V0A4/BID/C3/CARD9/CD14/CD74/CEBPB/CORO1A/HLA-DPA1/HLA-DQB1/HLA-DRA/HLA-DRB1/HLA-DRB4/IL18/IRAK1/LAMP1/LAMP2/LSP1/MAPK11/MAPK13/MRC2/NFKB1/RFX5/RIPK2/STAT1/SYK/TGFB1/TLR2/TRAF6
Bacterial invasion of epithelial cells	17/74	0.000693031	0.00505406	2.74937	20.0001	ACTB/ACTG1/ARHGEF26/ARPC5/DOCK1/FN1/GAB1/ILK/ITGA5/PIK3CD/PIK3R2/PTK2/PXN/RAC1/SHC1/VCL/WASF1
Human T-cell leukemia virus 1 infection	37/219	0.000765689	0.00542212	1.88034	13.4909	ADCY9/AKT2/B2M/CCNA2/CDC20/CDK2/CDK4/CDKN2A/CHEK2/HLA-A/HLA-B/HLA-C/HLA-DPA1/HLA-DQB1/HLA-DRA/HLA-DRB1/HLA-DRB4/HLA-E/HLA-F/ICAM1/MAP2K1/NFATC2/NFKB1/NFKB2/NRP1/PIK3CD/PIK3R2/PRKACB/RELB/SLC25A4/SLC25A6/SLC2A1/TGFB1/TGFBR1/TLN1/TLN2/VDAC1
Other types of O-glycan biosynthesis	8/22	0.00077977	0.00542212	5.25603	37.6149	B3GLCT/B4GALT3/COLGALT1/LFNG/POFUT1/POFUT2/POGLUT1/ST6GAL1
Pancreatic cancer	17/75	0.000815348	0.00554066	2.70181	19.215	AKT2/ARAF/ARHGEF6/BRCA2/CDK4/CDKN2A/EGFR/MAP2K1/NFKB1/PIK3CD/PIK3R2/PLD1/RAC1/RALB/STAT1/TGFB1/TGFBR1
Fatty acid degradation	12/44	0.000836653	0.0055591	3.45288	24.4674	ACADVL/ACSL1/ACSL3/ADH1A/ADH4/ADH5/ALDH1B1/ALDH2/ALDH3A2/ALDH7A1/CPT1A/HADHA
Proteasome	12/45	0.00104012	0.00676075	3.34806	22.9959	POMP/PSMA1/PSMA2/PSMA3/PSMB1/PSMB10/PSMB5/PSMB8/PSMB9/PSMD2/PSME1/PSME2
C-type lectin receptor signaling pathway	21/104	0.00107454	0.00683592	2.3338	15.9535	AKT2/BCL3/CARD9/CASP1/IKBKE/IRF1/IRF9/ITPR2/LSP1/MAPK11/MAPK13/NFATC2/NFKB1/NFKB2/PIK3CD/PIK3R2/PYCARD/RELB/STAT1/STAT2/SYK
Fc gamma R-mediated phagocytosis	19/91	0.00120096	0.00748096	2.43312	16.3618	AKT2/AMPH/ARPC5/GAB2/LYN/MAP2K1/MARCKS/MARCKSL1/PIK3CD/PIK3R2/PLCG1/PLD1/PLD2/RAC1/SCIN/SYK/VASP/VAV2/WASF1
Kaposi sarcoma-associated herpesvirus infection	32/186	0.00123322	0.00752517	1.91996	12.8601	AKT2/BID/C3/CDK4/EIF2AK2/GNB4/HLA-A/HLA-B/HLA-C/HLA-E/HLA-F/ICAM1/IKBKE/IRF7/IRF9/ITPR2/LYN/MAP2K1/MAPK11/MAPK13/NFATC2/NFKB1/PIK3CD/PIK3R2/PLCG1/RAC1/STAT1/STAT2/SYK/TBK1/TLR3/TRAF2
Ferroptosis	11/40	0.00126637	0.00757288	3.49136	23.293	ACSL1/ACSL3/CP/FTH1/FTL/GCLC/GCLM/HMOX1/LPCAT3/NCOA4/SLC39A14
Shigellosis	15/65	0.00133337	0.00781721	2.76378	18.2964	ABL1/ACTB/ACTG1/ARPC5/DOCK1/ITGA5/MAPK11/MAPK13/NFKB1/PFN1/PFN2/RAC1/RIPK2/VCL/WASF1
Alanine, aspartate and glutamate metabolism	10/35	0.00151885	0.00873336	3.68074	23.8873	ALDH4A1/ASNS/ASS1/CPS1/GFPT1/GLUD2/GLUL/GOT1/GPT2/NIT2
Cysteine and methionine metabolism	12/47	0.00157099	0.00886276	3.15639	20.3778	APIP/BCAT1/CBS/GCLC/GCLM/GOT1/KYAT3/LDHA/MAT2B/MPST/SMS/TST
Pentose phosphate pathway	9/30	0.00178148	0.0098641	3.94251	24.9573	ALDOC/FBP1/FBP2/G6PD/GPI/H6PD/PGD/RBKS/RGN
Rap1 signaling pathway	34/206	0.00183513	0.00997641	1.82652	11.5082	ACTB/ACTG1/ADCY9/AKT2/EGFR/EPHA2/FARP2/FGFR3/GNAI3/IGF1R/MAGI3/MAP2K1/MAP2K3/MAPK11/MAPK13/PDGFRB/PFN1/PFN2/PIK3CD/PIK3R2/PLCB3/PLCB4/PLCG1/PRKD2/RAC1/RALB/RAPGEF1/RAPGEF2/THBS1/TIAM1/TLN1/TLN2/VASP/VAV2
Tyrosine metabolism	10/36	0.00192016	0.0101885	3.53897	22.1375	ADH1A/ADH4/ADH5/ALDH1A3/COMT/FAH/GOT1/HGD/MAOA/MAOB
Leishmaniasis	16/74	0.00194228	0.0101885	2.54158	15.8693	C3/HLA-DPA1/HLA-DQB1/HLA-DRA/HLA-DRB1/HLA-DRB4/IRAK1/MAPK11/MAPK13/MARCKSL1/NFKB1/PTPN6/STAT1/TGFB1/TLR2/TRAF6
beta-Alanine metabolism	9/31	0.00229404	0.0118262	3.76309	22.87	ALDH1A3/ALDH1B1/ALDH2/ALDH3A2/ALDH6A1/ALDH7A1/HADHA/MLYCD/SMS
Type I diabetes mellitus	11/43	0.00239352	0.0121299	3.16352	19.0918	CPE/HLA-A/HLA-B/HLA-C/HLA-DPA1/HLA-DQB1/HLA-DRA/HLA-DRB1/HLA-DRB4/HLA-E/HLA-F
Protein digestion and absorption	18/90	0.00264009	0.0130687	2.30387	13.678	ATP1B3/COL11A1/COL12A1/COL14A1/COL15A1/COL18A1/COL1A1/COL1A2/COL3A1/COL4A2/COL5A1/COL5A2/COL6A1/COL6A2/COL6A3/COL7A1/ELN/SLC1A1
Folate biosynthesis	8/26	0.0026662	0.0130687	4.08712	24.2248	ALPL/DHFR/FPGS/GGH/MOCS1/MOCS2/QDPR/SPR
Sphingolipid signaling pathway	22/119	0.00271302	0.0130838	2.0915	12.3601	AKT2/ASAH1/BID/DEGS2/GAB2/GNAI3/MAP2K1/MAPK11/MAPK13/NFKB1/NSMAF/PIK3CD/PIK3R2/PLCB3/PLCB4/PLD1/PLD2/PPP2R3A/RAC1/SMPD1/SPTLC3/TRAF2
Arginine biosynthesis	7/21	0.00295916	0.013913	4.59668	26.7658	ARG2/ASS1/CPS1/GLUD2/GLUL/GOT1/GPT2
Allograft rejection	10/38	0.00297802	0.013913	3.28582	19.112	HLA-A/HLA-B/HLA-C/HLA-DPA1/HLA-DQB1/HLA-DRA/HLA-DRB1/HLA-DRB4/HLA-E/HLA-F
Autophagy	23/128	0.00320965	0.0147644	2.02011	11.5986	AKT2/ATG4B/ATG9A/CTSL/DAPK2/DEPTOR/EIF2S1/ERN1/IGBP1/IGF1R/IRS2/LAMP1/LAMP2/MAP2K1/PIK3CD/PIK3R2/PIK3R4/PRKAA2/PRKACB/STX17/SUPT20H/TRAF6/WIPI2
Phosphatidylinositol signaling system	19/99	0.00332578	0.0150668	2.18883	12.4896	INPP1/INPP5J/INPP5K/ITPK1/ITPKC/ITPR2/MTMR1/MTMR6/OCRL/PIK3CD/PIK3R2/PIP4K2C/PLCB3/PLCB4/PLCD1/PLCD3/PLCG1/PPIP5K2/SYNJ1
Purine metabolism	23/129	0.00355103	0.0158471	2.00094	11.2863	ADCY9/ADK/APRT/DCK/DGUOK/ENPP1/ENPP4/ENTPD3/ENTPD4/ENTPD6/GDA/HPRT1/IMPDH2/NME2/NME3/NT5C3A/NT5C3B/PAPSS1/PAPSS2/PDE5A/PFAS/PRUNE1/XDH
Hepatocellular carcinoma	28/168	0.00383053	0.0168431	1.84559	10.2703	ACTB/ACTG1/AKT2/APC/ARAF/ARID2/CDK4/CDKN2A/EGFR/GAB1/GSTA4/GSTM2/GSTM4/GSTM5/GSTT1/HMOX1/IGF1R/MAP2K1/MGST1/NQO1/PIK3CD/PIK3R2/PLCG1/SHC1/SMARCC1/SMARCC2/TGFB1/TGFBR1
Selenocompound metabolism	6/17	0.00427601	0.0179925	5.01284	27.3437	KYAT3/MARS2/PAPSS1/PAPSS2/SCLY/SEPHS1
Human cytomegalovirus infection	35/225	0.00431895	0.0179925	1.70128	9.26302	ADCY9/AKT2/ARHGEF1/B2M/BID/CDK4/CDKN2A/EGFR/GNAI3/GNB4/HLA-A/HLA-B/HLA-C/HLA-E/HLA-F/ITPR2/MAP2K1/MAPK11/MAPK13/NFATC2/NFKB1/PIK3CD/PIK3R2/PLCB3/PLCB4/PRKACB/PTK2/PTK2B/PXN/RAC1/TAP1/TAP2/TAPBP/TBK1/TRAF2
Thyroid hormone signaling pathway	21/116	0.00432035	0.0179925	2.03764	11.0937	ACTB/ACTG1/AKT2/ATP1B3/ESR1/MAP2K1/MED13/MED13L/NOTCH3/PIK3CD/PIK3R2/PLCB3/PLCB4/PLCD1/PLCD3/PLCG1/PRKACB/RXRA/SLC2A1/STAT1/TBC1D4
Viral carcinogenesis	32/201	0.00433264	0.0179925	1.74808	9.51231	C3/CCNA2/CDC20/CDK2/CDK4/CDKN2A/EIF2AK2/GTF2A2/HDAC10/HDAC11/HDAC4/HLA-A/HLA-B/HLA-C/HLA-E/HLA-F/IRF7/IRF9/LYN/NFKB1/NFKB2/PIK3CD/PIK3R2/PRKACB/PXN/RAC1/RBL1/SCIN/SP100/SYK/TRAF2/YWHAZ
Riboflavin metabolism	4/8	0.00471733	0.0190606	9.18441	49.1964	ACP2/BLVRB/ENPP1/FLAD1
Sulfur relay system	4/8	0.00471733	0.0190606	9.18441	49.1964	CTU2/MOCS2/MPST/TST
PPAR signaling pathway	15/74	0.00506196	0.0201803	2.34101	12.3746	ACOX2/ACSL1/ACSL3/ANGPTL4/CPT1A/FABP1/FABP5/FABP7/GK/ILK/RXRA/SCD/SCD5/SLC27A2/SLC27A6
Bladder cancer	10/41	0.00538283	0.0209022	2.96735	15.503	ARAF/CDK4/CDKN2A/DAPK2/EGFR/FGFR3/MAP2K1/RASSF1/THBS1/TYMP
Graft-versus-host disease	10/41	0.00538283	0.0209022	2.96735	15.503	HLA-A/HLA-B/HLA-C/HLA-DPA1/HLA-DQB1/HLA-DRA/HLA-DRB1/HLA-DRB4/HLA-E/HLA-F
Chemical carcinogenesis	16/82	0.00570021	0.0218508	2.23251	11.536	ADH1A/ADH4/ADH5/AKR1C2/ALDH1A3/CYP1B1/GSTA4/GSTK1/GSTM2/GSTM4/GSTM5/GSTT1/KYAT3/MGST1/SULT1A1/SULT1A3
Toll-like receptor signaling pathway	19/104	0.0058178	0.0218785	2.0595	10.5999	AKT2/CD14/IKBKE/IRAK1/IRF7/MAP2K1/MAP2K3/MAPK11/MAPK13/NFKB1/PIK3CD/PIK3R2/RAC1/SPP1/STAT1/TBK1/TLR2/TLR3/TRAF6
Neurotrophin signaling pathway	21/119	0.00585379	0.0218785	1.97493	10.1525	ABL1/AKT2/ARHGDIB/FOXO3/GAB1/IRAK1/MAGED1/MAP2K1/MAPK11/MAPK13/NFKB1/PIK3CD/PIK3R2/PLCG1/PSEN1/RAC1/RAPGEF1/RIPK2/SHC1/SORT1/TRAF6
Leukocyte transendothelial migration	20/112	0.00616284	0.0227492	2.00319	10.1947	ACTB/ACTG1/CLDN3/CLDN4/EZR/GNAI3/ICAM1/MAPK11/MAPK13/PIK3CD/PIK3R2/PLCG1/PTK2/PTK2B/PXN/RAC1/THY1/VASP/VAV2/VCL
Pertussis	15/76	0.00654571	0.0238679	2.26401	11.3856	C1R/C1S/C3/C4A/CASP1/CD14/GNAI3/IRAK1/IRF1/ITGA5/MAPK11/MAPK13/NFKB1/PYCARD/TRAF6
Glyoxylate and dicarboxylate metabolism	8/30	0.00700656	0.02494	3.34326	16.5856	ACO1/ACSS1/AFMID/CS/GLUL/HYI/MMUT/SHMT2
Nicotinate and nicotinamide metabolism	8/30	0.00700656	0.02494	3.34326	16.5856	BST1/ENPP1/NADSYN1/NAMPT/NNT/NT5C3A/NT5C3B/NUDT12
Cell adhesion molecules (CAMs)	24/145	0.00768314	0.0270266	1.82851	8.90251	CADM1/CD58/CDH2/CDH3/CLDN3/CLDN4/GLG1/HLA-A/HLA-B/HLA-C/HLA-DPA1/HLA-DQB1/HLA-DRA/HLA-DRB1/HLA-DRB4/HLA-E/HLA-F/ICAM1/ICOSLG/ITGA9/NEO1/SDC4/VCAN/VTCN1
Relaxin signaling pathway	22/130	0.00804153	0.0279583	1.87732	9.05457	ADCY9/AKT2/COL1A1/COL1A2/COL3A1/COL4A2/EGFR/GNA15/GNAI3/GNB4/MAP2K1/MAPK11/MAPK13/NFKB1/PIK3CD/PIK3R2/PLCB3/PLCB4/PRKACB/SHC1/TGFB1/TGFBR1
Endocytosis	36/244	0.00894258	0.0307337	1.59767	7.53609	AGAP3/AMPH/ARPC5/CAPZA1/CAPZA2/CHMP1A/CHMP2A/CHMP4C/DAB2/EGFR/EHD2/EHD3/FGFR3/HLA-A/HLA-B/HLA-C/HLA-E/HLA-F/IGF1R/IQSEC1/ITCH/LDLRAP1/NEDD4/NEDD4L/PLD1/PLD2/PML/RAB22A/RAB31/RABEP1/SMAP1/SPG21/TGFBR1/TRAF6/VPS37A/VPS37C
Salmonella infection	16/86	0.0090935	0.0308972	2.10447	9.89144	ACTB/ACTG1/ARPC5/CASP1/CD14/DYNC2H1/IL18/KLC3/MAPK11/MAPK13/NFKB1/PFN1/PFN2/PYCARD/RAC1/WASF1
Pathways in cancer	69/530	0.00960564	0.0322706	1.38571	6.4372	ABL1/ADCY9/AKT2/APAF1/APC/AR/ARAF/ARHGEF1/BID/BRCA2/CDK2/CDK4/CDKN2A/COL4A2/DAPK2/EGFR/ESR1/FGFR3/FN1/GNAI3/GNB4/GSTA4/GSTM2/GSTM4/GSTM5/GSTT1/HEY2/HMOX1/HSP90AB1/IGF1R/LAMA3/LAMA4/LAMB1/LAMB2/LAMB3/LAMC1/LAMC2/MAP2K1/MGST1/NCOA4/NFKB1/NFKB2/NOTCH3/NQO1/PDGFRB/PIK3CD/PIK3R2/PLCB3/PLCB4/PLCG1/PLD1/PLEKHG5/PML/PRKACB/PTK2/RAC1/RALB/RARA/RASSF1/RXRA/SLC2A1/STAT1/STAT2/STAT6/STK4/TGFB1/TGFBR1/TRAF2/T…
Central carbon metabolism in cancer	13/65	0.00977986	0.0324909	2.30054	10.6456	AKT2/EGFR/FGFR3/G6PD/HK1/LDHA/MAP2K1/PDGFRB/PIK3CD/PIK3R2/SLC16A3/SLC2A1/TIGAR
One carbon pool by folate	6/20	0.0103605	0.0340418	3.93801	17.9957	DHFR/FTCD/MTHFD2/MTHFS/SHMT2/TYMS
Non-small cell lung cancer	13/66	0.0111112	0.0359955	2.25701	10.1561	AKT2/ARAF/CDK4/CDKN2A/EGFR/FOXO3/MAP2K1/PIK3CD/PIK3R2/PLCG1/RASSF1/RXRA/STK4
VEGF signaling pathway	12/59	0.0111959	0.0359955	2.34894	10.5519	AKT2/HSPB1/MAP2K1/MAPK11/MAPK13/NFATC2/PIK3CD/PIK3R2/PLCG1/PTK2/PXN/RAC1
Osteoclast differentiation	21/127	0.01222	0.0385231	1.82506	8.03883	AKT2/GAB2/IRF9/MAP2K1/MAPK11/MAPK13/NFATC2/NFKB1/NFKB2/PIK3CD/PIK3R2/RAC1/RELB/SQSTM1/STAT1/STAT2/SYK/TGFB1/TGFBR1/TRAF2/TRAF6
Metabolism of xenobiotics by cytochrome P450	14/74	0.0122398	0.0385231	2.14731	9.45475	ADH1A/ADH4/ADH5/AKR1C1/ALDH1A3/CBR3/CYP1B1/GSTA4/GSTK1/GSTM2/GSTM4/GSTM5/GSTT1/MGST1
Fc epsilon RI signaling pathway	13/68	0.0141916	0.044201	2.17469	9.25354	AKT2/GAB2/LYN/MAP2K1/MAP2K3/MAPK11/MAPK13/PIK3CD/PIK3R2/PLCG1/RAC1/SYK/VAV2
Th17 cell differentiation	18/107	0.0164061	0.0505714	1.86204	7.65319	HLA-DPA1/HLA-DQB1/HLA-DRA/HLA-DRB1/HLA-DRB4/HSP90AB1/IL27RA/MAPK11/MAPK13/NFATC2/NFKB1/PLCG1/RARA/RXRA/STAT1/STAT6/TGFB1/TGFBR1
Prolactin signaling pathway	13/70	0.0178864	0.05387	2.09815	8.44237	AKT2/ESR1/FOXO3/IRF1/MAP2K1/MAPK11/MAPK13/NFKB1/PIK3CD/PIK3R2/PRLR/SHC1/STAT1
ErbB signaling pathway	15/85	0.0180167	0.05387	1.97193	7.92018	ABL1/ABL2/AKT2/ARAF/EGFR/GAB1/MAP2K1/NCK1/PAK2/PAK4/PIK3CD/PIK3R2/PLCG1/PTK2/SHC1
Hypertrophic cardiomyopathy (HCM)	15/85	0.0180167	0.05387	1.97193	7.92018	ACE/ACTB/ACTG1/DES/EMD/ITGA5/ITGA9/ITGB5/ITGB6/PRKAA2/PRKAB2/TGFB1/TPM1/TPM2/TPM4
PI3K-Akt signaling pathway	47/354	0.020892	0.0618486	1.41341	5.46763	AKT2/CDK2/CDK4/COL1A1/COL1A2/COL4A2/COL6A1/COL6A2/COL6A3/EGFR/EPHA2/FGFR3/FN1/FOXO3/GNB4/HSP90AB1/IGF1R/ITGA5/ITGA9/ITGB5/ITGB6/LAMA3/LAMA4/LAMB1/LAMB2/LAMB3/LAMC1/LAMC2/MAP2K1/MCL1/NFKB1/PDGFRB/PIK3CD/PIK3R2/PPP2R3A/PRKAA2/PRLR/PTK2/RAC1/RXRA/SPP1/SYK/THBS1/THBS2/TLR2/TNC/YWHAZ
Vibrio cholerae infection	10/50	0.0219783	0.0640099	2.29854	8.77515	ACTB/ACTG1/ADCY9/ATP6AP1/ATP6V0A4/ATP6V1B1/ERO1A/PDIA4/PLCG1/PRKACB
Adherens junction	13/72	0.0222643	0.0640099	2.0268	7.71152	ACTB/ACTG1/BAIAP2/EGFR/FARP2/IGF1R/LMO7/NECTIN4/PTPN6/RAC1/TGFBR1/VCL/WASF1
Arrhythmogenic right ventricular cardiomyopathy (ARVC)	13/72	0.0222643	0.0640099	2.0268	7.71152	ACTB/ACTG1/CDH2/DES/DSC2/DSG2/EMD/GJA1/ITGA5/ITGA9/ITGB5/ITGB6/PKP2
Chagas disease (American trypanosomiasis)	17/103	0.0229418	0.0648751	1.81931	6.86754	ACE/AKT2/C3/GNA15/GNAI3/IRAK1/MAPK11/MAPK13/NFKB1/PIK3CD/PIK3R2/PLCB3/PLCB4/TGFB1/TGFBR1/TLR2/TRAF6
Apoptosis	22/143	0.0229992	0.0648751	1.67441	6.31637	ACTB/ACTG1/AKT2/APAF1/BID/CAPN2/CASP2/CASP6/CTSF/CTSL/EIF2S1/ERN1/HTRA2/ITPR2/MAP2K1/MCL1/NFKB1/PARP4/PIK3CD/PIK3R2/SPTAN1/TRAF2
Vitamin digestion and absorption	6/24	0.0256283	0.0716154	3.06221	11.2201	BTD/LMBRD1/SCARB1/SLC19A1/SLC52A3/SLC5A6
Glioma	13/75	0.0302581	0.08377	1.92841	6.74556	AKT2/ARAF/CAMK1D/CDK4/CDKN2A/EGFR/IGF1R/MAP2K1/PDGFRB/PIK3CD/PIK3R2/PLCG1/SHC1
Progesterone-mediated oocyte maturation	16/99	0.0319225	0.0860359	1.77357	6.10897	ADCY9/AKT2/ARAF/CCNA2/CDC25B/CDK2/GNAI3/HSP90AB1/IGF1R/MAP2K1/MAPK11/MAPK13/PGR/PIK3CD/PIK3R2/PRKACB
Autoimmune thyroid disease	10/53	0.0319398	0.0860359	2.13782	7.36246	HLA-A/HLA-B/HLA-C/HLA-DPA1/HLA-DQB1/HLA-DRA/HLA-DRB1/HLA-DRB4/HLA-E/HLA-F
Glycosaminoglycan biosynthesis	10/53	0.0319398	0.0860359	2.13782	7.36246	B3GNT2/B4GALT3/B4GALT4/CHPF/CHSY1/EXT2/HS6ST1/NDST1/XYLT1/XYLT2
Glycosaminoglycan degradation	5/19	0.0329722	0.086747	3.28	11.1917	ARSB/GNS/GUSB/IDS/IDUA
Propanoate metabolism	7/32	0.0330131	0.086747	2.57257	8.77466	ACSS1/ACSS3/ALDH6A1/HADHA/LDHA/MLYCD/MMUT
Chronic myeloid leukemia	13/76	0.033335	0.086747	1.89769	6.45434	ABL1/AKT2/ARAF/CDK4/CDKN2A/GAB2/MAP2K1/NFKB1/PIK3CD/PIK3R2/SHC1/TGFB1/TGFBR1
Pyruvate metabolism	8/39	0.0334677	0.086747	2.37145	8.05624	ACSS1/ALDH1B1/ALDH2/ALDH3A2/ALDH7A1/LDHA/LDHD/PC
FoxO signaling pathway	20/132	0.0336544	0.086747	1.64365	5.57461	AKT2/ARAF/CDK2/EGFR/FOXO3/HOMER1/IGF1R/IRS2/MAP2K1/MAPK11/MAPK13/PIK3CD/PIK3R2/PRKAA2/PRKAB2/SETD7/SOD2/STK4/TGFB1/TGFBR1
Renal cell carcinoma	12/69	0.0356188	0.0910259	1.93577	6.45555	AKT2/ARAF/GAB1/MAP2K1/PAK2/PAK4/PIK3CD/PIK3R2/RAC1/RAPGEF1/SLC2A1/TGFB1
Glycine, serine and threonine metabolism	8/40	0.0383565	0.0971914	2.29722	7.49084	ALDH7A1/CBS/GCAT/MAOA/MAOB/SARDH/SHMT2/SRR
RIG-I-like receptor signaling pathway	12/70	0.0392876	0.0987142	1.90228	6.1574	DHX58/IFIH1/IKBKE/IRF7/ISG15/MAPK11/MAPK13/NFKB1/TBK1/TRAF2/TRAF6/TRIM25
Legionellosis	10/55	0.0401217	0.09997	2.04258	6.56861	APAF1/BCL2L13/C3/CASP1/CD14/IL18/NFKB1/NFKB2/PYCARD/TLR2
B cell receptor signaling pathway	12/71	0.0432134	0.10649	1.86994	5.87461	AKT2/DAPP1/LYN/MAP2K1/NFATC2/NFKB1/PIK3CD/PIK3R2/PTPN6/RAC1/SYK/VAV2
Biosynthesis of unsaturated fatty acids	6/27	0.0438068	0.10649	2.62432	8.20878	ACOT2/ACOT7/ELOVL1/HSD17B4/SCD/SCD5
Fatty acid elongation	6/27	0.0438068	0.10649	2.62432	8.20878	ACOT2/ACOT7/ELOVL1/HADHA/PPT1/THEM5
AMPK signaling pathway	18/120	0.0459632	0.110831	1.62355	5.00039	AKT2/CCNA2/CPT1A/FBP1/FBP2/FOXO3/IGF1R/IRS2/MLYCD/PFKFB4/PIK3CD/PIK3R2/PPP2R3A/PRKAA2/PRKAB2/RAB2A/SCD/SCD5
p53 signaling pathway	12/72	0.0474032	0.113389	1.83867	5.60622	APAF1/BID/CDK2/CDK4/CDKN2A/CHEK2/RCHY1/SERPINB5/SESN1/SFN/THBS1/TP53I3
Inflammatory bowel disease (IBD)	11/65	0.0510874	0.120536	1.87239	5.56889	HLA-DPA1/HLA-DQB1/HLA-DRA/HLA-DRB1/HLA-DRB4/IL18/NFKB1/STAT1/STAT6/TGFB1/TLR2
Axon guidance	25/181	0.0515429	0.120536	1.47523	4.37457	ABL1/DPYSL5/EPHA2/EPHB4/GNAI3/ILK/NCK1/NEO1/NFATC2/NGEF/NRP1/PAK2/PAK4/PIK3CD/PIK3R2/PLCG1/PLXNB1/PTK2/RAC1/ROBO1/SEMA3C/SEMA4B/SEMA4D/SLIT3/UNC5C
Glycerophospholipid metabolism	15/97	0.0516008	0.120536	1.68223	4.98651	AGPAT5/CHKB/ETNK2/GPAT4/GPD1/GPD2/LPCAT2/LPCAT3/LPIN1/LYPLA2/PCYT2/PLD1/PLD2/PLD3/PTDSS2
Cholesterol metabolism	9/50	0.052832	0.122456	2.01709	5.93153	ANGPTL4/APOE/LDLRAP1/LRP1/NCEH1/SCARB1/SORT1/STARD3/VDAC1
Natural killer cell mediated cytotoxicity	19/131	0.0548859	0.126238	1.56066	4.52982	ARAF/BID/HLA-A/HLA-B/HLA-C/HLA-E/ICAM1/MAP2K1/NFATC2/PIK3CD/PIK3R2/PLCG1/PTK2B/PTPN6/RAC1/SHC1/SYK/ULBP2/VAV2
Dilated cardiomyopathy (DCM)	14/91	0.0607333	0.13862	1.67165	4.68272	ACTB/ACTG1/ADCY9/DES/EMD/ITGA5/ITGA9/ITGB5/ITGB6/PRKACB/TGFB1/TPM1/TPM2/TPM4
Insulin resistance	16/108	0.062987	0.142675	1.59927	4.4217	AKT2/CPT1A/GFPT1/IRS2/MLXIP/NFKB1/PIK3CD/PIK3R2/PPP1R3B/PRKAA2/PRKAB2/SLC27A2/SLC27A3/SLC27A6/SLC2A1/TBC1D4
HIF-1 signaling pathway	15/100	0.0643009	0.144556	1.62259	4.45268	AKT2/EGFR/ENO1/ENO2/GAPDH/HK1/HMOX1/IGF1R/LDHA/MAP2K1/NFKB1/PIK3CD/PIK3R2/PLCG1/SLC2A1
Th1 and Th2 cell differentiation	14/92	0.0654426	0.146025	1.65012	4.4992	HLA-DPA1/HLA-DQB1/HLA-DRA/HLA-DRB1/HLA-DRB4/MAPK11/MAPK13/NFATC2/NFKB1/NOTCH3/PLCG1/RUNX3/STAT1/STAT6
Staphylococcus aureus infection	11/68	0.0670428	0.148029	1.77354	4.79287	C1R/C1S/C3/C4A/CFB/HLA-DPA1/HLA-DQB1/HLA-DRA/HLA-DRB1/HLA-DRB4/ICAM1
Synthesis and degradation of ketone bodies	3/10	0.0673311	0.148029	3.93352	10.6132	BDH1/BDH2/HMGCS1
Renin-angiotensin system	5/23	0.0689026	0.149421	2.55054	6.82286	ACE/ANPEP/ATP6AP2/CTSA/ENPEP
T cell receptor signaling pathway	15/101	0.0689633	0.149421	1.60363	4.2884	AKT2/CDK4/MAP2K1/MAPK11/MAPK13/NCK1/NFATC2/NFKB1/PAK2/PAK4/PIK3CD/PIK3R2/PLCG1/PTPN6/VAV2
TNF signaling pathway	16/110	0.0719907	0.154016	1.56507	4.11804	AKT2/BCL3/CEBPB/DNM1L/ICAM1/IRF1/ITCH/MAP2K1/MAP2K3/MAPK11/MAPK13/NFKB1/PIK3CD/PIK3R2/RIPK3/TRAF2
Glycerolipid metabolism	10/61	0.072903	0.154016	1.80168	4.71792	AGPAT5/ALDH1B1/ALDH2/ALDH3A2/ALDH7A1/GK/GLA/GPAT4/LPIN1/MGLL
Adipocytokine signaling pathway	11/69	0.0730025	0.154016	1.74287	4.56154	ACSL1/ACSL3/AKT2/CPT1A/IRS2/NFKB1/PRKAA2/PRKAB2/RXRA/SLC2A1/TRAF2
Ras signaling pathway	30/232	0.073145	0.154016	1.36715	3.57552	ABL1/ABL2/AKT2/BRAP/EGFR/EPHA2/FGFR3/GAB1/GAB2/GNB4/IGF1R/MAP2K1/NF1/NFKB1/PAK2/PAK4/PDGFRB/PIK3CD/PIK3R2/PLCG1/PLD1/PLD2/PRKACB/RAC1/RALB/RASSF1/SHC1/STK4/TBK1/TIAM1
Longevity regulating pathway	15/102	0.0738451	0.154403	1.58511	4.13046	ADCY9/AKT2/EHMT1/EHMT2/FOXO3/IGF1R/IRS2/NFKB1/PIK3CD/PIK3R2/PRKAA2/PRKAB2/PRKACB/SESN1/SOD2
Phenylalanine metabolism	4/17	0.0786147	0.162338	2.82456	7.18342	ALDH1A3/GOT1/MAOA/MAOB
Apelin signaling pathway	19/137	0.0787256	0.162338	1.48081	3.7639	ADCY9/AKT2/CCN2/GNAI3/GNB4/HDAC4/ITPR2/MAP2K1/MEF2A/MYLK/NOTCH3/PIK3R4/PLCB3/PLCB4/PRKAA2/PRKAB2/PRKACB/SPP1/TGFBR1
Complement and coagulation cascades	12/79	0.0845735	0.173202	1.64593	4.06567	C1R/C1S/C3/C4A/CD55/CFB/PLAUR/PROCR/PROS1/SERPINA1/SERPINB2/TFPI
Taurine and hypotaurine metabolism	3/11	0.0860248	0.173758	3.44164	8.44275	CSAD/GGT5/GGT7
Cytosolic DNA-sensing pathway	10/63	0.0867325	0.173758	1.7335	4.23827	ADAR/CASP1/IKBKE/IL18/IRF7/NFKB1/PYCARD/RIPK3/TBK1/TREX1
Pathogenic Escherichia coli infection	9/55	0.086834	0.173758	1.79734	4.39227	ABL1/ACTB/ACTG1/ARPC5/CD14/EZR/NCK1/TUBB6/YWHAZ
Protein processing in endoplasmic reticulum	22/165	0.0871697	0.173758	1.41507	3.45262	CAPN2/CKAP4/DNAJB2/EIF2AK2/EIF2S1/ERN1/ERO1A/FBXO2/FBXO6/HSP90AB1/MAN1A1/MAN1B1/P4HB/PDIA4/PLAA/RPN1/SEC23A/SEC23B/SEC24C/SIL1/TRAF2/YOD1
Parathyroid hormone synthesis, secretion and action	15/106	0.0956034	0.189307	1.5151	3.55677	ADCY9/ARAF/ARHGEF1/EGFR/GNAI3/ITPR2/MAP2K1/MEF2A/PLCB3/PLCB4/PLD1/PLD2/PRKACB/RXRA/SLC34A2
Malaria	8/49	0.103838	0.204261	1.79205	4.05886	GYPC/ICAM1/IL18/LRP1/TGFB1/THBS1/THBS2/TLR2
Choline metabolism in cancer	14/99	0.105158	0.205504	1.51364	3.40917	AKT2/CHKB/EGFR/MAP2K1/PDGFRB/PIK3CD/PIK3R2/PLCG1/PLD1/PLD2/RAC1/SLC22A5/SLC44A1/WASF1
Rheumatoid arthritis	13/91	0.108716	0.211079	1.53147	3.39836	ATP6AP1/ATP6V0A4/ATP6V1B1/CTSL/HLA-DPA1/HLA-DQB1/HLA-DRA/HLA-DRB1/HLA-DRB4/ICAM1/IL18/TGFB1/TLR2
Vitamin B6 metabolism	2/6	0.111007	0.214136	4.58753	10.0841	PDXK/PNPO
Endometrial cancer	9/58	0.112292	0.215226	1.68702	3.68893	AKT2/APC/ARAF/EGFR/FOXO3/ILK/MAP2K1/PIK3CD/PIK3R2
Ascorbate and aldarate metabolism	5/27	0.119943	0.228426	2.08635	4.42459	ALDH1B1/ALDH2/ALDH3A2/ALDH7A1/RGN
Chemokine signaling pathway	24/190	0.121254	0.229462	1.32948	2.80503	ADCY9/AKT2/CXCL14/FOXO3/GNAI3/GNB4/GSK3A/LYN/MAP2K1/NFKB1/PIK3CD/PIK3R2/PLCB3/PLCB4/PRKACB/PTK2/PTK2B/PXN/RAC1/SHC1/STAT1/STAT2/TIAM1/VAV2
GnRH signaling pathway	13/93	0.123222	0.229503	1.49302	3.12603	ADCY9/EGFR/ITPR2/MAP2K1/MAP2K3/MAPK11/MAPK13/PLCB3/PLCB4/PLD1/PLD2/PRKACB/PTK2B
Amyotrophic lateral sclerosis (ALS)	8/51	0.123742	0.229503	1.70851	3.57004	APAF1/BID/CASP1/GPX1/MAP2K3/MAPK11/MAPK13/RAC1
Mineral absorption	8/51	0.123742	0.229503	1.70851	3.57004	ATOX1/ATP1B3/FTH1/FTL/HEPH/HMOX1/SLC34A2/TRPM7
Estrogen signaling pathway	18/137	0.125114	0.229503	1.39029	2.88977	ADCY9/AKT2/EGFR/ESR1/FKBP4/FKBP5/GNAI3/HSP90AB1/ITPR2/MAP2K1/PGR/PIK3CD/PIK3R2/PLCB3/PLCB4/PRKACB/RARA/SHC1
Insulin signaling pathway	18/137	0.125114	0.229503	1.39029	2.88977	AKT2/ARAF/FBP1/FBP2/HK1/INPP5K/IRS2/MAP2K1/PHKA2/PIK3CD/PIK3R2/PPP1R3B/PRKAA2/PRKAB2/PRKACB/PRKAR2A/RAPGEF1/SHC1
Epithelial cell signaling in Helicobacter pylori infection	10/68	0.127743	0.232896	1.58362	3.25867	ATP6AP1/ATP6V0A4/ATP6V1B1/EGFR/LYN/MAPK11/MAPK13/NFKB1/PLCG1/RAC1
Fatty acid biosynthesis	3/13	0.128922	0.233622	2.753	5.63966	ACSL1/ACSL3/MCAT
Butanoate metabolism	5/28	0.134868	0.242926	1.99552	3.99794	AACS/BDH1/BDH2/HADHA/HMGCS1
Starch and sucrose metabolism	6/36	0.137148	0.245552	1.8361	3.64778	ENPP1/GBE1/GPI/GYG2/HK1/PGM2L1
Phospholipase D signaling pathway	19/148	0.138188	0.245942	1.35371	2.67918	ADCY9/AGPAT5/AKT2/EGFR/GAB1/GAB2/MAP2K1/PDGFRB/PIK3CD/PIK3R2/PLCB3/PLCB4/PLCG1/PLD1/PLD2/PTK2B/RALB/SHC1/SYK
ABC transporters	7/45	0.148848	0.263347	1.69126	3.22156	ABCB10/ABCB6/ABCC10/ABCC4/ABCD1/TAP1/TAP2
African trypanosomiasis	6/37	0.150923	0.263895	1.77678	3.35985	ICAM1/IDO1/IL18/LAMA4/PLCB3/PLCB4
Aldosterone-regulated sodium reabsorption	6/37	0.150923	0.263895	1.77678	3.35985	ATP1B3/HSD11B2/NEDD4L/PIK3CD/PIK3R2/SFN
Tight junction	21/170	0.163325	0.283919	1.29525	2.34702	ACTB/ACTG1/AMOT/CDK4/CGNL1/CLDN3/CLDN4/EZR/HSPA4/LLGL2/NEDD4/NEDD4L/PRKAA2/PRKAB2/PRKACB/RAB8B/RAC1/RAPGEF2/SYNPO/TIAM1/VASP
Melanoma	10/72	0.166883	0.288428	1.48112	2.65189	AKT2/ARAF/CDK4/CDKN2A/EGFR/IGF1R/MAP2K1/PDGFRB/PIK3CD/PIK3R2
Regulation of lipolysis in adipocytes	8/55	0.168964	0.290346	1.56276	2.7787	ADCY9/AKT2/GNAI3/IRS2/MGLL/PIK3CD/PIK3R2/PRKACB
Asthma	5/31	0.184087	0.313506	1.76498	2.98696	HLA-DPA1/HLA-DQB1/HLA-DRA/HLA-DRB1/HLA-DRB4
Mannose type O-glycan biosynthesis	4/23	0.184796	0.313506	1.93195	3.26211	B4GALT3/LARGE1/LARGE2/RXYLT1
Mitophagy	9/65	0.185587	0.313506	1.47557	2.4852	ATG9A/BCL2L13/CALCOCO2/FOXO3/MFN2/OPTN/SQSTM1/TBK1/USP30
Intestinal immune network for IgA production	7/48	0.188606	0.316815	1.56725	2.61432	HLA-DPA1/HLA-DQB1/HLA-DRA/HLA-DRB1/HLA-DRB4/ICOSLG/TGFB1
Acute myeloid leukemia	9/66	0.197483	0.329874	1.4496	2.3514	AKT2/ARAF/CD14/MAP2K1/NFKB1/PIK3CD/PIK3R2/PML/RARA
Gastric acid secretion	10/75	0.199574	0.331515	1.41252	2.27638	ACTB/ADCY9/ATP1B3/EZR/GNAI3/ITPR2/MYLK/PLCB3/PLCB4/PRKACB
Non-alcoholic fatty liver disease (NAFLD)	18/149	0.211755	0.349805	1.26209	1.95918	AKT2/BID/EIF2S1/ERN1/GSK3A/IRS2/ITCH/MLXIP/NDUFA4/NFKB1/PIK3CD/PIK3R2/PRKAA2/PRKAB2/RAC1/RXRA/TGFB1/TRAF2
NF-kappa B signaling pathway	12/95	0.221862	0.363691	1.32746	1.99876	CD14/ICAM1/IRAK1/LYN/NFKB1/NFKB2/PLCG1/RELB/SYK/TRAF2/TRAF6/TRIM25
Colorectal cancer	11/86	0.222594	0.363691	1.34654	2.02306	AKT2/APC/ARAF/EGFR/MAP2K1/PIK3CD/PIK3R2/RAC1/RALB/TGFB1/TGFBR1
Primary bile acid biosynthesis	3/17	0.230481	0.374532	1.966	2.88527	ACOT8/ACOX2/HSD17B4
Long-term depression	8/60	0.234242	0.378585	1.4121	2.04953	ARAF/GNAI3/IGF1R/ITPR2/LYN/MAP2K1/PLCB3/PLCB4
Cell cycle	15/124	0.236377	0.379983	1.26363	1.82257	ABL1/CCNA2/CDC20/CDC25B/CDK2/CDK4/CDKN2A/CHEK2/RBL1/SFN/STAG1/TGFB1/TTK/WEE1/YWHAZ
Prostate cancer	12/97	0.243467	0.389287	1.29608	1.83107	AKT2/AR/ARAF/CDK2/EGFR/HSP90AB1/IGF1R/MAP2K1/NFKB1/PDGFRB/PIK3CD/PIK3R2
Gap junction	11/88	0.245402	0.390293	1.31142	1.84236	ADCY9/EGFR/GJA1/GNAI3/ITPR2/MAP2K1/PDGFRB/PLCB3/PLCB4/PRKACB/TUBB6
Other glycan degradation	3/18	0.257869	0.407952	1.83483	2.48674	AGA/FUCA1/FUCA2
Ubiquitin mediated proteolysis	16/137	0.271494	0.427245	1.21401	1.58284	CDC20/FBXO2/HERC4/ITCH/MID1/NEDD4/NEDD4L/PML/RCHY1/SAE1/TRAF6/UBA1/UBA2/UBA7/UBE2L6/UBE3C
Inflammatory mediator regulation of TRP channels	12/100	0.277244	0.434011	1.25169	1.60573	ADCY9/ITPR2/MAP2K3/MAPK11/MAPK13/PIK3CD/PIK3R2/PLCB3/PLCB4/PLCG1/PRKACB/TRPV4
Ubiquinone and other terpenoid-quinone biosynthesis	2/11	0.295609	0.46035	2.03834	2.48416	COQ5/NQO1
Calcium signaling pathway	21/188	0.301911	0.465881	1.15448	1.38263	ADCY9/ATP2A3/CAMK1D/EGFR/GNA15/ITPKC/ITPR2/MYLK/PDGFRB/PHKA2/PLCB3/PLCB4/PLCD1/PLCD3/PLCG1/PRKACB/PTK2B/SLC25A4/SLC25A6/STIM1/VDAC1
Thyroid hormone synthesis	9/74	0.302277	0.465881	1.27062	1.52018	ADCY9/ATP1B3/GPX1/ITPR2/PDIA4/PLCB3/PLCB4/PRKACB/TTF2
Dopaminergic synapse	15/131	0.306559	0.470058	1.18691	1.40334	AKT2/COMT/GNAI3/GNB4/GSK3A/ITPR2/MAOA/MAOB/MAPK11/MAPK13/PLCB3/PLCB4/PPP1R1B/PPP2R3A/PRKACB
Glucagon signaling pathway	12/103	0.312379	0.476537	1.21022	1.40814	AKT2/CPT1A/FBP1/ITPR2/LDHA/PHKA2/PLCB3/PLCB4/PRKAA2/PRKAB2/PRKACB/SLC2A1
Ether lipid metabolism	6/47	0.314381	0.477156	1.34267	1.55367	ENPP2/LPCAT2/PAFAH1B1/PLD1/PLD2/PLD3
Endocrine and other factor-regulated calcium reabsorption	6/48	0.332348	0.500897	1.31063	1.44375	ADCY9/ATP1B3/ESR1/PLCB3/PLCB4/PRKACB
MicroRNAs in cancer	32/299	0.333373	0.500897	1.10039	1.20877	ABL1/APC/CDC25B/CDKN2A/CYP1B1/EGFR/EZR/FGFR3/FOXP1/HDAC4/HMOX1/IRS2/ITGA5/MAP2K1/MARCKS/MCL1/NFKB1/NOTCH3/PAK4/PDCD4/PDGFRB/PIK3R2/PLCG1/RASSF1/SERPINB5/SHC1/ST14/THBS1/TIMP3/TNC/TPM1/VIM
Citrate cycle (TCA cycle)	4/30	0.34086	0.509585	1.41126	1.51892	ACO1/CS/IDH2/PC
Cocaine addiction	6/49	0.350434	0.518712	1.28008	1.34227	GNAI3/MAOA/MAOB/NFKB1/PPP1R1B/PRKACB
Ovarian steroidogenesis	6/49	0.350434	0.518712	1.28008	1.34227	ACOT2/ADCY9/CYP1B1/IGF1R/PRKACB/SCARB1
cGMP-PKG signaling pathway	18/166	0.367574	0.540511	1.11606	1.11699	ADCY9/AKT2/ATP1B3/ATP2A3/GNAI3/IRS2/ITPR2/MAP2K1/MEF2A/MYLK/NFATC2/PDE5A/PLCB3/PLCB4/SLC25A4/SLC25A6/VASP/VDAC1
Terpenoid backbone biosynthesis	3/22	0.369662	0.540511	1.44823	1.44122	HMGCS1/PDSS2/RCE1
Non-homologous end-joining	2/13	0.370585	0.540511	1.66755	1.65533	NHEJ1/RAD50
Breast cancer	16/147	0.373248	0.541753	1.12071	1.10447	AKT2/APC/ARAF/BRCA2/CDK4/EGFR/ESR1/HEY2/IGF1R/MAP2K1/NFKB2/NOTCH3/PGR/PIK3CD/PIK3R2/SHC1
Porphyrin and chlorophyll metabolism	5/42	0.39787	0.572648	1.2395	1.14236	BLVRB/CP/GUSB/HEPH/HMOX1
Caffeine metabolism	1/5	0.404109	0.572648	2.2926	2.07726	XDH
D-Glutamine and D-glutamate metabolism	1/5	0.404109	0.572648	2.2926	2.07726	GLUD2
Neomycin, kanamycin and gentamicin biosynthesis	1/5	0.404109	0.572648	2.2926	2.07726	HK1
Phenylalanine, tyrosine and tryptophan biosynthesis	1/5	0.404109	0.572648	2.2926	2.07726	GOT1
Base excision repair	4/33	0.410342	0.578736	1.26506	1.12687	MBD4/PARP4/SMUG1/UNG
Bile secretion	8/72	0.413888	0.580998	1.14657	1.01146	ABCC4/ADCY9/ATP1B3/NCEH1/PRKACB/RXRA/SCARB1/SLC2A1
Herpes simplex virus 1 infection	50/492	0.424912	0.593685	1.03804	0.888435	AKT2/APAF1/B2M/BID/BST2/C3/CARD9/CD74/EIF2AK2/EIF2B1/EIF2S1/HLA-A/HLA-B/HLA-C/HLA-DPA1/HLA-DQB1/HLA-DRA/HLA-DRB1/HLA-DRB4/HLA-E/HLA-F/IFIH1/IKBKE/IRAK1/IRF7/IRF9/ITGA5/NFKB1/OAS1/OAS2/OAS3/PIK3CD/PIK3R2/PML/SP100/STAT1/STAT2/SYK/TAP1/TAP2/TAPBP/TBK1/TLR2/TLR3/TRAF2/TRAF6/ZNF250/ZNF324/ZNF486/ZNF93
IL-17 signaling pathway	10/93	0.432816	0.599694	1.10508	0.925446	CEBPB/HSP90AB1/IKBKE/LCN2/MAPK11/MAPK13/NFKB1/TBK1/TRAF2/TRAF6
SNARE interactions in vesicular transport	4/34	0.433223	0.599694	1.22282	1.02289	SNAP23/STX17/STX2/STX7
Carbohydrate digestion and absorption	5/44	0.438095	0.600874	1.1758	0.970412	AKT2/ATP1B3/HK1/PIK3CD/PIK3R2
Vasopressin-regulated water reabsorption	5/44	0.438095	0.600874	1.1758	0.970412	ADCY9/ARHGDIB/DYNC2H1/NSF/PRKACB
Glutamatergic synapse	12/114	0.447288	0.610681	1.07904	0.868147	ADCY9/GLUL/GNAI3/GNB4/HOMER1/ITPR2/PLCB3/PLCB4/PLD1/PLD2/PRKACB/SLC1A1
Glycosphingolipid biosynthesis	5/45	0.457985	0.622047	1.14634	0.8952	B3GALT5/B3GNT2/B4GALT3/B4GALT4/GLA
Cortisol synthesis and secretion	7/65	0.459774	0.622047	1.10683	0.860033	ADCY9/ITPR2/NCEH1/PLCB3/PLCB4/PRKACB/SCARB1
Phosphonate and phosphinate metabolism	1/6	0.46273	0.623226	1.83398	1.41329	PCYT2
Aminoacyl-tRNA biosynthesis	7/66	0.476156	0.638433	1.08801	0.807317	FARSA/FARSB/HARS2/MARS2/SARS2/VARS2/YARS2
Sphingolipid metabolism	5/47	0.497109	0.662191	1.09163	0.762994	ASAH1/DEGS2/GLA/SMPD1/SPTLC3
Primary immunodeficiency	4/37	0.500121	0.662191	1.11147	0.770144	RFX5/TAP1/TAP2/UNG
Aldosterone synthesis and secretion	10/98	0.500519	0.662191	1.04201	0.721182	ADCY9/ATP1B3/CAMK1D/DAGLB/ITPR2/PLCB3/PLCB4/PRKACB/PRKD2/SCARB1
Ribosome biogenesis in eukaryotes	10/101	0.540106	0.711417	1.00749	0.620601	DKC1/GNL3L/GTPBP4/LSG1/MDN1/NVL/RBM28/RPP38/TCOF1/UTP18
Oxytocin signaling pathway	15/153	0.545183	0.714955	0.99647	0.604493	ACTB/ACTG1/ADCY9/CAMK1D/EGFR/GNAI3/ITPR2/MAP2K1/MYLK/NFATC2/PLCB3/PLCB4/PRKAA2/PRKAB2/PRKACB
Cholinergic synapse	11/112	0.548558	0.71624	0.998461	0.599538	ADCY9/AKT2/GNAI3/GNB4/ITPR2/MAP2K1/PIK3CD/PIK3R2/PLCB3/PLCB4/PRKACB
N-Glycan biosynthesis	5/50	0.553613	0.719697	1.01869	0.602339	B4GALT3/MAN1A1/MAN1B1/RPN1/ST6GAL1
Serotonergic synapse	11/113	0.560815	0.725904	0.988617	0.57178	APP/ARAF/GNAI3/GNB4/ITPR2/MAOA/MAOB/MAP2K1/PLCB3/PLCB4/PRKACB
Cushing syndrome	15/155	0.566163	0.728801	0.982125	0.558704	ADCY9/APC/CDK2/CDK4/CDKN2A/EGFR/GNAI3/ITPR2/KMT2D/MAP2K1/NCEH1/PLCB3/PLCB4/PRKACB/SCARB1
Pantothenate and CoA biosynthesis	2/19	0.570366	0.728801	1.07864	0.605633	BCAT1/ENPP1
Steroid biosynthesis	2/19	0.570366	0.728801	1.07864	0.605633	NSDHL/SC5D
Homologous recombination	4/41	0.583421	0.74231	0.991092	0.534046	BRCA2/NBN/RAD50/RBBP8
MAPK signaling pathway	28/295	0.608105	0.770438	0.960857	0.477938	AKT2/ARAF/CD14/CDC25B/EGFR/EPHA2/FGFR3/HSPB1/IGF1R/IRAK1/MAP2K1/MAP2K3/MAPK11/MAPK13/NF1/NFKB1/NFKB2/PAK2/PDGFRB/PRKACB/RAC1/RAPGEF2/RELB/STK4/TGFB1/TGFBR1/TRAF2/TRAF6
Gastric cancer	14/149	0.612226	0.772386	0.950378	0.466307	AKT2/APC/ARAF/CDK2/EGFR/GAB1/MAP2K1/MUC2/PIK3CD/PIK3R2/RXRA/SHC1/TGFB1/TGFBR1
Hippo signaling pathway	15/160	0.616903	0.775017	0.947993	0.457922	ACTB/ACTG1/AJUBA/AMOT/APC/CCN2/FAT4/LLGL2/RASSF1/TGFB1/TGFBR1/TP53BP2/WWC1/WWTR1/YWHAZ
Alzheimer disease	16/171	0.621386	0.776615	0.94591	0.450067	APAF1/APOE/APP/ATP2A3/BID/CAPN2/ERN1/GAPDH/HSD17B10/ITPR2/LRP1/NDUFA4/PLCB3/PLCB4/PSEN1/RTN4
Hematopoietic cell lineage	9/97	0.62337	0.776615	0.937326	0.442995	ANPEP/CD14/CD55/HLA-DPA1/HLA-DQB1/HLA-DRA/HLA-DRB1/HLA-DRB4/ITGA5
Pancreatic secretion	9/98	0.635793	0.788805	0.926742	0.419705	ADCY9/ATP1B3/ATP2A3/BST1/ITPR2/PLCB3/PLCB4/RAB3D/RAC1
Long-term potentiation	6/67	0.655974	0.81048	0.901447	0.380081	ARAF/ITPR2/MAP2K1/PLCB3/PLCB4/PRKACB
RNA degradation	7/79	0.670025	0.818226	0.890923	0.356762	DCP1A/DCP1B/DCPS/EDC3/ENO1/ENO2/TOB1
Salivary secretion	8/90	0.67059	0.818226	0.893985	0.357233	ADCY9/ATP1B3/BST1/CST3/ITPR2/PLCB3/PLCB4/PRKACB
Type II diabetes mellitus	4/46	0.67527	0.818226	0.872862	0.342723	HK1/IRS2/PIK3CD/PIK3R2
Proximal tubule bicarbonate reclamation	2/23	0.675801	0.818226	0.872992	0.342088	ATP1B3/GLUD2
Adrenergic signaling in cardiomyocytes	13/145	0.678659	0.818226	0.90224	0.349741	ADCY9/AKT2/ATP1B3/GNAI3/MAPK11/MAPK13/PLCB3/PLCB4/PPP2R3A/PRKACB/TPM1/TPM2/TPM4
Thermogenesis	21/231	0.681034	0.818226	0.915879	0.351828	ACSL1/ACSL3/ACTB/ACTG1/ADCY9/COA1/COX11/COX18/COX19/CPT1A/KDM3B/MAP2K3/MAPK11/MAPK13/MGLL/NDUFA4/PRKAA2/PRKAB2/PRKACB/SMARCC1/SMARCC2
Prion diseases	3/35	0.682714	0.818226	0.859264	0.327963	LAMC1/MAP2K1/PRKACB
Renin secretion	6/69	0.684135	0.818226	0.872733	0.331289	ACE/GNAI3/ITPR2/PLCB3/PLCB4/PRKACB
Retrograde endocannabinoid signaling	13/148	0.70682	0.839815	0.882043	0.306051	ABHD6/ADCY9/DAGLB/GNAI3/GNB4/ITPR2/MAPK11/MAPK13/MGLL/NDUFA4/PLCB3/PLCB4/PRKACB
Notch signaling pathway	4/48	0.707804	0.839815	0.833094	0.287907	DTX3L/LFNG/NOTCH3/PSEN1
Steroid hormone biosynthesis	5/60	0.715477	0.845564	0.833009	0.278896	AKR1C1/AKR1C2/COMT/CYP1B1/HSD11B2
Thyroid cancer	3/37	0.719061	0.846453	0.808629	0.266694	MAP2K1/NCOA4/RXRA
Signaling pathways regulating pluripotency of stem cells	12/139	0.72458	0.849605	0.865425	0.278808	AKT2/APC/FGFR3/IGF1R/KLF4/LEFTY2/MAP2K1/MAPK11/MAPK13/PIK3CD/PIK3R2/TBX3
Transcriptional misregulation in cancer	16/186	0.749741	0.873766	0.861724	0.2482	BCL11B/CCNT1/CD14/CDK14/CDK9/CEBPB/ETV6/IGF1R/JMJD1C/NFKB1/PML/PROM1/PTK2/RARA/RXRA/SIX4
Parkinson disease	12/142	0.75103	0.873766	0.845312	0.242021	APAF1/GNAI3/HTRA2/NDUFA4/PRKACB/SLC25A4/SLC25A6/UBA1/UBA7/UBE2L6/UCHL1/VDAC1
Collecting duct acid secretion	2/27	0.759164	0.879806	0.73315	0.202011	ATP6V0A4/ATP6V1B1
Fat digestion and absorption	3/41	0.78191	0.902668	0.723349	0.177955	FABP1/MTTP/SCARB1
Thiamine metabolism	1/15	0.788494	0.905989	0.654665	0.155569	ALPL
Synaptic vesicle cycle	6/78	0.791476	0.905989	0.763259	0.178493	ATP6V0A4/ATP6V1B1/NAPA/NSF/SLC1A1/STX2
TGF-beta signaling pathway	7/90	0.794	0.905989	0.772375	0.178165	DCN/LEFTY2/NEO1/RBL1/TGFB1/TGFBR1/THBS1
Oocyte meiosis	10/125	0.796907	0.905989	0.796161	0.180742	ADCY9/AR/CDC20/CDK2/IGF1R/ITPR2/MAP2K1/PGR/PRKACB/YWHAZ
Retinol metabolism	5/67	0.800971	0.907161	0.738672	0.163934	ADH1A/ADH4/ADH5/ALDH1A1/PNPLA4
JAK-STAT signaling pathway	13/162	0.817065	0.921896	0.798541	0.161334	AKT2/EGFR/IL27RA/IRF9/MCL1/PDGFRB/PIK3CD/PIK3R2/PRLR/PTPN6/STAT1/STAT2/STAT6
Circadian rhythm	2/31	0.823294	0.921966	0.631886	0.122865	PRKAA2/PRKAB2
Galactose metabolism	2/31	0.823294	0.921966	0.631886	0.122865	GLA/HK1
Circadian entrainment	7/97	0.852299	0.948302	0.712024	0.113794	ADCY9/GNAI3/GNB4/NOS1AP/PLCB3/PLCB4/PRKACB
Systemic lupus erythematosus	10/133	0.853721	0.948302	0.744046	0.117671	C1R/C1S/C3/C4A/HLA-DPA1/HLA-DQB1/HLA-DRA/HLA-DRB1/HLA-DRB4/TRIM21
Pentose and glucuronate interconversions	2/34	0.860848	0.948302	0.572551	0.0857894	DCXR/GUSB
Insulin secretion	6/86	0.861229	0.948302	0.686627	0.102578	ADCY9/ATP1B3/PLCB3/PLCB4/PRKACB/SLC2A1
Wnt signaling pathway	12/158	0.862669	0.948302	0.752002	0.111089	APC/DAAM1/GPC4/NFATC2/NOTUM/PLCB3/PLCB4/PRKACB/PSEN1/RAC1/ROR2/VANGL1
Arachidonic acid metabolism	4/63	0.878878	0.962321	0.620772	0.0801473	CBR3/GGT5/GPX1/PTGIS
GABAergic synapse	6/89	0.88186	0.962321	0.661698	0.0831903	ADCY9/GLUL/GNAI3/GNB4/NSF/PRKACB
Cardiac muscle contraction	5/78	0.892835	0.970755	0.626981	0.0710707	ATP1B3/SLC9A6/TPM1/TPM2/TPM4
cAMP signaling pathway	16/212	0.896316	0.971009	0.746326	0.0816948	ABCC4/ADCY9/AKT2/ATP1B3/GNAI3/MAP2K1/NFKB1/PIK3CD/PIK3R2/PLD1/PLD2/PPP1R1B/PRKACB/RAC1/TIAM1/VAV2
Protein export	1/23	0.907683	0.977653	0.41642	0.0403344	SEC11C
Vascular smooth muscle contraction	9/132	0.911665	0.977653	0.669299	0.0618989	ADCY9/ARAF/ARHGEF1/ITPR2/MAP2K1/MYLK/PLCB3/PLCB4/PRKACB
Amphetamine addiction	4/68	0.912259	0.977653	0.572115	0.0525384	MAOA/MAOB/PPP1R1B/PRKACB
mTOR signaling pathway	10/152	0.938944	0.999995	0.643807	0.0405597	AKT2/ATP6V1B1/CASTOR2/DEPTOR/IGF1R/LPIN1/MAP2K1/PIK3CD/PIK3R2/PRKAA2
Melanogenesis	6/101	0.940351	0.999995	0.577729	0.0355315	ADCY9/GNAI3/MAP2K1/PLCB3/PLCB4/PRKACB
Basal transcription factors	2/45	0.944187	0.999995	0.425824	0.0244555	GTF2A2/TAF2
Alcoholism	12/180	0.947265	0.999995	0.652722	0.0353619	ARAF/GNAI3/GNB4/HDAC10/HDAC11/HDAC4/MAOA/MAOB/MAP2K1/PPP1R1B/SHC1/SLC29A1
Hedgehog signaling pathway	2/47	0.952968	0.999995	0.406853	0.0195997	CSNK1G2/PRKACB
Mucin type O-glycan biosynthesis	1/31	0.95972	0.999995	0.305239	0.0125496	GALNT16
Morphine addiction	4/91	0.982578	0.999995	0.420328	0.0073875	ADCY9/GNAI3/GNB4/PRKACB
mRNA surveillance pathway	4/91	0.982578	0.999995	0.420328	0.0073875	GSPT2/PPP2R3A/PYM1/RNGTT
Nucleotide excision repair	1/47	0.992338	0.999995	0.198892	0.0015298	ERCC6
Oxidative phosphorylation	6/133	0.992452	0.999995	0.431388	0.00326831	ATP6AP1/ATP6V0A4/ATP6V1B1/COX11/LHPP/NDUFA4
RNA transport	8/165	0.99368	0.999995	0.464971	0.00294799	EIF2B1/EIF2S1/EIF4G2/FMR1/NUP210/PYM1/RPP38/XPOT
Fanconi anemia pathway	1/54	0.996294	0.999995	0.172556	0.000640736	BRCA2
Huntington disease	9/193	0.997349	0.999995	0.445888	0.00118372	APAF1/GPX1/NDUFA4/PLCB3/PLCB4/SLC25A4/SLC25A6/SOD2/VDAC1
Basal cell carcinoma	1/63	0.998543	0.999995	0.147434	0.000215011	APC
Ribosome	5/153	0.999483	0.999995	0.307963	0.000159153	MRPL22/MRPL33/RPL14/RPS2/RPSA
Taste transduction	1/83	0.999815	0.999995	0.11135	2.06002e-05	PRKACB
Spliceosome	3/134	0.999886	0.999995	0.208742	2.38865e-05	PQBP1/PRPF40A/PRPF40B
Olfactory transduction	1/444	0.999995	0.999995	0.0201966	1.0608e-07	PRKACB
Cytokine-cytokine receptor interaction	8/294	0.999995	0.999995	0.253405	1.28602e-06	CXCL14/GDF15/IL18/IL1RN/IL27RA/PRLR/TGFB1/TGFBR1
Neuroactive ligand-receptor interaction	3/338	0.999995	0.999995	0.0806973	3.91042e-07	C3/NR3C1/PRLR

## Sheet: GSEA.KEGG
ID	Description	NES	pvalue	p.adjust	core_enrichment
hsa05168	Herpes simplex virus 1 infection	-2.72	1.00e-10	1.06e-08	ALYREF/B2M/BID/BST2/C3/CARD9/CD74/EIF2AK2/EIF2B1/HLA-A/HLA-A/HLA-B/HLA-B/HLA-B/HLA-C/HLA-C/HLA-DPA1/HLA-DQB1/HLA-DRA/HLA-DRB1/HLA-DRB4/HLA-F/IFIH1/IKBKE/IRF7/IRF9/NFKB1/OAS1/OAS2/OAS3/PIK3CD/PML/PML/RIGI/SP100/STAT1/STAT2/TAP1/TAP2/TAPBP/TBK1/TLR2/TLR3/TRAF2/ZNF316/ZNF324
hsa05164	Influenza A	-2.58	1.00e-10	1.06e-08	ADAR/BID/CALCOCO2/EIF2AK2/HLA-DPA1/HLA-DQB1/HLA-DRA/HLA-DRB1/HLA-DRB4/ICAM1/IFIH1/IKBKE/IRF7/IRF9/KPNA1/MX1/MX2/NFKB1/OAS1/OAS2/OAS3/PIK3CD/PML/PML/PYCARD/RIGI/RSAD2/SLC25A4/STAT1/STAT2/TBK1/TLR3/TRIM25
hsa05171	Coronavirus disease - COVID-19	-2.5	1.00e-10	1.06e-08	ACE/ADAR/C1R/C1S/C3/C4A/CFB/EIF2AK2/IFIH1/IKBKE/IRAK1/IRF9/ISG15/MAPK11/MX1/MX2/NFKB1/OAS1/OAS2/OAS3/PIK3CD/PIK3R2/RIGI/RPL14/RPL3/RPS2/STAT1/STAT2/TBK1/TLR2/TLR3/TNFRSF1A
hsa05162	Measles	-2.47	1.79e-10	1.14e-08	ADAR/AKT2/BBC3/BID/CDK2/CDK4/CDKN1B/EIF2AK2/IFIH1/IKBKE/IRAK1/IRF7/IRF9/MX1/MX2/NFKB1/OAS1/OAS2/OAS3/PIK3CD/PIK3R2/RAB9A/RCHY1/RIGI/STAT1/STAT2/TBK1/TLR2
hsa05160	Hepatitis C	-2.45	1.40e-10	1.11e-08	AKT2/ARAF/BID/CDK2/CDK4/CLDN3/CLDN4/EIF2AK2/IFIT1/IKBKE/IRF7/IRF9/MX1/MX2/NFKB1/OAS1/OAS2/OAS3/PIK3CD/PIK3R2/RIGI/RSAD2/RXRA/SCARB1/STAT1/STAT2/TBK1/TLR3/TNFRSF1A/TRAF2
hsa04612	Antigen processing and presentation	-2.44	3.68e-09	1.30e-07	B2M/CD74/CTSL/HLA-A/HLA-A/HLA-B/HLA-B/HLA-B/HLA-C/HLA-C/HLA-DPA1/HLA-DQB1/HLA-DRA/HLA-DRB1/HLA-DRB4/HLA-F/HSPA4/IFI30/LGMN/PSME1/PSME2/TAP1/TAP2/TAPBP
hsa04974	Protein digestion and absorption	2.38	2.19e-10	1.16e-08	ATP1B3/COL11A1/COL12A1/COL15A1/COL18A1/COL1A1/COL1A2/COL3A1/COL4A2/COL5A1/COL5A2/COL6A1/COL6A2/COL6A3/COL6A3/COL7A1/COL8A1/ELN/SLC1A1
hsa05150	Staphylococcus aureus infection	-2.38	8.70e-10	3.95e-08	C1R/C1S/C3/CFB/HLA-DPA1/HLA-DQB1/HLA-DRA/HLA-DRB1/HLA-DRB4/ICAM1
hsa05322	Systemic lupus erythematosus	-2.31	3.03e-08	9.62e-07	C1R/C1S/C3/C4A/HLA-DPA1/HLA-DQB1/HLA-DRA/HLA-DRB1/HLA-DRB4/MACROH2A1/TRIM21
hsa05169	Epstein-Barr virus infection	-2.3	1.03e-09	4.11e-08	B2M/BID/CDKN1B/EIF2AK2/HLA-A/HLA-A/HLA-B/HLA-B/HLA-B/HLA-C/HLA-C/HLA-DPA1/HLA-DQB1/HLA-DRA/HLA-DRB1/HLA-DRB4/HLA-F/ICAM1/IKBKE/IRF7/IRF9/ISG15/LYN/MAP2K3/NFKB1/NFKB2/OAS1/OAS2/OAS3/PIK3CD/RELB/RIGI/STAT1/STAT2/TAP1/TAP2/TAPBP/TBK1/TLR2/TRAF2
hsa05320	Autoimmune thyroid disease	-2.1	9.79e-06	2.08e-04	HLA-A/HLA-A/HLA-B/HLA-B/HLA-B/HLA-C/HLA-C/HLA-DPA1/HLA-DQB1/HLA-DRA/HLA-DRB1/HLA-DRB4/HLA-F
hsa05330	Allograft rejection	-2.1	9.79e-06	2.08e-04	HLA-A/HLA-A/HLA-B/HLA-B/HLA-B/HLA-C/HLA-C/HLA-DPA1/HLA-DQB1/HLA-DRA/HLA-DRB1/HLA-DRB4/HLA-F
hsa05332	Graft-versus-host disease	-2.1	9.79e-06	2.08e-04	HLA-A/HLA-A/HLA-B/HLA-B/HLA-B/HLA-C/HLA-C/HLA-DPA1/HLA-DQB1/HLA-DRA/HLA-DRB1/HLA-DRB4/HLA-F
hsa04512	ECM-receptor interaction	2.05	1.59e-05	3.16e-04	COL1A1/COL1A2/COL6A1/COL6A2/COL6A3/COL6A3/FN1/ITGA9/ITGB5/LAMA4/LAMB1/LAMC1/SPP1/THBS1/THBS2/TNC/TNC/TNC/TNC
hsa04622	RIG-I-like receptor signaling pathway	-2.04	4.56e-05	7.63e-04	ADAR/DHX58/IFIH1/IKBKE/IRF7/ISG15/MAPK11/NFKB1/RIGI/TBK1/TRAF2/TRIM25
hsa04621	NOD-like receptor signaling pathway	-2.03	5.09e-06	1.35e-04	CARD9/DNM1L/GBP1/GBP3/GBP4/GSDMD/IFI16/IKBKE/IL18/IRF7/IRF9/MAPK11/MCU/MFN2/NAMPT/NAMPT/NFKB1/OAS1/OAS2/OAS3/PLCB4/PYCARD/RBCK1/RIPK2/RNF31/STAT1/STAT2/STING1/TBK1/TP53BP1/TRAF2/TXNIP/VDAC1
hsa04510	Focal adhesion	2	3.18e-06	9.18e-05	ACTB/ACTB/ACTG1/ACTG1/COL1A1/COL1A2/COL4A1/COL4A2/COL6A1/COL6A2/COL6A3/COL6A3/CRK/FN1/IGF1R/ILK/ITGA5/ITGA9/ITGB5/LAMA4/LAMB1/LAMC1/MYLK/PARVA/PDGFRB/RAC1/SPP1/THBS1/THBS2/TLN1/TNC/TNC/TNC/TNC/VCL
hsa04940	Type I diabetes mellitus	-1.99	3.89e-04	5.16e-03	HLA-A/HLA-A/HLA-B/HLA-B/HLA-B/HLA-C/HLA-C/HLA-DPA1/HLA-DQB1/HLA-DRA/HLA-DRB1/HLA-DRB4/HLA-F
hsa05146	Amoebiasis	1.98	3.75e-05	6.63e-04	ARG2/CD14/COL1A1/COL1A2/COL3A1/COL4A1/COL4A2/FN1/GNA15/HSPB1/LAMA4/LAMB1/LAMC1/MUC2/PLCB3/PRKACB/TGFB1/VCL
hsa05167	Kaposi sarcoma-associated herpesvirus infection	-1.95	2.25e-05	4.21e-04	AKT2/BID/C3/CDK4/EIF2AK2/HLA-A/HLA-A/HLA-B/HLA-B/HLA-B/HLA-C/HLA-C/HLA-F/ICAM1/IKBKE/IRF7/IRF9/LYN/MAPK11/NFKB1/PIK3CD/PIK3R2/STAT1/STAT2/TBK1/TLR3/TNFRSF1A/TRAF2
hsa05140	Leishmaniasis	-1.92	1.95e-04	2.82e-03	C3/HLA-DPA1/HLA-DQB1/HLA-DRA/HLA-DRB1/HLA-DRB4/IRAK1/MAPK11/MARCKSL1/NFKB1/PTPN6/STAT1/TLR2
hsa04814	Motor proteins	1.91	6.72e-05	1.02e-03	ACTB/ACTB/ACTG1/ACTG1/ACTR1B/CAPZA1/DYNC2H1/KIF13B/KIF1C/KIF24/KLC3/MYH10/MYH15/MYO1C/MYO1D/MYO5C/MYO6/TPM1/TPM2/TPM4/TPM4/TUBB6/TUBE1
hsa05323	Rheumatoid arthritis	-1.89	1.10e-03	1.30e-02	ATP6AP1/ATP6V0A4/ATP6V1B1/CTSL/HLA-DPA1/HLA-DQB1/HLA-DRA/HLA-DRB1/HLA-DRB4/ICAM1/TLR2
hsa05321	Inflammatory bowel disease	-1.87	1.96e-03	2.01e-02	HLA-DPA1/HLA-DQB1/HLA-DRA/HLA-DRB1/HLA-DRB4/NFKB1/STAT1/STAT6/TLR2
hsa05205	Proteoglycans in cancer	1.86	5.84e-05	9.29e-04	ACTB/ACTB/ACTG1/COL1A1/COL1A2/DCN/FN1/GPC1/IGF1R/ITGB5/ITPR2/LUM/PLAUR/PRKACB/TGFB1/THBS1/TIAM1/TIMP3
hsa03050	Proteasome	-1.8	1.29e-03	1.37e-02	ADRM1/POMP/PSMA1/PSMA2/PSMA3/PSMA6/PSMA7/PSMB1/PSMB10/PSMB2/PSMB3/PSMB4/PSMB8/PSMB9/PSMD1/PSMD8/PSMD9/PSME1/PSME2
hsa05133	Pertussis	-1.79	3.49e-03	2.83e-02	C1R/C1S/C3/C4A/IRAK1/IRF1/MAPK11/NFKB1/PYCARD
hsa00910	Nitrogen metabolism	1.77	3.95e-03	2.95e-02	CA12/CA13/CA5B/CA8/CA9/CPS1/GLUD2
hsa04611	Platelet activation	1.76	1.26e-03	1.37e-02	ACTB/ACTB/ACTG1/ACTG1/ADCY9/COL1A1/COL1A2/COL3A1/GNAI2/GNAI3/ITPR2/MAPK13/MYLK/PLCB3/PRKACB/RAP1B/SNAP23/SRC/STIM1/SYK/TLN1/TLN2
hsa04625	C-type lectin receptor signaling pathway	-1.76	3.64e-03	2.83e-02	AKT2/BCL3/CARD9/IKBKE/IRF1/IRF9/MAPK11/NFKB1/NFKB2/PIK3CD/PIK3R2/PYCARD/RELB/STAT1/STAT2
hsa04350	TGF-beta signaling pathway	1.76	5.48e-03	3.55e-02	DCN/FBN1/LEFTY2/TGFB1/THBS1
hsa05161	Hepatitis B	-1.75	6.55e-04	8.33e-03	AKT2/ARAF/ATP6AP1/BID/CDK2/IFIH1/IKBKE/IRAK1/IRF7/MAP2K3/MAPK11/NFKB1/PIK3CD/PIK3R2/PTK2B/RIGI/STAT1/STAT2/STAT6/TBK1/TLR2/TLR3
hsa04371	Apelin signaling pathway	1.75	1.22e-03	1.37e-02	ADCY9/CCN2/GNAI2/GNAI3/GNB4/HDAC4/HDAC5/ITPR2/MAP2K1/MEF2A/MEF2D/MYLK/NOTCH3/PLCB3/PRKAA2/PRKAB2/PRKACB/SPP1/TGFBR1
hsa05414	Dilated cardiomyopathy	1.74	2.69e-03	2.52e-02	ACTB/ACTB/ACTG1/ACTG1/ADCY9/ATP2A3/DAG1/DES/ITGA5/ITGA9/ITGB5/PRKACB/TGFB1/TPM1/TPM2/TPM4/TPM4
hsa04668	TNF signaling pathway	-1.72	4.08e-03	2.95e-02	AKT2/BCL3/CEBPB/ICAM1/IRF1/LIF/MAP2K3/MAPK11/NFKB1/PIK3CD/PIK3R2/TNFRSF1A/TRAF2/VCAM1
hsa04145	Phagosome	-1.71	2.44e-03	2.36e-02	ATP6AP1/ATP6V0A4/ATP6V1B1/C1R/C3/CTSL/HLA-A/HLA-A/HLA-B/HLA-B/HLA-B/HLA-C/HLA-C/HLA-DPA1/HLA-DQB1/HLA-DRA/HLA-DRB1/HLA-DRB4/HLA-F/SCARB1/TAP1/TAP2
hsa04926	Relaxin signaling pathway	1.71	3.26e-03	2.83e-02	ADCY9/COL1A1/COL1A2/COL3A1/COL4A1/COL4A2/EGFR/GNA15/GNAI2/GNAI3/GNAO1/GNB4/MAP2K1/MAPK13/PLCB3/PRKACB/SRC/TGFB1/TGFBR1
hsa05170	Human immunodeficiency virus 1 infection	-1.71	2.17e-04	3.00e-03	AKT2/AP1G2/APOBEC3G/B2M/BID/BST2/ELOB/HLA-A/HLA-A/HLA-B/HLA-B/HLA-B/HLA-C/HLA-C/HLA-E/HLA-F/IRAK1/MAP2K3/MAPK11/NFKB1/PAK2/PAK4/PIK3CD/PIK3R2/PTK2/PTK2B/PXN/SAMHD1/TAP1/TAP2/TAPBP/TBK1/TLR2/TNFRSF1A/TRAF2
hsa04623	Cytosolic DNA-sensing pathway	-1.71	3.50e-03	2.83e-02	ADAR/CASP7/FADD/GSDMD/IKBKE/IL18/IRF7/MAVS/NFKB1/POLR3A/POLR3C/POLR3D/POLR3E/POLR3GL/POLR3H/PYCARD/RIGI/SAMHD1/STING1/TBK1/TREX1
hsa04540	Gap junction	1.69	4.42e-03	3.13e-02	ADCY9/CSNK1D/EGFR/GJA1/GNA11/GNAI2/GNAI3/GNAQ/ITPR2/ITPR3/MAP2K1/MAPK3/PDGFRB/PLCB3/PRKACB/SRC/TUBB4A/TUBB6/TUBB6
hsa04146	Peroxisome	-1.68	3.49e-03	2.83e-02	ABCD1/ACSL1/DECR2/FAR2/GSTK1/HSD17B4/IDH1/IDH2/MLYCD/MPV17/NUDT12/NUDT19/PECR/PEX11A/PEX11B/PEX11G/PEX3/PEX5/PRDX1/PRDX5/SOD2/XDH
hsa04971	Gastric acid secretion	1.67	1.36e-02	7.34e-02	ACTB/ACTB/ACTG1/ACTG1/ADCY9/ATP1A1/ATP1B3/EZR/GNAI2/GNAI3/ITPR2/MYLK/PLCB3/PRKACB/SLC4A2
hsa05416	Viral myocarditis	-1.67	9.63e-03	5.78e-02	BID/HLA-A/HLA-A/HLA-B/HLA-B/HLA-B/HLA-C/HLA-C/HLA-DPA1/HLA-DQB1/HLA-DRA/HLA-DRB1/HLA-DRB4/HLA-F/ICAM1
hsa04514	Cell adhesion molecules	-1.66	5.25e-03	3.47e-02	CADM1/CDH3/CLDN3/CLDN4/GLG1/HLA-A/HLA-A/HLA-B/HLA-B/HLA-B/HLA-C/HLA-C/HLA-DPA1/HLA-DQB1/HLA-DRA/HLA-DRB1/HLA-DRB4/HLA-E/HLA-F/ICAM1/ITGB8/NEO1/PTPRS/SDC1/SDC4/VCAM1
hsa04015	Rap1 signaling pathway	1.66	2.14e-03	2.13e-02	ACTB/ACTB/ACTG1/ACTG1/ADCY9/AFDN/CRK/CTNNB1/EGFR/EPHA2/EVL/FARP2/GNAI2/GNAI3/GNAO1/IGF1R/MAGI3/MAP2K1/MAPK13/PDGFRB/PFN1/PFN2/PLCB3/PLCG1/RAC1/RALA/RALB/RAP1B/RAPGEF2/SRC/THBS1/TIAM1/TLN1/TLN2/VASP/VEGFA
hsa04921	Oxytocin signaling pathway	1.65	4.70e-03	3.18e-02	ACTB/ACTB/ACTG1/ACTG1/ADCY9/CACNA2D1/EGFR/GNAI2/GNAI3/GNAO1/ITPR2/MAP2K1/MYLK/NFATC2/NFATC4/PLCB3/PRKAA2/PRKAB2/PRKACB/SRC
hsa04151	PI3K-Akt signaling pathway	1.65	7.71e-04	9.43e-03	COL1A1/COL1A2/COL4A2/COL6A1/COL6A2/COL6A3/COL6A3/FN1/IGF1R/ITGA9/ITGB5/LAMA4/LAMB1/LAMC1/PDGFRB/SPP1/SYK/THBS1/THBS2/TNC/TNC/TNC/TNC
hsa00983	Drug metabolism - other enzymes	-1.64	1.07e-02	6.32e-02	CMPK1/GSTM2/GSTM4/GSTM5/GSTO1/GSTT1/HPRT1/MGST1/NME2/NME3/TYMP/UMPS/XDH
hsa04917	Prolactin signaling pathway	-1.64	6.65e-03	4.23e-02	AKT2/IRF1/MAPK11/NFKB1/PIK3CD/PIK3R2/PRLR/SHC1/STAT1
hsa04520	Adherens junction	1.64	8.25e-03	5.08e-02	ACTB/ACTB/ACTG1/ACTG1/BAIAP2/BAIAP2/EGFR/FARP2/IGF1R/LMO7/NECTIN4/RAC1/RAP1B/SORBS1/SRC/TGFBR1/VCL/WASF1
hsa05152	Tuberculosis	-1.63	3.45e-03	2.83e-02	AKT2/ATP6AP1/ATP6V0A4/BID/C3/CARD9/CD74/CEBPB/HLA-DPA1/HLA-DQB1/HLA-DRA/HLA-DRB1/HLA-DRB4/IRAK1/MAPK11/NFKB1/RIPK2/STAT1/TLR2/TNFRSF1A
hsa04217	Necroptosis	-1.63	4.56e-03	3.15e-02	BID/CAPN2/CHMP1A/CHMP2A/DNM1L/EIF2AK2/FTH1/GLUL/IRF9/MACROH2A1/PYCARD/RBCK1/RNF31/SLC25A4/STAT1/STAT2/STAT6/TLR3/TNFRSF1A/TRAF2/VDAC1
hsa04392	Hippo signaling pathway - multiple species	1.62	3.14e-02	1.37e-01	AJUBA/FAT4/RASSF1/WWC1/WWTR1
hsa05417	Lipid and atherosclerosis	-1.6	4.05e-03	2.95e-02	AKT2/ARHGEF1/BID/CASP6/ERN1/ERO1A/HSPA1B/HSPA2/HSPA4/ICAM1/IKBKE/IL18/IRAK1/IRF7/LYN/MAP2K3/MAPK11/NFKB1/PIK3CD/PIK3R2/PLCB4/PTK2/PYCARD/RXRA/SOD2/TBK1/TLR2/TNFRSF1A/TRAF2/VAV2/VCAM1
hsa05410	Hypertrophic cardiomyopathy	1.59	1.14e-02	6.47e-02	ACTB/ACTB/ACTG1/ACTG1/ATP2A3/DAG1/DES/ITGA5/ITGA9/ITGB5/PRKAA2/PRKAB2/TGFB1/TPM1/TPM2/TPM4/TPM4
hsa04724	Glutamatergic synapse	1.58	2.25e-02	1.12e-01	ADCY9/GLS/GLS/GLS2/GNAI2/GNAI3/GNAO1/GNAQ/GNB4/HOMER1/HOMER3/ITPR2/ITPR3/MAPK3/PLCB3/PLD1/PLD2/PPP3CA/PPP3CB/PRKACB/SLC1A1
hsa04640	Hematopoietic cell lineage	-1.58	2.62e-02	1.23e-01	ANPEP/HLA-DPA1/HLA-DQB1/HLA-DRA/HLA-DRB1/HLA-DRB4/ITGA3
hsa04080	Neuroactive ligand-receptor interaction	-1.56	4.83e-02	1.87e-01	C3/EDN2/NR3C1/PGRMC1/PRLR
hsa00565	Ether lipid metabolism	1.56	3.85e-02	1.59e-01	ENPP2/LPCAT2/PAFAH1B1/PLD1/PLD2
hsa00920	Sulfur metabolism	-1.56	3.58e-02	1.50e-01	BPNT1/MPST/PAPSS1/PAPSS2/SQOR/TST
hsa04972	Pancreatic secretion	1.56	3.55e-02	1.50e-01	ADCY9/ATP1A1/ATP1B3/ATP2A3/BST1/GNAQ/ITPR2/ITPR3/PLCB3/RAB27B/RAB3D/RAB8A/RAC1/RAP1B/SLC4A2
hsa04064	NF-kappa B signaling pathway	-1.55	1.99e-02	1.02e-01	ICAM1/IRAK1/LTBR/LYN/NFKB1/NFKB2/RELB/RIGI/TNFRSF1A/TRAF2/TRIM25/VCAM1
hsa04650	Natural killer cell mediated cytotoxicity	-1.55	1.47e-02	7.77e-02	ARAF/BID/HLA-A/HLA-A/HLA-B/HLA-B/HLA-B/HLA-C/HLA-C/ICAM1/PIK3CD/PTK2B/PTPN6
hsa05203	Viral carcinogenesis	-1.55	3.62e-03	2.83e-02	C3/CDKN1B/EIF2AK2/HDAC10/HLA-A/HLA-A/HLA-B/HLA-B/HLA-B/HLA-C/HLA-C/HLA-F/IRF7/IRF9/LYN/NFKB1/NFKB2/PIK3CD/PXN/SP100/TRAF2
hsa04390	Hippo signaling pathway	1.55	1.32e-02	7.25e-02	ACTB/ACTB/ACTG1/AJUBA/AMOT/CCN2/LLGL2/RASSF1/TGFB1/WWC1/WWTR1
hsa04630	JAK-STAT signaling pathway	-1.54	2.42e-02	1.18e-01	AKT2/IL27RA/IRF9/LIF/MCL1/PIK3CD/PIK3R2/PRLR/PTPN6/STAT1/STAT2/STAT6
hsa05166	Human T-cell leukemia virus 1 infection	-1.54	8.31e-03	5.08e-02	ADCY6/AKT2/B2M/CDK2/CDK4/CHEK2/ELK1/HLA-A/HLA-A/HLA-B/HLA-B/HLA-B/HLA-C/HLA-C/HLA-DPA1/HLA-DQB1/HLA-DRA/HLA-DRB1/HLA-DRB4/HLA-E/HLA-F/ICAM1/LTBR/MMP7/NFKB1/NFKB2/PIK3CD/PIK3R2/RELB/SLC25A4/TNFRSF1A/VDAC1
hsa00040	Pentose and glucuronate interconversions	1.54	5.52e-02	2.06e-01	CRPPA/DCXR/GUSB/UGDH/UGP2/UGP2/UGT1A4
hsa04660	T cell receptor signaling pathway	-1.5	2.48e-02	1.20e-01	AKT2/CDK4/MAPK11/NCK1/NFKB1/PAK2/PAK4/PIK3CD/PIK3R2/PPP2R3A/PTPN6/VAV2
hsa04810	Regulation of actin cytoskeleton	1.5	1.23e-02	6.84e-02	ACTB/ACTB/ACTG1/ACTG1/ARPC5/BAIAP2/BAIAP2/CRK/DIAPH2/EZR/FGD3/FN1/GSN/IQGAP2/IQGAP3/ITGA5/ITGA9/ITGB5/MYH10/MYLK/PDGFRB/PFN1/RAC1/RGCC/SCIN/TIAM1/VCL/WASF1
hsa04970	Salivary secretion	1.5	4.76e-02	1.87e-01	ADCY9/ATP1A1/ATP1B3/BST1/CST3/ITPR2/MUC5B/PLCB3/PRKACB
hsa00480	Glutathione metabolism	-1.48	2.10e-02	1.06e-01	ANPEP/G6PD/GCLC/GCLM/GGT1/GSTK1/GSTM2/GSTM4/GSTM5/GSTO1/GSTT1/IDH2/LAP3/MGST1/PGD/PRDX6/SMS
hsa04022	cGMP-PKG signaling pathway	1.48	2.86e-02	1.28e-01	ADCY9/ATP1A1/ATP1B3/ATP2A3/GNA11/GNAI2/GNAI3/GNAQ/GTF2IRD1/IRS1/IRS2/ITPR2/ITPR3/MAP2K1/MAPK3/MEF2A/MEF2D/MYLK/NFATC2/NFATC4/PDE5A/PLCB3/PPP3CA/PPP3CB/SLC25A6/TRPC6/VASP
hsa04659	Th17 cell differentiation	-1.47	3.36e-02	1.44e-01	HLA-DPA1/HLA-DQB1/HLA-DRA/HLA-DRB1/HLA-DRB4/IL27RA/MAPK11/NFKB1/RARA/RXRA/STAT1/STAT6
hsa04012	ErbB signaling pathway	-1.47	2.80e-02	1.27e-01	ABL1/ABL2/AKT2/ARAF/BAD/CDKN1B/ELK1/NCK1/PAK2/PAK4/PIK3CB/PIK3CD/PIK3R2/PTK2/SHC1
hsa05206	MicroRNAs in cancer	1.47	1.97e-02	1.02e-01	BCL2/BRCA1/CDC25B/CDKN2A/CRK/E2F1/EGFR/EZR/FOXP1/GLS2/HDAC4/HDAC5/IRS2/ITGA5/MAP2K1/MARCKS/NOTCH3/PDCD4/PDGFRB/PLCG1/RASSF1/SERPINB5/THBS1/TIMP3/TNC/TNC/TNC/TNC/TPM1/VIM
hsa05031	Amphetamine addiction	-1.45	8.61e-02	2.82e-01	CACNA1C/MAOA/MAOB/PPP1R1B/PRKACA
hsa05412	Arrhythmogenic right ventricular cardiomyopathy	1.44	5.02e-02	1.92e-01	ACTB/ACTB/ACTG1/ACTG1/ATP2A3/CDH2/DAG1/DES/DSC2/GJA1/ITGA5/ITGA9/ITGB5
hsa04979	Cholesterol metabolism	1.44	6.19e-02	2.24e-01	ANGPTL4/APOE/LDLR/LDLRAP1/LRP1/LRP2/NPC1/SOAT1/SORT1/STARD3
hsa05163	Human cytomegalovirus infection	-1.43	1.12e-02	6.47e-02	ADCY6/AKT2/B2M/BID/CDK4/HLA-A/HLA-A/HLA-B/HLA-B/HLA-B/HLA-C/HLA-C/HLA-F/MAPK11/NFKB1/PIK3CD/PIK3R2/PLCB4/PTK2/PTK2B/PXN/TAP1/TAP2/TAPBP/TBK1/TNFRSF1A/TRAF2
hsa04658	Th1 and Th2 cell differentiation	-1.43	5.77e-02	2.13e-01	HLA-DPA1/HLA-DQB1/HLA-DRA/HLA-DRB1/HLA-DRB4/MAPK11/NFKB1/STAT1/STAT6
hsa04620	Toll-like receptor signaling pathway	-1.42	2.57e-02	1.22e-01	AKT2/IKBKE/IRAK1/IRF7/MAP2K3/MAPK11/NFKB1/PIK3CD/PIK3R2/STAT1/TBK1/TLR2/TLR3
hsa05030	Cocaine addiction	-1.42	1.01e-01	3.08e-01	GPSM1/MAOA/MAOB/NFKB1/PPP1R1B
hsa03250	Viral life cycle - HIV-1	-1.42	2.71e-02	1.25e-01	AFF4/APOBEC3F/APOBEC3G/BST2/CCNT1/CDK9/MAP1S/MLLT1/MX1/MX2/NELFA/NELFB/NELFCD/PPIA/PSIP1/PSIP1/SAMHD1/TNPO3/TRIM5/XPO1
hsa01232	Nucleotide metabolism	-1.41	4.48e-02	1.83e-01	ADK/ADSS1/APRT/CMPK1/CMPK2/CTPS2/DGUOK/ENTPD4/ENTPD6/HPRT1/NME2/NME3/NT5C/NT5C3A/NT5C3B/TYMP/XDH
hsa00340	Histidine metabolism	-1.4	1.09e-01	3.18e-01	ALDH3A2/ALDH7A1/HNMT/MAOA/MAOB
hsa05418	Fluid shear stress and atherosclerosis	-1.4	4.68e-02	1.86e-01	AKT2/ASS1/CTSL/GSTM2/GSTM4/GSTM5/GSTO1/GSTT1/HMOX1/ICAM1/MAPK11/MGST1/NFKB1/NQO1/PIK3CD/PIK3R2/PTK2/SDC1/SDC4/TNFRSF1A/VCAM1
hsa00190	Oxidative phosphorylation	-1.4	3.07e-02	1.36e-01	ATP5F1A/ATP5F1B/ATP5F1C/ATP5F1D/ATP5PB/ATP5PD/ATP5PF/ATP5PO/ATP6AP1/ATP6V0A2/ATP6V0A4/ATP6V0C/ATP6V0D1/ATP6V1A/ATP6V1B1/ATP6V1C1/ATP6V1D/ATP6V1H/COX11/COX4I1/COX6C/COX7A2L/LHPP/NDUFA3/NDUFA4/NDUFA9/NDUFB1/NDUFB10/NDUFB7/NDUFB9/NDUFC2/NDUFS1/NDUFS2/NDUFS3/NDUFS7/NDUFV3/PPA1/UQCR10/UQCRH/UQCRQ
hsa04964	Proximal tubule bicarbonate reclamation	1.39	1.17e-01	3.28e-01	ATP1A1/ATP1B3/GLS/GLS/GLS2/GLUD2
hsa04310	Wnt signaling pathway	1.39	5.31e-02	2.01e-01	DAAM1/GPC4/NFATC2/NFATC4/NOTUM/PLCB3/PRKACB/PSEN1/RAC1/VANGL1
hsa00982	Drug metabolism - cytochrome P450	-1.39	7.21e-02	2.52e-01	ADH5/GSTK1/GSTM2/GSTM4/GSTM5/GSTO1/GSTT1/MAOA/MAOB/MGST1
hsa04260	Cardiac muscle contraction	1.39	7.14e-02	2.52e-01	ATP1B3/ATP2A3/SLC9A6/TPM1/TPM2/TPM4/TPM4
hsa03040	Spliceosome	-1.38	6.74e-02	2.41e-01	ALYREF/AQR/CCDC12/CDC5L/CHERP/CRNKL1/CTNNBL1/DDX42/DDX46/DDX5/DHX16/HNRNPC/HNRNPC/HNRNPU/HSPA1B/HSPA6/ISY1/LSM4/NCBP1/NCBP2/PQBP1/PRPF3/PRPF31/PRPF38A/PRPF4/PRPF40A/PRPF40B/PRPF6/PUF60/RBM17/RBMX/SART1/SF3A1/SF3B2/SLU7/SNRNP40/SNRPA1/SRSF9/THOC2/U2SURP/USP39/WBP11/XAB2
hsa05134	Legionellosis	-1.37	9.41e-02	2.93e-01	BCL2L13/C3/HSPA1B/IL18/NFKB1/NFKB2/PYCARD/TLR2
hsa04530	Tight junction	1.37	4.68e-02	1.86e-01	ACTB/ACTB/ACTG1/ACTG1/AMOT/ARPC5/CLDN7/EZR/LLGL2/MAP3K5/MYH10/NEDD4/NEDD4L/PRKAA2/PRKAB2/PRKACB/RAB8B/RAC1/RAPGEF2/TIAM1
hsa05204	Chemical carcinogenesis - DNA adducts	-1.36	8.85e-02	2.84e-01	CYP1B1/GSTK1/GSTM2/GSTM4/GSTM5/GSTO1/GSTT1/MGST1/SULT1A1/SULT1A3
hsa03320	PPAR signaling pathway	1.36	8.06e-02	2.76e-01	ACOX2/ACSL3/ANGPTL4/CPT1A/FABP1/FABP5/HMGCS1/ILK/SCD/SCD5/SLC27A2/SLC27A6/SORBS1
hsa05100	Bacterial invasion of epithelial cells	1.35	7.90e-02	2.73e-01	ACTB/ACTB/ACTG1/ACTG1/ARHGEF26/ARPC2/ARPC5/CD2AP/CRK/CTNNB1/FN1/GAB1/ILK/ITGA5/RAC1/SEPTIN11/SRC/VCL/WASF1
hsa04966	Collecting duct acid secretion	-1.35	1.20e-01	3.31e-01	ATP6V0A2/ATP6V0A4/ATP6V0C/ATP6V0D1/ATP6V1A/ATP6V1B1/ATP6V1C1/ATP6V1D/CA2/SLC12A7
hsa04020	Calcium signaling pathway	1.35	6.19e-02	2.24e-01	ADCY9/ATP2A3/EGFR/GNA15/GRPR/ITPKA/ITPR2/MYLK/NFATC2/NFATC4/PDGFRB/PLCB3/PLCD1/PLCG1/PRKACB/SLC25A6/STIM1
hsa05221	Acute myeloid leukemia	-1.35	8.56e-02	2.82e-01	AKT2/ARAF/NFKB1/PIK3CD/PIK3R2/PML/PML/RARA
hsa00380	Tryptophan metabolism	-1.35	1.12e-01	3.18e-01	ALDH3A2/ALDH7A1/CYP1B1/IDO1/KYAT3/MAOA/MAOB
hsa00051	Fructose and mannose metabolism	1.35	8.96e-02	2.84e-01	ALDOC/FBP1/FBP2/GMDS/GMPPA/GMPPB/MPI/PFKFB4/PMM1
hsa00260	Glycine, serine and threonine metabolism	-1.34	1.04e-01	3.14e-01	ALDH7A1/GCAT/GLDC/GRHPR/MAOA/MAOB/SARDH/SHMT1/SHMT2
hsa05032	Morphine addiction	1.34	1.28e-01	3.45e-01	ADCY9/GNAI2/GNAI3/GNAO1/GNB4/PDE4D/PRKACB
hsa05142	Chagas disease	-1.34	9.01e-02	2.84e-01	ACE/AKT2/C3/IRAK1/MAPK11/NFKB1/PIK3CD/PIK3R2/PLCB4/TLR2/TNFRSF1A
hsa04933	AGE-RAGE signaling pathway in diabetic complications	1.33	8.57e-02	2.82e-01	BCL2/COL1A1/COL1A2/COL3A1/COL4A1/COL4A2/FN1/MAPK13/PLCB3/PLCD1/PLCG1/RAC1/TGFB1/TGFBR1
hsa04922	Glucagon signaling pathway	1.33	8.22e-02	2.78e-01	CPT1A/FBP1/FBP2/GNAQ/ITPR2/ITPR3/LDHA/PDHB/PFKL/PLCB3/PPP3CA/PPP3CB/PPP4R3B/PRKAA2/PRKAB2/PRKACB/SIK2/SLC2A1/SLC2A2
hsa00410	beta-Alanine metabolism	-1.33	1.26e-01	3.43e-01	ABAT/ALDH2/ALDH3A2/ALDH6A1/ALDH7A1/CSAD/HADHA/MLYCD
hsa01524	Platinum drug resistance	-1.32	9.02e-02	2.84e-01	AKT2/BBC3/BID/GSTM2/GSTM4/GSTM5/GSTO1/GSTT1/MGST1/PIK3CD/PIK3R2
hsa04662	B cell receptor signaling pathway	-1.32	1.07e-01	3.17e-01	AKT2/DAPP1/LYN/NFKB1/PIK3CD/PIK3R2/PTPN6/VAV2
hsa05235	PD-L1 expression and PD-1 checkpoint pathway in cancer	-1.31	1.12e-01	3.18e-01	AKT2/MAP2K3/MAPK11/NFKB1/PIK3CD/PIK3R2/PTPN6/STAT1/TLR2
hsa02010	ABC transporters	-1.31	1.51e-01	3.94e-01	ABCB10/ABCD1/TAP1/TAP2
hsa03008	Ribosome biogenesis in eukaryotes	-1.28	1.11e-01	3.18e-01	BMS1/DKC1/EFL1/EMG1/GTPBP4/LSG1/NHP2/NVL/NXT2/POP1/POP4/POP7/RBM28/RCL1/REXO2/RPP25/RPP30/RPP38/RPP40/RRP7A/TCOF1/UTP18/XPO1
hsa04723	Retrograde endocannabinoid signaling	1.27	1.07e-01	3.17e-01	ABHD6/ADCY9/DAGLB/GNAI2/GNAI3/GNAO1/GNB4/ITPR2/MAPK13/MGLL/NDUFB8/NDUFV3/PLCB3/PRKACB
hsa04918	Thyroid hormone synthesis	1.27	1.53e-01	3.96e-01	ADCY9/ATP1A1/ATP1B3/GPX1/GPX8/ITPR2/PLCB3/PRKACB/TTF2
hsa04014	Ras signaling pathway	1.27	9.52e-02	2.94e-01	AFDN/EGFR/EPHA2/FGFR4/GAB1/GAB2/GNB4/IGF1R/MAP2K1/NF1/PAK6/PDGFRB/PLCG1/PLD1/PLD2/PRKACB/RAC1/RALA/RALB/RALGAPA1/RALGAPA2/RAP1B/RASA2/RASAL2/RASSF1/STK4/TIAM1/VEGFA
hsa05017	Spinocerebellar ataxia	-1.26	1.06e-01	3.17e-01	ADRM1/AFG3L2/AKT2/ATG101/ATG14/ATP2A2/ATXN1L/CIC/ERN1/MCU/OPA1/PIK3C3/PIK3CB/PIK3CD/PIK3R2/PIK3R4/PLCB4/PSMA1/PSMA2/PSMA3/PSMA6/PSMA7/PSMB1/PSMB2/PSMB3/PSMB4/PSMD1/PSMD8/PSMD9/PUM1/SLC25A4/SPTBN2/TRAF2/ULK1/VDAC1/WIPI2
hsa04961	Endocrine and other factor-regulated calcium reabsorption	1.26	1.89e-01	4.49e-01	ADCY9/ATP1A1/ATP1B3/ESR1/PLCB3/PRKACB
hsa04380	Osteoclast differentiation	-1.26	1.41e-01	3.74e-01	AKT2/IRF9/MAPK11/NFKB1/NFKB2/PIK3CD/PIK3R2/RELB/STAT1/STAT2/TNFRSF1A/TRAF2
hsa04666	Fc gamma R-mediated phagocytosis	1.26	1.25e-01	3.43e-01	AMPH/ARPC5/CRK/GAB2/GSN/MARCKS/PLD1/PLD2/RAC1/SCIN/SYK/WASF1
hsa04610	Complement and coagulation cascades	-1.26	1.72e-01	4.27e-01	C1R/C1S/C3/CFB/SERPINA1
hsa04330	Notch signaling pathway	1.25	1.86e-01	4.45e-01	DVL2/HEY2/ITCH/LFNG/MAML2/NOTCH3/PSEN1/TLE1
hsa00240	Pyrimidine metabolism	-1.25	1.58e-01	3.99e-01	CMPK1/CMPK2/CTPS2/ENTPD4/ENTPD6/NME2/NME3/NT5C/NT5C3A/NT5C3B/TYMP/UMPS
hsa04916	Melanogenesis	1.25	1.79e-01	4.34e-01	ADCY9/CTNNB1/DVL2/GNAI2/GNAI3/GNAO1/GNAQ/KITLG/MAP2K1/MAPK3/PLCB3/PRKACB
hsa04261	Adrenergic signaling in cardiomyocytes	1.25	1.56e-01	3.98e-01	ADCY9/ATP1A1/ATP1B3/ATP2A3/BCL2/GNAI2/GNAI3/MAPK13/PLCB3/PRKACB/TPM1/TPM2/TPM4/TPM4
hsa04613	Neutrophil extracellular trap formation	-1.25	1.39e-01	3.72e-01	AKT2/C3/GSDMD/HDAC10/MACROH2A1/MAPK11/NFKB1/PIK3CD/PIK3R2/PLCB4/SLC25A4/TLR2
hsa04216	Ferroptosis	-1.24	1.77e-01	4.34e-01	ACSL1/FTH1/GCLC/GCLM/HMOX1/LPCAT3/NCOA4/SLC39A14
hsa04911	Insulin secretion	1.24	1.99e-01	4.66e-01	ADCY9/ATP1A1/ATP1B3/GNA11/GNAQ/ITPR3/PLCB3/PRKACB/SLC2A1/SLC2A2/TRPM4
hsa00790	Folate biosynthesis	1.24	2.15e-01	4.91e-01	ALPL/DHFR/GGH/MOCS1/MOCS2
hsa05231	Choline metabolism in cancer	1.24	1.45e-01	3.82e-01	CHKB/EGFR/PDGFRB/PLCG1/PLD1/PLD2/RAC1/SLC44A1/SLC44A4/WASF1
hsa01040	Biosynthesis of unsaturated fatty acids	1.23	2.03e-01	4.71e-01	ACOT7/ELOVL1/ELOVL2/FADS1/HACD2/HACD4/HSD17B12/SCD/SCD5
hsa00100	Steroid biosynthesis	1.23	2.30e-01	5.12e-01	CYP51A1/LBR/SC5D/SOAT1/TM7SF2
hsa00520	Amino sugar and nucleotide sugar metabolism	1.23	1.55e-01	3.97e-01	CYB5R1/CYB5R2/CYB5R4/GALK2/GMDS/GMPPA/GMPPB/GNPDA2/GNPNAT1/HEXB/MPI/PGM3/PMM1/UGP2
hsa01240	Biosynthesis of cofactors	-1.23	1.15e-01	3.23e-01	ADSS1/ALDH3A2/CMPK1/CMPK2/COQ5/CTPS2/FLAD1/FPGS/GCLC/GCLM/IDO1/NADSYN1/NME2/NME3/NQO1/PNPO/QPRT/RGN/SHMT2/SPR/UMPS/UROS
hsa04614	Renin-angiotensin system	-1.23	2.34e-01	5.17e-01	ACE/ANPEP/ATP6AP2
hsa00350	Tyrosine metabolism	-1.22	2.08e-01	4.79e-01	ADH5/COMT/FAH/HGD/MAOA/MAOB
hsa00900	Terpenoid backbone biosynthesis	1.22	2.22e-01	4.96e-01	ACAT2/CHURC1-FNTB/FDPS/HMGCS1/HMGCS2/MVD/MVK/NUS1/PDSS2/PMVK
hsa05120	Epithelial cell signaling in Helicobacter pylori infection	-1.21	1.85e-01	4.45e-01	ATP6AP1/ATP6V0A4/ATP6V1B1/GIT1/LYN/MAPK11/NFKB1
hsa01523	Antifolate resistance	1.21	2.20e-01	4.96e-01	ABCC4/DHFR/GGH/SLC19A1/TYMS
hsa00532	Glycosaminoglycan biosynthesis - chondroitin sulfate / dermatan sulfate	1.21	2.60e-01	5.63e-01	CHPF/CHSY1/XYLT1
hsa05145	Toxoplasmosis	-1.2	1.79e-01	4.34e-01	AKT2/HLA-DPA1/HLA-DQB1/HLA-DRA/HLA-DRB1/HLA-DRB4/IRAK1/LAMA3/LAMB3/LAMC2/MAP2K3/MAPK11/NFKB1/STAT1/TLR2/TNFRSF1A
hsa04060	Cytokine-cytokine receptor interaction	1.2	2.48e-01	5.43e-01	CXCL14/GDF15/IL10RB/IL17RC/IL1RAP/RELL1/TGFB1/TGFBR1
hsa04713	Circadian entrainment	1.18	2.50e-01	5.46e-01	ADCY9/GNAI2/GNAI3/GNAO1/GNAQ/GNB4/ITPR3/MAPK3/PLCB3/PRKACB/RPS6KA5
hsa00450	Selenocompound metabolism	-1.17	2.80e-01	5.88e-01	KYAT3/MARS2/PAPSS1/PAPSS2/SEPHS1
hsa04062	Chemokine signaling pathway	-1.17	2.20e-01	4.96e-01	ADCY6/AKT2/LYN/NFKB1/PIK3CD/PIK3R2/PLCB4/PTK2/PTK2B/PXN/SHC1/STAT1/STAT2/VAV2
hsa04936	Alcoholic liver disease	-1.16	1.95e-01	4.60e-01	ADH5/AKT2/ALDH3A2/ALDH7A1/C3/C4A/IKBKE/IRAK1/LPIN1/MAP2K3/MAPK11/MLYCD/NFKB1/SREBF1/TBK1/TNFRSF1A
hsa05165	Human papillomavirus infection	1.16	1.60e-01	4.01e-01	APC/ATP6AP1/ATP6V0A4/ATP6V1B1/CDKN1B/EIF2AK2/HLA-A/HLA-A/HLA-B/HLA-B/HLA-B/HLA-C/HLA-C/HLA-F/IKBKE/IRF1/IRF9/ISG15/ITGB6/LAMA3/LAMB3/MX1/MX2/NFKB1/OASL/PIK3CD/PPP2R3A/PXN/STAT1/STAT2/TBK1/TLR3
hsa05143	African trypanosomiasis	-1.16	2.90e-01	5.94e-01	ICAM1/IDO1/IL18/PLCB4/VCAM1
hsa00980	Metabolism of xenobiotics by cytochrome P450	-1.14	2.66e-01	5.72e-01	ADH5/CBR3/CYP1B1/GSTK1/GSTM2/GSTM4/GSTM5/GSTO1/GSTT1/MGST1
hsa00512	Mucin type O-glycan biosynthesis	1.14	3.11e-01	6.21e-01	C1GALT1/GALNT1/GALNT10/GALNT16/GALNT4/ST3GAL1
hsa04072	Phospholipase D signaling pathway	1.13	2.83e-01	5.88e-01	ADCY9/AGPAT5/EGFR/GAB1/GAB2/MAP2K1/PDGFRB/PLCB3/PLCG1/PLD1/PLD2/RALB/SYK
hsa00030	Pentose phosphate pathway	-1.13	2.85e-01	5.88e-01	G6PD/GPI/H6PD/PGD/RBKS/RGN
hsa04730	Long-term depression	1.12	3.02e-01	6.08e-01	GNA11/GNAI2/GNAI3/GNAO1/GNAQ/IGF1R/ITPR2/ITPR3/MAP2K1/PLCB3
hsa04727	GABAergic synapse	1.12	2.98e-01	6.07e-01	ADCY9/GLS/GLS/GLS2/GNAI2/GNAI3/GNAO1/GNB4/PRKACB/SRC
hsa00053	Ascorbate and aldarate metabolism	-1.12	3.24e-01	6.35e-01	ALDH2/ALDH3A2/ALDH7A1/RGN
hsa04360	Axon guidance	1.12	2.77e-01	5.88e-01	DPYSL5/EFNB1/EPHA2/GNAI2/GNAI3/ILK/NFATC2/NFATC4/NGEF/NRP1/PAK6/PLCG1/PLXNA2/PLXNB1/RAC1/ROBO1/SEMA3C/SLIT3/SRC/TRPC6
hsa05034	Alcoholism	-1.11	3.00e-01	6.07e-01	ARAF/HDAC10/MACROH2A1/MAOA/MAOB/PPP1R1B
hsa04120	Ubiquitin mediated proteolysis	-1.1	2.79e-01	5.88e-01	ANAPC1/ANAPC2/ANAPC5/ANAPC7/BIRC2/CDC16/CDC23/CDC27/ELOB/FBXO2/HERC4/HUWE1/MAP3K1/MDM2/PIAS4/PML/PML/PPIL2/RCHY1/SAE1/UBA1/UBA2/UBA3/UBA7/UBE2L6/UBE2O/UBE3A/UBE4A/UBOX5
hsa04010	MAPK signaling pathway	1.09	2.84e-01	5.88e-01	CACNA2D1/CD14/CDC25B/CRK/EGFR/EPHA2/HSPB1/IGF1R/IL1RAP/MAP2K1/MAP3K5/MAPK13/NF1/PDGFRB/PRKACB/PTPN7/RAC1/RAP1B/RAPGEF2/RASA2/STK4/TGFB1/TGFBR1/TRAF6/VEGFA
hsa04270	Vascular smooth muscle contraction	1.09	3.37e-01	6.54e-01	ADCY9/CALD1/ITPR2/MYH10/MYLK/PLCB3/PRKACB
hsa04114	Oocyte meiosis	1.09	3.20e-01	6.32e-01	ADCY9/AR/AURKA/BUB1/CDC20/IGF1R/ITPR2/ITPR3/MAD2L1/MAP2K1/MAPK12/MAPK13/MAPK3/PGR/PLK1/PPP3CA/PPP3CB/PRKACB/SLK/YWHAB/YWHAZ
hsa04657	IL-17 signaling pathway	-1.08	3.34e-01	6.52e-01	ANAPC5/CEBPB/FADD/HSP90AA1/HSP90B1/IKBKE/LCN2/MAPK11/NFKB1/TBK1/TRADD/TRAF2/TRAF5
hsa04024	cAMP signaling pathway	1.07	3.60e-01	6.82e-01	ABCC4/ADCY9/ATP1A1/ATP1B3/ATP2A3/GNAI2/GNAI3/MAP2K1/PDE4D/PLD1/PLD2/PRKACB/RAC1/RAP1B/TIAM1
hsa00140	Steroid hormone biosynthesis	1.07	3.69e-01	6.92e-01	AKR1C1/AKR1C2/HSD17B11
hsa00534	Glycosaminoglycan biosynthesis - heparan sulfate / heparin	-1.07	3.77e-01	6.99e-01	EXT2/GLCE/HS2ST1/HS6ST1/NDST1/XYLT2
hsa04750	Inflammatory mediator regulation of TRP channels	1.07	3.55e-01	6.78e-01	ADCY9/IL1RAP/ITPR2/MAPK13/PLCB3/PLCG1/PRKACB/SRC/TRPV2/TRPV4
hsa05415	Diabetic cardiomyopathy	1.06	3.43e-01	6.61e-01	COL1A1/COL1A2/COL3A1/TGFB1
hsa04973	Carbohydrate digestion and absorption	-1.06	4.04e-01	7.22e-01	AKT2/ATP1B1/HK1/PIK3CB/PIK3CD/PIK3R2/PLCB4
hsa00230	Purine metabolism	-1.06	3.56e-01	6.78e-01	ADCY6/ADK/ADSS1/APRT/DGUOK/ENTPD4/ENTPD6/HPRT1/NME2/NME3/NT5C/PAPSS1/PAPSS2/PRUNE1/XDH
hsa05208	Chemical carcinogenesis - reactive oxygen species	-1.05	3.14e-01	6.24e-01	ABL2/AKT2/ARAF/CYP1B1/GSTM2/GSTM4/GSTM5/GSTO1/GSTT1/HMOX1/MAPK11/MGST1/NDUFA4/NFKB1/NQO1/PIK3CD/PIK3R2/PRKD2/PTK2/SLC25A4/SOD2
hsa03410	Base excision repair	-1.05	3.70e-01	6.92e-01	ADPRS/APEX1/APTX/FEN1/LIG1/LIG3/MBD4/MPG/NEIL2/NTHL1/PARG/PARP1/PARP4/POLG/POLG2/SMUG1/UNG/XRCC1
hsa04720	Long-term potentiation	1.05	3.78e-01	6.99e-01	GNAQ/ITPR2/ITPR3/MAP2K1/MAPK3/PLCB3/PPP3CA/PPP3CB/PRKACB/RAP1B
hsa04928	Parathyroid hormone synthesis, secretion and action	1.05	3.80e-01	6.99e-01	ADCY9/BCL2/EGFR/GNAI2/GNAI3/ITPR2/MAP2K1/MEF2A/MEF2D/MMP15/PDE4D/PLCB3/PLD1/PLD2/PRKACB
hsa01212	Fatty acid metabolism	1.04	3.94e-01	7.12e-01	ACADVL/ACAT2/ACSL3/CPT1A/ECHS1/EHHADH/ELOVL1/ELOVL2/FADS1/FASN/HACD2/HACD4/HSD17B12/SCD/SCD5
hsa00770	Pantothenate and CoA biosynthesis	1.04	4.14e-01	7.25e-01	BCAT1/ENPP1
hsa03460	Fanconi anemia pathway	1.04	3.84e-01	7.02e-01	ATR/BLM/BRCA1/BRCA2/CENPS/EME1/FAAP100/FANCD2/RPA1/RPA2/RPA3/SLX4/TELO2/WDR48
hsa05016	Huntington disease	-1.03	3.88e-01	7.05e-01	ADRM1/ATG101/ATG14/ATP5F1A/ATP5F1B/ATP5F1C/ATP5F1D/ATP5PB/ATP5PD/ATP5PF/ATP5PO/BAX/BBC3/CASP3/CASP9/COX4I1/COX6C/COX7A2L/DCTN1/DCTN2/DCTN3/DCTN4/DNAH11/ERN1/IFT57/MTOR/NDUFA3/NDUFA4/NDUFA9/NDUFB1/NDUFB10/NDUFB7/NDUFB9/NDUFC2/NDUFS1/NDUFS2/NDUFS3/NDUFS7/NDUFV3/PIK3C3/PIK3R4/PLCB4/POLR2C/PSMA1/PSMA2/PSMA3/PSMA6/PSMA7/PSMB1/PSMB2/PSMB3/PSMB4/PSMD1/PSMD13/PSMD6/PSMD8/PSMD9/REST/SIN3A/SLC25A4/SOD2/SP1…
hsa01250	Biosynthesis of nucleotide sugars	1.03	4.15e-01	7.25e-01	GALK2/GMDS/GMPPA/GMPPB/GNPNAT1/MPI/PGM3/PMM1/UGDH/UGP2
hsa04919	Thyroid hormone signaling pathway	1.03	4.08e-01	7.23e-01	ACTB/ACTB/ACTG1/ACTG1/ATP1A1/ATP1B3/ATP2A3/ESR1/MAP2K1/MED13L/NOTCH3/PLCB3/PLCD1/PLCG1/PRKACB/SLC2A1/SRC
hsa04726	Serotonergic synapse	1.03	4.43e-01	7.46e-01	ALOX5/APP/CYP4X1/GNAI2/GNAI3/GNAO1/GNB4/ITPR2/MAP2K1/PLCB3/PRKACB
hsa05225	Hepatocellular carcinoma	-1.02	4.04e-01	7.22e-01	AKT2/APC/ARAF/ARID2/BRD7/CDK4/ELK1/GSTM2/GSTM4/GSTM5/GSTO1/GSTT1/HMOX1/MGST1/NQO1/PIK3CD/PIK3R2/SHC1/SMARCC2
hsa05207	Chemical carcinogenesis - receptor activation	-1.02	4.09e-01	7.23e-01	ADCY6/AKT2/CYP1B1/GSTM2/GSTM4/GSTM5/GSTO1/GSTT1/IKBKE/KPNA1/MGST1/NFKB1/PIK3CD/PIK3R2/RXRA
hsa05131	Shigellosis	-1.02	4.22e-01	7.30e-01	AKT2/C3/CALCOCO2/CAPN2/CD44/CYTH1/DOCK1/FNBP1/HK1/IL18/MAPK11/NFKB1/PIK3CD/PIK3R2/PIK3R4/PLCB4/PLCD3/PTK2/PXN/PYCARD/RBCK1/RIPK2/RNF31/SEPTIN8/SQSTM1/STING1/TBK1/TNFRSF1A/TNIP1/TRAF2/VDAC1/WIPI2
hsa00531	Glycosaminoglycan degradation	1.01	4.74e-01	7.57e-01	ARSB/GUSB/HEXB/HPSE/IDS
hsa04144	Endocytosis	1.01	4.22e-01	7.30e-01	HLA-A/HLA-A/HLA-B/HLA-B/HLA-B/HLA-C/HLA-C/HLA-F/PML/PML
hsa04976	Bile secretion	1.01	4.50e-01	7.46e-01	ABCC4/ADCY9/ATP1A1/ATP1B3/LDLR/PRKACB/SLC2A1/SLC4A2
hsa05130	Pathogenic Escherichia coli infection	1.01	4.35e-01	7.44e-01	ACTB/ACTB/ACTG1/ACTG1/ARPC5/BAIAP2/BAIAP2/CLDN7/EZR/MAPK13/MYH10/MYO1C/MYO1D/MYO5C/MYO6/RAC1/TUBB6/WASF1
hsa01521	EGFR tyrosine kinase inhibitor resistance	1.01	4.46e-01	7.46e-01	BCL2/EGFR/FOXO3/GAB1/IGF1R/MAP2K1/NF1/PDGFRB/PLCG1/SRC/VEGFA
hsa00514	Other types of O-glycan biosynthesis	1	4.53e-01	7.46e-01	B3GLCT/C1GALT1/COLGALT1/GALNT16/LFNG/POFUT1/POFUT2
hsa00970	Aminoacyl-tRNA biosynthesis	-1	4.26e-01	7.32e-01	AARS1/GARS1/HARS1/HARS2/IARS1/IARS2/LARS1/MARS2/PARS2/SARS2/TARS2/TARS3/VARS2/WARS1/YARS1/YARS2
hsa04664	Fc epsilon RI signaling pathway	-1	4.50e-01	7.46e-01	AKT2/LYN/MAP2K3/MAPK11/PIK3CD/PIK3R2/VAV2
hsa04725	Cholinergic synapse	1	4.66e-01	7.53e-01	ADCY9/BCL2/GNA11/GNAI2/GNAI3/GNAO1/GNB4/ITPR2/ITPR3/MAP2K1/PLCB3/PRKACB
hsa04068	FoxO signaling pathway	1	4.50e-01	7.46e-01	AGAP2/ATM/CAT/CDKN2D/EGFR/FOXO3/HOMER1/HOMER3/IGF1R/IRS1/IRS2/MAP2K1/MAPK12/MAPK13/MAPK3/PDPK1/PLK1/PRKAA2/PRKAB2/SETD7/SGK3/STK4/TGFB1/TGFBR1
hsa05200	Pathways in cancer	1	4.72e-01	7.57e-01	ADCY6/AKT2/APC/ARAF/BBC3/BID/CDK2/CDK4/CDKN1B/DAPK2/ELK1/ELOB/FGFR3/GSTM2/GSTM4/GSTM5/GSTO1/GSTT1/HMOX1/ITGA3/LAMA3/LAMB3/LAMC2/MGST1/NCOA4/NFKB1/NFKB2/NQO1/PIK3CD/PIK3R2/PLCB4/PLEKHG5/PML/PML/PTK2/RARA/RXRA/STAT1/STAT2/STAT6/TRAF2
hsa04978	Mineral absorption	-1	4.64e-01	7.52e-01	ATOX1/FTH1/HMOX1/SLC34A2
hsa04071	Sphingolipid signaling pathway	1	4.58e-01	7.46e-01	ASAH1/BCL2/DEGS2/GAB2/GNAI2/GNAI3/MAP2K1/MAP3K5/MAPK13/NSMAF/PLCB3/PLD1/PLD2/RAC1/S1PR3/SGPP1/SMPD1/SMPD2/SPTLC3
hsa00061	Fatty acid biosynthesis	-1	4.56e-01	7.46e-01	ACSF3/ACSL1/MCAT
hsa00220	Arginine biosynthesis	0.99	4.84e-01	7.64e-01	ARG2/CPS1/GLS/GLS/GLS2/GLUD2/GOT1/GOT2
hsa05110	Vibrio cholerae infection	0.98	4.85e-01	7.64e-01	ACTB/ACTB/ACTG1/ACTG1/ADCY9/PLCG1/PRKACB
hsa05132	Salmonella infection	0.98	4.95e-01	7.75e-01	ACTB/ACTB/ACTG1/ACTG1/ACTR1B/AHNAK/AHNAK2/ANXA2/ANXA2/ARHGEF26/ARPC5/BCL2/CASP1/CD14/DYNC2H1/FHOD1/HSP90AB1/KLC3/KPNA4/MAPK13/MYO6/PFN1/PFN2/RAC1/RIPK3/SNX18/SNX9/TUBB6
hsa05202	Transcriptional misregulation in cancer	-0.98	4.52e-01	7.46e-01	AFF1/ATF1/CCNT1/CDK9/CDKN1B/CEBPB/ETV6/JMJD1C/KDM6A/NFKB1/PML/PML/PRCC/PROM1/PTK2/RARA/REL/RXRA/SIN3A/SIX4
hsa00562	Inositol phosphate metabolism	-0.98	4.85e-01	7.64e-01	ALDH6A1/INPP1/ITPK1/ITPKC/MTMR1/OCRL/PIK3CD/PIP4K2C/PLCB4/PLCD3
hsa04152	AMPK signaling pathway	0.97	5.06e-01	7.84e-01	CCNA2/CPT1A/FBP1/FBP2/FOXO3/IGF1R/IRS2/PFKFB4/PRKAA2/PRKAB2/RAB2A/SCD/SCD5
hsa04142	Lysosome	0.97	5.15e-01	7.95e-01	ACP2/AGA/AP1S3/AP4B1/AP4E1/AP4M1/AP4S1/ARSA/ARSB/ASAH1/CTSA/GGA1/GUSB/HEXB/IDS/LAMP1/LAMP2/LAPTM4A/LAPTM4B/MFSD8/NCOA7/NPC1/PLA2G15/SMPD1/SORT1/TCIRG1/TPP1
hsa00670	One carbon pool by folate	0.96	5.31e-01	8.03e-01	DHFR/FTCD/MTHFD2/TYMS
hsa04218	Cellular senescence	-0.96	5.21e-01	7.96e-01	AKT2/CAPN2/CDK2/CDK4/CHEK2/HLA-A/HLA-A/HLA-B/HLA-B/HLA-B/HLA-C/HLA-C/HLA-E/HLA-F/MAP2K3/MAPK11/MCU/NBN/NFKB1/PIK3CD/PIK3R2/RAD50/SLC25A4/SQSTM1/VDAC1
hsa04935	Growth hormone synthesis, secretion and action	-0.96	5.43e-01	8.04e-01	ADCY6/AKT2/MAP2K3/MAPK11/PIK3CD/PIK3R2/PLCB4/PTK2/SHC1/STAT1
hsa05215	Prostate cancer	0.96	5.44e-01	8.04e-01	AR/IGF1R/PDGFRB
hsa00515	Mannose type O-glycan biosynthesis	-0.96	5.01e-01	7.81e-01	B4GALT1/B4GALT3/FKTN/LARGE2/RXYLT1
hsa04912	GnRH signaling pathway	0.96	5.25e-01	7.99e-01	ADCY9/EGFR/GNA11/GNAQ/ITPR2/ITPR3/MAP2K1/MAP3K4/MAPK12/MAPK13/MAPK3/MMP2/PLCB3/PLD1/PLD2/PRKACB/SRC
hsa00620	Pyruvate metabolism	0.96	5.17e-01	7.95e-01	ACAT2/ACSS2/ADH1A/ADH1B/ADH1C/ADH4/ADH6/ALDH1B1/ALDH7A1/FH/GLO1/LDHA/LDHD/MDH2/PDHA1/PDHB
hsa00500	Starch and sucrose metabolism	0.96	5.46e-01	8.05e-01	ENPP1/GBE1/PGM2L1/UGP2
hsa04934	Cushing syndrome	0.95	5.42e-01	8.04e-01	ADCY9/AXIN1/CDKN2A/CTNNB1/DVL2/E2F1/EGFR/FH/GNA11/GNAI2/GNAI3/GNAQ/ITPR2/ITPR3/LDLR/MAP2K1/PLCB3/PRKACB/RAP1B/RB1
hsa04925	Aldosterone synthesis and secretion	0.95	5.37e-01	8.04e-01	ADCY9/ATP1A1/ATP1B3/DAGLB/GNA11/GNAQ/ITPR2/ITPR3/LDLR/PLCB3/PRKACB
hsa04927	Cortisol synthesis and secretion	0.95	5.43e-01	8.04e-01	ADCY9/GNA11/GNAQ/ITPR2/ITPR3/LDLR/PLCB3/PRKACB
hsa01200	Carbon metabolism	-0.95	5.57e-01	8.09e-01	ACSS1/ADH5/ADPGK/ALDH6A1/CS/G6PD/GAPDH/GLDC/GPI/GPT2/H6PD/HK1/IDH1/IDH2/IDH3A/IDH3B/PC/PGD/RGN/SHMT1/SHMT2/TPI1
hsa05144	Malaria	0.95	5.52e-01	8.05e-01	TGFB1/THBS1/THBS2
hsa05219	Bladder cancer	-0.94	5.50e-01	8.05e-01	ARAF/CDK4/DAPK2/FGFR3/TYMP
hsa05214	Glioma	0.94	5.66e-01	8.19e-01	CDKN2A/E2F1/EGFR/IGF1R/MAP2K1/PDGFRB/PLCG1
hsa04930	Type II diabetes mellitus	-0.94	5.81e-01	8.21e-01	CACNA1C/HK1/PIK3CB/PIK3CD/PIK3R2
hsa04670	Leukocyte transendothelial migration	0.94	5.72e-01	8.21e-01	ACTB/ACTB/ACTG1/ACTG1/CLDN7/EZR/GNAI3/MAPK13/PLCG1/RAC1/RAP1B/THY1/VCL
hsa05222	Small cell lung cancer	0.93	5.89e-01	8.22e-01	APAF1/COL4A1/COL4A2/FN1/LAMA4/LAMB1/LAMC1
hsa00071	Fatty acid degradation	0.93	5.77e-01	8.21e-01	ACADVL/ACAT2/ACSL3/ADH1A/ADH1B/ADH1C/ADH4/ADH6/ALDH1B1/ALDH7A1/CPT1A/ECHS1/EHHADH
hsa04722	Neurotrophin signaling pathway	-0.93	5.75e-01	8.21e-01	AKT2/ARHGDIB/IRAK1/MAGED1/MAPK11/NFKB1/PIK3CD/PIK3R2/RAPGEF1/RIPK2/SHC1
hsa05218	Melanoma	0.92	5.91e-01	8.22e-01	CDKN2A/E2F1/EGFR/IGF1R/MAP2K1/PDGFRB
hsa05212	Pancreatic cancer	-0.92	5.82e-01	8.21e-01	AKT2/ARAF/ARHGEF6/CDK4/NFKB1/PIK3CD/PIK3R2/STAT1
hsa01210	2-Oxocarboxylic acid metabolism	0.92	5.84e-01	8.21e-01	AADAT/ACO1/BCAT1/GOT2
hsa04728	Dopaminergic synapse	-0.91	6.08e-01	8.37e-01	AKT2/ARRB1/COMT/GSK3A/MAOA/MAOB/MAPK11/PLCB4/PPP1R1B/PPP2R3A
hsa04210	Apoptosis	-0.91	6.21e-01	8.44e-01	AKT2/BAD/BAX/BBC3/BID/CAPN2/CASP2/CASP6/CASP7/CTSF/CTSL/CTSO/DFFB/DIABLO/ENDOG/ERN1/FADD/LMNB1/MAP2K2/MCL1/NFKB1/PARP1/PARP4/PIK3CB/PIK3CD/PIK3R2/TNFRSF1A/TRADD/TRAF2
hsa04070	Phosphatidylinositol signaling system	-0.91	6.37e-01	8.57e-01	CDS1/INPP1/ITPK1/ITPKC/MTMR1/OCRL/PIK3CD/PIK3R2/PIP4K2C/PLCB4/PLCD3/PPIP5K2
hsa04929	GnRH secretion	0.91	5.92e-01	8.22e-01	ITPR2/SPP1
hsa04137	Mitophagy - animal	-0.9	6.33e-01	8.56e-01	BCL2L13/CALCOCO2/FUNDC1/MFN2/OPTN/PGAM5/SQSTM1/TBK1/TOMM7/USP15/USP30
hsa04962	Vasopressin-regulated water reabsorption	0.9	6.14e-01	8.41e-01	ADCY9/DYNC2H1/PRKACB
hsa04923	Regulation of lipolysis in adipocytes	0.9	6.05e-01	8.37e-01	ADCY9/GNAI2/GNAI3/IRS2/MGLL/PRKACB
hsa04913	Ovarian steroidogenesis	0.9	6.16e-01	8.41e-01	ADCY9/ALOX5/IGF1R/LDLR/PRKACB
hsa00830	Retinol metabolism	0.89	6.42e-01	8.57e-01	ADH1A/ADH1B/ADH1C/ADH4/ADH6/ALDH1A1/AOX1/CYP2S1/HSD17B6/RDH11/SDR16C5/UGT1A4
hsa05213	Endometrial cancer	-0.89	6.80e-01	8.86e-01	AKT2/APC/ARAF/BAD/BAX/CASP9/ELK1/MAP2K2/PIK3CB/PIK3CD/PIK3R2
hsa04714	Thermogenesis	0.88	7.27e-01	9.04e-01	ACSL3/ACTB/ACTB/ACTG1/ACTG1/ADCY9/COA6/COX18/CPT1A/MAP3K5/MAPK13/MGLL/NDUFV3/PRKAA2/PRKAB2/PRKACB/SMARCC1
hsa03082	ATP-dependent chromatin remodeling	0.88	6.97e-01	8.97e-01	ACTB/ACTB/ACTG1/ACTG1/ACTR5/BICRAL/INO80C/SMARCC1
hsa00250	Alanine, aspartate and glutamate metabolism	-0.88	6.56e-01	8.69e-01	ABAT/ADSS1/ASNS/ASS1/GFPT1/GLUL/GPT2/NIT2
hsa05226	Gastric cancer	-0.87	6.80e-01	8.86e-01	AKT2/APC/ARAF/CDK2/CDKN1B/PIK3CD/PIK3R2/RXRA/SHC1
hsa04130	SNARE interactions in vesicular transport	0.87	6.54e-01	8.69e-01	GOSR2/SNAP23/STX16/STX2/STX7
hsa05010	Alzheimer disease	-0.87	8.50e-01	9.55e-01	ADRM1/AKT2/APC/ARAF/ATG101/ATG14/ATP2A2/ATP5F1C/ATP5PB/ATP5PO/BAD/BID/CACNA1C/CAPN2/CASP7/CASP9/COX4I1/EIF2AK2/ERN1/FADD/GAPDH/MAP2K2/MAPT/MAPT/MCU/NAE1/NCSTN/NDUFA4/NDUFA9/NDUFB1/NDUFS1/NDUFS2/NDUFV3/NFKB1/PIK3C3/PIK3CB/PIK3CD/PIK3R2/PIK3R4/PLCB4/PSMA1/PSMA2/PSMA3/PSMA6/PSMA7/PSMB1/PSMB2/PSMB3/PSMB4/PSMD1/PSMD8/PSMD9/RTN3/SLC25A4/SLC39A14/SLC39A3/TNFRSF1A/TRAF2/UQCRH/UQCRQ/VDAC1/WIPI2
hsa05230	Central carbon metabolism in cancer	0.87	7.19e-01	9.02e-01	EGFR/GLS/GLS/GLS2/LDHA/MAP2K1/PDGFRB/PDHB/PFKL/SLC16A3/SLC1A5/SLC2A1/SLC2A2/SLC7A5
hsa05022	Pathways of neurodegeneration - multiple diseases	-0.86	8.95e-01	9.65e-01	ADRM1/APC/ARAF/ATG101/ATG14/ATP2A2/ATP5F1C/ATP5PB/ATP5PO/ATXN1L/BAD/BAX/BID/CACNA1C/CAPN2/CASP7/CASP9/COX4I1/DCTN1/DCTN3/DCTN4/DNAH11/ERN1/FADD/MAP2K2/MAP2K3/MAPK11/MAPT/MAPT/MCU/MFN2/NDUFA4/NDUFA9/NDUFB1/NDUFS1/NDUFS2/NDUFV3/NFKB1/OPTN/PARK7/PIK3C3/PIK3R4/PLCB4/PSMA1/PSMA2/PSMA3/PSMA6/PSMA7/PSMB1/PSMB2/PSMB3/PSMB4/PSMD1/PSMD8/PSMD9/SLC25A4/SPTBN2/SQSTM1/TANK/TBK1/TNFRSF1A/TRAF2/UBA1/UBA7/UBE2L6/…
hsa01522	Endocrine resistance	0.86	6.94e-01	8.97e-01	ADCY9/BCL2/CDKN2A/E2F1/EGFR/ESR1/IGF1R/MAP2K1/MAPK13/NOTCH3/PRKACB/SRC
hsa00270	Cysteine and methionine metabolism	0.86	7.12e-01	9.02e-01	AGXT2/APIP/BCAT1/CBS/GOT2/GSS/KYAT1/LDHA/MDH2/MTAP/PHGDH
hsa03020	RNA polymerase	-0.86	6.75e-01	8.86e-01	CRCP/POLR1G/POLR2C/POLR3A/POLR3C/POLR3D/POLR3E/POLR3GL/POLR3H
hsa00650	Butanoate metabolism	0.86	6.59e-01	8.69e-01	AACS/ACAT2/ECHS1/EHHADH/HMGCS1/OXCT1
hsa05220	Chronic myeloid leukemia	-0.85	7.21e-01	9.02e-01	AKT2/ARAF/CDK4/CDKN1B/NFKB1/PIK3CD/PIK3R2/SHC1
hsa03450	Non-homologous end-joining	0.85	6.40e-01	8.57e-01	DCLRE1C/LIG4/NHEJ1/XRCC4
hsa04915	Estrogen signaling pathway	0.85	7.18e-01	9.02e-01	ADCY9/BCL2/EGFR/ESR1/GNAI2/GNAI3/GNAO1/HSP90AB1/ITPR2/MAP2K1/PGR/PLCB3/PRKACB/SRC
hsa00330	Arginine and proline metabolism	0.84	7.12e-01	9.02e-01	ALDH3A2/ALDH7A1/LAP3/MAOA/MAOB/SMS
hsa03083	Polycomb repressive complex	-0.84	7.46e-01	9.10e-01	BCOR/FBRSL1/KDM2A/L3MBTL2/L3MBTL3/LCOR/MGA/PHC1/PHF1/SCML2/SFMBT1
hsa00600	Sphingolipid metabolism	0.84	7.09e-01	9.02e-01	ARSA/ASAH1/DEGS1/DEGS2/GBA1/GLB1/HEXB/NEU1/SGPP1/SMPD1/SMPD2/SPHK2/SPTLC2/SPTLC3/UGT8
hsa05012	Parkinson disease	-0.84	8.86e-01	9.65e-01	ADRM1/ATP5F1B/ATP5F1C/ATP5F1D/ATP5PB/ATP5PD/ATP5PF/ATP5PO/BAX/CASP9/COX4I1/COX6C/COX7A2L/ERN1/MAOA/MAOB/MAPT/MAPT/MCU/MFN1/MFN2/NDUFA3/NDUFA4/NDUFA9/NDUFB1/NDUFB7/NDUFB9/NDUFC2/NDUFS1/NDUFS2/NDUFS3/NDUFS7/NDUFV3/PARK7/PRKACA/PSMA1/PSMA2/PSMA3/PSMA6/PSMA7/PSMB1/PSMB2/PSMB3/PSMB4/PSMD1/PSMD6/PSMD8/PSMD9/SLC25A4/SLC39A14/SLC39A3/TXN/UBA1/UBA7/UBE2L6/UQCR10/UQCRH/UQCRQ/VDAC1
hsa04110	Cell cycle	0.84	8.06e-01	9.35e-01	ATM/ATR/AURKB/BUB1/BUB1B/CCNA2/CCNB1/CCND1/CCNH/CDC20/CDC25B/CDCA5/CDK7/CDKN2A/CDKN2D/E2F1/E2F4/ESCO2/KNL1/MAD2L1/MAD2L1BP/MCM2/MCM3/MCM4/MCM5/MCM7/NDC80/ORC6/PLK1/RB1/RBL1/SFN/SKP2/TGFB1/TRIP13/TTK/WEE1/YWHAB/YWHAH/YWHAZ
hsa05224	Breast cancer	0.84	7.60e-01	9.12e-01	BRCA1/BRCA2/DVL2/E2F1/EGFR/ESR1/HEY2/IGF1R/MAP2K1/NOTCH3/PGR
hsa00010	Glycolysis / Gluconeogenesis	0.84	7.57e-01	9.12e-01	ACSS2/ADH1A/ADH1B/ADH1C/ADH4/ADH6/ALDH1B1/ALDH7A1/ALDOC/BPGM/ENO1/ENO1/ENO2/FBP1/FBP2/LDHA/PDHA1/PDHB/PFKL/PGM2
hsa05135	Yersinia infection	0.84	7.93e-01	9.34e-01	ACTB/ACTB/ACTG1/ACTG1/ARPC5/BAIAP2/BAIAP2/CRK/FN1/ITGA5/MAPK13/NFATC2/RAC1
hsa04975	Fat digestion and absorption	0.83	6.87e-01	8.92e-01	ACAT2/FABP1/GOT2/MTTP/SLC27A1
hsa04150	mTOR signaling pathway	-0.83	8.10e-01	9.37e-01	AKT2/ATP6V1B1/DEPTOR/LPIN1/PIK3CD/PIK3R2/TNFRSF1A
hsa00760	Nicotinate and nicotinamide metabolism	0.83	7.35e-01	9.08e-01	NADSYN1/NAMPT/NAMPT/NNT/NT5C/NUDT12/QPRT/SIRT2
hsa04140	Autophagy - animal	-0.83	8.25e-01	9.38e-01	AKT1S1/AKT2/ATG101/ATG14/BAD/CTSL/DAPK2/DEPTOR/ERN1/MTMR3/PIK3CB/PIK3CD/PIK3R2/PIK3R4/PRKACA/SQSTM1/STX17/SUPT20H/TANK/TBK1/VMP1/WIPI2
hsa00564	Glycerophospholipid metabolism	-0.82	7.74e-01	9.21e-01	AGPAT2/CDS1/CHKA/ETNK2/GPD1/GPD2/LPCAT3/LPIN1/LYPLA2/PLD3
hsa04924	Renin secretion	0.81	7.12e-01	9.02e-01	CTSB/GNAI2/GNAI3/GNAQ/ITPR2/ITPR3/PLCB3/PPP3CA/PPP3CB/PRKACB
hsa00860	Porphyrin metabolism	-0.81	7.46e-01	9.10e-01	ALAD/ALAS1/BLVRA/BLVRB/EARS2/FECH/HCCS/HMBS/HMOX1/HMOX2/PPOX/UROD/UROS
hsa00630	Glyoxylate and dicarboxylate metabolism	-0.81	7.40e-01	9.08e-01	ACO2/ACSS1/CS/DLD/GLDC/GLUL/GRHPR/HYI/PCCA/PCCB/SHMT1/SHMT1/SHMT2
hsa00590	Arachidonic acid metabolism	0.81	7.38e-01	9.08e-01	ALOX5/GGT5/PTGIS/PTGR1
hsa00310	Lysine degradation	0.81	8.04e-01	9.35e-01	AADAT/AASS/ACAT2/ALDH1B1/ALDH7A1/CAMKMT/COLGALT1/ECHS1/PLOD1/PLOD2/SETD7/SMYD2/SMYD3
hsa00601	Glycosphingolipid biosynthesis - lacto and neolacto series	-0.81	7.23e-01	9.02e-01	A4GALT/B3GNT2/B4GALT1/B4GALT3/B4GALT4/ST3GAL4
hsa00062	Fatty acid elongation	-0.81	7.66e-01	9.15e-01	ACAA2/ACOT1/ACOT2/HADHA/HADHB/PPT1/THEM5
hsa04340	Hedgehog signaling pathway	0.8	7.78e-01	9.23e-01	BCL2/CSNK1D/CSNK1E/CSNK1G2/LRP2/MGRN1/PRKACB/SCUBE2/SMURF2
hsa05223	Non-small cell lung cancer	-0.79	8.20e-01	9.38e-01	AKT2/ARAF/BAD/CDK4/PIK3CB/PIK3CD/PIK3R2/RET/RXRA
hsa00561	Glycerolipid metabolism	-0.79	8.03e-01	9.35e-01	AGK/AGPAT2/ALDH2/ALDH3A2/ALDH7A1/GK/GLA/GPAT2/LPIN1/LPIN2/PLPP2
hsa05211	Renal cell carcinoma	-0.79	8.40e-01	9.48e-01	AKT2/ARAF/ELOB/PAK2/PAK4/PIK3CD/PIK3R2/RAPGEF1
hsa04066	HIF-1 signaling pathway	-0.79	8.55e-01	9.57e-01	ALDOC/BCL2/EGFR/ENO1/ENO1/ENO2/IGF1R/LDHA/PLCG1/SLC2A1
hsa04721	Synaptic vesicle cycle	-0.79	7.96e-01	9.34e-01	ATP6V0A2/ATP6V0A4/ATP6V0C/ATP6V0D1/ATP6V1A/ATP6V1B1/ATP6V1H/NAPA/NSF
hsa05216	Thyroid cancer	-0.79	7.52e-01	9.12e-01	BAX/CDH1/CDKN1A/MAP2K2/NCOA4/RET/RXRA/TFG/TPM3
hsa04960	Aldosterone-regulated sodium reabsorption	-0.78	7.56e-01	9.12e-01	ATP1B1/HSD11B2/PIK3CB/PIK3CD/PIK3R2
hsa04920	Adipocytokine signaling pathway	-0.78	8.26e-01	9.38e-01	ACSL1/AKT2/NFKB1/RXRA/TNFRSF1A/TRAF2
hsa00640	Propanoate metabolism	-0.77	8.13e-01	9.37e-01	ABAT/ACACA/ACSS1/ALDH6A1/BCKDHA/DLD/ECHDC1/HADHA/LDHB/MLYCD/PCCA/PCCB
hsa03430	Mismatch repair	0.77	8.17e-01	9.38e-01	EXO1/MSH2/MSH6/POLD2/POLD3/POLD4/RFC2/RFC3/RFC5/RPA1/RPA2/RPA3
hsa01230	Biosynthesis of amino acids	0.76	8.76e-01	9.64e-01	ACO1/ALDOC/ARG2/BCAT1/CPS1/ENO1/ENO1/ENO2/GOT2/PYCR1
hsa03010	Ribosome	-0.76	9.06e-01	9.67e-01	MRPL10/MRPL15/MRPL17/MRPL33/MRPS12/MRPS14/MRPS15/MRPS18A/MRPS18C/MRPS2/MRPS5/MRPS7/RPL13/RPL14/RPL27A/RPL3/RPL4/RPL6/RPL7/RPL9/RPS2/RSL24D1
hsa00563	Glycosylphosphatidylinositol (GPI)-anchor biosynthesis	-0.76	7.90e-01	9.34e-01	MPPE1/PIGA/PIGL/PIGX
hsa04211	Longevity regulating pathway	-0.75	8.75e-01	9.64e-01	ADCY6/AKT2/EHMT1/EHMT2/NFKB1/PIK3CD/PIK3R2/SOD2
hsa04914	Progesterone-mediated oocyte maturation	0.75	8.88e-01	9.65e-01	ADCY9/CCNA2/CDC25B/GNAI2/GNAI3/HSP90AB1/IGF1R/MAP2K1/MAPK13/PGR/PRKACB
hsa04115	p53 signaling pathway	0.74	8.95e-01	9.65e-01	APAF1/ATM/ATR/BCL2/CDKN2A/GORAB/IGFBP3/RRM2/SERPINB5/SESN1/SFN/THBS1/TP53I3
hsa05210	Colorectal cancer	-0.74	8.90e-01	9.65e-01	AKT2/APC/ARAF/BBC3/PIK3CD/PIK3R2
hsa04213	Longevity regulating pathway - multiple species	0.74	8.64e-01	9.64e-01	ADCY9/FOXO3/IGF1R/IRS2/PRKAA2/PRKAB2/PRKACB
hsa03015	mRNA surveillance pathway	-0.74	9.12e-01	9.70e-01	ALYREF/CPSF1/CPSF7/GLE1/GSPT1/HBS1L/NCBP1/NCBP2/NXF1/NXT2/PABPC1/PABPN1/PAPOLG/PCF11/PELO/PPP2R3A/PPP2R5A/PPP2R5E/PYM1/RNMT/SMG1/SMG5/SMG7/SSU72/SYMPK/UPF2/UPF3B/WDR33
hsa04931	Insulin resistance	0.74	9.02e-01	9.66e-01	CPT1A/IRS2/PPP1R3B/PRKAA2/PRKAB2/SLC27A2/SLC27A3/SLC27A6/SLC2A1
hsa04370	VEGF signaling pathway	-0.73	8.76e-01	9.64e-01	AKT2/MAPK11/PIK3CD/PIK3R2/PTK2/PXN
hsa04910	Insulin signaling pathway	-0.73	9.51e-01	9.98e-01	AKT2/ARAF/BAD/ELK1/HK1/LIPE/PHKA2/PIK3CB/PIK3CD/PIK3R2/PRKACA/PRKAR2B/PTPN1/RAPGEF1/SHC1/SREBF1
hsa04550	Signaling pathways regulating pluripotency of stem cells	0.72	9.01e-01	9.66e-01	AXIN1/CTNNB1/DVL2/FGFR4/IGF1R/IL6ST/JAK1/JAK2/KLF4/LEFTY2/MAP2K1/MAPK12/MAPK13/MAPK3/PCGF2/TBX3/ZFHX3
hsa00785	Lipoic acid metabolism	0.72	8.35e-01	9.44e-01	BCKDHB/DBT/DLAT/DLST/LIAS/OGDH/OGDHL/PDHA1/PDHB
hsa04136	Autophagy - other	0.69	8.92e-01	9.65e-01	ATG4B/ATG9A/IGBP1
hsa00511	Other glycan degradation	0.68	8.71e-01	9.64e-01	AGA/ENGASE/GBA1/GLB1/HEXB/MAN2C1/NEU1
hsa00020	Citrate cycle (TCA cycle)	-0.64	9.45e-01	9.97e-01	ACO2/CS/DLD/IDH1/IDH2/IDH3A/IDH3B/PC
hsa03440	Homologous recombination	0.64	9.58e-01	9.99e-01	ATM/BARD1/BLM/BRCA1/BRCA2/EME1/POLD3/POLD4/RBBP8/RPA1/RPA2/RPA3
hsa04215	Apoptosis - multiple species	-0.64	9.27e-01	9.83e-01	BAX/BBC3/BID/CASP7/CASP9/DIABLO/FADD/TNFRSF1A
hsa03030	DNA replication	-0.63	9.57e-01	9.99e-01	DNA2/FEN1/LIG1/MCM2/MCM3/MCM4/MCM5/MCM6/MCM7/PCNA/POLA1/POLA2/POLD1/POLD2/POLD3/POLD4/POLE/POLE2/POLE3/PRIM1/PRIM2/RFC1/RFC2/RFC3/RFC4/RFC5/RNASEH2A/RNASEH2B/RNASEH2C/RPA1/RPA2/SSBP1
hsa05217	Basal cell carcinoma	0.56	9.47e-01	9.97e-01	AXIN1/BAK1/CTNNB1/DVL2

## Sheet: Enrich.C2
ID	Description	GeneRatio	BgRatio	pvalue	p.adjust	qvalue	Count	geneID
REN_ALVEOLAR_RHABDOMYOSARCOMA_DN	Genes commonly down-regulated in human alveolar rhabdomyosarcoma (ARMS) and its mouse model overexpressing PAX3-FOXO1 [GeneID=5077;2308] fusion.	206/4363	407/21728	1.1059e-43	5.91327e-40	3.12214e-40	206	ACADVL/ADAM10/ANO10/ANXA1/ANXA2/ANXA5/ANXA7/APLP2/ARF4/ARHGDIA/ARPC5/ASAP1/ATG3/ATG5/ATOX1/ATP10D/ATP6AP1/ATP6AP2/ATP6V0D1/B4GALT1/C1S/CAP1/CAST/CAT/CAVIN1/CCN1/CCN2/CDR2/CHPF2/CNN2/COL1A1/COL5A1/COL5A2/COL6A1/COL6A2/COL8A1/COPB2/COQ10B/CORO1B/CST3/CTSB/DAB2/DPYSL3/DYNLT3/ECM1/EFEMP1/EGFR/EHD1/ELOVL1/ENDOD1/ENG/EOGT/EPHX1/FAP/FBN1/FHL2/FKBP10/FKBP14/FN1/FNDC3B/FTSJ1/GALNT1/GFPT1/GJA1/GLRX/GMDS/GN…
JOHNSTONE_PARVB_TARGETS_3_UP	Genes up-regulated upon overexpression of PARVB [GeneID=29780] in MDA-MB-231 cells (breast cancer) cultured in 3D Matrigel only.	207/4363	433/21728	4.36745e-39	1.16764e-35	6.165e-36	207	ACADVL/ACLY/ACSL1/ACTB/ACY1/ADD3/ADGRG1/AFDN/AHNAK/AHNAK2/AKR1C1/AKR1C3/ALDH3A2/ANAPC5/ANXA1/APLP2/ARAF/ARRB1/ASAH1/ATL1/ATM/ATP1A1/ATP6V0C/BCL3/BLTP2/C17orf49/C1S/C3/CA12/CALD1/CAPN1/CAT/CD276/CD55/CD58/CDCP1/CEBPB/CLDN4/CLIC3/CMTM3/COL18A1/CRTAP/CST3/CTNND1/CTSA/CTSB/CTSL/DAAM1/DAG1/DDOST/DNMBP/DVL2/ECE1/ECH1/EHD1/EHD2/ENO2/EPCAM/ERRFI1/F11R/FADS1/FLNA/FLNB/FN1/FRAS1/GAA/GBA1/GCN1/GLB1/GLS/GNS/…
LIM_MAMMARY_STEM_CELL_DN	Genes consistently down-regulated in mammary stem cells both in mouse and human species.	188/4363	416/21728	1.48887e-31	2.24627e-28	1.18601e-28	188	ABHD11/ACOT13/ACOT8/ACY1/ADD3/ALAD/ALDH1A3/ANXA7/AP1G2/AP1M2/ARFGEF3/ARHGEF16/ARMT1/ARRDC1/ATP1B1/BAIAP2L1/BCL2L13/BCL3/BDH1/BOLA1/CAMSAP3/CASZ1/CD14/CDH1/CGNL1/CIB1/CLDN3/CLDN4/CLDN7/CMAS/CMC1/COASY/COBL/CORO2A/CRACR2B/CTPS2/DAPP1/DCLRE1C/DECR2/DENND11/DENND2D/DHX58/DLG3/DTX3L/EHHADH/ELAPOR1/ELMO3/ENPP4/EPB41/EPCAM/ESR1/FADD/FBXO6/FRK/GABRP/GATB/GCA/GLUL/GOLPH3L/GRB7/GRHL1/GSTK1/HAGH/HDAC10/HDAC…
ENK_UV_RESPONSE_KERATINOCYTE_DN	Genes down-regulated in NHEK cells (normal epidermal keratinocytes) after UVB irradiation.	208/4363	481/21728	1.6804e-31	2.24627e-28	1.18601e-28	208	ACADSB/ACBD3/ACSL3/ACTL6A/ADCY9/ADH5/AFAP1/AFF1/AFG3L2/AGL/ANP32A/ANXA7/ARHGAP8/ARL6IP5/ATP1B3/ATP2A2/ATP2C1/ATP6V1A/ATR/ATXN2/AUH/BAIAP2/BCAR3/BRD8/CAP2/CD2AP/CD44/CD46/CD58/CDC123/CDC23/CDC7/CDK14/CDK2/CDKN1B/CELSR2/CNN3/COG5/COL16A1/CRADD/CTNNAL1/CXADR/CYP51A1/DDX17/DEK/DKC1/DLD/DLG5/DOP1B/EEF1E1/EFEMP1/ELAC2/ENTPD4/ENTPD6/EPS15/ERCC5/FASN/FAT1/FAT2/FEN1/FH/FKBP5/FMR1/FOXO3/FPGT/G3BP2/GAPDH/GB…
DUTERTRE_ESTRADIOL_RESPONSE_24HR_UP	Genes up-regulated in MCF7 cells (breast cancer) at 24 h of estradiol [PubChem=5757] treatment.	156/4363	323/21728	2.41229e-30	2.5797e-27	1.36206e-27	156	ANLN/ASF1B/ASPM/ATAD5/AURKA/AURKB/BARD1/BCL2/BIRC5/BLM/BRCA1/BRCA2/BRI3BP/BRIP1/BUB1/BUB1B/CA12/CBX5/CCNA2/CDCA2/CDK1/CDK2/CDT1/CELSR2/CENPI/CENPL/CEP55/CHAF1B/CIT/COL12A1/COLGALT1/DARS2/DDX10/DEGS2/DEPTOR/DHRS2/DSN1/DYNC2I2/E2F1/ELOVL2/ESPL1/EXO1/EXOSC2/FAM111B/FAM83D/FANCD2/FEN1/FKBP4/FKBP5/FOXM1/GAS2L3/GFRA1/GGH/GINS1/GINS2/GINS3/GLA/GLB1L2/GREB1/H1-2/HAUS4/HELLS/HPRT1/IGFBP4/IL1RAP/IQGAP3/JAK…
IBRAHIM_NRF1_UP	Genes up-regulated in HEK293T cells overexpressing FLAG-NRF1	186/4363	419/21728	5.15709e-30	4.59583e-27	2.42655e-27	186	AAR2/ABCD1/ABHD4/ABRAXAS2/ACAT2/ACBD3/ACSL1/AFG3L2/AHCYL2/AKR1C3/ALAS1/ALDH1B1/ALDH2/ANAPC1/ASAP2/ATP10D/BAG2/BCCIP/BCL2L13/BLTP2/C9orf78/CA12/CANX/CCDC43/CCT2/CCT5/CDC37/CDV3/CHPF2/CLCC1/CMAS/COPS8/CSDE1/CTSL/DDHD1/DDX10/DDX21/DKC1/DLAT/DNAJC10/DNAJC2/ECE1/EDEM3/EIF2B1/EIF2S2/EIF4E/EIF4G2/ELAC2/ENTPD4/EXOC7/FAM83G/FAM98A/FAT2/FKBP14/FTH1/FTL/FXR1/FYTTD1/GAN/GAPDH/GCC1/GCLM/GFPT1/GLYR1/GNAI3/GNPD…
GRUETZMANN_PANCREATIC_CANCER_UP	Genes up-regulated in pancreatic ductal adenocarcinoma (PDAC) identified in a meta analysis across four independent studies.	165/4363	359/21728	7.24968e-29	5.53772e-26	2.92386e-26	165	ACOT7/ADAM10/ADSS2/AFAP1/AKAP1/AKAP12/ALDOC/ALOX5/ANXA1/ANXA5/APLP2/ARHGAP1/ARHGDIA/ATP1B3/ATP6AP1/BST1/BST2/CALD1/CASP1/CCNA2/CD55/CDC25B/CDH11/CETN2/CHMP1A/COL1A1/COL5A2/COPS8/CRIP2/CTSL/CYFIP1/CYTH1/DGKA/DLAT/DPYD/DPYSL3/DYNLT3/ECM1/EIF2AK2/EIF4G3/ENO1/EPS8/EXOSC7/FABP5/FAP/FBLN2/FBN1/FLAD1/FN1/FOXK2/GBP1/GBP2/GET3/GGT5/GK/GNPDA1/GOLIM4/GPC1/GPI/GPX1/GRN/HLA-DRA/HMGN4/HNRNPU/IFI30/IFI44L/IGFBP…
CHARAFE_BREAST_CANCER_LUMINAL_VS_MESENCHYMAL_UP	Genes up-regulated in luminal-like breast cancer cell lines compared to the mesenchymal-like ones.	194/4363	454/21728	1.21048e-28	8.09055e-26	4.27172e-26	194	AAGAB/ABAT/ABHD11/ADCY6/ADGRG1/AGR2/ALDH4A1/ALDH6A1/ANK3/ANKRD22/ANO1/ANXA9/AP1M2/ARFGEF3/ARFIP2/ARHGAP8/ARHGEF5/ARRDC1/ATP2C2/ATP6AP1/AZGP1/BLVRB/BOLA1/BSPRY/C6orf132/CA12/CADPS2/CAMSAP3/CAPN8/CASZ1/CCDC97/CDH1/CDH3/CDS1/CHMP2A/CHMP4C/CLDN3/CLDN4/CLDN7/COG7/CRIP2/CSAD/CYB561/CYB5A/DAAM1/DDR1/DEGS2/DENND2D/DLG3/DNAJA4/DNAJC1/DOK7/EEIG1/EFHD1/EHF/ELAPOR1/ELMO3/ENPP5/ENSA/EOLA1/EPB41L4A/EPB41L5/EPC…
DACOSTA_UV_RESPONSE_VIA_ERCC3_COMMON_DN	Common down-regulated transcripts in fibroblasts expressing either XP/CS or TDD mutant forms of ERCC3 [GeneID=2071], after UVC irradiation.	195/4363	466/21728	2.16833e-27	1.28823e-24	6.80172e-25	195	ACSL3/ADAM10/ADARB1/ADGRG6/AFAP1/AFF1/AKAP9/ARHGAP12/ARHGAP29/ASAP2/ASCC3/ATP11B/ATR/ATXN2/AUH/BARD1/BAZ1A/BBX/BCAR3/BLM/BLTP1/BRCA1/BUB1B/C2CD3/C2CD5/CAP2/CCDC93/CCN1/CCN2/CCSER2/CD2AP/CDC27/CDYL/CENPE/CHD9/CHSY1/CLASP2/CLEC16A/COL5A2/CRADD/DNMBP/DOP1B/DPYD/DST/DYRK1A/EGFR/EHBP1/EIF4E/EIF4G3/EPS15/EPS8/FAM169A/FAT1/FCHSD2/FERMT2/FLNB/FNDC3A/FOXK2/FOXO3/FXR1/G6PD/GBE1/GINS1/GMPS/GNAQ/GOLGA4/HIVEP…
REACTOME_RHO_GTPASE_CYCLE	RHO GTPase cycle	187/4363	450/21728	7.09708e-26	3.79481e-23	2.00362e-23	187	ABL2/ABR/ACBD5/ACTB/ACTG1/ADD3/AKAP12/AKAP13/ALDH3A2/ANKFY1/ANKLE2/ANLN/ARHGAP1/ARHGAP12/ARHGAP17/ARHGAP18/ARHGAP21/ARHGAP27/ARHGAP29/ARHGAP31/ARHGAP35/ARHGAP8/ARHGDIA/ARHGDIB/ARHGEF1/ARHGEF10L/ARHGEF12/ARHGEF16/ARHGEF26/ARHGEF5/ARHGEF6/ATP6AP1/BAIAP2/BAIAP2L1/BASP1/BRK1/C1QBP/CAVIN1/CCDC115/CCDC88A/CCT2/CDC37/CHN1/CIT/CKAP4/CKB/COPS4/CYFIP1/DAAM1/DDRGK1/DEF6/DIAPH1/DIAPH2/DIAPH3/DLG5/DNMBP/DOCK1…
BAELDE_DIABETIC_NEPHROPATHY_DN	Genes down-regulated in glomeruli of kidneys from patients with diabetic nephropathy (type 2 diabetes mellitus).	182/4363	437/21728	2.38576e-25	1.1597e-22	6.12307e-23	182	AASS/ACBD3/ACSL3/ACTG1/ADD3/ANXA1/AP3B1/ARMCX2/ATP2A2/ATP6AP2/ATP7A/ATP9A/BCAM/BCAR3/BST2/C1R/C1S/CALD1/CAND2/CANX/CAPN2/CASP1/CAST/CCN1/CCN2/CD2AP/CD55/CDS1/CDV3/CHI3L1/CLEC16A/COL3A1/CXADR/CYP1B1/CYP51A1/DAG1/DCTD/DDX17/DLG5/DNM1L/DPYSL3/DST/DSTN/DYRK1A/ELF2/ENPEP/EPS15/EXPH5/FAM98A/FAT1/FERMT2/FLNA/FNBP1/FOSL2/FRY/GAB2/GDE1/GJA1/GLOD4/GLUD2/GLUL/GMDS/GNE/GPNMB/GSTA4/GTF2A2/HMCES/HMGN1/HSP90B1/…
DUTERTRE_ESTRADIOL_RESPONSE_6HR_UP	Genes up-regulated in MCF7 cells (breast cancer) at 6 h of estradiol [PubChem=5757] treatment.	114/4363	228/21728	4.04483e-24	1.80231e-21	9.516e-22	114	ADCY9/AKAP1/ALDH3A2/ANXA9/ATP11A/BCL2/BLVRB/BRCA1/BRI3BP/BRIP1/CA12/CD44/CELSR2/COL12A1/DDX10/DDX21/DEPTOR/DKC1/E2F1/EEIG1/ELOVL2/ENDOD1/EXO1/FEN1/FKBP4/FKBP5/FLNB/FRK/GAB2/GINS2/GINS3/GLA/GREB1/HELLS/HEY2/HSPB8/HSPD1/IGFBP4/ISG20/ISOC1/JAK2/KIF21A/LONRF2/LRIG1/MACF1/MAPT/MARS1/MCM2/MCM3/MCM4/MCM5/MCM7/MICAL2/MMS22L/MTHFD1L/MYBBP1A/MYOF/NAB2/NIP7/NOLC1/NOP2/NOS1AP/NRIP1/NT5DC3/OLFML3/PDCD11/PEX11…
MILI_PSEUDOPODIA_CHEMOTAXIS_DN	Transcripts depleted in pseudopodia of NIH/3T3 cells (fibroblast) in response to the chemotactic migration stimulus by lysophosphatidic acid (LPA) [PubChem=3988].	176/4363	428/21728	8.28086e-24	3.2249e-21	1.70271e-21	176	ABCC10/ACLY/ACTL6A/AGFG2/AKAP1/ALKBH1/ANKRD11/ANXA7/APLP2/APP/ARHGAP17/ASAP1/ATP1A1/ATP5IF1/B3GNT2/BAIAP2/BRMS1/C1R/C1S/C6orf89/CALD1/CD109/CHKA/CHPF/CHPF2/CKAP4/CLSTN1/COL16A1/COL4A1/COL5A1/COLGALT1/CSPG4/CTNNB1/CTSB/DAG1/DCBLD1/DDOST/DDR1/DIAPH1/DNAAF9/DPF2/ECM1/ELOVL1/EMC1/EMILIN1/EPB41L2/EPHB4/ERO1A/ESD/FADS3/FBLN2/FIBP/FLNB/FN1/GAA/GCN1/GLA/GLG1/GMPR2/GNS/GPI/GPR108/GRN/HLA-E/HMGCS1/HSD17B12…
FARMER_BREAST_CANCER_APOCRINE_VS_BASAL	Genes which best discriminate between two groups of breast cancer according the status of ESR1 and AR [GeneID=2099;367]: apocrine (ESR1- AR+) vs basal (ESR1- AR-).	146/4363	329/21728	8.44372e-24	3.2249e-21	1.70271e-21	146	ABHD11/ACACA/ACAD8/ACOX2/ACSL1/ACSL3/ACSS3/AK4/AKAP9/ALCAM/AMACR/ANKLE2/ANKRD27/APLP2/AR/ARFIP2/ATP11B/ATP7A/AZGP1/BLVRB/C1QBP/CADPS2/CCDC88A/CCNDBP1/CDC20/CDH1/CDKN2A/CEP55/CERS4/CLGN/CROT/CYB561/CYB5A/CYP51A1/DBI/DCXR/DHRS2/ECHDC1/EFHD1/ELAPOR1/ETFA/FABP5/FAH/FAM234B/FASN/FMO5/FMR1/G6PD/GABRP/GFUS/GGT1/GINS1/GLS/GPD1L/GSPT2/GSTZ1/HERC5/HGD/HMGN4/HPRT1/HSPA6/IDH1/IDH2/INPP4B/KANK1/KIF11/KIF14/KI…
COLINA_TARGETS_OF_4EBP1_AND_4EBP2	Genes up-regulated in MEF cells (embryonic fibroblast) with double knockout of the translation repressors 4EBP1 [GeneID=1978] and 4EBP2 [GeneID=1979].	154/4363	359/21728	3.45837e-23	1.23279e-20	6.50901e-21	154	ABCC4/ABHD11/AKAP12/ALDH2/ALDH7A1/ANLN/APTX/ARMCX2/ASF1B/ATAD3A/ATM/ATP10D/ATP1B1/AUP1/AURKB/B2M/BAG1/BCAT1/BID/BIRC5/BLVRB/BST2/C1R/C1S/C3/CA13/CCNA2/CCNB1/CD14/CD59/CDC20/CDC25B/CDH11/CDT1/CENPH/CENPK/COL2A1/CP/CRYGS/CRYZ/DDAH1/DHRS1/DIAPH3/DNAJC19/ECT2/EMB/ENO2/ESPL1/EXOC2/FABP7/FOXM1/FOXP1/FUCA1/GBP2/GBP4/GLA/GRN/HELLS/HEXB/HLA-B/HLA-E/HNRNPR/IFI35/IFI44/IFIT2/IFITM3/IGFBP2/IL1RN/IMPACT/IRF9/…
CHARAFE_BREAST_CANCER_LUMINAL_VS_MESENCHYMAL_DN	Genes down-regulated in luminal-like breast cancer cell lines compared to the mesenchymal-like ones.	185/4363	466/21728	7.26995e-23	2.42953e-20	1.28276e-20	185	ABCC4/ACTG1/ADD3/ADGRE5/AHNAK2/AKAP12/AKR1C3/ALKBH5/ANLN/ANXA1/ANXA2/ANXA5/AP1S2/ARHGAP21/ASAP1/ASB1/ATM/ATP10D/BACH1/BAG2/BASP1/BCAT1/BICD2/BIRC5/BUB1/C17orf49/C1S/CALD1/CASP1/CAVIN1/CAVIN3/CCDC50/CCDC82/CCDC88A/CD44/CDC20/CDC27/CDH11/CHST3/CHSY1/CLIP2/CMTM3/COL4A1/COL4A2/COL5A1/COL6A1/COL6A2/COL6A3/CRTAP/CTNNAL1/DAB2/DHX33/DOCK10/DPY19L1/DPYD/ECHDC1/EGFR/EHBP1/ELP5/ENG/EPB41L2/EPHA2/FAT4/FBN1/F…
RHEIN_ALL_GLUCOCORTICOID_THERAPY_DN	Genes down-regulated in ALL (acute lymphoblastic leukemia) blasts after 1 week of treatment with glucocorticoids.	156/4363	368/21728	7.77493e-23	2.44545e-20	1.29117e-20	156	AKAP12/ALDH6A1/ANP32A/APEX1/APOBEC3G/ARMCX1/ASAP2/ATP5F1C/ATP9A/BARD1/BCCIP/BCL2/BIRC5/BUB1B/C1QBP/CANX/CAT/CDK1/CDK4/CEP55/CEP57/CETN2/CFAP298/CNPY2/COPS6/COX11/CYB5A/CYFIP1/DCTD/DHFR/ECI2/ECT2/EHBP1/ENO1/ESD/ETFA/FABP5/FHL1/FRMD4B/FXR1/GAPDH/GBE1/GDI2/GGCT/GGH/GINS2/GLO1/GMPS/GOT2/GPI/HAUS4/HDDC2/HEBP1/HMGN2/HMGN4/HNRNPA0/HPRT1/HSP90AB1/HSPB1/IARS2/IDH2/IGFBP7/IMPDH2/IPO7/ISOC1/JADE3/KCTD3/KIF1…
TARTE_PLASMA_CELL_VS_PLASMABLAST_DN	Genes down-regulated in mature plasma cells compared with plasmablastic B lymphocytes.	136/4363	307/21728	3.56505e-22	1.05902e-19	5.5915e-20	136	ACOT7/AFF1/ANP32A/ANXA6/ARHGDIB/ARID3A/ASNS/ATP1B3/ATP5PB/ATP5PO/BAG1/BAK1/BCL3/BRD8/CASP1/CASP6/CBX5/CCNA2/CCNB1/CCT2/CCT5/CD58/CDC123/CDC20/CDC25B/CDC27/CDK1/CENPE/COASY/CORO1A/CRADD/CRYBG1/DBI/DHFR/DTYMK/EIF2S1/ESPL1/EXOSC2/FABP5/FASN/FDPS/FH/FLNA/FOXK2/FOXM1/GALNT1/GARS1/GCLM/GET3/GGH/GINS1/GIT2/GLDC/GPI/HPRT1/HSD17B10/HSPA4/HUWE1/IDH2/IFI30/IQGAP1/IQGAP2/KDM5A/KIF11/KIF14/KIF22/KIF23/KIF2C/K…
BERENJENO_TRANSFORMED_BY_RHOA_DN	Genes down-regulated in NIH3T3 cells (fibroblasts) transformed by expression of contitutively active (Q63L) form of RHOA [GeneID=387] off plasmid vector.	164/4363	400/21728	4.14272e-22	1.16585e-19	6.15555e-20	164	ABLIM1/ACTB/AEBP1/AKAP12/ALDH1A1/AMOT/ANK3/ANXA6/APLP2/ARSA/ASCC1/ATP6V0D1/ATP6V1A/C1R/CAPN6/CD276/CDK14/CHMP2A/CLN6/CNN3/CNPY2/COL1A1/COL1A2/COL5A1/COL6A2/COL6A3/COQ9/CPT1A/CRYBG1/CSRP1/CTNND1/CTSA/CXXC5/CYB5A/CYP1B1/CYP51A1/DCN/DNAJB2/ECH1/EMB/ERGIC3/FIBP/FKBP10/FKBP7/FKBP9/FN1/GAA/GALK2/GBA1/GGA2/GLOD4/GNAI2/GNPDA1/GNS/GPC4/GRN/GSN/GSTM3/GSTZ1/HEBP1/HLA-E/HMGCS1/HSD17B11/HSPA2/IDH1/IFI27/IFITM…
MOOTHA_HUMAN_MITODB_6_2002	Mitochondrial genes; based on literature and sequence annotation resources and converted to Affymetrix HG-U133A probe sets.	172/4363	431/21728	1.25698e-21	3.36054e-19	1.77433e-19	172	ABAT/ABCB6/ABCB7/ABCB8/ABCF2/ACAD8/ACADSB/ACADVL/ACO2/ACOT9/ACSL1/ACSL3/AFG3L2/AGXT/AK4/AKAP1/ALAS1/ALDH18A1/ALDH2/ALDH4A1/AMACR/APAF1/ARG2/ATP5F1C/ATP5IF1/ATP5PB/ATP5PD/ATP5PO/ATP7B/BAD/BAK1/BAX/BCKDHA/BCKDHB/BCKDK/BCL2/BDH1/BID/BLVRA/CA5B/CLPP/COQ7/COX11/COX4I1/COX7A2L/CPS1/CPT1A/CS/CYB5A/CYB5R3/DGUOK/DIABLO/DLAT/DLD/DMAC2L/DNM1L/ECHS1/ENDOG/ETFA/ETFDH/FARSA/FDXR/FECH/FH/FIBP/FPGS/GATB/GCAT/GCF…
MOHANKUMAR_HOXA1_TARGETS_UP	Up-regulated in MCF7 cells (breast cancer) by HOXA1 [GeneID=3198].	165/4363	410/21728	3.06487e-21	7.80375e-19	4.12029e-19	165	ABTB2/ACADVL/ACTL6A/ADAR/ALDH3A2/ALKBH5/ANAPC5/AP1M2/AR/ARMT1/ARRB1/ASF1B/ATP1B3/ATP6AP1/BCKDK/BUB1/CA12/CAPN1/CASP2/CAT/CDC20/CDH3/CDK1/CDK2/CHKA/CHN1/CLDN7/CLN6/CLN8/COPB2/COPS4/COPS8/CORO1B/CPE/CS/DCTN1/DDAH1/DDX6/DHRS2/DNAJA3/DPP3/EEF1A1/EEIG2/EIF4G2/ELOVL2/ENOPH1/EPB41L5/FARSB/FAT1/G6PD/GCA/GINS3/GLA/GLB1/GLG1/GPAT4/GPN3/GSTM3/GTF2H1/H1-2/HADHB/HELLS/HIBADH/HNRNPLL/HNRNPM/HOMER1/HOOK1/HSD17B…
SHEDDEN_LUNG_CANCER_POOR_SURVIVAL_A6	Cluster 6 of method A: up-regulation of these genes in patients with non-small cell lung cancer (NSCLC) predicts poor survival outcome.	179/4363	459/21728	3.62803e-21	8.81776e-19	4.65568e-19	179	ACD/ACOT7/ADRM1/AGPAT5/AK4/ANKLE2/APOBEC3B/ASPM/ATG5/AURKA/AURKB/BIRC5/BRCA2/BRIP1/BUB1/BUB1B/CAD/CBS/CBX5/CCDC59/CCDC93/CCNA2/CCNB1/CCT5/CDC20/CDC27/CDC7/CDCA3/CDK1/CDKN2A/CDKN2D/CDT1/CDYL/CENPE/CENPI/CEP43/CEP55/CIAO1/CLPB/CMAS/COL2A1/CPT1A/CSNK1D/DCK/DENND1A/DGUOK/DNM1L/DSN1/DTYMK/EIF5B/ENPP1/ERCC6L/ERN1/ERO1A/EXO1/EXOSC2/FKBP4/FOXM1/GAPDH/GCFC2/GGH/GINS1/GINS2/GINS3/GINS4/GNAI3/GPD2/GPSM2/GSS…
WONG_EMBRYONIC_STEM_CELL_CORE	The 'core ESC-like gene module': genes coordinately up-regulated in a compendium of mouse embryonic stem cells (ESC) which are shared with the human ESC-like module.	142/4363	335/21728	6.71435e-21	1.56094e-18	8.2416e-19	142	ABCB7/ACAD8/ADH5/AK4/ALDH7A1/ALDOC/APEX1/ATP5PO/AURKA/AURKB/BANF1/BAX/BCAT1/BIRC5/BLM/BTF3/BUB1/BUB1B/CCNA2/CCT5/CDC20/CDC7/CDCA3/CDK1/CDK4/CHEK2/CISD1/CLPP/DARS2/DEK/DLAT/DPP3/DTYMK/ECHS1/EEF1E1/EIF2S2/EIF3K/EIF3L/EIF6/ENO1/ERCC6L/ETFA/EXO1/EXOSC7/FAM136A/FARSA/FDPS/FH/GARS1/GJA1/GLDC/GLO1/GNPDA1/GSPT2/HELLS/HMGN5/HNRNPL/HSPA14/IARS1/KIF11/KIF22/KIF23/LMNB1/MAIP1/MAPK13/MCM2/MCM3/MCM4/MCM5/MCM7/…
REACTOME_NEUTROPHIL_DEGRANULATION	Neutrophil degranulation	184/4363	479/21728	7.08435e-21	1.57833e-18	8.33344e-19	184	ACLY/ACP3/ACTR1B/ADAM10/ADGRE5/AGA/AGL/AGPAT2/ALAD/ALDOC/ALOX5/ANPEP/ANXA2/APAF1/APEH/APRT/ARPC5/ARSA/ARSB/ASAH1/ATAD3B/ATP11A/ATP11B/ATP6AP2/ATP6V0C/B2M/B4GALT1/BST1/BST2/C3/CAND1/CAP1/CAPN1/CAT/CCT2/CD14/CD44/CD55/CD58/CD59/CHI3L1/CKAP4/CNN2/COMMD9/CPNE1/CPPED1/CST3/CTSA/CTSB/CYB5R3/CYFIP1/DBNL/DDOST/DIAPH1/DNASE1L1/DSN1/EEF1A1/ENPP4/ERP44/FABP5/FRK/FTH1/FTL/FUCA1/FUCA2/GAA/GCA/GDI2/GGH/GHDC/GL…
LEI_MYB_TARGETS	Myb-regulated genes in MCF7 (breast cancer) and lung epithelial cell lines overexpressing MYBL2, MYBL1 or MYB [GeneID=4605;4603;4602].	138/4363	323/21728	1.00949e-20	2.14426e-18	1.13215e-18	138	ACBD3/ADGRG1/ADGRG6/AGR2/AHNAK2/AKR1C1/ALAS1/ANXA1/ANXA2/ANXA3/AP1G2/APEX1/APRT/ASAH1/ASNS/ATP2A3/ATP6V0D1/AURKA/AURKB/BAIAP2/BASP1/BICD2/CA12/CD59/CDC25B/CDH1/CDK4/CEBPB/CLDN3/CLDN7/CLEC11A/COL1A2/COL6A3/COMMD4/CRIP2/CTNNAL1/CYP1B1/DAB2/DDR1/DHRS2/DPF2/DST/EEF1A2/EIF3B/EPCAM/FADS1/FAP/FARSA/FASTK/FBP1/FEN1/FHL2/FLOT1/FN1/GFUS/GJA1/GPI/GRN/GSTO1/GSTP1/HMOX1/HSPA4/HSPA6/HSPB1/HSPD1/IFI27/IGFBP7/IL…
BROWNE_INTERFERON_RESPONSIVE_GENES	Genes up-regulated in primary fibroblast culture after treatment with interferon alpha for 6 h.	49/4363	67/21728	1.04266e-20	2.14426e-18	1.13215e-18	49	APOBEC3G/BAZ1A/BST2/CASP1/CYTH1/EIF2AK2/GBP1/GBP2/HLA-F/IDO1/IFI27/IFI30/IFI35/IFI44/IFI44L/IFIT2/IFIT3/IFIT5/IRF7/ISG15/ISG20/MELK/MX1/MX2/NMI/OAS1/OAS2/OASL/PLSCR1/PML/PSMB8/PSMB9/RABGAP1L/RBCK1/RSAD2/SAMHD1/SP100/SP110/STAT1/TAP1/TDRD7/TLR3/TREX1/TRIM14/TRIM21/TRIM22/TYMP/UBE2L6/WARS1
HORIUCHI_WTAP_TARGETS_DN	Genes down-regulated in primary endothelial cells (HUVEC) after knockdown of WTAP [GeneID=9589] by RNAi.	136/4363	318/21728	1.7298e-20	3.42564e-18	1.8087e-18	136	ACAT2/ANLN/APOBEC3B/ARHGAP18/ARSB/ASF1B/ASPM/ATG9A/ATL3/ATP11C/ATP2C1/AURKA/AURKB/BIRC5/BUB1/BUB1B/C1QBP/CANX/CAT/CCNA2/CCNB1/CD44/CDC20/CDC25B/CDC27/CDCA2/CDCA3/CDH2/CDK1/CEP55/CMPK1/CNN2/CRIP2/CXADR/DCXR/DHFR/DLAT/DNAJC10/DPY19L1/ESPL1/FAM83D/FANCD2/FASN/FDPS/FECH/FLNA/FOXM1/GLO1/GLS/HELLS/HJURP/HOOK3/IMPDH2/ITPRID2/KIF11/KIF14/KIF22/KIF23/KIF2C/KNL1/LAMP2/LBR/LDHA/LDHB/LMNB1/MAP1B/MAVS/MCM7/ME…
ZHU_CMV_ALL_DN	Down-regulated at any timepoint following infection of primary human foreskin fibroblasts with CMV	70/4363	119/21728	1.81021e-20	3.45685e-18	1.82518e-18	70	AARS1/ABL1/ACO1/ACTG1/ADH1B/AKR1C1/ANAPC1/ANP32A/ANPEP/ANXA1/APOE/AR/BCL2/C1R/C7orf50/CDC25B/CDH11/CHN1/CNN2/COL1A1/COL1A2/COL3A1/COL5A2/COL6A2/CYP1B1/EFEMP1/ENG/ERCC5/FBLN1/FKBP10/FLNA/FTL/GPX1/HIVEP2/HNMT/IGF1R/IGFBP2/IGFBP3/IGFBP5/IL6ST/ITSN1/LAMA4/LAMB2/LOX/MARCKS/MYH9/MYLK/NR3C1/PAFAH1B1/POSTN/PTGIS/PTPN13/PYCR1/RBMS1/SERPINB6/TAGLN/TFAP4/TGFBR3/THBS1/THBS2/TIMP3/TNFRSF1A/TP53BP1/TPM2/TPM4/T…
ZHANG_BREAST_CANCER_PROGENITORS_UP	Genes up-regulated in cancer stem cells isolated from mammary tumors compared to the non-tumorigenic cells.	168/4363	432/21728	8.47705e-20	1.56299e-17	8.25244e-18	168	ABHD13/ACAT2/ACSL3/ACTL6A/ACTR6/ADH5/ADK/AJUBA/AKAP9/ANAPC1/ANKLE2/ANLN/AP1S3/ARMC10/ATR/AURKA/BCL2/BCLAF3/BRCA1/BRD7/BUB1/BUB1B/CA12/CAPZA2/CASP8AP2/CCNA2/CD2AP/CDC40/CEP192/CEP43/CEP55/CRYZ/CTTNBP2/DCK/DDR1/DLAT/DSG2/DUSP11/ECT2/EDARADD/EFCAB7/EPS8/FAM76B/FARSB/FH/G3BP2/GPSM2/GSDME/GTPBP10/HARS1/HELLS/HNRNPLL/HNRNPU/HOOK1/IDH3A/IFT81/ILF3/IPO8/KCTD15/KIF16B/KIF2C/LMBRD2/MCM2/MELK/MLLT3/MPHOSPH8…
MOOTHA_MITOCHONDRIA	Mitochondrial genes	173/4363	450/21728	9.59817e-20	1.71071e-17	9.03238e-18	173	ABAT/ABCB7/ABCB8/ABCF2/ACAD8/ACADSB/ACADVL/ACO2/ACOT9/ACSL1/AFG3L2/AK4/ALAS1/ALDH2/ALDH4A1/AMACR/ANXA7/APAF1/APP/ARG2/ATP5F1C/ATP5IF1/ATP5MJ/ATP5PB/ATP5PD/ATP5PO/BAK1/BAX/BCKDHA/BCKDHB/BCKDK/BCL2/BDH1/BID/C1QBP/CA5B/CAD/CASP2/CAT/CFAP410/COQ7/COQ8A/COX11/COX4I1/CPS1/CPT1A/CROT/CS/CYB5A/CYB5R3/DDX28/DGUOK/DIABLO/DLAT/DLD/DMAC2L/DNM1L/ECHS1/ECI2/EHHADH/ENDOG/ETFA/ETFDH/FAM3A/FARSA/FDXR/FECH/FH/FIBP…
FOURNIER_ACINAR_DEVELOPMENT_LATE_2	Genes identified by method 2 as coordinately down-regulated late in HMEC cells (mammary epithelium) during acinar development in vitro.	123/4363	281/21728	1.16834e-19	2.01519e-17	1.064e-17	123	ACACA/ACOT9/ACTB/ACTG1/ANAPC5/ANXA5/AQR/ARF4/ARHGDIA/ASPM/AURKA/BARD1/BCAR3/BIRC5/BLM/CAD/CAP1/CCT2/CDC7/CDCA3/CDCP1/CDK1/CDK2/CLPB/COL4A2/COLGALT1/CYP51A1/DHFR/DNAJC10/DNM1L/EEF1E1/EHD1/EIF5B/EMC1/EPHA2/EXPH5/FAM3C/FEN1/FERMT1/FKBP4/FLNA/FLNB/FN1/FOXM1/GCN1/GFPT1/GINS1/GINS2/HJURP/HSP90B1/ILF3/IMPDH1/IRAK1/ITGB5/KIF2C/LAMC2/LARP4/LDHA/LDLR/MANF/MCM2/MCM3/MCM4/MCM7/MELK/METTL3/MT2A/MYH9/NAP1L1/NC…
PEDERSEN_METASTASIS_BY_ERBB2_ISOFORM_7	Genes regulated in MCF7 cells (breast cancer) by expression of the truncated (611-CTF) form of ERBB2 [GeneID=2064] at 60 h time point.	158/4363	399/21728	1.38959e-19	2.32192e-17	1.22595e-17	158	ACSS3/ADD3/AIF1L/AKAP13/ALDH1A3/ANGPTL4/ANKRD11/ANKRD22/ANXA2/ANXA9/AP1S3/APPL1/ARRB1/ASPM/B4GALT4/BCAR3/BRCA2/C6orf141/CA12/CA8/CAVIN1/CCDC71L/CD44/CD55/CD59/CDC7/CEP128/CHN1/CLIC3/CMBL/COA1/CTNNAL1/DAAM1/DHFR/DLGAP4/DSC2/DSG2/DTYMK/DYNC2I2/EFHD1/EHD1/ELAPOR1/ENTPD3/EPHA1/EPS8L1/ERO1A/ESR1/EZR/FAM117B/FAM234B/FANCD2/FBP1/FBXO4/FNDC3B/GINS2/GLIS3/GPC1/GPD1L/GPX8/HAUS4/HLA-A/HLA-B/HMGN5/HOMER3/HSP…
MOOTHA_PGC	Genes up-regulated in differentiating C2C12 cells (myoblasts) upon expression of PPARGC1A [GeneID=10891] off an adenoviral vector.	164/4363	421/21728	1.92227e-19	3.11467e-17	1.64451e-17	164	ABCF1/ACO2/ACOT13/ACOT7/ADSS2/AKAP1/ALAS1/AMACR/ARVCF/ATP1A1/ATP1B1/ATP2A3/ATP5F1C/ATP5MJ/ATP5PO/BAG6/BID/BSG/CDK18/CDKN2D/CIAO1/CISD1/CLPP/COL7A1/COMT/CPT1A/CRMP1/CS/CTSF/DBI/DDT/DHX16/DLD/DNAJA3/DPYSL3/EEF1A2/EFHD1/EIF3L/EMC2/ENO1/ERO1A/ESRRA/FASTK/FH/FOXM1/GABPA/GAPDH/GDF15/GK/GLRX/GPI/GRPEL1/GRSF1/GSS/GSTO1/GTPBP4/HADHB/HBA1/HBD/HLA-DRA/HSD17B10/HSPA4L/HSPB8/HSPD1/IDH2/IDH3A/IFI16/INPP5J/ITPK…
BLANCO_MELO_HUMAN_PARAINFLUENZA_VIRUS_3_INFECTION_A594_CELLS_UP	Genes up-regulated in HPIV3 (A549 cells, MOI: 2, 24hpi)	98/4363	204/21728	2.35919e-19	3.71017e-17	1.95893e-17	98	ALDH1L2/APOL3/B2M/BMPER/BST2/C1S/CASP1/CD55/CDCP1/CFB/CMPK2/CRYBG1/DCLK1/DDX60/DDX60L/DHX58/DTX3L/EIF2AK2/ERAP1/ERAP2/GBP1/GBP3/GBP4/HELZ2/HERC5/HERC6/HLA-F/IDO1/IFI16/IFI44/IFI44L/IFIH1/IFIT1/IFIT2/IFIT3/IFIT5/IFITM3/IRF1/IRF7/IRF9/JAK2/KLF4/LAMC2/LAP3/MAP2/MCL1/MX1/MX2/NIBAN1/NMI/NT5C3A/OAS1/OAS2/OAS3/OASL/PARP10/PARP12/PARP14/PARP9/PLAUR/PLSCR1/PNPT1/PPM1K/PTX3/RET/RIGI/RSAD2/SAMD9/SAMD9L/SAMH…
BASAKI_YBX1_TARGETS_UP	Genes up-regulated in SKOC-3 cells (ovarian cancer) after YB-1 (YBX1) [GeneID=4904] knockdown by RNAi.	126/4363	293/21728	2.53751e-19	3.87659e-17	2.04679e-17	126	AJUBA/ALYREF/ANLN/ANXA3/ASF1B/ASPM/ATL3/AURKA/AURKB/BIRC5/BUB1/BUB1B/CAD/CAVIN1/CCM2/CCN1/CCN2/CCNA2/CCNB1/CDC20/CDCA3/CDK1/CDK2/CENPI/CEP55/COMMD4/CREM/CSTF3/DHFR/DIAPH3/DPYSL3/DTYMK/EHD2/EPHA2/ESPL1/FAM83D/FBN1/FEN1/FLNA/FLNB/FRMD6/GINS1/GINS2/GLS/GSTP1/HINT1/HJURP/HTATIP2/IFRD2/IRAK1/KIF22/KIF23/KIF2C/LAMC2/MAP1B/MARS1/MCM2/MCM3/MCM4/MCM5/MCM7/MELK/MIS18A/MISP/MKI67/MT2A/MTCL1/MYO19/NDC80/NID2…
STEIN_ESRRA_TARGETS_UP	Genes up-regulated by ESRRA [GeneID=2101] only.	153/4363	385/21728	3.54673e-19	5.26787e-17	2.78138e-17	153	ABCB7/ABLIM1/ACADSB/ACO2/ACY1/AFF1/AFG3L2/AKAP1/ALAS1/ALDH3A2/ALDOC/ANXA6/AP5M1/APOO/ARFRP1/ASNS/ATP1B1/ATP2A3/ATP5F1C/ATP5MJ/ATP5PO/AURKA/BDH2/CA12/CAAP1/CISD1/CKB/CLEC16A/CLUH/COA1/COQ9/CPT1A/CRNKL1/CS/CTSL/CYTH1/DCTPP1/DLAT/DLD/DSG2/DUSP22/ECI2/EHHADH/EIF3K/ELP5/ENDOG/EPN3/ESRRA/ETFDH/FBXL15/FDXR/FH/GDF15/GK/GOT1/GOT2/GPI/GRPEL1/GSTK1/GSTM4/HK1/HMOX2/HOOK1/HTATIP2/IDH3A/IDH3B/IFT27/ILVBL/INPP1…
COLDREN_GEFITINIB_RESISTANCE_DN	Genes down-regulated in NSCLC (non-small cell lung carcinoma) cell lines resistant to gefitinib [PubChem=123631] compared to the sensitive ones.	106/4363	230/21728	3.96988e-19	5.73701e-17	3.02908e-17	106	ACP3/ADAP1/ADK/AGR2/AKTIP/ALDH1A3/ANKRD22/ANXA9/AP1M2/ARFGEF3/ARHGDIB/ATP2C2/ATP5IF1/BSPRY/C1orf116/C6orf132/CAPN8/CAPS/CCDC115/CDH1/CDH3/CDS1/CLDN4/CLDN7/COBLL1/COMT/CRYBG1/DAPP1/DDR1/DOK7/DST/EHF/ELMO3/EMB/ENDOD1/ENPP4/ENPP5/EPHA1/EPN3/EPPK1/EPS8L1/EPS8L2/ESRP2/EXPH5/FAM3C/FRMD4B/GAB1/GCA/GRHL1/IRF6/ITGB6/KIAA1522/KLC3/LAD1/LAMC2/LGALS9/LIMA1/LMO7/LNX1/LRATD2/LSR/MACC1/MAPK13/MFSD6/MPP7/MROH1/M…
BORCZUK_MALIGNANT_MESOTHELIOMA_UP	Genes up-regulated in biphasic (mixed) vs epithelial subtypes of malignant peritoneal mesothelioma.	131/4363	311/21728	4.18459e-19	5.88816e-17	3.10889e-17	131	ACAP2/ACBD3/ACTL6A/ANXA2/AP3B1/ATP2A2/BICD2/BLVRA/BUB1B/CALD1/CCNB1/CCT2/CCT5/CDC27/CDK4/CHTOP/CNOT8/COA1/CSNK1D/DBI/DCK/DDOST/DKC1/DOCK1/DYNLT3/EMG1/ERGIC3/FADS1/FKBP4/FLNA/FTSJ1/GARS1/GDI2/GINS1/GLO1/GTF2A2/HACD2/HDGF/HPRT1/HSP90AB1/HSPA4/IARS2/IPO7/ISG20L2/KDM1A/KDM5B/KIF11/LAMC1/LAMP2/LOXL2/LUM/MACROH2A1/MAGED1/MAGED2/MAP2K1/MAPRE1/METTL18/MFN1/MPZL1/NAP1L1/NCBP2/NCK1/NDUFS2/NHP2/NUDT1/P4HA1/…
SHEN_SMARCA2_TARGETS_UP	Genes whose expression positively correlated with that of SMARCA2 [GeneID=6595] in prostate cancer samples.	165/4363	428/21728	4.98384e-19	6.83297e-17	3.60773e-17	165	ADSS2/AKTIP/ANGEL2/ANKHD1/ANP32A/ANXA7/AP5M1/APC/APOOL/ARHGAP29/ARID4B/ARMT1/ATF1/ATG3/ATP5PO/ATP6AP2/BLTP1/CALCOCO2/CAMSAP1/CAND1/CAPZA2/CAST/CD59/CDC23/CDKN1B/CEP57/CHMP3/CHTOP/COMMD10/COPS4/COPS8/CRYZL1/DCTN4/DDX46/DEK/DPF2/ECPAS/EFCAB14/EIF2AK2/ERCC3/FBXW2/FEM1B/FMR1/GBE1/GLOD4/GMPR2/GNAQ/GTF3C3/HLTF/HMG20A/HMGN4/HNMT/HNRNPH3/IDE/IDS/ITFG1/KANK1/KDM3B/KIDINS220/LAPTM4A/LARP7/LGALS8/LMBRD1/LSM…
DER_IFN_BETA_RESPONSE_UP	Genes up-regulated in HT1080 (fibrosarcoma) cells by treatment with interferon beta for 6 h.	62/4363	103/21728	5.31091e-19	7.09936e-17	3.74838e-17	62	ADAR/ARID3A/B2M/BAG1/BST2/C1S/CALD1/DDX17/DDX21/DNAJC2/EIF2AK2/EIF2B1/ELK4/EPS15/GBP1/HADHB/HLA-A/HLA-C/HLA-E/IFI16/IFI30/IFI35/IFI44/IFIT1/IFIT2/IFIT3/IFIT5/IQGAP1/IRF1/IRF9/ISG15/MAP1B/MX1/MX2/NAP1L1/NMI/OAS1/OAS2/OASL/PARP1/PARP4/PDXK/PLAUR/PLOD2/PLSCR1/PML/PPP3CA/PSMB10/PSMB8/PSMB9/PSME1/RBMX/SMAD4/SP110/SRP9/SSBP1/STAT1/TAP1/TRIM14/TRIM21/TRIM22/TRIM26
MANALO_HYPOXIA_DN	Genes down-regulated in response to both hypoxia and overexpression of an active form of HIF1A [GeneID=3091].	125/4363	292/21728	5.54063e-19	7.22579e-17	3.81514e-17	125	ABCF2/ACAT2/AKAP1/ASF1B/BARD1/BOLA2/BRCA1/BUD23/C17orf80/C1QBP/CAD/CCNA2/CDC7/CDK1/CIAO1/CISD1/CLPB/COA7/DDX21/DHFR/DKC1/DLAT/EEF1E1/EIF2S1/ELK1/EMG1/ENPP1/ERCC6L/EXO1/EXOSC2/FAM136A/FASN/FEN1/FERMT1/GATB/GINS1/GINS2/GINS3/GK/GNPDA1/GPD1L/GTPBP4/HEATR3/HJURP/HNRNPU/IARS1/IDE/IDH3A/ILF3/IPO4/KIF23/MAP2K3/MCFD2/MCM2/MCM3/MCM4/MCM5/MELK/METTL2B/MFN2/MRPS12/MTERF3/NDUFAF4/NIF3L1/NLE1/NOLC1/NOP16/NUP2…
DEBIASI_APOPTOSIS_BY_REOVIRUS_INFECTION_DN	Genes down-regulated in HEK293 cells (embryonic kidney) at 6 h, 12 h or 24 h after infection with reovirus strain T3A (known as a strong inducer of apoptosis).	120/4363	276/21728	6.28817e-19	8.00544e-17	4.22679e-17	120	ABCB6/ABCC10/ABR/ADCY9/AHNAK/ALDH1B1/AMOT/AP1G2/AQR/ARHGAP29/ARHGAP35/ATP2A2/ATP7B/ATR/BAG1/BDH1/BLTP2/BRCA1/CAD/CAPN1/CDK9/CELSR2/CHD4/CLEC16A/CLSTN1/COL2A1/COL4A2/DAG1/DOP1B/ENO2/ENPP2/EPHB4/ERCC5/FADS1/FBN2/FDXR/FGFR3/FLNA/FTSJ1/FUCA1/GALK1/GGA2/GLB1/GLB1L2/GLDC/GNAI2/GNS/GPC1/GRHPR/HEXIM1/HSPA12A/IDH1/IFT27/IGFBP5/INTS1/ITGB5/ITPR3/ITSN1/KANK1/KDM5C/KHK/LAMB2/MAGED1/MAP2K3/MAP4/MAT2A/METTL13/…
WAMUNYOKOLI_OVARIAN_CANCER_LMP_UP	Genes up-regulated in mucinous ovarian carcinoma tumors of low malignant potential (LMP) compared to normal ovarian surface epithelium tissue.	118/4363	270/21728	7.51134e-19	9.34026e-17	4.93156e-17	118	AACS/ABHD11/ABHD6/ACBD5/ACTB/ACY1/AGR2/AGR3/AKAP13/AKR1C3/ALAS1/ARHGAP27/ARRDC1/ARSD/ATP1B1/ATP8B1/BAG1/BAIAP2L1/BSPRY/C1GALT1/C1orf116/C8orf82/CCNDBP1/CD59/CEBPZ/CHMP1A/CHMP4C/CIB1/CLPTM1L/CXXC5/DBI/DDAH1/DNAJA4/DNAJB2/EHF/EIF2B5/EIF5B/EPCAM/EPHB4/EPS8L2/ESRP2/F11R/FAAP100/FAM83H/FLNB/FMO5/FRK/GALNT4/GFPT1/GFUS/GMDS/GNA11/GSS/GSTK1/GSTP1/GTPBP6/HDLBP/HM13/IFI27/IQGAP2/KLF5/KRTCAP3/LLGL2/MGLL/MLP…
YANG_BCL3_TARGETS_UP	Genes up-regulated in neonatal cardiac myocytes upon knockdown of BCL3 [GeneID=602] by RNAi.	137/4363	333/21728	7.70075e-19	9.35816e-17	4.94101e-17	137	A2M/AASS/ACAD11/ACADVL/ACOT7/ACSL3/ACSS1/AKAP12/ALYREF/ANGPTL4/ANXA8L1/ASCC3/AURKA/AURKB/BSPRY/BUB1/C1R/CCNA2/CCNB1/CD55/CDC20/CDCA2/CDCA3/CDK1/CENPI/CEP128/CERS4/CKB/CKMT1A/CMPK2/COASY/CP/CPT1A/CROT/CXADR/DHX58/DMAC2L/DNAJB2/DTX3L/E2F1/ECT2/EIF2AK2/ENDOD1/EPB41L3/ESPL1/ETNK1/FADS3/FAM111A/FAM83D/FASN/FOXM1/GBP2/GBP4/GCFC2/GLRX/GNB4/GPAT4/GPD1/HADHA/HERC6/HSD17B10/IFI35/IFIT2/IFIT3/IGFBP5/IGSF1/I…
CHARAFE_BREAST_CANCER_LUMINAL_VS_BASAL_DN	Genes down-regulated in luminal-like breast cancer cell lines compared to the basal-like ones.	172/4363	456/21728	1.16494e-18	1.38421e-16	7.30849e-17	172	ADD3/ADGRE5/AKR1C1/AKR1C3/ALDH1A3/ALDH3A2/ANXA1/ANXA2/ANXA3/ARPC2/ATP10D/ATP1A1/ATP1B3/B2M/BICD2/C1R/C1S/C3/CALD1/CASP1/CAVIN1/CAVIN3/CCDC82/CCDC88A/CD109/CD14/CD44/CD58/CD59/CDCP1/CDH3/CFB/CHST3/CMPK1/COL4A1/COL4A2/COL8A1/COPS8/CRK/CRYBG1/CYB5R3/CYBRD1/DCBLD1/DCTD/DGKA/DOCK5/DPYD/DSG2/DSG3/DST/EGFR/EHBP1/EPHA2/ERAP2/ESYT2/FAM83D/FAP/FERMT1/FHL1/FMNL2/FNDC3B/FRMD6/GBP1/GBP3/GFOD1/GNA15/GNG12/GPSM…
MARKEY_RB1_ACUTE_LOF_UP	Genes up-regulated in adult fibroblasts with inactivated RB1 [GeneID=5925] by Cre-lox: acute loss of function (LOF) of RB1.	107/4363	237/21728	1.77587e-18	2.0604e-16	1.08787e-16	107	ALAD/ANAPC5/ANLN/ASF1B/AURKA/BANF1/BIRC5/BRCA1/BRCA2/BUB1/CASP8AP2/CBX5/CBX6/CCNA2/CCNB1/CDCA3/CDH2/CDK1/CDK2/CDT1/CEBPZ/CENPK/CHAF1B/COL6A3/CRABP1/CRIP2/DCTPP1/DEK/DNPH1/DSTN/DTYMK/E2F1/ECT2/EPHX1/FBLN1/GCLC/GCLM/GSK3A/HAUS3/HELB/HJURP/HMGN1/HMGN2/HNRNPR/HPF1/HSPD1/IDH2/IFI27/IFRD2/IGF1R/ILF3/IQGAP3/KIF11/KIF22/KIF23/KIF2C/LMO7/MCM3/MCM4/MCM5/MCM7/MDM2/MKI67/MRE11/NAA10/NAP1L1/NQO1/NSMCE4A/OTUD4…
FARMER_BREAST_CANCER_BASAL_VS_LULMINAL	Genes which best discriminated between two groups of breast cancer according to the status of ESR1 and AR [GeneID=2099;367]: basal (ESR1- AR-) and luminal (ESR1+ AR+).	135/4363	329/21728	1.81108e-18	2.0604e-16	1.08787e-16	135	ABAT/ACADSB/ACOT2/ACTL6A/AGR2/AHNAK/AKR7A3/ALDH6A1/AMACR/ANXA9/APBB2/AR/ARMT1/ATG5/ATP7B/BCL2/BLVRA/BUB1/CA12/CASP8AP2/CD44/CDC20/CDKN2A/CEBPB/CHI3L1/CHMP2A/DCXR/DHRS2/DKC1/DNAJC1/DSC2/ECI2/ELAPOR1/ESR1/EVL/FABP5/FAM234B/FASN/FBP1/FMO5/FOXM1/FYCO1/GABRP/GDF15/GFRA1/GLS/GMPS/GPD1L/GREB1/GSTM3/GSTP1/GSTZ1/GTPBP4/H1-1/HEBP2/HSD17B4/HSPB1/IGFBP4/IL6ST/INPP4B/ITGB5/KIF14/KIF16B/KLF5/LBR/LDHB/LGALS8/LI…
SPIELMAN_LYMPHOBLAST_EUROPEAN_VS_ASIAN_UP	Genes up-regulated in lymphoblastoid cells from the European population compared to those from the Asian population.	179/4363	484/21728	2.41718e-18	2.69264e-16	1.42168e-16	179	ACOT7/ACOT8/ACTG1/ACTL6A/ACY1/ADGRE5/ALDH6A1/ANXA7/APAF1/APRT/ARHGAP1/ARHGDIB/ARID3A/ARID4B/ATP1A1/ATP5IF1/ATP8B1/AUP1/AURKA/B2M/B4GALT1/BANF1/BAX/BAZ1B/BRD8/C1QBP/CD74/CDC20/CEBPB/CENPI/CEP43/CHMP1A/COX4I1/CSNK1E/CSNK1G2/CST3/CYB5R3/CYP51A1/DAPP1/DBI/DCXR/DDT/DEAF1/DECR2/DMXL1/DPF2/DPM3/EIF4G3/ELOB/EMD/ENOPH1/ENSA/EPS15/ERCC5/EZR/FARSA/FBN1/FDPS/FDXR/GATB/GBA1/GCHFR/GFER/GMPS/GNL1/GRK6/GSDME/GSS…
GRADE_COLON_AND_RECTAL_CANCER_UP	Up-regulated genes in both rectal and colon carcinoma compared to normal mucosa samples.	123/4363	290/21728	2.60474e-18	2.84235e-16	1.50073e-16	123	AARS1/ABCB8/ABCF1/ACBD6/ADGRG1/ANXA5/ATP6AP2/AURKA/AZGP1/CAMSAP1/CCNB1/CCT5/CD44/CD46/CDC25B/CDK1/CFB/COL4A1/COPS8/CSNK1E/CSTF1/CTSB/DDX27/DNAJA3/DNAJC2/DNTTIP1/DPY19L1/EEF1E1/EIF2S2/EIF3B/EIF6/ENG/EXOC2/FERMT1/GARS1/GCLC/GDF15/GLO1/GPSM2/GTF3A/GTPBP10/GYG2/HELLS/HJURP/HM13/HSPA4/INTS7/IRAK1/ITGB5/KIF23/KPNA3/LAMP1/LAPTM4B/LDHA/LDHB/LY6E/MACROH2A1/MAGED2/MARS1/MCM2/MCM3/MCM4/MCM5/MCM7/MELK/METTL2…
FULCHER_INFLAMMATORY_RESPONSE_LECTIN_VS_LPS_DN	Genes down-regulated in monocyte-derived dendritic cells (MDDC) after stimulation with galecin-1 (lectin, LGALS1) [GeneID=3956] compared to that with bacterial lipopolysaccharide (LPS).	170/4363	453/21728	3.33138e-18	3.56258e-16	1.881e-16	170	ACAP2/ACBD5/ADD3/ADGRE5/AFF1/ALDH1A1/APIP/APOBEC3B/APOBEC3G/APOL3/ARHGAP12/ARMCX1/B3GNT2/BACH1/BLVRA/BLVRB/C1S/CALCOCO2/CASP6/CAST/CCDC82/CD14/CD2AP/CENPL/CERT1/CFB/CHFR/CMPK2/COMT/CPM/CYP51A1/DAPP1/DCLRE1C/DDAH2/DHX58/DIP2A/DMXL2/DOCK11/DSC2/ECHDC1/ENPP2/FCHO2/FMR1/FUCA1/GAB2/GBP1/GBP2/GGA2/GNB4/GNS/GPNMB/GRAMD4/HAUS2/HERC5/HERC6/HMOX1/HNMT/HSCB/HSPA1B/IDO1/IFI16/IFI27/IFI44/IFI44L/IFIH1/IFIT1/I…
DESERT_STEM_CELL_HEPATOCELLULAR_CARCINOMA_SUBCLASS_UP	Genes up-regulated in the stem cell-type subclass of hepatocellular carcinomas. Sets created as part of a metaanalysis of nine public transcriptomic datasets merged into a metadataset including 1133 human hepatocellular carcinomas obtained after curative resection. For platform descriptions of each one of the 9 datasets, see Figure 1B in Désert et al., Hepatology (2017), 66: 1502-1518.	108/4363	242/21728	3.51153e-18	3.6816e-16	1.94384e-16	108	AGPAT5/ANXA5/ARPC2/ASAP1/ASRGL1/ATP11B/ATP1B3/BLM/BUB1/BUB1B/CCT2/CDC25B/CDK1/CDK4/CENPE/CEP55/CKAP4/COL1A1/COL1A2/COL4A1/COL5A2/DAB2/DKC1/DLG5/DSG2/ENO1/ENPP2/EPCAM/G6PD/GNPDA1/GPD1L/HELLS/HJURP/HOMER1/IARS1/ITGA5/KHDRBS1/KIF11/KIF23/KIF2C/LAMB1/LAMC1/LAPTM4B/LBR/MAPK13/MAPRE1/MARCKS/MARCKSL1/MAT2A/MCM2/MCM3/MCM7/MID1IP1/MMS19/MTHFD2/MTMR2/MYO6/NAP1L1/NCAPG/NRCAM/NSMAF/NT5DC2/OLFML3/PLBD1/PLP2/P…
FISCHER_G2_M_CELL_CYCLE	Cell cycle genes with peak expression in G2/M check point.	106/4363	236/21728	4.0639e-18	4.17878e-16	2.20635e-16	106	ADGRE5/ADGRG6/ANLN/ANXA3/ASPM/ATF7IP/AURKA/AURKB/BCAR3/BIRC5/BRD8/BUB1/BUB1B/CCNA2/CCNB1/CDC20/CDC25B/CDC27/CDCA2/CDCA3/CDK1/CDKN1B/CDKN2D/CDR2/CENPE/CENPL/CEP55/CHEK2/CIT/CSPG4/CTNND1/DCLRE1C/ECT2/EIF4E/ESPL1/FAM3C/FAM83D/FOXM1/GAS2L3/GIT2/GOT1/GPSM2/HJURP/HP1BP3/IQGAP3/JADE2/KATNA1/KCTD9/KDM6A/KIF11/KIF14/KIF18A/KIF22/KIF23/KIF2C/KIFC1/LAMC1/LBR/LDLR/MAT2A/MELK/MID1/MKI67/MTMR6/NCAPH/NDC80/NDE1…
ROSTY_CERVICAL_CANCER_PROLIFERATION_CLUSTER	The 'Cervical Cancer Proliferation Cluster' (CCPC): genes whose expression in cervical carcinoma positively correlates with that of the HPV E6 and E7 oncogenes; they are also differentially expressed according to disease outcome.	74/4363	140/21728	6.76579e-18	6.82579e-16	3.60394e-16	74	ACACA/APOBEC3B/ASF1B/ASPM/AURKA/AURKB/BID/BIRC5/BRCA1/BUB1/BUB1B/CCNA2/CCNB1/CDC20/CDCA3/CDK1/CDKN2A/CENPE/CEP55/CHAF1B/DHFR/DPP3/DSG2/DTYMK/E2F1/ECT2/ERCC6L/ESPL1/FEN1/FOXM1/GGH/GINS1/GINS4/HELLS/HJURP/KIF11/KIF14/KIF23/KIF2C/KIFC1/LMNB1/MAPK13/MCM2/MCM4/MELK/MKI67/MRPS15/NCAPG/NCAPH/NDC80/OIP5/PBK/PLEK2/PLK1/POLA2/PRELID3B/RACGAP1/RAD51AP1/RPA3/RRM2/SHCBP1/SMC2/SMC4/SPAG5/SPDL1/TK1/TMPO/TOP2A/T…
GARY_CD5_TARGETS_UP	Genes up-regulated in Daudi cells (B lymphocytes) stably expressing CD5 [GeneID=921] off a plasmid vector.	175/4363	474/21728	7.09868e-18	7.02901e-16	3.71124e-16	175	AARS1/ABHD6/ACLY/ACY1/AKAP13/ALDH6A1/ALDOC/ALKBH7/ALOX5/ANKRD11/APBB2/APEH/ARHGDIA/ARL2/ASAP1/ASCC1/ASMTL/ASNS/AUH/AURKB/BCKDK/BCL2/BCL3/CBS/CD55/CD74/CDK16/CDT1/CEBPB/CNOT6L/CPNE1/CSNK1E/CYP51A1/DDX17/DENND11/DHPS/DYNC2I2/DYNC2LI1/EEIG1/ENO2/ESD/ETHE1/FASN/FLOT1/FOXK2/GAA/GARS1/GBE1/GCHFR/GNAI2/GNS/GPI/GRAMD1A/HELLS/HIBADH/HLA-E/HMGCS1/HNRNPUL1/ICAM1/IDH2/IFT80/IL10RB/IRF1/IRF2BP2/IRF9/KPNA1/KYA…
MASSARWEH_TAMOXIFEN_RESISTANCE_DN	Genes down-regulated in breast cancer tumors (formed by MCF-7 xenografts) resistant to tamoxifen [PubChem=5376].	112/4363	257/21728	7.5005e-18	7.29185e-16	3.85002e-16	112	ABAT/ADCY9/ADD3/AFAP1L2/ANXA6/AP1S2/APBB2/APTX/ARMT1/ATP11A/BCL2/BLVRA/BMPER/C1orf226/CA12/CADM1/CBX5/CCNB1/CD44/CDV3/CELSR2/COL5A1/COPS9/CPE/CRABP1/CTPS2/DDAH1/DEPTOR/DLG5/DOK7/ELOVL2/ESR1/ETNK2/FADS3/FKBP5/FLNB/FOXO3/FRAS1/FRK/FYB2/GCHFR/GFRA1/GLA/GNB4/GREB1/HNMT/HNRNPA0/HOXC10/IGF1R/IGFBP4/IGSF1/IL27RA/ISOC1/LAMP2/LARGE1/LMNB1/LONRF2/LRIG1/MAP2/MAPT/MBOAT7/MEGF9/MOCS2/MT2A/MTFP1/MYOF/NAB2/NAV1…
LINDGREN_BLADDER_CANCER_CLUSTER_3_UP	Genes whose expression profile is specific to Cluster III of urothelial cell carcinoma (UCC) tumors.	133/4363	327/21728	7.83657e-18	7.48252e-16	3.95069e-16	133	ACOT2/ACSL1/AFDN/AKAP12/ALAS1/ANKRD27/AP1S2/APOBEC3B/ARHGEF26/ASS1/ATG5/ATP6V1C1/AURKA/BCAR3/BIRC5/BLVRB/BRCA1/BUB1/CCNB1/CDC7/CDK1/CDK2/CDT1/CENPE/CEP55/CHAF1B/CLPTM1L/CMSS1/COPB2/CSTF3/CXCL14/DAB2/DBI/DDAH1/DEK/DYNC2I2/DYNLT3/E2F1/EPHX1/EXO1/FAM136A/FAM83D/GCA/GGCT/GGH/GINS2/GLO1/GPATCH11/H1-2/HACD2/HLTF/HMGN2/HMOX1/HSPD1/IDH2/KIF11/KIF14/KIF23/KIF2C/KIFC1/KPNA4/LNPK/MAPRE1/MCM4/MCM5/MELK/MIS18…
REACTOME_PROGRAMMED_CELL_DEATH	Programmed Cell Death	96/4363	208/21728	1.6466e-17	1.54463e-15	8.15546e-16	96	AKT2/APAF1/APC/APIP/APPL1/BAD/BAK1/BAX/BBC3/BCL2/BID/C1QBP/CARD8/CASP1/CASP6/CASP7/CD14/CDC37/CDH1/CDKN2A/CHMP2A/CHMP3/CHMP4C/CHMP6/CTNNB1/DAPK2/DBNL/DFFB/DIABLO/DNM1L/DSG2/DSG3/E2F1/FADD/FLOT1/GSDMD/GSDME/GSN/H1-1/H1-2/H1-3/H1-5/IL18/IRF1/KPNA1/LMNB1/MAGED1/MAPK3/MAPT/NMT1/OCLN/OPA1/PAK2/PDCD6IP/PKP1/PLEC/PSMA1/PSMA2/PSMA3/PSMA6/PSMA7/PSMB1/PSMB10/PSMB2/PSMB3/PSMB4/PSMB5/PSMB6/PSMB8/PSMB9/PSMC3/…
WANG_RESPONSE_TO_GSK3_INHIBITOR_SB216763_DN	Genes down-regulated in RS4;11 cells (MLL, mixed lineage leukemia) in response to SB216763 [PubChem=176158], an inhibitor of GSK3B [GeneID=2932].	145/4363	371/21728	1.72218e-17	1.58767e-15	8.38273e-16	145	ACAT2/ACSL1/ACSL3/ACTL6A/ACY1/ALDH1A3/ALDH1B1/ALYREF/ARHGAP21/ARRB1/ASF1B/ATAD3B/ATG101/BLM/BRCA1/BRIP1/BUB1/BUB1B/CASTOR2/CCM2/CCNA2/CDK2/CENPH/CENPK/CEP76/CHAF1B/COQ8A/CYP51A1/DARS2/DCTPP1/DENND11/DHFR/DIAPH3/DKC1/DNAJC19/ECE1/EHD1/ELOA/ERO1A/EXO1/EZR/FABP5/FAM136A/FASN/FEN1/FKBP4/GABPA/GGT5/GINS1/GINS2/GINS3/GINS4/GK/GMEB1/GNB4/GPT2/H1-5/HELLS/HMGCS1/HSPA1B/HSPA4L/IGFBP4/IL1RAP/ISYNA1/ITGA5/IT…
FARMER_BREAST_CANCER_APOCRINE_VS_LUMINAL	Genes which best discriminate between two groups of breast cancer according to the status of ESR1 and AR [GeneID=2099;367]: apocrine (ESR1- AR+) and luminal (ESR1+ AR+).	132/4363	327/21728	2.18458e-17	1.97982e-15	1.04533e-15	132	ACAD8/ACOT7/ACSL1/ACSL3/AK4/ALCAM/ALDH1A3/AMACR/ANKLE2/ANKRD27/ANXA9/APLP2/AR/ASS1/ATP7A/AZGP1/BAG1/BCL2/BST2/C2CD5/CCNDBP1/CDKN1B/CLIC3/CLSTN2/COMT/CROT/CRYBG1/CYB5A/DBI/DDAH2/ECHDC1/EFHD1/EGFR/EIF2AK2/ELOVL2/ENO2/ERO1A/ESR1/ETFA/EVL/FABP7/FAR2/FASN/FCHSD2/FKBP5/G6PD/GFRA1/GFUS/GGT1/GMPS/GREB1/HEBP2/HGD/HMGCS1/HMGN4/HPRT1/HSD17B4/IDH1/IDH2/IFI35/IGF1R/IGFBP4/IL6ST/LAMB2/MAOA/MAOB/MAP3K5/MCCC1/MC…
DACOSTA_UV_RESPONSE_VIA_ERCC3_UP	Genes up-regulated in fibroblasts expressing mutant forms of ERCC3 [GeneID=2071] after UV irradiation.	129/4363	317/21728	2.32887e-17	2.07541e-15	1.09579e-15	129	ABCB6/ACOT2/AGPAT2/ALAS1/ALDH1B1/AMACR/BAD/BAG1/BAK1/BOLA2/BRMS1/BSG/BTBD2/BUD23/CBR3/CDK16/CDK2/CDT1/CNP/CREM/CYB5R1/CYP1B1/DDT/E2F1/EFNA1/EPHX1/ERCC2/ERGIC3/FADS1/FDXR/FEN1/FGFR3/FLNA/GCAT/GDI2/GET3/GLS/GLUL/GNL1/GRHPR/GSTP1/GSTT1/HAUS3/HEXIM1/HLA-A/HLA-E/HLA-F/HNRNPU/HSPA2/IDH2/IFI30/IFIT1/IRF1/ISG15/ITM2B/LY6E/MAT2A/MBD4/MBOAT7/MCM4/MCM5/MLLT11/MRPL23/MRPS12/MVD/NCBP2/NDUFS7/NEU1/NFKBIE/NME3/…
OSMAN_BLADDER_CANCER_UP	Genes up-regulated in blood samples from bladder cancer patients.	153/4363	401/21728	2.90033e-17	2.54231e-15	1.34231e-15	153	AASDH/ABCB10/ABHD17A/ABRAXAS2/ACBD5/ADSS2/AKAP13/ALDH2/APPL1/ATF7IP/ATG5/ATP11B/AZI2/BAX/BBX/BICD2/BLM/BLTP1/BRD7/BSG/CAPZA2/CBX6/CCDC88C/CCSER2/CD44/CEP57/CERT1/CHD9/CRTAP/CTSB/CYP1B1/DHFR/DIAPH2/DNAJB14/DPYD/EDEM3/EIF2S1/EMB/ENO1/ENPP4/EOLA1/ERAP1/FAM172A/FBXO22/FBXO9/FBXW5/FLNA/FPGT/FRMD4B/FXR1/GALNT1/GBE1/GCLM/GLYR1/GOLIM4/HAUS6/HNRNPL/HSP90B1/HSPA13/IGFBP7/IMPACT/IQGAP1/IRF2BP2/KBTBD6/KHDRBS…
HOSHIDA_LIVER_CANCER_SUBCLASS_S1	Genes from 'subtype S1' signature of hepatocellular carcinoma (HCC): aberrant activation of the WNT signaling pathway.	104/4363	235/21728	3.02324e-17	2.6073e-15	1.37662e-15	104	ADAM15/AEBP1/ANXA1/ANXA5/ARHGDIB/ARPC2/ASAH1/ATP1B3/ATP6AP1/ATP6V1B2/BLVRA/CAPZA1/CCN1/CCN2/CD74/CDC20/CDC25B/CDH11/CHN1/COL11A1/COL15A1/COL1A2/COL3A1/COL4A1/COL4A2/COL5A2/COL6A1/COL6A2/CORO1A/CRIP2/CYFIP1/CYP1B1/DAB2/DDR1/DGKA/EFEMP1/EFNB1/FBN1/FHL3/FLNA/GNAI2/GNS/GPNMB/GRN/GSTP1/GYPC/HEXA/HK1/HLA-DQB1/IFI16/IFI30/IGFBP5/IKBKE/IQGAP1/IRF1/ITPR3/KLF5/LAMB1/LDHB/LGALS1/LGALS3BP/LGALS9/LGMN/LOX/LSP…
DELYS_THYROID_CANCER_UP	Genes up-regulated in papillary thyroid carcinoma (PTC) compared to normal tissue.	165/4363	445/21728	3.94157e-17	3.34533e-15	1.7663e-15	165	ABR/ACOT7/ACY1/ADGRE5/ADK/AGR2/AHNAK2/ALDH1A3/ALOX5/ANXA1/ANXA2/APLP2/APOE/ARHGDIB/ATP11A/ATP1B3/ATP6V1B2/BCAT1/BICD1/BID/C3/C4A/CD44/CD55/CD58/CDH2/CDH3/CFB/CHI3L1/CLDN7/COL11A1/COL1A1/COL3A1/COL5A2/COL8A1/CRYBG1/CTSA/CTSB/CYP1B1/DAPK2/DOCK9/DPYD/DPYSL3/DSC2/ECE1/ECM1/ENDOD1/EPHA2/EPHB3/EPS8/ETHE1/FAP/FMO5/FN1/GBP2/GDF15/GFUS/GGCT/GPX1/GRB7/HEY2/HMOX1/ICAM1/IFI30/IGFBP3/IGSF1/IL1RAP/IL1RN/ITGA3/…
HAN_SATB1_TARGETS_UP	Genes up-regulated in MDA-MB-231 cells (breast cancer) after knockdown of SATB1 [GeneID=6304] by RNAi.	159/4363	425/21728	5.74677e-17	4.80124e-15	2.535e-15	159	ACAT2/ACO2/ADARB1/ADGRG6/AK4/ALDOC/ALG12/AP1M2/APOL2/APOL3/ARSA/ATM/ATP11B/ATP13A2/AUP1/BASP1/BRMS1/BST2/CA12/CALD1/CASP1/CASP7/CDH1/CDH3/CEMIP2/CHST3/COL6A2/CTNNB1/CXADR/CYB5R3/DDAH1/DDX10/DENND10/DENND1A/DENND4A/DNAJB12/DNAJB6/ECHDC1/EEF1A2/EFEMP1/ENG/ENO2/EPB41L1/EPB41L3/EPM2AIP1/FADS3/FHL1/FNDC3B/GALNT1/GGT1/GLRX/GPNMB/GRAMD2B/GSTM3/HDAC4/HMGCS1/HYI/IFIT2/IFIT3/IGFBP5/IL18/ISG20/KAT6B/KIAA093…
VECCHI_GASTRIC_CANCER_EARLY_UP	Up-regulated genes distinguishing between early gastric cancer (EGC) and normal tissue samples.	162/4363	436/21728	6.11112e-17	5.0271e-15	2.65425e-15	162	AATF/ABHD10/ABHD11/ADAT2/AJUBA/ALYREF/ANKRD10/ANLN/ARHGAP8/ASPM/ASS1/ATG16L1/ATP11A/AURKA/BARD1/BID/BIRC5/BMS1/BRCA1/BRIP1/BUB1/BUB1B/C8orf33/CCNA2/CCNB1/CDC20/CDC25B/CDCA2/CDH3/CDK1/CENPH/CENPK/CEP55/CHI3L1/CLDN3/CLDN7/CLN8/COL7A1/COMMD5/CSTF3/CTSB/DHFR/DKC1/DPP3/ECT2/EIF3B/ENO1/EPPK1/FAM83H/FANCD2/FAR2/FEN1/FERMT1/FOXM1/GDF15/GGH/GINS1/GINS2/GINS4/GPSM2/GRN/GSS/GTPBP4/HSPB1/IDH3B/IFITM3/ISG15/I…
DER_IFN_ALPHA_RESPONSE_UP	Genes up-regulated in HT1080 cells (fibrosarcoma) by treatment with interferon alpha for 6 h.	48/4363	74/21728	6.54566e-17	5.30298e-15	2.79991e-15	48	ADAR/B2M/BAG1/BBC3/BST2/C1S/COL16A1/DDX17/EIF2B1/EPS15/GBP1/HLA-A/HLA-C/HLA-E/IFI16/IFI30/IFI35/IFI44/IFIT1/IFIT3/IRF1/IRF9/ISG15/MX1/MX2/NMI/OAS1/OAS2/OASL/PDXK/PLOD2/PLSCR1/PML/PPP3CA/PSMB10/PSMB8/PSMB9/PSME1/SMAD4/SP110/SRP9/SSBP1/STAT1/TAP1/TRIM14/TRIM21/TRIM22/TRIM26
MONNIER_POSTRADIATION_TUMOR_ESCAPE_UP	The postradiation tumor escape signature: genes up-regulated in tumors from irradiated stroma vs those from non-irradiated stroma.	154/4363	408/21728	7.10028e-17	5.66645e-15	2.99182e-15	154	ABLIM1/ACTR1B/AEBP1/AKAP1/ALKBH1/ANXA11/ASRGL1/ASS1/ATP1A1/ATP1B1/ATP2A2/BBX/BCAT1/BMS1/BTAF1/CCDC93/CCNT1/CGNL1/CHD4/DDX46/DDX54/DDX6/DEPTOR/DHX33/EEIG1/EIF3B/EIF4EBP2/ELAC2/ENPP2/EPB41L1/ESPL1/ETV6/FAM83G/FAM98A/FKBP4/FTSJ3/G3BP2/G6PD/GCLC/GCLM/GEMIN5/GLDC/GLS/GMPS/GNG12/GON4L/GOSR2/GPC1/GPD1L/GTF2H1/HGH1/HSPA1B/HSPA4/HSPA4L/INO80E/INTS13/IPO4/KANSL2/KIF21A/LETMD1/LONP1/LRIG1/LRRC59/LTBP1/LYPD3…
FLORIO_NEOCORTEX_BASAL_RADIAL_GLIA_DN	Genes down-regulated in basal radial glia (bRG) relative to apical radial glia (aRG), and up-regulated in both aRG and bRG relative to neurons.	89/4363	190/21728	7.74665e-17	6.09137e-15	3.21618e-15	89	AK4/ANLN/ANXA1/ASPM/ATP9B/AURKA/AURKB/BIRC5/BLM/BRCA1/BRCA2/BRIP1/BUB1/BUB1B/CCNB1/CDC20/CDCA2/CDCA3/CDK1/CENPE/CENPK/CENPL/CEP152/CHEK2/COL1A2/DSN1/EPB41L2/ESPL1/EXO1/EXPH5/FAM111A/FANCD2/FN1/FOXM1/GAS2L3/GINS1/H1-1/HBA1/HBG1/HJURP/HMGN2/HSD17B11/IQGAP3/KIF11/KIF14/KIF18A/KIF22/KIF23/KIF2C/KIFC1/LDLR/LMNB1/LUM/MCC/MELK/MKI67/NCAPG2/NCAPH/NDC80/NDE1/NID1/NUF2/PBK/PCDH11X/PHGDH/PIMREG/PLK1/PRELP/R…
CREIGHTON_ENDOCRINE_THERAPY_RESISTANCE_5	The 'group 5 set' of genes associated with acquired endocrine therapy resistance in breast tumors expressing ESR1 but not ERBB2 [GeneID=2099;2064].	177/4363	493/21728	1.11611e-16	8.64906e-15	4.56661e-15	177	AACS/ACADSB/ACSL1/ADAP1/AGR2/AKTIP/ALAD/ALCAM/ALDH1A3/ANK3/ANXA3/AOX1/APLP2/ARF4/ARFGEF3/ARHGEF37/ARRB1/ASAH1/ATP2A3/ATP2C2/ATP8B1/B3GNT2/BCAM/BET1L/CAP1/CD55/CDH3/CDS1/CHFR/CHMP3/CLDN4/COBLL1/COLEC12/COPB2/CORO2A/CTNNB1/CTNND1/DAG1/DBI/DDAH2/DOCK11/DOP1B/EHD1/ENPP1/EOLA1/EPB41L2/EPB41L4A/EPN3/EPS15/EZR/FAM234B/FBP1/FHIP2A/FHOD1/FNBP1/FOXP1/FUCA1/GAB1/GASK1B/GDF15/GLTP/GRAMD2B/GRAMD4/GREB1L/GSN/H…
NAKAMURA_TUMOR_ZONE_PERIPHERAL_VS_CENTRAL_UP	Up-regulated genes in peripheral zone of human pancreatic cancer growing in the pancreas of nude mice compared to that of the tumor from the central zone.	118/4363	285/21728	1.14727e-16	8.76354e-15	4.62705e-15	118	AATF/ABCC10/ACOT7/ACOT9/AKAP12/ANO1/ANXA3/APOBEC3B/ATG3/BIRC5/CALD1/CCDC85C/CCT2/CDH11/CDK1/CEP55/CHAC2/CLN8/CMTM3/COL12A1/COL1A2/COL3A1/COL4A1/COPRS/CTNNAL1/CXXC5/DAAM1/DCTPP1/DIAPH3/DKC1/DTYMK/EFEMP1/EIF2S1/EZR/FBXO44/FERMT1/FH/FN1/G3BP2/GINS2/GPR39/HLA-DRB1/IDE/IRAK1/ITGB5/ITGB6/LAMA3/LAMA4/LAMC2/LRRC8A/LTBP1/MAP1B/MCM5/MED27/MGST1/MLLT11/MMP2/MRPL22/MYH9/N4BP2/NCAM1/NCAPG/NDUFS7/NFATC2/NIBAN1…
REACTOME_APOPTOSIS	Apoptosis	85/4363	179/21728	1.36171e-16	1.0255e-14	5.41453e-15	85	AKT2/APAF1/APC/APIP/APPL1/BAD/BAK1/BAX/BBC3/BCL2/BID/C1QBP/CARD8/CASP6/CASP7/CD14/CDH1/CDKN2A/CTNNB1/DAPK2/DBNL/DFFB/DIABLO/DNM1L/DSG2/DSG3/E2F1/FADD/GSDMD/GSDME/GSN/H1-1/H1-2/H1-3/H1-5/KPNA1/LMNB1/MAGED1/MAPK3/MAPT/NMT1/OCLN/OPA1/PAK2/PKP1/PLEC/PSMA1/PSMA2/PSMA3/PSMA6/PSMA7/PSMB1/PSMB10/PSMB2/PSMB3/PSMB4/PSMB5/PSMB6/PSMB8/PSMB9/PSMC3/PSMD1/PSMD10/PSMD2/PSMD5/PSMD6/PSMD8/PSMD9/PSME1/PSME2/PTK2/RI…
GARY_CD5_TARGETS_DN	Genes down-regulated in Daudi cells (B lymphocytes) stably expressing CD5 [GeneID=921] off a plasmid vector.	162/4363	440/21728	1.62131e-16	1.20405e-14	6.35726e-15	162	ABCF2/ABT1/AFF3/AK4/ANAPC7/ANP32A/AP4B1/AP4S1/APTX/ASCC3/ATP6V1C1/ATR/BAG2/BAG5/BASP1/BCCIP/BIRC5/BMP2K/BRI3BP/CASP1/CCNB1/CDC27/CDK5RAP1/CEBPZ/CENPI/CEP152/CNDP2/CNPY2/COMMD5/CREM/CRYZ/DAAM1/DCTPP1/DDX20/DDX27/DDX46/DNAJB6/DNAJC10/DTYMK/EIF2B1/EIF2S1/ELOA/EMB/EMG1/ENSA/ERAP1/ERCC6L/FAM98A/FARSA/FASTKD2/FEN1/FLAD1/FMR1/FPGT/GBP1/GFM1/GINS1/GNL3L/GRSF1/GSPT2/GTF2H1/GTPBP4/HINT1/HLA-DPA1/HNRNPM/HSP…
LI_WILMS_TUMOR_VS_FETAL_KIDNEY_1_UP	Genes up-regulated in Wilm's tumor samples compared to fetal kidney.	86/4363	183/21728	1.99992e-16	1.46488e-14	7.73439e-15	86	ACOT2/ACSL1/AHNAK/AKR1C3/ALCAM/ALDH1A1/ALDH4A1/ALDH6A1/ANK3/ANXA3/APOE/ASAH1/ATP10D/ATP1A1/ATP1B1/BLVRB/BPGM/CA12/CAST/CD2AP/CDH1/CDS1/CLDN3/COL1A2/CPVL/CRADD/CRYZ/CTSO/CYB5A/DAB2/DST/DSTN/DYNC2LI1/ENPEP/FAM3C/FGFR3/FPGT/FRY/FUCA1/GLUD2/GNG12/IFIT1/IGFBP7/IL10RB/IL27RA/IQGAP1/IQGAP2/ITM2B/ITPRID2/KIF13B/LAMP2/LLGL2/LYN/MAN2A1/MATN2/MTMR6/MYH9/MYLK/MYOF/NR3C1/OXCT1/PATZ1/PDXK/PDZRN3/PLS1/PLS3/PPL/…
GRYDER_PAX3FOXO1_TOP_ENHANCERS	Expressed genes (FPKM>1) associated with super-high-confidence PAX3-FOXO1 sites with highly-recurrent enhancers in primary tumors and cell lines, restricted to those within topological domain boundaries	162/4363	441/21728	2.06232e-16	1.49017e-14	7.86791e-15	162	ACTB/ACTG1/ADAM10/ADCY9/AGPAT5/ALDH1A3/ANLN/APBB2/APP/APPL1/ARPC2/ASS1/ATF7IP/ATP5MJ/ATP9B/BABAM1/BCAR3/BCL2/BCOR/BRCA2/BTAF1/BTD/CADM2/CAND1/CAP1/CDC123/CDK14/CEBPZ/CEP128/CGNL1/CHSY1/COA6/COBL/COL4A1/COMMD10/COX7A2L/CSRP1/CTNNBL1/DDOST/DPF1/ECI2/ECT2/EIF3B/ERRFI1/ESYT2/FAM136A/FAM83D/FASTKD2/FAT1/GDI2/GGA2/GINS2/GIT2/GLO1/GNL3L/GPR107/GRN/HDAC5/HELB/HMGXB4/HP1BP3/HS1BP3/HSPG2/IDH3A/INPP4B/KANK1…
CHARAFE_BREAST_CANCER_LUMINAL_VS_BASAL_UP	Genes up-regulated in luminal-like breast cancer cell lines compared to the basal-like ones.	146/4363	385/21728	2.85878e-16	2.03812e-14	1.07611e-14	146	ABHD11/ADCY6/AFF3/AGR2/ANXA6/ANXA9/AR/ARFGEF3/ARFIP2/ARHGEF26/ARID2/ARID3A/ARRB1/ATP2C2/ATP6AP1/ATP8B1/BAZ2A/BCOR/CA12/CADM1/CAMSAP3/CHTOP/CLSTN2/CRACD/CRNKL1/CSNK1D/CXXC5/CYB561/DAAM1/DDAH2/DEGS2/DENND1A/DEPTOR/DLG3/DNAJA4/DNAJC1/DOP1B/EIF3B/ELAPOR1/ELOVL2/ENPP1/ENTR1/EPN3/EPS8L1/ESR1/ETNK2/EVL/FAM234B/FBRSL1/FGFR4/FKBP4/GARS1/GGA1/GPD1L/GPRC5C/GRAMD4/HID1/INPP5J/IQCE/IQSEC1/IRGQ/ISG20/KAT6B/KCT…
HOLLMANN_APOPTOSIS_VIA_CD40_DN	Genes down-regulated in DLBCL (diffuse large B-cell lymphoma) cell lines sensitive to stimulation of CD40 [GeneID=958] relative to the resistant ones.	112/4363	268/21728	3.07379e-16	2.16257e-14	1.14181e-14	112	ABHD10/ABL1/ACOT13/ACOT2/ACOT9/AEBP1/ANKRD10/ANXA2/ANXA5/AP3B1/APBB2/ATP5MJ/ATP6AP1/BDH2/BRD3/BRD3OS/C8orf33/CANX/CASP1/CASP6/CASP7/CD58/CDKN1B/COA3/CPVL/CRYZL1/CYB5R2/DECR2/DENND2D/DNMT3A/DNPEP/DPY19L1/ELAPOR1/FADS1/FNDC3B/GAB2/GFUS/GNPDA1/GSDMD/GSTO1/GTF3C3/H1-2/HLA-B/HLA-DRB4/HLA-E/HLA-F/HOMER1/HSBP1/IFIH1/KYAT3/LDAH/LGALS3BP/LRIF1/MBP/MIPEP/MPZL1/MSRB2/MTMR2/MX2/NDUFB8/NINJ1/NIT2/NLRP2/NUDT1/…
REACTOME_INTERFERON_SIGNALING	Interferon Signaling	92/4363	203/21728	3.23688e-16	2.24774e-14	1.18678e-14	92	ADAR/B2M/BST2/CD44/EIF2AK2/EIF4E/EIF4G2/EIF4G3/FLNA/FLNB/GBP1/GBP2/GBP3/GBP4/HERC5/HLA-A/HLA-B/HLA-C/HLA-DPA1/HLA-DQB1/HLA-DRA/HLA-DRB1/HLA-DRB4/HLA-E/HLA-F/ICAM1/IFI27/IFI30/IFI35/IFIT1/IFIT2/IFIT3/IFIT5/IFITM3/IRF1/IRF6/IRF7/IRF9/ISG15/ISG20/JAK1/JAK2/KPNA1/KPNA3/KPNA4/MAPK3/MID1/MT2A/MX1/MX2/NCAM1/NEDD4/NUP205/NUP210/NUP43/NUP50/NUP58/NUP88/OAS1/OAS2/OAS3/OASL/PLCG1/PML/POM121C/PPM1B/PSMB8/PTP…
PROVENZANI_METASTASIS_DN	Genes down-regulated in polysomal and total RNA samples from SW480 cells (primary colorectal carcinoma, CRC) compared to the SW620 cells (lymph node metastasis from the same individual).	72/4363	142/21728	3.55838e-16	2.43931e-14	1.28793e-14	72	ADRM1/AK4/ANO1/ANXA6/BLVRB/CD44/CKB/CLDN3/CLDN7/COL4A2/COPS6/CTSB/CYP51A1/DDAH1/DHRS2/DNAJC2/EGFR/EIF2S1/EIF3K/ETHE1/FOXJ2/FTL/GPD1L/GPI/GRK6/HSPA4/HSPB1/IFITM3/IGFBP3/ITM2B/LAMC2/LCN2/LSM14A/MAOB/MEPCE/NAPG/NMI/NOP53/P4HA2/PDE4D/PDIA6/PDLIM4/PFN2/PON2/PSMB9/RABAC1/RAP1GDS1/RBM42/RCN1/REEP5/RINT1/S100A11/S100A2/S100A3/SCRN1/SDC4/SLC2A1/SLC2A3/SPATS2L/SPINT2/ST14/TACSTD2/TBC1D4/TGM2/TIMP2/TNFAIP2/…
ZHU_CMV_24_HR_DN	Down-regulated at 24 h following infection of primary human foreskin fibroblasts with CMV	51/4363	84/21728	4.19521e-16	2.83947e-14	1.49921e-14	51	ABL1/ACO1/ACTG1/AKR1C1/ANPEP/ANXA1/BCL2/C1R/C7orf50/CDH11/CHN1/CNN2/COL1A1/COL1A2/COL3A1/COL5A2/COL6A2/CYP1B1/EFEMP1/FKBP10/FLNA/FTL/GPX1/HIVEP2/IGF1R/IGFBP3/IGFBP5/LAMA4/LAMB2/LOX/MYLK/NR3C1/PAFAH1B1/POSTN/PTGIS/PTPN13/PYCR1/SERPINB6/TAGLN/TFAP4/TGFBR3/THBS1/THBS2/TIMP3/TNFRSF1A/TPM2/TPM4/TRAM2/UBL4A/VCAN/WEE1
PUJANA_BRCA2_PCC_NETWORK	Genes constituting the BRCA2-PCC network of transcripts whose expression positively correlated (Pearson correlation coefficient, PCC >= 0.4) with that of BRCA2 [GeneID=675] across a compendium of normal tissues.	156/4363	425/21728	8.08227e-16	5.40198e-14	2.85219e-14	156	AATF/ABCB7/ACAT2/ADK/ARHGDIB/ATP11B/ATR/AURKA/AURKB/BARD1/BAX/BLM/BRCA1/BRCA2/BTAF1/BUB1/BUB1B/CAD/CASP2/CASP6/CCNA2/CCNB1/CD2AP/CDC20/CDC23/CDC25B/CDC27/CDC7/CDK1/CDT1/CENPE/CEP57/CHEK2/CLGN/COX11/CSTF1/DDX46/DEK/DHFR/DTYMK/E2F1/ESPL1/EXOSC2/FADS1/FASTKD2/FAT1/FEN1/FOXK2/FOXM1/GFRA1/GINS1/GMPS/GNA15/HDAC4/HLTF/HMGCS1/HMGN1/HMGN4/HMGXB4/HNRNPUL1/HPRT1/IDH3B/ILF3/KATNA1/KDM1A/KIAA0930/KIF11/KIF14/…
MARTINEZ_RESPONSE_TO_TRABECTEDIN_DN	Genes down-regulated in at least 8 of 11 sarcoma cell lines by trabectedin [PubChem=3199].	112/4363	272/21728	1.09261e-15	7.21256e-14	3.80815e-14	112	ABRAXAS2/ACSL3/ANLN/ATF1/ATG5/AURKA/BAG2/BTAF1/BUB1/C8orf76/CCN2/CCNA2/CCNH/CDC23/CDC27/CDH11/CDK1/CEP55/CLCN7/CMPK1/CRK/CXXC5/DCK/DDX20/DDX21/DKC1/DLG5/DNAJA2/EGFR/EPB41/EPS15/EPS8/ERCC3/FADD/FKBP15/FNDC3A/FOXK2/GDI2/GLRX/GOPC/GTF2H1/HERC4/IPO7/ITPRID2/JMJD1C/KDM1A/KIF11/LBR/LSM14A/MAP3K4/MAT2A/MCM3/METTL13/MICAL2/MID1IP1/MTCL1/NBN/NMI/OSBP/OSBPL9/PLK1/POLD3/PPP2R5E/PRIM2/PRKACB/PSMB1/PTPRK/RAB2…
GABRIELY_MIR21_TARGETS	Genes significantly de-regulated (p < 0.05) by MIR21 [GeneID=406991] in A172 cells (glioma).	117/4363	289/21728	1.11423e-15	7.26562e-14	3.83617e-14	117	ACAP2/ACBD5/APAF1/APC/ARHGAP21/ARHGEF12/ARID4A/ASRGL1/ATP11B/CALD1/CCDC14/CEMIP2/COBLL1/COL5A2/CRYBG1/CYBRD1/DDAH1/DDX46/DOCK10/EEIG2/EIF4EBP2/ESYT2/ETNK1/FAM3C/FERMT2/FNBP1/GNAQ/GNE/GOLGA4/GPD2/IREB2/ITGB8/KBTBD6/KBTBD7/KLF5/KNL1/LATS1/LDAH/LNPK/LONRF2/LPIN1/LYRM7/MAP3K1/MEGF9/MGA/MGAT4A/MPDZ/MTPN/MYEF2/MYO9A/NBEA/NEK1/NEK7/OSBPL3/PAG1/PALLD/PARP1/PARP9/PBRM1/PDCD4/PHF20L1/PHIP/PIK3C2A/PIK3R1/PL…
RUTELLA_RESPONSE_TO_CSF2RB_AND_IL4_UP	Genes up-regulated in peripheral blood monocytes by CSF2RB (GM-CSF) and IL4 [GeneID=1437;3565].	132/4363	341/21728	1.17446e-15	7.56607e-14	3.9948e-14	132	ACO1/ACSL3/AKR1C1/ALAS1/ANXA2/APOE/APOO/ARL6IP5/ASMTL/ATP1B3/ATP6V1C1/ATP6V1H/ATP9B/BCOR/C1S/CCSER2/CD58/CD59/CHI3L1/CLIC2/CRYZ/CSNK1E/CSRP1/CSTF3/CYB5A/CYP1B1/CYTH1/DAPP1/DEPTOR/DNAJB6/DNPH1/EIF2S1/ELOA/EMC2/EMG1/EMILIN1/ENSA/EPB41L2/FADS1/FCHSD2/FNBP1/FOXJ2/FTH1/GBA1/GCLM/GFPT1/GGH/GLS/GOT2/GPD2/GPNMB/GRSF1/GSDME/HLA-DRB4/HSPB1/IL6ST/JAK1/LAMP2/LDLR/LMNB1/LTBP2/LYPD3/MAOA/MAP3K6/MARCKS/MARCKSL1…
MCBRYAN_PUBERTAL_BREAST_4_5WK_UP	Genes up-regulated during pubertal mammary gland development between week 4 and 5.	111/4363	269/21728	1.22534e-15	7.79987e-14	4.11824e-14	111	ALDH1A1/ALDOC/ANO1/ARG2/ARHGAP21/ATP1A1/ATP2C1/ATP5IF1/ATP6V1B1/BSPRY/CALD1/CAP1/CD14/CDCP1/CDH1/CDH11/CEMIP2/CHI3L1/CLDN3/CLDN4/CLDN7/CNN3/COL16A1/COL7A1/CPT1A/CRACR2B/CXCL14/CYB561/DDR1/DPYSL3/EHF/ELAPOR1/EMB/EPCAM/ERRFI1/ESRP2/EZR/FEN1/FN1/GDPD1/GSTA3/HDAC11/HEBP2/HLA-DRB1/HSPA1B/IGFBP2/IKBIP/IMPDH2/IRAK1/IRF6/ISYNA1/KIF22/KLF5/LAD1/LCN2/LTF/LY6D/MARCKSL1/MARK1/MFGE8/MKRN1/NFKB2/NHSL1/NPR3/NXN…
WP_AMINO_ACID_METABOLISM	Amino acid metabolism	53/4363	91/21728	1.3752e-15	8.6508e-14	4.56753e-14	53	ACLY/ACO2/ACSS1/ADH1C/ADH4/ADH5/ALDH18A1/ALDH1A1/ALDH7A1/ARG2/ASNS/ASS1/AUH/BCAT1/CAD/CBS/CPS1/CS/DLD/EHHADH/FAH/FARSB/FH/FTCD/GCLM/GLS/GLUL/GOT1/GOT2/GPT2/GSS/HAL/HIBADH/HNMT/IARS1/IDH1/LDHA/MAOA/MARS2/MCCC1/MDH2/MMUT/MPST/OAT/OGDH/P4HA2/PC/PDHA1/PDHX/PNMT/PYCR1/SMS/WARS1
BASAKI_YBX1_TARGETS_DN	Genes down-regulated in SKOC-3 cells (ovarian cancer) after YB-1 (YBX1) [GeneID=4904] knockdown by RNAi.	147/4363	395/21728	1.45514e-15	9.04726e-14	4.77686e-14	147	AK4/ALDOC/ANKRD50/APOOL/ARHGAP18/ARRB1/ARSD/ASMTL/ASS1/ATM/ATP2C1/ATP7A/BBX/BCKDHA/BDH2/BICD1/BST2/C5orf24/CA12/CARD8/CASZ1/CAT/CCDC50/CD55/CDH1/CGNL1/CKB/COBLL1/CPM/CRYBG1/CUEDC1/CXADR/DCAF16/DEPTOR/DMXL1/DMXL2/DYNC2H1/DYNC2LI1/EEF1A1/ESR1/FAM3C/GALK2/GAS2L3/GBE1/GDF15/GDPD1/GLRX/GPD1L/GRB14/GRB7/GSTM3/H6PD/HDAC4/HGD/HLA-E/IDO1/IFI16/IFI27/IL6ST/IRF2BP2/ISG20/LAMB1/LAMP2/LCN2/LGALS8/LMAN1/LMBRD2…
REACTOME_METABOLISM_OF_AMINO_ACIDS_AND_DERIVATIVES	Metabolism of amino acids and derivatives	141/4363	374/21728	1.62282e-15	9.97383e-14	5.26607e-14	141	AADAT/AASS/ACAD8/ACADSB/AFMID/AGXT/AGXT2/ALDH18A1/ALDH4A1/ALDH6A1/ALDH7A1/AMDHD1/APIP/ARG2/ASNS/ASRGL1/ASS1/AUH/BCAT1/BCKDHA/BCKDHB/BCKDK/CARNMT1/CBS/CKB/CKMT1A/CPS1/CSAD/DLAT/DLD/ECHS1/EEF1E1/EEFSEC/ENOPH1/ETHE1/FAH/FTCD/GCAT/GLDC/GLS/GLS2/GLUD2/GLUL/GOT1/GOT2/GPT2/GRHPR/GSTZ1/HAAO/HAL/HGD/HIBADH/HNMT/HSD17B10/IARS1/IDO1/KYAT1/KYAT3/LARS1/MARS1/MAT1A/MCCC1/MCCC2/MPST/MRI1/MTAP/NMRAL1/NQO1/OAT/OG…
LI_WILMS_TUMOR_VS_FETAL_KIDNEY_1_DN	Genes down-regulated in Wilm's tumor samples compared to fetal kidney.	78/4363	164/21728	2.15462e-15	1.30918e-13	6.91231e-14	78	ANKLE2/APOBEC3B/ASNS/AURKA/AURKB/BAZ1A/BAZ1B/BLM/BRCA1/BTAF1/BUB1B/CADM1/CBX5/CDC20/CDH2/CDK1/CDK2/CHN1/CIT/COL2A1/DDX52/DKC1/DLG5/ELOVL2/ESPL1/FADS1/FEN1/GARS1/GCN1/GPC1/GREB1/GTF3C2/IARS1/KIF11/KIF14/KIF23/KIF2C/KIFC1/LMNB1/MARS1/MCM2/MELK/MKI67/MLXIP/MTHFD2/NAP1L1/NCBP2/NOLC1/NUP205/PARP1/PCBP2/PRIM1/PRIM2/PRPF40A/PRRC2B/ROR2/RRM1/SACS/SCRN1/SEPTIN6/SHMT2/SLC16A1/SMC4/SPAG5/ST6GAL1/STRAP/TIMEL…
RUTELLA_RESPONSE_TO_HGF_UP	Genes up-regulated in peripheral blood monocytes by HGF [GeneID=3082].	154/4363	422/21728	2.21747e-15	1.33222e-13	7.034e-14	154	ACO1/ACSL3/AKR1C1/ALAS1/ALDH3A2/ANXA2/ANXA5/APOE/APOO/ARL6IP5/ASAH1/ASMTL/ATP1B3/ATP6V1C1/ATP6V1H/ATP9B/BCAT1/C1S/C3/CCSER2/CD2AP/CD58/CD59/CERT1/CHI3L1/CHPF2/CLIC2/CNPY2/CPM/CRYZ/CSRP1/CSTF3/CTSB/CTSL/CYB5A/CYP1B1/DMXL2/DNAJB6/DNPH1/EIF2S1/ELOA/EMC2/EMC7/EMG1/EMILIN1/ENSA/EPB41L2/EPB41L3/FADS1/FAH/FBP1/FKBP4/FOXJ2/FTH1/GBA1/GCLM/GFPT1/GGH/GLA/GLS/GNS/GOT2/GPD2/GPNMB/GRSF1/GSDME/HEXB/HLA-DRB4/HSP…
BLUM_RESPONSE_TO_SALIRASIB_DN	Selected genes down-regulated in response to the Ras inhibitor salirasib [PubChem=5469318] in a panel of cancer cell lines with constantly active HRAS [GeneID=3265].	131/4363	341/21728	3.0163e-15	1.79202e-13	9.46165e-14	131	ACACA/ACLY/ADCY9/AKR1C1/ANP32A/APC/AURKA/AURKB/BARD1/BRCA1/BRD3OS/BUB1/BUB1B/CASP8AP2/CCNA2/CDC20/CDC25B/CDC7/CDK1/CDK2/CEMIP2/CHAF1B/CHN1/CKB/CNN3/COL1A1/CPS1/CRIP2/CYB5A/CYP1B1/DBR1/DCK/DEK/DHFR/DPYSL3/DTYMK/E2F1/ENO1/ESPL1/EXO1/FASN/FEN1/GALNT1/GINS2/GPSM2/GTF3C2/HLTF/HNRNPM/HNRNPR/HSPA14/HSPA2/HSPB1/IQGAP2/ISYNA1/ITGB1BP1/KIF11/KIF22/KIF23/KIF2C/LDHA/LPCAT3/LTBP3/MACROH2A1/MATN2/MCCC2/MCM2/MC…
VERHAAK_GLIOBLASTOMA_MESENCHYMAL	Genes correlated with mesenchymal type of glioblastoma multiforme tumors.	94/4363	216/21728	3.63656e-15	2.13678e-13	1.12819e-13	94	ACP3/ACSL1/ALOX5/ANXA1/ANXA2/ARHGAP29/BLVRB/CASP1/CAST/CAVIN1/CD14/CD2AP/CDCP1/CEBPB/CHI3L1/CNN2/COL1A1/COL1A2/COL5A1/COLGALT1/CRYBG1/CTSB/CYBRD1/DAB2/DSC2/EHD2/ENG/FHL2/FHOD1/FMNL1/FNDC3B/GNA15/GRN/HEXA/HEXB/IFI30/IQGAP1/ITGA5/LAMB1/LGALS1/LOX/LRRFIP1/LTBP1/LTBP2/MAN1A1/MAN2A1/MAPK13/MRC2/MVP/MYH9/MYOF/NRP1/P4HA2/PLA2G15/PLAUR/PLBD1/PLS3/POLD4/PROCR/PTPN6/RAB11FIP1/RAB32/RABGAP1L/RBKS/RBMS1/RELB…
KIM_WT1_TARGETS_DN	Genes down-regulated in UB27 cells (osteosarcoma) at any time point after inducing the expression of a mutant form of WT1 [GeneID=7490].	167/4363	472/21728	3.79889e-15	2.2079e-13	1.16575e-13	167	ACAP2/ACTR6/ADSS2/AKAP1/APAF1/APEH/APOE/ARMCX1/ARMCX2/ASAH1/ASCC3/ASNS/ASPM/ATP10D/ATP6AP2/AURKA/AURKB/BAD/BAG2/BARD1/BICRAL/BRD8/BUB1/BUB1B/C17orf75/C2CD5/CCNA2/CDC20/CDC40/CDC7/CDCA3/CDK1/CDKN1B/CENPE/CENPI/CEP55/CEP57/CEP76/COL1A1/CREM/CRYGS/DAAM1/DNAJB6/DNPH1/DPF2/ELOVL1/ESPL1/FAM111A/FARSA/FXR1/GJA1/GLS/GLT8D1/GOLPH3L/GPSM2/GRSF1/GSTK1/HBP1/HJURP/HMGN5/HSD17B11/HSPA13/HSPA1B/HTATIP2/IFI16/IF…
DAUER_STAT3_TARGETS_DN	Top 50 genes down-regulated in A549 cells (lung cancer) expressing STAT3 [GeneID=6774] off an adenovirus vector.	35/4363	48/21728	4.15429e-15	2.38849e-13	1.2611e-13	35	ATP5MJ/BCL2L13/DDX60/GRB14/HERC5/HERC6/HEXIM1/HSPA1B/HSPA6/IFI27/IFI35/IFI44/IFIH1/IFIT1/IFIT3/IRF7/ISG15/LAP3/MX1/OAS1/OAS2/OAS3/OASL/PARP12/RIGI/SAMD9/SP110/STAT1/TDRD7/TLR3/TRANK1/TRIM14/TRIM22/TRIM5/USP18
CHICAS_RB1_TARGETS_GROWING	Genes up-regulated in growing IMR90 cells (fibroblast) after knockdown of RB1 [GeneID=5925] by RNAi.	102/4363	243/21728	4.56374e-15	2.59599e-13	1.37066e-13	102	ADGRG6/AKR1C1/ALDH1L2/ANO1/ANPEP/ANXA3/APOBEC3B/ASNS/ASPM/BGN/BUB1/BUB1B/C1R/C2CD5/CA12/CASP6/CAVIN1/CBX5/CCNA2/CCNB1/CDC20/CDC25B/CDC7/CDKN2A/CENPH/CENPK/CEP57/CHAC2/COL3A1/CRYBG1/DCN/DEK/DOCK10/DPYSL3/ELOVL2/EZR/FABP5/FAP/FBLN1/FOXM1/GAS2L3/GASK1B/GINS1/GINS2/GMPS/HELLS/HERC4/HPRT1/IDH2/IFI16/IGFBP3/IQGAP3/KIF14/KNL1/LTBP2/LUM/MARCKS/MATN2/MCM2/MCM3/MCM4/MCM7/MYLK/NCAPG2/NIBAN1/NMI/NRP1/OLFML3/…
ONDER_CDH1_TARGETS_2_DN	Genes down-regulated in HMLE cells (immortalized nontransformed mammary epithelium) after E-cadhedrin (CDH1) [GeneID=999] knockdown by RNAi.	167/4363	473/21728	4.72539e-15	2.65965e-13	1.40427e-13	167	ABLIM1/ADGRG1/ADGRL2/AKAP1/AKR1C1/ALDH1A3/ALS2CL/ANK3/ANO1/ANXA3/AP1M2/ARG2/ARHGAP8/ARHGDIB/ARHGEF5/B4GALT4/C1orf116/C3/CA12/CA9/CADM1/CASP1/CD44/CD55/CDCP1/CDH1/CDH3/CDS1/CELSR2/CLDN4/CLDN7/COBLL1/CORO1A/CORO2A/CRYBG1/CXADR/CYB561/CYB5R1/CYB5R2/DAPP1/DDR1/DDX60/DHRS1/DSC2/DSG2/DSG3/DST/EFNA1/EHF/ELMO3/EPCAM/EPHA1/EPN3/EPS8L1/EPS8L2/ERMP1/ESRP2/EXPH5/F11R/FAM169A/FAT2/FERMT1/FGFR3/FLNB/FRMD4B/GCL…
ZHOU_CELL_CYCLE_GENES_IN_IR_RESPONSE_24HR	Cell cycle genes significantly (p =< 0.05) changed in fibroblast cells at 24 h after exposure to ionizing radiation.	65/4363	127/21728	5.34668e-15	2.97799e-13	1.57234e-13	65	ALYREF/ANLN/ASPM/BIRC5/BUB1/CCNA2/CCNB1/CDC20/CDK1/CDK2/CENPK/CEP43/CEP55/CHAC2/CLN6/COLEC12/DCN/DCTPP1/DTYMK/E2F1/EIF2S1/EXO1/F10/FABP5/FBLN1/GASK1B/GINS3/GPN3/HAUS3/KIF11/KIF22/KIF23/KIFC1/LAMB1/LBR/LMNB1/MCM2/MCM3/MCM7/MELK/MXRA5/NCAPH2/NUF2/NUP88/ODF2/PIMREG/PLEK2/QSER1/RACGAP1/RBBP8/RPA2/SMC2/SOD3/SPAG5/SPC25/SQOR/TIMELESS/TOP2A/TPRKB/TRIP13/TTK/UBE2C/UBE2T/UHRF1/USP1
ZHONG_SECRETOME_OF_LUNG_CANCER_AND_FIBROBLAST	Proteins secreted in co-culture of LKR-13 tumor cells (non-small cell lung cancer, NSCLC) and MLg stroma cells (fibroblasts).	67/4363	133/21728	5.68177e-15	3.10776e-13	1.64086e-13	67	ACTB/APP/ARHGDIA/ATP6AP2/BGN/CDH1/CFB/CLSTN1/COL18A1/COL1A1/CP/CST3/CTSB/DNPEP/ECM1/EEF1A2/ENO1/ENPP2/FAM3C/FN1/FUCA1/GLO1/GLOD4/GOT1/GPI/GSTO1/GSTP1/HPRT1/HSP90AB1/HSP90B1/LAP3/LDHA/LGALS3BP/MDH2/MSLN/MTAP/NUCB1/P4HB/PEBP1/PHACTR4/PRDX1/PRDX6/PSMA1/PSMA3/PSMA7/PSMB1/PSMB2/PSMB3/PSMB4/PSMB5/PSMB6/QSOX1/SDC4/SEMA3C/SERPINB6/SLK/SPARC/SPP1/TF/TIMP2/TINAGL1/TPI1/VCAM1/VCL/YWHAB/YWHAQ/YWHAZ
WEST_ADRENOCORTICAL_TUMOR_UP	Up-regulated genes in pediatric adrenocortical tumors (ACT) compared to the normal tissue.	118/4363	298/21728	5.69591e-15	3.10776e-13	1.64086e-13	118	ACAT2/ACLY/ACOT7/ANKHD1/ASPM/ATP1A1/AURKA/BABAM1/BARD1/BICD2/BRD3/BUB1/BUB1B/CAD/CAND1/CAPZA1/CCNB1/CDC123/CDC23/CDCA3/CDK1/CDK5RAP2/CEP43/CEP76/CNOT8/COL4A2/CYP51A1/DNAJB6/DPP3/EIF2S2/ENO1/ENSA/ESPL1/FBN2/FDPS/FGFR4/FOXM1/GAPDH/GGH/GLO1/HMGCS1/HOMER1/HSPA13/IARS1/IGF2BP3/INTS7/KHNYN/KIF14/KIF1B/KIF2C/KPNA3/LGALS8/LPIN1/MAPRE1/MARS1/MCM2/MED27/MELK/MTHFD2/MVD/MVK/MYO9B/NEU1/NNT/NUDT1/P4HA2/PBK/PC…
DANG_REGULATED_BY_MYC_DN	Genes down-regulated by MYC [GeneID=4609], according to the MYC Target Gene Database.	104/4363	251/21728	6.96117e-15	3.75973e-13	1.9851e-13	104	A2M/ACSL1/AKAP12/AKT2/ANXA6/APP/ARF4/ARVCF/CALD1/CANX/CASP1/CAST/CAVIN3/CCN2/CCNH/CDH2/CDKN1B/CFB/CHAF1B/COL1A1/COL1A2/COL3A1/COL5A1/COL6A3/CSDE1/CSPG4/CTSB/ERRFI1/FN1/FOSL2/FTH1/FTL/GAA/GBP2/GCN1/GLT8D1/GLYR1/GPC1/HIVEP2/HMOX1/HSPB1/IFI35/IFIT1/IL1RAP/ILK/IMPACT/IRF7/ITM2B/KIF14/KLF4/LAMC1/LAMP1/LAMP2/LOX/MAP3K1/MAPK3/MCC/MDM2/MLF2/MYO1B/MYO1C/NCAM1/NIBAN1/NMT1/NUCB1/NXN/OAS1/PAK2/PAM/PDGFRB/PDL…
HAN_SATB1_TARGETS_DN	Genes down-regulated in MDA-MB-231 cells (breast cancer) after knockdown of SATB1 [GeneID=6304] by RNAi.	143/4363	388/21728	8.85258e-15	4.73348e-13	2.49922e-13	143	ABCD1/ABL1/ACSF2/ADAM15/ADGRG1/ADGRG6/AGR2/AK4/AKAP1/AKR1C3/ALDH3A2/ALDH6A1/ANAPC5/ANKLE2/ARRB1/BCKDHB/BST2/C1orf174/C8orf33/CA12/CAPN6/CASP1/CCN2/CDH11/CDH2/CDS1/CFB/CHML/CLDN4/CLDN7/COIL/COL6A2/COQ5/CRADD/CTSB/CYP1B1/DENND3/DST/ECH1/ECPAS/EEF1E1/EFEMP1/EFHD1/EGFR/EML2/ENPP1/EPB41/F11R/FBXO2/FHL1/FHOD1/FN1/FUCA1/GAA/GBP2/GCN1/GSN/HBE1/HDAC5/HMGN5/HNRNPUL1/IFIT2/IFIT3/IGFBP4/IGFBP7/ITGA3/KAT7/KHD…
TOYOTA_TARGETS_OF_MIR34B_AND_MIR34C	Genes down-regulated in HCT116 cells (colon cancer) upon expression of MIR34B or MIR34C [GeneID=407041;407042] microRNAs.	161/4363	454/21728	9.47625e-15	5.01678e-13	2.64881e-13	161	ABCF1/AFG3L2/ANAPC7/ANKLE2/ARAF/ARHGDIA/ARHGEF26/ASF1B/ATAD5/ATP2A2/AURKA/AURKB/B4GALT3/BARD1/BCCIP/BRI3BP/BRIP1/BUB1B/C6orf89/CASKIN2/CCDC93/CCNA2/CCNB1/CDCA2/CDK4/CENPE/CEP152/COLGALT1/COPS7B/CSPP1/DCLRE1C/DDX21/DHFR/DIAPH1/DIPK2A/DNM1L/EIF2S2/ESR1/FAM234B/FANCD2/FAR2/FASTKD2/FEN1/FLOT1/FOXM1/GINS3/GNPDA1/GPSM2/HASPIN/HAUS4/HAUS6/HELLS/HMGN4/HNRNPUL1/HOOK1/HSPD1/IDH3B/ILF3/ITFG2/JADE2/KAT7/KIF1…
FOSTER_TOLERANT_MACROPHAGE_DN	Class NT (non-tolerizeable) genes: induced during the first LPS stimulation and induced at equal or greater degree in tolerant macrophages.	150/4363	414/21728	1.02545e-14	5.33445e-13	2.81653e-13	150	ABTB2/ADAMTS4/ADGRG6/ADGRL2/AFF1/ALCAM/APAF1/ARF4/ATP11B/ATP9B/BCL3/BLTP1/CASP7/CDS1/CEMIP2/CGAS/CNN3/COL18A1/CP/CTNNAL1/DAAM1/DCP1A/DENND1B/DGKA/DNAJA2/ENDOD1/ENG/ENTR1/ERRFI1/ETNK1/ETV6/EZR/F11R/FEZ2/FKBP5/FLNB/FMNL2/FMR1/FOXP1/FOXP4/GBP4/GCA/GDA/GJA1/GK/GNA15/GNB4/GPSM2/GRAMD1A/GYPC/HIVEP2/HOMER1/HSPA1B/ICOSLG/IFIH1/IGSF9/IL18/INPP1/ITGB8/JAK2/KATNA1/KHDRBS1/KPNA3/LANCL2/LNPK/LRCH1/LRRFIP1/MCF…
DOUGLAS_BMI1_TARGETS_DN	Genes down-regulated in A4573 cells (Ewing's sarcoma, ESFT) after knockdown of BMI1 [GeneID=648] by RNAi.	122/4363	314/21728	1.02758e-14	5.33445e-13	2.81653e-13	122	ABHD4/ACAD9/ACSS3/ADAL/ANAPC1/APAF1/ARMCX1/ATP10D/ATP6V0D1/ATP6V1A/BCL2L13/BPGM/BST2/CCNDBP1/CD2AP/CEP57/CLCN7/CLIC2/CMTR1/COG5/COL1A2/COL3A1/COL5A2/CSNK1D/DBNL/DCAKD/DDX60L/DHX58/DSG3/ECH1/ELMOD2/ENPP1/ETNK1/FCHSD2/FRK/GNAI3/GNPDA1/GOLPH3L/HELB/HERC6/HMOX2/ICAM1/IFI35/IFIT1/IFIT2/IFIT3/IL1RAP/IREB2/IRF9/KATNAL1/M6PR/MICU1/MIF4GD/MIS18A/MOCS2/MPV17/MVP/MYEF2/N6AMT1/NAGK/NECAP1/NEU1/NFKB2/NHLRC2/N…
YAGI_AML_WITH_T_8_21_TRANSLOCATION	Genes specifically expressed in samples from patients with pediatric AML (acute myeloid leukemia ) bearing t(8;21) translocation.	138/4363	371/21728	1.12545e-14	5.78634e-13	3.05512e-13	138	ABR/ACADSB/ACOT13/ACP2/ADK/ADRM1/AGPAT2/AGXT/AK4/AKR1C3/ANKLE2/AP3B1/APOOL/APP/ARHGEF6/ARID4A/AURKA/BASP1/BCAM/BLVRA/BSG/CD2AP/CD58/CD74/CDH2/CDK14/CDK9/CDKN2D/CEP162/CLSTN1/COMT/CSNK1G2/CTSF/DDAH2/DDR1/DDT/EPB41/EPB41L2/EPCAM/ERF/ESPL1/ETHE1/ETV6/EXT2/FKBP8/GALNT1/GDE1/GLO1/GLS/GNE/GTPBP6/GYPC/HEXA/HLA-DPA1/HLA-DQB1/HLA-DRA/HLA-DRB1/HLA-DRB4/IKBKE/IL1RAP/IL27RA/ITIH1/ITM2B/JAK1/KDM3B/LGALS1/MACF…
PETROVA_ENDOTHELIUM_LYMPHATIC_VS_BLOOD_DN	Genes down-regulated in BEC (blood endothelial cells) compared to LEC (lymphatic endothelial cells).	76/4363	162/21728	1.23705e-14	6.29952e-13	3.32608e-13	76	ADGRG6/ADGRL2/AHNAK2/ALDH2/ANPEP/ANXA3/ANXA6/APBB2/ARHGDIB/ARL6IP5/ATP1B1/BASP1/BGN/CAP2/CD44/CD59/CDH2/CEP170B/CLDN7/COL1A2/COL6A1/COL8A1/ECE1/EFEMP1/ENO2/EPS8/FAP/FHL2/GBP2/GLCE/GSDME/HMOX1/ICAM1/IFI27/IGF2BP3/ISG15/ITGA5/ITGB5/LAMC2/LAMP2/LDHB/LOXL2/LTBP2/MBOAT7/MLLT11/MVP/NMT2/NRCAM/PCDH1/PDLIM4/PFKM/PFN2/PLOD1/PLOD2/PRKACB/PROCR/RCN1/RGS10/SGSH/SLC1A1/SLC3A2/SMURF2/STAT6/TACSTD2/TAGLN/TANK/T…
MITSIADES_RESPONSE_TO_APLIDIN_DN	Genes down-regulated in the MM1S cells (multiple myeloma) after treatment with aplidin [PubChem=44152164], a marine-derived compound with potential anti-cancer properties.	103/4363	250/21728	1.46161e-14	7.37284e-13	3.89278e-13	103	ACLY/ADD3/AGPAT5/ANKRD10/AP3D1/ASPM/AURKA/BICD2/BIRC5/BLM/BLTP2/BUB1/BUB1B/CAD/CAMSAP1/CASP6/CBX5/CCNA2/CCNB1/CDC7/CDT1/CHD4/CMPK1/DDAH1/DDX46/DEK/DENND1B/DEPTOR/ECT2/EDEM3/EIF2AK2/ENO2/ERCC6L/FERMT1/FOXM1/GCN1/GINS1/GMPS/GPI/HDGF/HELLS/HJURP/HNRNPR/IMPDH1/IQGAP1/KIF14/LBR/MACF1/MAGED1/MAN1A2/MCM2/MCM4/MCM5/MDN1/MELK/MKI67/NCAPG/NCAPG2/NCAPH/NFATC2IP/NSDHL/NUP205/NUP210/NUP50/OSBPL8/PALM2AKAP2/PA…
DER_IFN_GAMMA_RESPONSE_UP	Genes up-regulated in HT1080 (fibrosarcoma) cells by treatment with interferon gamma for 6 h.	44/4363	71/21728	1.50471e-14	7.48946e-13	3.95435e-13	44	ADAR/B2M/BAG1/BAK1/BBC3/BST2/C1S/COL16A1/EIF2B1/ELK4/EPS15/GBP1/HADHB/HLA-A/HLA-C/HLA-E/ICAM1/IFI16/IFI30/IFI35/IFIT2/IFIT3/IRF1/IRF9/ISG15/NAP1L1/NMI/PARP1/PLOD2/PLSCR1/PML/PPP3CA/PSMB10/PSMB8/PSMB9/PSME1/SP110/SRP9/SSBP1/STAT1/TAP1/TRIM21/TRIM26/VAT1
MULLIGHAN_MLL_SIGNATURE_2_UP	The 'MLL signature 2': genes up-regulated in pediatric AML (acute myeloid leukemia) with rearranged MLL [GeneID=4297] compared to the AML cases with intact MLL and NPM1 [GeneID=4869].	152/4363	423/21728	1.51274e-14	7.48946e-13	3.95435e-13	152	ABHD17A/ABR/ADARB1/ADCY9/AKAP9/AKR7A3/AKT2/ALAD/ALDH3A2/AP1S2/ARHGAP1/ARL6IP5/ARPC2/ATG3/BID/CAND2/CASP1/CAT/CIAO1/CLASP2/CLCN7/CNIH4/COLGALT1/COMMD4/CTSA/CTSL/DCPS/DDT/DDX49/DENND2D/DHRS7B/DNAJC1/DNPH1/EIF4EBP2/ELMO3/EML2/ENO1/ESPL1/FADD/FBP1/FLNA/FOSL2/GAA/GIT2/GLG1/GLYR1/GNS/GRK6/GRN/HEXB/HNRNPU/HNRNPUL1/HTATIP2/IGFBP7/IL10RB/IL1RN/IQCE/IQGAP1/IRAK1/ISG20L2/ISOC2/KHNYN/KIAA0930/KNOP1/KPNA1/LAM…
WP_VEGFAVEGFR2_SIGNALING_PATHWAY	VEGFA-VEGFR2 signaling pathway	156/4363	438/21728	1.62288e-14	7.96106e-13	4.20335e-13	156	ABCF2/ABL1/ACACA/ACOT9/ACTG1/ADAM10/AFDN/AMOT/ANXA1/ARF4/ARMCX1/ASCC3/ATP6V0D1/BCL2/BIRC5/BSG/CACNA2D1/CAPN2/CCDC124/CCN1/CCN2/CGNL1/CNP/CRIP2/CRK/CSRP1/CTNNB1/CTNND1/EIF2A/EIF4E/EIF4G2/ELK1/ELOA/ENG/EPB41/EPHA2/EPS15/ERN1/EZR/FADD/FARSB/FGD5/FHL2/FHOD1/FLNB/FN1/FOXO3/GAB1/GAPDH/GJA1/GPC1/GPX1/GRSF1/HBD/HDAC4/HDAC5/HSPB1/ICAM1/IDH2/IGFBP3/IGFBP7/INPP4B/INPP5K/IQGAP1/ITCH/ITGB5/KANK1/LARP7/LDHA/LM…
CREIGHTON_ENDOCRINE_THERAPY_RESISTANCE_4	The 'group 4 set' of genes associated with acquired endocrine therapy resistance in breast tumors expressing ESR1 but not ERBB2 [GeneID=2099;2064].	120/4363	309/21728	1.76756e-14	8.59196e-13	4.53646e-13	120	ABAT/ADCY9/ADD3/ADGRE5/AFAP1L2/AFF1/AK4/APEX1/APTX/ASS1/BCL2/BMPER/C1orf226/C2orf49/CA12/CADM1/CCNB1/CDV3/CELSR2/CHN1/COL5A1/COPRS/COPS9/CPE/CYB5A/CYP1B1/DLG5/DOK7/DVL2/EHMT2/ELOVL2/ELP5/FGD3/FKBP5/FLNB/FOXK2/FOXO3/FRK/FYB2/GLS/GNB4/GNPDA1/GREB1/GSTO1/HAUS6/HNMT/HSPA4/HSPB8/IGF1R/IGSF1/IL27RA/IRS2/KRTCAP3/LAMP2/LARGE1/LRIG1/LYPLAL1/MAPT/MAVS/MDH2/MED13L/METTL14/METTL5/MOCS2/MRC2/MT2A/NLN/NOS1AP/N…
GRAHAM_CML_DIVIDING_VS_NORMAL_QUIESCENT_UP	Genes up-regulated in quiescent CD34+ [GeneID=8842] cells isolated from peripheral blood of normal donors compared to the dividing cells from CML (chronic myeloid leukemia) patients.	83/4363	185/21728	1.82612e-14	8.79663e-13	4.64453e-13	83	ABCC4/ACOT7/APOBEC3B/ASPM/AURKA/AURKB/BIRC5/BRCA1/BUB1/BUB1B/CCNA2/CCNB1/CDC20/CDC7/CDK1/CEP55/CEP76/CLEC11A/DHFR/ECT2/ELP5/ESPL1/FABP5/FEN1/GGH/GINS1/GINS2/H1-2/HBD/HBG1/HSPA14/IDH2/KIF11/KIF2C/LRRC59/MCM2/MCM4/MCM5/MELK/MICAL2/MINPP1/MRPS15/NCAPG/NDC80/NT5DC2/NUDT1/OIP5/PALM2AKAP2/PBK/PDLIM1/PRDX4/PRKAR2B/PROS1/RAB31/RACGAP1/RAD51AP1/RMDN1/RPA3/RRM1/RRM2/SERPINB2/SFXN1/SHMT2/SLC7A5/SMC2/SPAG5/S…
EINAV_INTERFERON_SIGNATURE_IN_CANCER	A gene expression signature found in a subset of cancer patients suggestive of a deregulated immune or inflammatory response.	24/4363	27/21728	2.70994e-14	1.29376e-12	6.83089e-13	24	ADAR/APOBEC3G/BRD3/BST2/CMTR1/EIF2AK2/IFI30/IFI35/IFI44/IFI44L/IFIT1/IFIT3/IRF9/ISG15/LY6E/MORC3/MX1/OAS1/OAS2/RXRA/SP100/SP110/STAT1/UBE2L6
SENGUPTA_NASOPHARYNGEAL_CARCINOMA_UP	Genes up-regulated in nsopharyngeal carcinoma relative to the normal tissue.	118/4363	304/21728	3.0398e-14	1.43448e-12	7.5739e-13	118	ADH5/ANKRD22/ANLN/ARHGAP8/ASAP1/ASCC3/ATP11C/BRIP1/BST2/BUB1B/C6orf141/CALD1/CCNA2/CD14/CDC7/CDH11/CDK1/CENPE/CENPK/CEP55/CHI3L1/CHN1/CKAP4/COL15A1/COL1A1/COL1A2/COL3A1/COL4A1/COL4A2/COL5A1/COL5A2/COL8A1/DDX60/DIAPH3/DOCK7/DPY19L1/ECT2/ERAP1/FBN1/FERMT1/FKBP5/FMNL2/FN1/GBP1/GINS1/GJA1/GLS/GORAB/HAUS6/HELLS/HNRNPLL/IDH1/IFIH1/IKBIP/INPP4A/KIF11/KIF23/KNL1/LAMB1/LAMC1/LLPH/MANEA/MASTL/MCM4/MCMBP/ME…
HOSHIDA_LIVER_CANCER_SUBCLASS_S3	Genes from 'subtype S3' signature of hepatocellular carcinoma (HCC): hepatocyte differentiation.	107/4363	266/21728	3.05836e-14	1.43448e-12	7.5739e-13	107	ACADSB/ACADVL/ACO1/ACOX2/ACSL1/ACY1/ADH4/ADH6/ADK/AGL/AGXT/AKR1C1/ALAS1/ALDH1A1/ALDH1B1/ALDH2/ALDH3A2/ALDH4A1/ALDH6A1/ALDH7A1/ALPL/ANXA6/ARHGEF12/ARSA/ASS1/ATOX1/AZGP1/BDH1/BLVRB/BTD/C1R/C1S/C4A/CAT/CD14/CFB/CGREF1/COL18A1/CP/CPS1/CRABP1/CTSO/CYB5A/ECHS1/EGFR/EHHADH/EPHX1/FAH/FH/GCHFR/GGH/GOT2/GSTO1/GSTZ1/HAAO/HGD/HMOX2/HSD17B10/HSD17B4/IDH2/IDH3A/IFIT1/IQGAP2/ISG15/ITIH1/ITPR2/LONP1/LPIN1/LPIN2/…
WANG_LMO4_TARGETS_DN	Genes down-regulated in MCF7 cells (breast cancer) engineered to conditionally express LMO4 [GeneID=8543] by a Tet Off system.	134/4363	361/21728	3.28848e-14	1.529e-12	8.07296e-13	134	AATF/ABCF2/ACBD3/ACSL3/AFF4/AKAP9/AP3B1/ATP11C/ATP6AP1/ATP6V1C1/ATP6V1H/AURKA/B2M/BBX/BST2/C17orf49/CAPZA2/CCDC127/CDC37L1/CDR2/COBLL1/COG5/COG6/CTNND1/DAGLB/DAPP1/DDX20/DDX27/DDX46/DDX60/DIABLO/DKC1/DTX3L/DUSP23/EHMT1/EIF4G3/EIF5B/EPC1/EVL/EXOC6/FEZ2/FHL2/FKBP7/FXR1/GPKOW/GTF3C3/H1-2/HEATR6/HLA-B/HMGCS1/HOOK2/HSPB8/HYCC2/IFIH1/IFITM3/INPP4B/IQGAP1/IRF9/IRGQ/ITCH/KNOP1/LARS1/LRRC41/LYRM2/MACC1/MB…
ACEVEDO_NORMAL_TISSUE_ADJACENT_TO_LIVER_TUMOR_DN	Genes down-regulated in normal tissue adjacent to liver tumor, compared to the normal liver samples.	132/4363	354/21728	3.43022e-14	1.58116e-12	8.34833e-13	132	AARS1/ABHD10/ABHD6/ACADSB/ACAT2/ACTG1/ADH4/ADH6/AGPAT2/AKR7A3/ALDH7A1/ALPL/ATP1B1/ATP5PO/BCL2L13/BET1L/CADM1/CAPN6/CBS/CDK9/CEMIP2/CLDN3/CLPP/CMAS/CNDP2/COQ10B/CTSB/DECR2/DHRS1/DIAPH1/ENDOG/ENTR1/EVL/F10/FASN/FKBP4/FMO3/FN3KRP/FUOM/GOT2/GPD1/GPT2/GTF3A/HAAO/HAGH/HMGCS1/HSD3B7/IGFBP4/KHDRBS3/KPNA1/LDLR/LONP1/LPIN2/LTBR/MACROD1/MANF/MAOA/MAT1A/MEPCE/MGRN1/MICU1/MLLT3/MRPL22/MRPS18A/MRPS26/MVK/NAA38…
MCBRYAN_PUBERTAL_TGFB1_TARGETS_UP	Pubertal genes up-regulated by TGFB1 [GeneID=7040].	77/4363	168/21728	3.94825e-14	1.80438e-12	9.52695e-13	77	ACADVL/ADAM10/APLP2/ATP1A1/BASP1/BPGM/CA8/CALD1/CAP1/CCN1/CD14/CDH11/CEMIP2/CHD4/CNN3/COL16A1/COL7A1/COL8A1/COMT/CP/CRK/CYB561/CYB5R3/CYTH1/DLAT/DPYSL3/ECM1/EHD1/EPB41L2/FABP5/FHL1/FMR1/FN1/FOXP1/GFRA1/GJA1/GSN/GUSB/HDLBP/HK1/HSPG2/LTF/MARCKSL1/MFGE8/MMP2/NRIP1/OGFR/PCOLCE/PICALM/PLOD2/PRKACB/PTK2B/PTPN14/PTPRK/RAB17/RAB5C/SERPINB5/SFPQ/SIRPA/SLC2A1/SMARCA1/SNTB2/ST14/TAGLN/TGFBR1/TGM2/TIMP2/TJP2…
HELLER_HDAC_TARGETS_UP	Genes up-regulated in at least one of three multiple myeloma (MM) cell lines by TSA [PubChem=5562].	121/4363	317/21728	5.87712e-14	2.66313e-12	1.4061e-12	121	AASS/ABAT/ABHD17A/ACACA/ACSL3/ADAM15/ADARB1/ADCY9/AKAP12/AKR1C3/ALDH4A1/ALDOC/ANKZF1/APLP2/ARG2/ASMTL/ATG4B/ATP13A2/ATP6V0D1/BIRC5/BLTP1/BLVRB/BMP2K/CDC20/CDC37/CDKN2D/CENPE/CEP131/CGREF1/CRIP2/CRK/DDAH2/DHRS2/DOCK6/DOCK9/DPM3/ENPP2/FDXR/FER/FGFR4/FHL1/FN1/FTCD/FTL/G6PD/GLCE/GLYR1/GNS/GPSM2/GRN/GSN/GSTM4/HBA1/HLA-DPA1/HLA-DRB1/HLA-DRB4/HPSE/HSPA2/IFIT1/IFT122/ISG15/KDM5B/KHK/LIMA1/LLGL2/LPCAT3/MA…
LINDGREN_BLADDER_CANCER_CLUSTER_1_DN	Down-regulated genes whose expression profile is specific to Custer I of urothelial cell carcinoma (UCC) tumors.	138/4363	378/21728	6.10009e-14	2.74094e-12	1.44719e-12	138	ABCF2/ACOT7/ACSF2/ACSL1/ADAM15/AKAP12/ALAS1/ANXA6/APIP/APOBEC3B/ASAP1/AURKA/BID/BIRC5/BLVRB/BPGM/BRCA1/BUB1/CACUL1/CASP6/CCN1/CCNB1/CDC25B/CDC7/CDCA2/CDK1/CDK9/CDT1/CENPE/CHAF1B/CIT/CLDN4/COL15A1/COL18A1/COL4A2/COL5A2/CTNNBL1/CTSA/DAB2/DAG1/DBI/DLGAP4/E2F1/EFNA1/ENO2/EPHX1/EXO1/FAM83D/FBLN2/GCN1/GFOD1/GINS2/GNL3L/GSTM2/GSTM4/HDGF/HMGCS1/HMOX1/HSD3B7/HSPD1/IDH2/IDO1/ILF3/KIF11/KIF14/KIF23/KIF2C/KI…
SCHAEFFER_PROSTATE_DEVELOPMENT_6HR_DN	Genes down-regulated in the urogenital sinus (UGS) of day E16 females exposed to the androgen dihydrotestosterone [PubChem=10635] for 6 h.	161/4363	463/21728	6.54004e-14	2.91413e-12	1.53863e-12	161	ABLIM1/AFF3/AHNAK/AKTIP/ALDH1A1/ALYREF/ANXA9/APP/ARHGAP29/ARHGDIA/ARID4A/ATP1B1/BCKDHA/BLTP2/BSDC1/BTBD2/C1orf116/C5orf24/CABLES2/CALD1/CAMK1D/CANX/CASP7/CAT/CD2AP/CDC27/CDC37L1/CDK14/CDK2/CDK5RAP2/CEMIP2/CEP170B/CHD4/CHD9/CLDN7/CNN2/CNPY2/CSRP1/CXADR/CXXC1/DAGLB/DCTN4/DDX6/DEK/DENND2B/DNAJC1/DNAJC2/DNLZ/DNMT3A/EMC1/ENPEP/EPCAM/FAT4/FKBP4/FRAS1/GNAI2/GOLGA4/GOLIM4/GON4L/GPC1/GPD2/GRN/GTF2H3/GYPC/…
SOTIRIOU_BREAST_CANCER_GRADE_1_VS_3_UP	Up-regulated genes whose expression correlated with histologic grade of invasive breast cancer tumors: comparison of grade 1 vs grade 3.	72/4363	154/21728	7.58789e-14	3.35309e-12	1.7704e-12	72	APOBEC3B/ASPM/AURKA/AURKB/BIRC5/BLM/BOLA2/BUB1/BUB1B/CCNA2/CCNB1/CCT5/CDC20/CDCA3/CDK1/CDK2/CENPE/CENPI/CEP55/DSN1/E2F1/ECT2/ESPL1/EXO1/FEN1/FOXM1/GINS1/GMPS/GTPBP4/HJURP/HMCES/ITCH/KIF11/KIF14/KIF2C/KIFC1/LMNB1/MARS1/MCM2/MCM3/MCM4/MELK/MIS18A/MKI67/NCAPG/NCAPG2/NCAPH/NDC80/NUDT1/OIP5/PIMREG/PLK1/PSMA7/QPRT/RACGAP1/RRM2/SHMT2/SLC7A5/SPAG5/TIMELESS/TMPO/TOMM70/TOP2A/TPX2/TRIP13/TROAP/TTK/TXN/UBE2…
KOBAYASHI_EGFR_SIGNALING_24HR_DN	Genes down-regulated in H1975 cells (non-small cell lung cancer, NSCLC) resistant to gefitinib [PubChem=123631] after treatment with EGFR inhibitor CL-387785 [PubChem=2776] for 24h.	102/4363	253/21728	1.02413e-13	4.48854e-12	2.3699e-12	102	ACOX2/ASF1B/ASPM/AURKA/AURKB/BARD1/BIRC5/BLM/BRCA1/BUB1/BUB1B/CCNA2/CCNB1/CDC20/CDCA3/CDK1/CDK2/CDT1/CEP55/DHFR/DSN1/E2F1/ECT2/EEF1E1/ENO2/ERCC6L/ESPL1/EXO1/FABP5/FAM111A/FEN1/GINS1/GINS2/GINS3/GPSM2/HELLS/HJURP/HSPA14/KIF11/KIF14/KIF23/KIF2C/LMNB1/MCM2/MCM3/MCM4/MCM5/MCM7/MELK/MKI67/NAP1L1/NCAPG/NCAPG2/NCAPH/NDC80/NOLC1/OASL/PARP2/PBK/PIMREG/PLK1/PNN/POLA1/POLA2/PRIM1/PSMC3IP/PUS7/RACGAP1/RAD51A…
TONKS_TARGETS_OF_RUNX1_RUNX1T1_FUSION_MONOCYTE_UP	Genes up-regulated in monocytes by RUNX1-RUNX1T1 [GeneID=861;862] fusion.	87/4363	203/21728	1.1117e-13	4.83272e-12	2.55162e-12	87	AKR1C3/APLP2/APOE/ARG2/ARHGEF12/ATP1B3/C1QBP/CAVIN1/CBS/CDC123/CKB/COL1A2/DAG1/DDR1/DDX24/DKC1/DLAT/ECHS1/ECI2/EHD2/EIF3B/EPS8/FAM136A/FERMT2/FLNB/GBP1/GDF15/GFOD1/GLRX3/GOSR2/GTPBP4/HERC5/HOMER1/HOMER3/HSPB1/HSPD1/IFI44/IFI44L/IFIT1/IFRD2/ISG15/KANK2/LAPTM4B/LGALS9/LY6E/MDH2/MT2A/MX1/MYBBP1A/MYOF/NAP1L1/NES/NHP2/NOLC1/NR2F6/OAS1/PES1/PFKM/PLS3/PPFIBP1/PPME1/PSMB5/PTDSS2/PUS1/PWP1/PXDN/QPRT/RGCC/…
OISHI_CHOLANGIOMA_STEM_CELL_LIKE_DN	Genes under-expressed in stem cell-like cholangiocellular carcinoma	108/4363	274/21728	1.14325e-13	4.90212e-12	2.58827e-12	108	AEBP1/AGR2/ALDH2/ALOX5/ARHGAP17/ARRB1/ATP2A3/BACH1/BDH1/BGN/BST1/CACNA2D1/CAVIN3/CCN2/CDYL/CEP170B/CHPF/CIB1/CLIC3/CNN2/COL3A1/COL5A1/COL5A2/COL6A2/CRYBG1/CYP1B1/DGKA/ECE1/ECM1/EFEMP1/EFNB1/EMILIN1/EPHA2/FABP1/FAP/FBN1/FKBP10/GNA15/GSTP1/GTF3A/H1-3/HSPG2/IFI27/IGF2BP3/INPP1/ITGB6/KLF5/LIMA1/LRP1/LSP1/LTBP4/MAP3K5/MAPK3/MARCKSL1/MFAP2/MISP/MLXIP/MT2A/MTHFD2/MUC1/MUC5B/MX2/NAB1/NIBAN1/NPDC1/NUCB2/P…
CAIRO_HEPATOBLASTOMA_UP	Genes up-regulated in hepatoblastoma samples compared to normal liver tissue.	90/4363	213/21728	1.15089e-13	4.90212e-12	2.58827e-12	90	ACACA/ACLY/ACSS3/AKR1C3/ALCAM/ANGEL2/ANKRD27/ASAP2/BCAM/BRD3/CAP2/CBX5/CBX6/CD46/CDC23/CDK4/CETN2/CKAP4/CKB/CLMN/COL15A1/COQ8A/CS/CYP51A1/DLG5/EHMT2/EPCAM/FASN/FDPS/FXR1/GJA1/GLUL/GORASP2/GREB1/GSTA4/HMGCS1/HMGN4/HSP90AB1/HSPA2/HSPB1/IMPDH2/KDM3B/KDM5B/LAMC1/MAGED1/MAGED2/MAP3K4/MARCKS/MAVS/MCAM/MCM3/MFF/MINPP1/MLEC/MPZL1/NAP1L1/NSDHL/OBSL1/PALLD/PAPSS1/PDXK/PDZK1/PEG10/PFKM/POMK/PPP1R2/PRKD1/PRU…
HSIAO_HOUSEKEEPING_GENES	Housekeeping genes identified as expressed across 19 normal tissues.	143/4363	399/21728	1.15517e-13	4.90212e-12	2.58827e-12	143	AARS1/ABLIM1/ACTB/ACTG1/ANXA11/ANXA2/APEX1/APLP2/ARAF/ARF4/ARHGAP1/ARHGDIB/ARPC2/ATOX1/ATP5F1C/ATP5PB/B2M/C1QBP/CANX/CAP1/CAPN2/CAPZA1/CAST/CD74/CETN2/CHKB/COMT/COPS6/COX4I1/CST3/CTNNB1/CYB5R3/DDT/DHPS/DSTN/ECHS1/EEF1A1/EEF1G/EIF4G2/ENO1/ESD/EZR/FHL1/FKBP4/FLNA/FTH1/FTL/FUCA1/GAPDH/GDI2/GLUL/GPS1/GSTO1/GSTP1/GUSB/HINT1/HLA-A/HLA-B/HLA-DPA1/HLA-DQB1/HLA-DRA/HLA-E/HMGN2/HNRNPL/HSP90AB1/HSPB1/HSPD1/…
WANG_SMARCE1_TARGETS_UP	Genes up-regulated in BT549 cells (breast cancer) by expression of SMARCE1 [GeneID=6605] off a retroviral vector.	114/4363	295/21728	1.17821e-13	4.96055e-12	2.61912e-12	114	ACAN/ALDH1L2/ALDH6A1/ANKRD44/ATL3/ATP10D/ATP11C/ATP8B1/ATP9A/BCAM/BCAT1/BICD1/BTD/C1S/CA12/CADM1/CALD1/CCDC71L/CD109/CD55/CEMIP2/CGNL1/CHI3L1/COL12A1/COL15A1/COL1A1/COL3A1/COL5A1/COL6A3/COL8A1/COPS8/CPE/CYBRD1/DAB2/DCN/DENND2B/DIP2B/DIRAS1/DPYD/DPYSL3/DSG2/EEIG1/ETV6/FAP/FHL2/FKBP7/FN1/FRAS1/FRY/GSN/IFIT2/IFIT3/IGFBP4/IGFBP5/IQGAP2/ITGB5/ITGB8/LIMA1/LNPK/LPCAT2/LRRFIP1/LUM/MAN2A1/MAP1B/MARCKS/MAT…
RODWELL_AGING_KIDNEY_UP	Genes whose expression increases with age in normal kidney.	170/4363	500/21728	1.24582e-13	5.20423e-12	2.74778e-12	170	A2M/AATF/ADGRE5/ADGRG1/AEBP1/ALOX5/ANXA2/APRT/ARHGAP1/ARHGDIB/ARHGEF6/ARVCF/ASAP1/ASNS/C15orf48/C1R/C1S/C4A/CANX/CASP1/CCDC88A/CCM2/CD14/CDH11/CFB/CHPF2/CLDN3/CMTM3/COL14A1/COL15A1/COL1A1/COL1A2/COL3A1/COL5A1/CORO1A/CORO7/CXCL14/CXorf38/DOCK11/DPCD/DPP3/DTX3L/FBN1/FDXR/FEZ2/FHOD1/FKBP15/FN1/FNBP1/GABRP/GASK1B/GFRA1/GGT5/GNB4/GPNMB/GPX8/GRN/HLA-A/HLA-B/HLA-DPA1/HLA-DQB1/HLA-DRA/HLA-DRB1/HLA-E/HLA-…
TAKEDA_TARGETS_OF_NUP98_HOXA9_FUSION_3D_UP	Genes up-regulated in CD34+ [GeneID=947] hematopoetic cells by expression of NUP98-HOXA9 fusion [GeneID=4928;3205] off a retroviral vector at 3 days after transduction.	81/4363	184/21728	1.34298e-13	5.56658e-12	2.9391e-12	81	ALDH1A1/ATP1B1/BMP2K/BST2/CCDC71L/CMPK2/DDX60/DDX60L/DMXL2/DST/DTX3L/EIF2AK2/FRAS1/GBP1/GBP3/GLYATL2/HELZ2/HERC5/HERC6/IDO1/IFI16/IFI27/IFI35/IFI44/IFI44L/IFIH1/IFIT1/IFIT2/IFIT3/IFIT5/IGFBP4/INPP4B/IRF7/IRF9/ISG15/ITGB8/KIAA0513/KIF13A/KLF5/LGALS3BP/LOX/LY6E/MAP7/MLLT3/MTCL1/MVP/MX1/MX2/NCOA7/OAS1/OAS2/OAS3/OASL/OFD1/OSBPL6/PARP10/PARP12/PARP14/PARP9/PHACTR4/PTPN13/QPRT/RAB27B/RIGI/RNF213/RPS6KA…
PILON_KLF1_TARGETS_UP	Genes up-regulated in erythroid progenitor cells from fetal livers of E13.5 embryos with KLF1 [GeneID=10661] knockout compared to those from the wild type embryos.	169/4363	497/21728	1.45453e-13	5.98261e-12	3.15875e-12	169	A2M/ACOX2/ACTB/AEBP1/AK4/ALCAM/ALDOC/AMOT/ANK3/ARHGAP29/ASAP1/ASB1/ATP5IF1/BGN/BMP2K/BPGM/C1GALT1/C1S/C2CD3/C2orf49/CALD1/CAP2/CCNT1/CD59/CDH2/CDSN/CEP76/CFB/CHAC2/CLASP2/COL11A1/COL14A1/COL18A1/COL1A1/COL1A2/COL2A1/COL3A1/COL4A1/COL5A2/COL6A2/CTNNAL1/CXADR/DAAM1/DAB2/DCN/DENND2B/DEPTOR/DLAT/DNAJA4/DNAJB2/DNM1L/EPB41L5/EPS15/ETNK1/EXOC6/EXOG/FBN2/FBXO9/FECH/FERMT2/FKBP10/FN1/FOXO3/FTSJ1/GCLM/GINS…
WINNEPENNINCKX_MELANOMA_METASTASIS_UP	Genes from the 254-gene classifier which were up-regulated in melanoma patients with a reported distant metastasis within 4 years.	74/4363	162/21728	1.52418e-13	6.2212e-12	3.28473e-12	74	ANLN/ARF4/ASPM/AURKA/BIRC5/BUB1/C8orf33/CCNB1/CCT5/CDK1/CEP55/CHTOP/CMSS1/CNN3/CREM/CTNNAL1/DHFR/DTYMK/ECT2/EEPD1/EXO1/FAM98A/FERMT2/GINS2/GMPS/GPN3/HSPA4/HSPD1/HTRA2/IPO7/IWS1/KIF11/KIF2C/KIRREL1/MCM4/MELK/MRPS5/MTERF3/NANS/NCAPG/NCAPG2/NCAPH/NCBP1/NDC80/NUDCD1/NUF2/OLA1/PHF14/PLOD2/PRIM2/PSMC3IP/PWP1/RACGAP1/RBMX/RPA3/RRM2/RSRC1/SHCBP1/SMARCA5/SMC2/SPAG5/SPC25/SRP19/TARS1/TCOF1/TIMELESS/TK1/TOP…
BLANCO_MELO_RESPIRATORY_SYNCYTIAL_VIRUS_INFECTION_A594_CELLS_UP	Genes up-regulated in RSV (A549 cells, MOI: 2, 24hpi)	111/4363	286/21728	1.76703e-13	7.15781e-12	3.77925e-12	111	ANPEP/AOX1/APOL2/APOL3/ARG2/B2M/BST2/C15orf48/C1S/C3/CA13/CASP1/CD55/CDCP1/CDH3/CFB/CMPK2/COL15A1/CPM/CRYBG1/DCLK1/DDX60/DDX60L/DHX58/DTX3L/ENTPD7/ERAP2/GBP1/GBP2/GBP3/GBP4/GK/HELZ2/HERC5/HERC6/HSPA1B/HSPA6/HSPB8/ICAM1/IDO1/IFI16/IFI44/IFI44L/IFIH1/IFIT1/IFIT2/IFIT3/IL1RAP/IRF1/IRF7/ITGA5/KIAA1217/KLF4/LAMA4/LAMC2/LAP3/LDLR/MAP2/MX1/MX2/NIBAN1/NID2/NIPAL1/OAS1/OAS3/OASL/P4HA1/P4HA2/PARP10/PARP12/…
KAAB_FAILED_HEART_ATRIUM_DN	Genes down-regulated in atria of failing hearts (DCM and ICM) compared to healthy controls.	69/4363	147/21728	1.95893e-13	7.87548e-12	4.15817e-12	69	ABCB6/ACOT13/ACOX2/ACTB/ADRM1/APP/BLVRB/CD59/CDC16/CNN3/COL15A1/DAAM1/DDX21/DGUOK/FKBP9/G3BP2/GDE1/GPC4/GSTM3/GSTP1/GTF3A/HDGF/HINT1/HNRNPL/IFITM3/ITM2B/LAPTM4A/LDHA/LGMN/MAP2K1/MCM3/MLEC/MPST/MYH10/NME2/NPTN/OPTN/PAFAH1B1/PDCD6/PGM1/PIR/PRDX1/PSMA3/PSMB1/PSMB3/PSMB4/PSMB5/PSMD9/RAB9A/RBP1/RPA1/SDF2/SERPINA3/SLC39A14/SLC9A6/SMARCA1/SPARCL1/ST3GAL1/TAGLN/TGFBR3/TPM2/TSC22D1/TXN/UBA3/UBE3C/VAPB/VAT…
JINESH_BLEBBISHIELD_VS_LIVE_CONTROL_DN	Genes down-regulated in blebbishields compared to control RT4 live cells	117/4363	308/21728	2.24485e-13	8.95762e-12	4.72952e-12	117	ACY1/ALDH7A1/AMOT/ANXA2/ASS1/ATP1B1/BCL2/BID/BPGM/C15orf48/C17orf49/C1orf116/C3/CA12/CALD1/CAMK1D/CASP1/CAT/CCNB1/CD44/CD74/CFB/CHMP3/COPG2/CRTAP/CTNNB1/CTSB/DENND11/DPYSL3/DTX3L/DUSP23/ENSA/ENTPD3/F11R/FERMT1/GBP2/GBP4/GNG12/GSDME/HARS2/HERC5/HLA-A/HLA-B/HLA-DRA/HNMT/HPRT1/IFI27/IFI35/IFI44/IFI44L/IFIT1/IFIT2/IFIT3/IFITM3/IGF1R/IKBKE/ILF3/IPO7/IRF9/LAMC2/LCN2/LGALS8/LGMN/LYN/LYPLAL1/MARCKSL1/MAR…
REACTOME_METABOLISM_OF_NUCLEOTIDES	Metabolism of nucleotides	52/4363	97/21728	2.51044e-13	9.94318e-12	5.24989e-12	52	ADAL/ADK/ADSS1/ADSS2/AGXT2/AK4/AK6/APRT/CAD/CMPK1/CTPS2/DCK/DCTD/DCTPP1/DGUOK/DNPH1/DPYD/DPYS/DTYMK/ENTPD3/ENTPD4/ENTPD5/ENTPD6/ENTPD7/GDA/GLRX/GMPR2/GMPS/HPRT1/IMPDH1/IMPDH2/ITPA/NME2/NME3/NT5C2/NT5C3A/NUDT1/NUDT9/PFAS/PPAT/RRM1/RRM2/SAMHD1/TK1/TK2/TXN/TYMP/TYMS/UCKL1/UMPS/UPP1/XDH
LI_AMPLIFIED_IN_LUNG_CANCER	Genes with increased copy number that correlates with increased expression across six different lung adenocarcinoma cell lines.	80/4363	183/21728	2.99043e-13	1.17572e-11	6.20769e-12	80	ADGRG1/AKR1C1/APRT/ATP1B1/BGN/CANX/CCT5/CD46/CDH1/CKAP4/CLDN4/COL11A1/COL1A1/COL1A2/DDOST/DENND2B/EEF1A2/ENO1/GFUS/GPI/HAX1/HDGF/HSP90B1/HSPB1/HSPD1/IDH2/IGFBP2/IGFBP3/KPNA4/LAPTM4B/LCN2/LDHA/LDHB/LGALS3BP/LTF/MAGED1/MARCKSL1/MCL1/MSLN/MUC1/NME2/NQO1/P4HB/PDCD6/PFN2/PGD/PLP2/POSTN/PRDX1/PRDX4/PSMB4/PSMD8/RPL13/RPL7/RPS2/RPS21/S100P/SFN/SLC22A18/SLC7A5/SPINT1/SPINT2/SPP1/SSR4/STAT1/SYNGR2/TALDO1/T…
WINTER_HYPOXIA_METAGENE	Genes regulated by hypoxia, based on literature searches.	98/4363	243/21728	3.0305e-13	1.18278e-11	6.24495e-12	98	ALDH1A1/ALDH1A3/ALDOC/ANGPTL4/ANXA1/ANXA2/ANXA5/CA12/CA9/CALD1/CDK1/CDKN1B/COL5A1/COL5A2/CP/DKC1/EDN2/EFNA1/ENG/ENO1/ENPEP/ERRFI1/FABP5/FKBP4/FN1/FTL/GAPDH/GBE1/GLRX/GPI/HBP1/HK1/HLA-DQB1/HMOX1/HMOX2/HSP90B1/HSPD1/ICAM1/IFI27/IGFBP2/IGFBP3/IGFBP5/IRF6/ITGA5/LDHA/LDHB/LGALS1/LONP1/LOX/LRP1/MAP4/MMP2/MMP7/MPI/MUC1/NFKB1/NFKB2/NR3C1/P4HA1/P4HA2/PDK3/PFKFB4/PFKL/PGM1/PLAUR/PLOD2/PNN/PPAT/PSMA3/PSMD9/…
JOHNSTONE_PARVB_TARGETS_2_UP	Genes up-regulated upon overexpression of PARVB [GeneID=29780] in MDA-MB-231 cells (breast cancer) cultured in 3D collagen I and 3D Matrigel only.	68/4363	145/21728	3.08344e-13	1.19472e-11	6.30799e-12	68	ACTB/ACTG1/AGPAT2/AIF1L/AKR1C1/ALDH1A3/APLP2/ARHGDIA/B2M/BASP1/BSG/CAVIN1/CD74/CLPTM1L/CORO1B/DDX60/DLGAP4/ECM1/EEF1A1/EEF1A2/EMB/EPHX1/ERGIC3/FASN/FLNA/G6PD/GFOD1/GNAI2/GREB1/GSTM3/HLA-A/HLA-B/HLA-DPA1/HLA-DRB1/IFI27/IFIT1/IFIT2/IFIT3/IGFBP4/ISG15/LSR/LY6E/MAMDC2/NCOA7/NDUFB1/OASL/OGDH/OTUB1/PCOLCE2/PLEK2/PPP1R9B/PTPA/RAB29/RPL5/S100A11/SBNO2/SCAMP4/SLC4A2/SPTAN1/TGFB1/TLN1/TPP1/UAP1L1/UBE2L6/US…
SWEET_LUNG_CANCER_KRAS_UP	Genes up-regulated in the Kras2LA mouse lung cancer model with mutated KRAS [GeneID=3845].	164/4363	482/21728	3.15366e-13	1.21314e-11	6.40524e-12	164	AASS/ACLY/ADGRG1/ADSS1/ALDOC/ANK3/APEX1/ARG2/ATOX1/ATP11A/ATP1A1/ATP5F1C/ATP6V0C/ATP6V0D1/ATP6V1C1/AXIN1/BASP1/BRD7/BSG/BST1/C17orf49/CA8/CAMSAP1/CD14/CD44/CD74/CHD4/CHI3L1/CKMT1A/CLDN3/CLDN7/CNDP2/COL15A1/COL18A1/CTSA/CTSB/CYB5R1/CYB5R3/DSC2/EHMT2/ELOVL1/ENO1/EPCAM/ERRFI1/F10/FAM3C/FASN/FBP2/FKBP4/FMR1/FUCA1/G6PD/GAPDH/GARS1/GFUS/GJA1/GLRX/GNE/GNS/GPI/GRHPR/HDLBP/HEXA/HIBADH/HLA-DRA/HLA-DRB1/HM1…
FUJII_YBX1_TARGETS_DN	Genes down-regulated in MCF-7 cells (breast cancer) after knockdown of YBX1 [GeneID=4904] by RNAi.	83/4363	193/21728	3.22981e-13	1.23356e-11	6.51305e-12	83	ASF1B/ASPM/BAG2/BPGM/BRCA1/BRIP1/BUB1B/CASP2/CCT5/CDC23/CDK2/CDT1/CENPK/COL2A1/CRISPLD1/DHFR/DTYMK/EIF4EBP2/ERCC8/EXO1/FABP5/FANCD2/FEN1/FLNA/FOXM1/GINS2/HDLBP/HELLS/HNRNPL/IL1RAP/IREB2/KBTBD6/KIF11/KIF23/LMNB1/MASTL/MCM2/MCM3/MCM4/MCM5/MCM7/MDM1/MELK/METTL3/MGAT4A/MLLT11/NCAPG2/NCAPH/NCBP2/ODF2/OIP5/OXCT1/PHKB/PLPBP/POLA2/PRIM1/PRKAR2B/PRPF40A/PTK2/RRM1/RRM2/SH3RF1/SHCBP1/SLC25A19/SLC25A32/SLC26…
LIU_CMYB_TARGETS_UP	Genes up-regulated in MCF-7 cells (breast cancer) by overexpression of CMYB [GeneID=4602] off adenovirus vector.	74/4363	164/21728	3.2948e-13	1.24945e-11	6.59698e-12	74	ABTB2/ACOT7/ADD3/AGA/AK4/AKAP1/ALDH7A1/ASRGL1/ASS1/BSPRY/CA12/CA8/CASP6/CTNNAL1/DHRS2/ECE1/EFHD1/EPHX1/ETFDH/FABP5/FHL2/FOSL2/GLRX/GREB1/GSTM3/HBA1/HIGD2A/HSPA12A/IDS/IGFBP4/ISG20/ISYNA1/LNPEP/MAPK3/MARK2/MT2A/NAB2/NCOA1/NQO1/NUCB2/NUDT1/NUMA1/OAT/PACS2/PCOLCE2/PCTP/PDCD4/PDK2/PEBP1/PHLPP1/PRKAR2B/PRLR/PTBP3/PXDN/RAB11FIP1/RETREG2/RNGTT/RRM2/SAP30/SERPINA3/SH2D4A/SLC1A4/SPG7/STK17A/TACC2/TGFBI/TM…
ENK_UV_RESPONSE_EPIDERMIS_UP	Genes up-regulated in epidermis after to UVB irradiation.	113/4363	296/21728	3.91861e-13	1.47555e-11	7.79074e-12	113	ACTL6A/ALDH1A3/ANAPC2/ANGPTL4/ANP32A/ANXA3/APEH/AR/ARHGDIB/BCL3/CAPN2/CDC20/CDH3/CHKB/CMAS/COPS7B/CPNE1/CTSB/CTSL/CYB5R2/DPP3/DSC2/DSG2/EHF/EHMT2/ELAC2/ENTPD3/ESPL1/FDXR/FLNA/FTH1/GCLM/GRK6/GSTO1/HEXIM1/HOMER3/HP1BP3/HPSE/IDH3A/IFITM3/IL6ST/IRF7/LSR/M6PR/MANF/MAP3K20/METTL3/MMS19/MRPS7/MX1/MYLK/NME3/NME6/NMT1/OASL/PDHB/PDLIM7/PHB1/PIN4/PITPNC1/PKP2/PLCD1/PLSCR1/PLXNB1/POLR3G/PRIM1/PROCR/PSIP1/PSM…
HOFFMANN_LARGE_TO_SMALL_PRE_BII_LYMPHOCYTE_UP	Genes up-regulated during differentiation from large pre-BII to small pre-BII lymphocyte.	70/4363	152/21728	4.20422e-13	1.57203e-11	8.30013e-12	70	AARS1/ABR/ACY1/ANLN/ANP32A/AURKA/AURKB/BRCA2/BUB1/CBX5/CCNA2/CCNB1/CDC20/CDCA3/CDK1/CENPE/CENPL/CHAF1B/CIT/COIL/CRIP2/DCTPP1/ECT2/EIF2AK2/ENO1/FAM111A/FEN1/GSN/HAUS6/HELLS/HJURP/HLA-DRB1/IDE/KIF22/KIF23/KIF2C/KIFC1/KIN/LDHA/MELK/MKI67/MTHFD2/MYEF2/NCAPH/NCAPH2/NDC80/NEDD4/NT5DC2/PIH1D1/POLA1/PSMC3/RACGAP1/RBL1/RPA1/RRM1/RRM2/SLC29A1/SMC2/SMC4/SNX2/SPDL1/STIM1/TK1/TMPO/TOP2A/TRIP13/TTK/UBE2C/UBE2T…
SANSOM_APC_MYC_TARGETS	Genes down-regulated after double Cre-lox knockout of both APC and MYC [GeneID=324;4609] in small intestine.	97/4363	241/21728	4.61042e-13	1.71194e-11	9.03884e-12	97	ABCB8/ABCC10/ACP3/ARHGEF12/ATP2A3/BCAS3/CCSER2/CFAP410/COLGALT1/COMMD9/CXXC1/DAG1/DDX49/DHRSX/DKC1/DNM1L/DNMBP/DOCK9/EPB41/FADS3/FAM83G/FEM1B/FHOD1/FMR1/FOXM1/GEMIN5/GTPBP3/HOMER1/HSP90AB1/HSPBAP1/IMPACT/IMPDH2/INTS1/KPTN/LARGE2/LDAH/LDB1/LFNG/LHPP/MCCC2/MCM3/MCM7/MDN1/MVK/MYBBP1A/NBEAL2/NDST1/NELFA/NFKB2/NHP2/NOL9/NUB1/OGFOD1/OGFR/OPLAH/OTUB1/OXR1/PHGDH/PIAS4/PMM1/POFUT1/POLA2/PRPF19/PRRC2C/PSMB…
SANA_RESPONSE_TO_IFNG_UP	Genes up-regulated in five primary endothelial cell types (lung, aortic, iliac, dermal, and colon) by IFNG [GeneID=3458].	44/4363	76/21728	4.68932e-13	1.72923e-11	9.13013e-12	44	APOL2/APOL3/ATP6V0A4/BST2/C1S/CASP1/CD74/DDX60/DTX3L/GBP1/GBP3/GBP4/HLA-A/HLA-B/HLA-C/HLA-DPA1/HLA-DQB1/HLA-DRB1/HLA-DRB4/HLA-E/HSD17B11/IDO1/IFI35/IFI44L/IFIH1/LAP3/LGALS3BP/LGALS9/MX1/OAS1/OAS2/PARP14/PARP9/PPP3CA/RABL3/RNF213/SAMD9L/SAMHD1/SEPTIN4/SERPING1/STAT1/TRIM22/UBE2L6/WARS1
BOQUEST_STEM_CELL_CULTURED_VS_FRESH_UP	Genes up-regulated in cultured stromal stem cells from adipose tissue, compared to the freshly isolated cells.	149/4363	428/21728	5.08187e-13	1.85763e-11	9.80809e-12	149	A2M/ABCC4/ACAN/ACLY/ADAM10/ADH1B/ADH1C/AEBP1/AKAP13/AKR1C1/ALCAM/ANGPTL4/ANO1/APOE/APOL3/ARHGDIB/ASNS/ASPM/BAX/BST2/CAPN6/CBS/CD44/CDH2/CDK1/CEP55/CHI3L1/CLIC2/CLIC3/CLMN/COL11A1/COL14A1/COL15A1/COL18A1/COLEC12/CPE/CYP1B1/DCLK1/DCN/DDAH1/EGFR/EIF2S2/ELOVL2/EMC1/ENG/ENPEP/ERAP1/ESR1/F10/FHL2/FMO3/FN1/FRMD4B/G6PD/GBP2/GDF15/GFPT1/GGT5/GLS/GPNMB/GSDME/GSN/HBA1/HLA-DPA1/HNRNPM/HSPA1B/HSPA6/IARS1/IFI4…
KAAB_HEART_ATRIUM_VS_VENTRICLE_DN	Genes down-regulated in the ventricles of healthy hearts, compared to atria.	103/4363	262/21728	5.10701e-13	1.85763e-11	9.80809e-12	103	ABLIM1/ACADVL/ACSL3/ADH5/AFG3L2/AK4/ALAS1/ALDOC/ARIH2/ASS1/ATP1B1/ATP5F1C/AUH/AZGP1/BCKDHA/BDH1/BUD23/C1QBP/CAP2/CAPN2/CDH2/CHN1/COA1/COQ9/CPVL/CRADD/CXADR/CYB5A/CYB5R1/DLD/DPYSL4/ECH1/ECHS1/ELAC2/FH/FHL2/GAB1/GBE1/GCAT/GLUD2/GOT2/GPC1/H1-2/HADHA/HEBP2/IDH2/IDH3B/IFI27/ITGA9/LARP4B/LDAF1/LDHB/LMO7/LYRM1/MAOB/MAP3K5/MAP4/MCCC2/MRPL33/NDRG4/NDUFA9/NDUFS1/NDUFS2/NDUFS3/NDUFS7/OGDH/OPA1/OXA1L/PARP1/P…
BLUM_RESPONSE_TO_SALIRASIB_UP	Selected genes up-regulated in response to the Ras inhibitor salirasib [PubChem=5469318] in a panel of cancer cell lines with constantly active HRAS [GeneID=3265].	98/4363	245/21728	5.46457e-13	1.97426e-11	1.04239e-11	98	AARS1/ACBD3/ANXA7/ARF4/ASNS/AZI2/BACH1/BAK1/BCAT1/BLVRB/CANX/CBS/CD55/COG5/COX7A2L/CTSL/DCTD/DDX10/DNAJA3/DNAJC1/ECH1/EIF2S2/ENTPD6/ESRRA/FAM3A/FEM1B/FOXO3/GARS1/GFPT1/GLG1/GOLGA4/GOLGA5/GOLGB1/GOSR2/GOT1/HSP90B1/HSPA13/IARS1/INPP1/ISG20/KPNA4/LAPTM4A/LRP1/MARS1/MTHFD2/MYO5A/NAMPT/NAPG/NARS1/NINJ1/NOP53/NPC1/NSMAF/P4HB/PHGDH/POLI/PSEN1/PSMD8/PTX3/QSOX1/RAB22A/RAB32/RAD50/RALA/RELB/RNF14/RRAGC/RSL…
MISSIAGLIA_REGULATED_BY_METHYLATION_UP	Genes up-regulated in PaCa44 and CFPAC1 cells (pancreatic cancer) after treatment with decitabine [PubChem=451668], a DNA hypomethylating agent similar to azacitidine [PubChem=9444].	61/4363	125/21728	5.66798e-13	2.03401e-11	1.07393e-11	61	ACSS1/ARF4/ARL6IP5/ATOX1/ATP1B1/BST2/CCS/CD55/CDC123/COL1A1/CTSB/CTSL/DNAJB2/GRN/GSN/HLA-E/IFI44L/IFIT1/IGFBP3/ISG15/ISG20/KDM2A/LCN2/LDAF1/LGALS9/LGMN/LY6E/MAGEC1/MAP2K3/MELTF/MFGE8/MMP15/MX2/NEU1/OAS1/OAS2/P4HA2/PISD/PLAUR/POLD4/PON2/PRDX5/PSAP/PSEN1/QPRT/RAB9A/S100P/SDC4/SOD2/SP110/SPINT1/SQSTM1/STAT1/TACSTD2/TAP1/TIMP1/TNFAIP2/TRIM21/TXNIP/UBE2L6/USP9X
PHONG_TNF_RESPONSE_NOT_VIA_P38	Genes whose expression changes in Calu-6 cells (lung cancer) by TNF [GeneID=7124] were not affected by p38 inhibitor LY479754.	125/4363	341/21728	6.65432e-13	2.37204e-11	1.25241e-11	125	ABR/ABTB2/ADARB1/ADGRE5/ANKLE2/ARRB1/ATP1B1/BCL3/BID/BSDC1/CA12/CADM1/CALD1/CD58/CDCP1/CDKN1B/CEBPB/CLIP2/COL6A1/COL6A2/CROT/CRYBG1/CSNK1G2/CXADR/CYB561/DHRS2/DNAJC10/DNMBP/ECE1/EFNA1/EGFR/EHD1/EML2/EPHA2/FKBP4/FLOT1/FNBP1/GBP1/GBP2/GCHFR/GPRC5C/HIVEP2/HLA-A/HLA-B/HSP90B1/HSPA1B/HSPB8/HTRA2/ICAM1/IKBKE/IL6ST/INPP4B/IRF1/IRS2/JAK1/KCNAB2/LAMC2/LDLR/LOXL2/LRIG1/MANF/MAP2K1/MAP2K3/MEGF9/MID1/MMP2/MT…
KEGG_AMINO_SUGAR_AND_NUCLEOTIDE_SUGAR_METABOLISM	Amino sugar and nucleotide sugar metabolism	31/4363	44/21728	7.11206e-13	2.51842e-11	1.3297e-11	31	CMAS/CYB5R1/CYB5R3/FCSK/FPGT/GALK1/GALK2/GFPT1/GFUS/GMDS/GMPPA/GMPPB/GNE/GNPDA1/GNPDA2/GNPNAT1/GPI/HEXA/HEXB/HK1/MPI/NAGK/NANP/NANS/PGM1/PGM2/PGM3/PMM1/PMM2/UGDH/UGP2
MOSERLE_IFNA_RESPONSE	Top 50 genes up-regulated in ovarian cancer progenitor cells (also known as side population, SP, cells) in response to interferon alpha (IFNA).	25/4363	31/21728	7.18784e-13	2.52606e-11	1.33373e-11	25	CMPK2/DDX60/DDX60L/GBP1/HERC5/IFI16/IFI44/IFI44L/IFIH1/IFIT1/IFIT2/IFIT3/IFIT5/MX1/OAS1/OAS2/OASL/RIGI/RSAD2/SAMD9/SAMD9L/STAT1/TRIM22/USP18/ZC3HAV1
CHIANG_LIVER_CANCER_SUBCLASS_PROLIFERATION_UP	Top 200 marker genes up-regulated in the 'proliferation' subclass of hepatocellular carcinoma (HCC); characterized by increased proliferation, high levels of serum AFP [GeneID=174], and chromosomal instability.	78/4363	179/21728	7.2281e-13	2.52606e-11	1.33373e-11	78	ANLN/ARHGAP18/ARID3A/ASPM/ASRGL1/ATP1A1/AURKA/AURKB/BARD1/BCAT1/BIRC5/BUB1B/CCNA2/CCNB1/CDC20/CDC7/CDK1/CENPE/CENPK/CEP55/CKAP4/CMTM3/DDR1/ECT2/FEN1/FMNL2/FOXM1/G6PD/GPD1L/HELLS/HJURP/IGF2BP3/KIF11/KIF14/KIF23/KIF2C/LAMB1/LMNB1/MAPK13/MARCKS/MARCKSL1/MCM2/MKI67/MTMR2/NCEH1/NDC80/NT5DC2/NUF2/OIP5/P3H4/PAG1/PBK/PLBD1/PLP2/PM20D2/RACGAP1/RAD51AP1/S100P/SASS6/SELENOM/SHCBP1/SLC16A3/SLC1A5/SLC39A10/SM…
MONNIER_POSTRADIATION_TUMOR_ESCAPE_DN	The postradiation tumor escape signature: genes down-regulated in tumors from irradiated stroma vs those from non-irradiated stroma.	136/4363	382/21728	8.11626e-13	2.81803e-11	1.48789e-11	136	ABHD13/ACSL3/ACSS2/AK4/AMOT/ANP32A/AOX1/APIP/APOOL/ARHGAP12/ARHGAP29/BCL2/BLVRA/BUB1/C15orf48/C5orf24/CAST/CAT/CCN1/CCN2/CEP162/CEP41/CHML/CLN5/CLYBL/CNOT6L/COASY/COG4/COL5A2/COL6A1/COL6A3/COMMD6/CP/CPT1A/CRYZ/CRYZL1/CTSO/CYBRD1/DCBLD1/DMAC2L/DNPEP/DYNLT3/ENPP1/EPB41L2/ERRFI1/FAM111A/FBXO6/FLOT1/FRK/GBP2/GGH/GLT8D1/GMPPA/GRHPR/GRN/GSN/HEBP1/HEXB/HJURP/HLTF/HPF1/HSCB/HTATIP2/IDH1/IFI30/ISG20/ITGB5…
DOANE_RESPONSE_TO_ANDROGEN_DN	Genes down-regulated in MDA-MB-453 cells (class A ER(-) [GeneID=2099] breast cancer) after exposure to the androgen R1881 [PubChem=13766].	97/4363	243/21728	8.29099e-13	2.86013e-11	1.51012e-11	97	AKAP9/ANXA6/ANXA9/APOBEC3B/ARG2/ARHGAP35/ARVCF/BRIP1/CASP7/CDK1/CDYL/CKB/CYBRD1/DCLK1/DHFR/DST/EEF1A2/ENO2/EPB41L2/EPB41L4A/EPS8/ERF/EVL/FBLN1/GASK1B/GPC1/HEATR6/HELLS/HERC6/HLA-A/HP1BP3/IDH2/IFI30/IFITM3/IFT122/IGFBP2/IGFBP3/IGFBP5/KHK/LPCAT4/LPIN2/LTBP1/MARCKS/MCAM/MCM4/MCM5/MED13L/OBSL1/PALLD/PDE6D/PDZRN3/PEX5/PHC1/PLEKHA6/PLOD2/PLSCR1/PLXND1/PRDM2/PRKACA/PRRC2C/PSIP1/PSMB8/PTPN14/PYCARD/RBMS1…
LIU_SOX4_TARGETS_DN	Genes down-regulated in LNCaP cells (prostate cancer) by overexpression of SOX4 [GeneID=6659] and up-regulated by its RNAi knockdown.	116/4363	310/21728	9.24498e-13	3.16878e-11	1.67308e-11	116	ABHD17A/ACY1/ADGRG1/AMACR/ANKLE2/APLP2/ARFGEF3/ARIH2/ATP6AP1/ATP9B/BAG6/BICD2/CDK16/CDK2/CHEK2/CHFR/CHKB/CPT1A/DBI/DDT/DLAT/DOCK1/EHF/ENO1/ENPP4/ERI3/ETV6/FAM83H/FECH/FEM1B/GAA/GMPR2/GNL3L/GPI/GRB7/GRN/GTF3C2/HDLBP/HNRNPU/IRF9/ITGB1BP1/ITPK1/ITPR3/KCTD15/KDM6A/LDHA/LONP1/LPCAT3/MAP3K4/MAP4/MAPT/MECP2/MELTF/MICAL3/MMS19/MRPS12/MTHFD1L/MTMR3/MVK/NDUFS7/NME2/NME3/NOL7/NOLC1/NSUN5/NUP58/OPA1/PAFAH1B1…
WU_CELL_MIGRATION	Genes associated with migration rate of 40 human bladder cancer cells.	79/4363	183/21728	9.36377e-13	3.18905e-11	1.68378e-11	79	AGR2/AHNAK2/AKAP12/AKR1C1/AKR1C3/ARHGAP29/ARHGDIB/ASAH1/BST2/CCN1/CD55/CDH1/CDH3/CLDN4/CLDN7/COL18A1/COL4A1/COL4A2/COL6A2/CRYBG1/CXADR/DYNLT3/EEF1A2/EFEMP1/EHF/EPB41L2/EPCAM/EPS8/ERAP2/FABP5/FBLN1/FN1/GALNT1/GJA1/GLUL/GRAMD2B/GSTM3/IGFBP3/IGFBP7/KLF5/LAD1/LAMA3/LIMA1/LOXL2/MAOA/MAP1B/MAPK13/MT2A/MTUS1/PALM2AKAP2/PIR/PPL/RAB31/S100A14/S100A2/S100P/SACS/SFN/SH3YL1/SIRPA/SLC27A2/SMURF2/SPINT1/SQOR/S…
DURCHDEWALD_SKIN_CARCINOGENESIS_DN	Genes down-regulated upon skin specific knockout of FOS [GeneID=2353] by cre-lox in the K5-SOS-F mice (express a constitutively active form of SOS1 [GeneID=6654] in the skin).	103/4363	265/21728	1.17278e-12	3.9689e-11	2.09553e-11	103	ADARB1/AFF4/AHCYL2/ALDH1A3/ANK3/APLP2/ARID3A/ASAP1/ATF7IP/ATP2C1/B4GALT1/BCAR3/CADM1/CAST/CASTOR2/CAT/CCDC88A/CD44/CDC40/CHI3L1/CMTM4/COBLL1/COMMD10/CTNND1/DAPK2/DDX49/DDX6/DEGS2/DIP2B/DOCK1/DSG3/ENTR1/EPS8/ESD/FAM83G/FARSB/FCHSD2/FHOD1/FMN1/GBA1/GIT2/GJB6/HMGCS1/HMOX1/HOMER3/HOOK1/IRS2/KDM5B/KIAA0513/KIF1B/KLF3/LAMA3/LARP4B/LETMD1/LGALS3BP/LRRC57/MACF1/MAGED2/MAP3K20/MED13/MYH9/NAA80/NPLOC4/NRIP…
GINESTIER_BREAST_CANCER_20Q13_AMPLIFICATION_DN	Genes down-regulated in metastatic breast cancer tumors having type 2 amplification in the 20q13 region; involves MYBL2, STK6 and ZNF217 [GeneID=4605;6790;7764]	79/4363	184/21728	1.32055e-12	4.41311e-11	2.33007e-11	79	ACE/AKAP13/ANKLE2/ARHGAP17/BAG6/BTAF1/CCDC77/CCDC93/CHTOP/COG3/CYTH1/DAPK2/DENND11/DHX16/DOCK7/DPH7/ECHDC1/EHMT2/ENGASE/EPM2AIP1/GRAMD4/GRIPAP1/HINT1/HNRNPH3/HSPBAP1/ITFG2/ITPR3/KDM4A/KIFC1/MADD/MBD4/MCM3/MCM5/MKI67/MLXIP/MON2/MYO9B/NSUN5/OFD1/PABPN1/PASK/PHACTR4/PLXND1/PML/PNN/POGLUT1/PSPC1/PUM1/QSOX2/QTRT2/RAPGEF1/RBM26/RPS6KA1/SBNO2/SFPQ/SLC15A4/SLC18B1/SLC23A2/SMC4/SNAPC4/ST14/SUPT20H/TAPBP/T…
YAO_TEMPORAL_RESPONSE_TO_PROGESTERONE_CLUSTER_17	Genes co-regulated in uterus during a time course response to progesterone [PubChem=5994]: SOM cluster 17.	79/4363	184/21728	1.32055e-12	4.41311e-11	2.33007e-11	79	ACTB/ARF4/BAG1/BPGM/C8orf82/CAPN2/CDK4/CENPB/CKB/CLPB/CMBL/CMPK1/COPS6/COQ7/CYB5R1/DDOST/DDT/DDX54/DLGAP4/DNAJC19/DPP3/ERCC3/EVL/EXOC7/FUCA1/GCLM/GOSR2/GRPEL1/GSTP1/HMGCS1/HSD17B12/HSD17B4/IFI35/IMPDH2/MARCKSL1/MDH2/MRPL58/MRPS12/MRPS15/MRPS7/NAA10/NAP1L1/NDUFB9/NDUFS3/NR2F6/PARL/PC/PDAP1/PSMA7/PSMB6/PSMD8/PUF60/RPS6KA4/RXYLT1/SAE1/SERPINA1/SLC39A4/SMAP1/SRSF9/STARD7/TALDO1/TGFB1I1/TMEM109/TMEM16…
PAL_PRMT5_TARGETS_UP	Genes up-regulated in NIH-3T3 cells (fibroblast) after knockdown of PRMT5 [GeneID=10419] by RNAi.	85/4363	204/21728	1.37834e-12	4.57764e-11	2.41694e-11	85	ANAPC5/APEX1/AURKB/C1R/CASP8AP2/CAVIN3/CDC20/CDK4/CETN2/COL6A2/CPNE1/CPT1A/CSTF3/CTPS2/CYP1B1/DOCK7/ECH1/ECHS1/ECT2/EHMT2/EIF4G2/EVL/FKBP4/FMR1/GCAT/GJA1/GSDME/GSTZ1/GUSB/HAUS3/HAUS6/HELLS/HMGN2/HNRNPL/HSPA4/ILF3/IPO4/IRAK1/KIF11/KIF23/LARP7/MAP4/MARCKS/MCM2/MCM4/MKI67/NAA38/NCAM1/NCBP2/NDE1/NDUFB8/NFKB1/NNT/NUP88/PBRM1/PDCD6IP/POSTN/PRIM1/PRIM2/PROS1/PSIP1/PSMB5/PSMC3/PSMD6/PTOV1/PTPRK/RACGAP1/R…
KEGG_LYSOSOME	Lysosome	59/4363	121/21728	1.41379e-12	4.66637e-11	2.46379e-11	59	ACP2/AGA/AP1M2/AP1S2/AP1S3/AP3B1/AP3D1/AP4B1/AP4E1/AP4M1/AP4S1/ARSA/ARSB/ASAH1/ATP6AP1/ATP6V0A4/ATP6V0C/ATP6V0D1/ATP6V1H/CLN5/CTSA/CTSB/CTSF/CTSL/CTSO/ENTPD4/FUCA1/GAA/GBA1/GGA1/GGA2/GLA/GLB1/GNPTAB/GNS/GUSB/HEXA/HEXB/IDS/IDUA/LAMP1/LAMP2/LAPTM4A/LAPTM4B/LGMN/M6PR/MCOLN1/MFSD8/NEU1/NPC1/PLA2G15/PPT1/PSAP/SGSH/SMPD1/SORT1/SUMF1/TCIRG1/TPP1
IVANOVA_HEMATOPOIESIS_EARLY_PROGENITOR	Genes in the expression cluster 'Early Progenitors Shared': up-regulated in hematopoietic progenitors from adult bone marrow and from fetal liver.	153/4363	449/21728	1.72507e-12	5.65886e-11	2.98782e-11	153	AARS1/ABCC4/ABHD11/ABL2/AK4/ALDH7A1/ALKBH1/ANKLE2/ARL2/ARSB/ASRGL1/B3GALT6/B4GALT4/BCKDHA/BCKDHB/BCL2/BCOR/BFSP2/BRI3BP/CAND1/CCDC22/CDK4/CHML/CLUH/COMMD7/CRYZL1/CSRP1/CTNNBL1/DAPP1/DCTD/DDX28/DDX31/DEPTOR/DLAT/DTNBP1/ECHDC3/ELP6/EMILIN1/ESD/EXOG/FPGS/FYTTD1/GALK2/GATB/GGCT/GLB1/GMDS/GMPS/GNA15/GNB4/GNPNAT1/GNPTAB/GOPC/GORASP2/GSTM4/GSTO1/GTPBP10/HDHD2/HERC6/HIBADH/HIF1AN/IDH2/ILF3/ING5/KIF21A/KL…
DITTMER_PTHLH_TARGETS_UP	Genes up-regulated in MDA-MB-231 cells (breast cancer) after knockdown of PTHLH [GeneID=5744] by RNAi.	56/4363	113/21728	2.2418e-12	7.30907e-11	3.85911e-11	56	ANXA1/ANXA11/ANXA5/ANXA7/ARF4/ATP10D/ATP1A1/ATP5IF1/B4GALT3/BSG/CAPZA2/CDC25B/CDCA3/CDCP1/CDK1/COL4A2/COL6A1/CTNNB1/ECM1/FAT1/FLOT1/GNAI3/GRHPR/HADHA/HAX1/HSD17B11/KDM5B/LAMP1/LTBP1/MARCKS/MFN2/NPTN/NUCB1/OSBPL9/PAIP1/PEG10/POLD3/POLI/POLR3C/PPM1B/RAB22A/RAB8A/SFPQ/SGPL1/STK39/TBC1D8/TIMM17A/TIMP3/TNIP1/TPI1/TSC22D1/TYMS/UBE2C/UROD/USP1/USP15
CHEMNITZ_RESPONSE_TO_PROSTAGLANDIN_E2_UP	Genes up-regulated in CD4+ [GeneID=920] T lymphocytes after stimulation with prostaglandin E2 [PubChem=5280360].	67/4363	147/21728	2.40577e-12	7.79614e-11	4.11628e-11	67	AFAP1L2/ANAPC1/ASF1B/ASMTL/ASPM/ATP6V1C1/AURKA/BARD1/BIRC5/BRIP1/BUB1/BUB1B/CCNB1/CENPE/CHD1L/GEMIN5/GMPS/GRAMD1A/HJURP/IQGAP3/KNL1/KPTN/LMNB1/MAP3K20/MCM4/MKI67/MLLT11/MTA3/MTHFD2/MZT2A/NCAPG/NCAPH/NES/NOP16/NSMAF/NUP210/PCBD1/PIMREG/PIP4P2/POLR3D/PWWP2A/RBIS/RFTN1/RIOX2/RPIA/RRM2/SAE1/SH3KBP1/SHMT2/SLC16A1/SLC39A14/SLC7A1/SMC4/SPAG5/SPDL1/TGFB1I1/TGS1/TK1/TOP2A/TPD52/TPX2/TRIM28/TTK/UBE2C/UHRF1…
RODWELL_AGING_KIDNEY_NO_BLOOD_UP	Genes whose expression increases with age in normal kidney, excluding those with higher expression in blood.	90/4363	223/21728	2.65037e-12	8.50789e-11	4.49208e-11	90	A2M/AATF/ADGRG1/AEBP1/ANXA1/ANXA2/ARHGAP1/ASNS/ATL3/C1R/C1S/C3/C4A/CAVIN1/CDH11/CFB/CKAP4/CLDN3/COL14A1/COL15A1/COL1A1/COL1A2/COL3A1/COL5A1/COL6A3/CTTNBP2NL/CXCL14/CYFIP1/DPCD/DPP3/FBN1/FEZ2/FHL1/FN1/GABRP/GFRA1/GGT5/GPNMB/GPX8/HEXB/HOMER3/ISLR/ITGB6/ITM2C/ITPR3/KIRREL1/LTF/LUM/MAP4/MCAM/MFGE8/MGLL/MICALL2/MMP7/MTHFD1L/MYOF/P4HB/PAM/PDIA4/PGM2L1/PKIB/PROM1/PRUNE1/PXDN/RBP1/RFTN1/RNF213/RPN1/SERPI…
KINSEY_TARGETS_OF_EWSR1_FLII_FUSION_DN	Genes down-regulated in TC71 and EWS502 cells (Ewing's sarcoma) by EWSR1-FLI1 [GeneID=2130;2314] as inferred from RNAi knockdown of this fusion protein.	122/4363	336/21728	2.65723e-12	8.50789e-11	4.49208e-11	122	A2M/ABAT/AFF1/AJUBA/AKR1C1/AKR1C3/ALDH1A1/ARHGAP29/BAIAP2/CCN1/CCS/CD59/CHPF/COL1A1/COL3A1/COL5A1/COL5A2/COL7A1/COLEC12/CRABP1/CST3/DAB2/DCLK1/DDAH1/DST/ECE1/EFNA1/ENPP2/FBN1/FBXL20/FKBP9/FLNB/FMNL2/FN1/FNDC3B/FRMD6/GAB2/GMPPA/GNS/GPNMB/GRN/GSN/HBP1/HDAC5/HEXA/HLA-E/IGFBP5/IGFBP7/ISG15/ITM2C/KIAA1217/LAMA4/LAMB2/LAMC1/LGALS3BP/LIMA1/LMO7/LNPEP/LOX/LRRFIP1/LTBP3/MAGED1/MAN2A1/MAP2/MARCKS/MEF2D/MFS…
DEBIASI_APOPTOSIS_BY_REOVIRUS_INFECTION_UP	Genes up-regulated in HEK293 cells (embryonic kidney) at 6 h, 12 h or 24 h after infection with reovirus strain T3A (known as a strong inducer of apoptosis).	112/4363	300/21728	2.69996e-12	8.59325e-11	4.53714e-11	112	ABRAXAS2/ANXA1/ATF1/BACH1/BNIP1/BRAP/BRCA1/BST2/CAP2/CAPZA2/CCN1/CCN2/CD2AP/CD55/CDC27/CEBPB/CEP43/CREM/CRK/DHRS2/DNAJB6/DNAJC2/DYRK1A/EIF2B5/EIF4E/FHL2/FXR1/GBP1/GINS1/GNAQ/GPN1/IFI16/IFI27/IFI35/IFI44/IFI44L/IFIT3/IFIT5/IFITM3/IREB2/IRF7/IRF9/ISG15/ISG20/ITCH/KIN/KRR1/MAP3K1/MAP4K5/MCL1/MED13L/MID1/MKLN1/MX2/NECAP1/NEK7/NF1/NLE1/NMI/NRIP1/NUP58/OAS1/OAS2/OASL/OGFR/OTUD4/PDCL/PDE4D/PIR/PITPNB/PL…
GOLDRATH_ANTIGEN_RESPONSE	Genes up-regulated at the peak of an antigen response of naive CD8+ [GeneID=925;926] T-cells.	130/4363	366/21728	3.12429e-12	9.88497e-11	5.21915e-11	130	ACOT7/AHNAK/ALAD/ALCAM/ANLN/ANXA1/ANXA2/ARHGAP21/ASF1B/ASPM/ATP5IF1/AURKA/AURKB/BIRC5/BRCA1/BUB1/C3/C6orf89/CAPN2/CASP1/CBX5/CCDC50/CCNA2/CCNB1/CD44/CD74/CDC20/CDCA3/CDK1/CISD1/CRMP1/CRYBG1/CST3/CYFIP1/DBI/DHRS1/DOCK5/DSTN/ECH1/ECT2/ERRFI1/FEN1/FHL2/GAPDH/GCAT/GGH/GLRX/GNPDA1/GSTO1/H1-2/HASPIN/HAUS6/HBD/HLA-DRB1/HLA-E/HMGN2/HPF1/HSPA2/IFI30/IFITM3/IQGAP3/ITM2B/ITSN1/KIF11/KIF22/KIF2C/LGALS1/LMNB1…
SATOH_COLORECTAL_CANCER_MYC_UP	Metabolic related genes that showed positive correlation with MYC expression in CRC tissues	45/4363	82/21728	3.38809e-12	1.06565e-10	5.62653e-11	45	AGK/ALDH1B1/ASNS/ATR/CAD/CDK4/DTYMK/ENO1/ENOPH1/GLO1/GMPS/GNPDA1/GNPNAT1/GPI/HPRT1/IMPDH1/LDHB/MTHFD1L/MTHFD2/PFAS/PFKM/PNPT1/POLA1/POLA2/POLR3H/PPAT/PPT1/PRIM1/PYCR1/PYCR2/RPIA/RRM1/SHMT2/SLC19A1/SLC25A19/SLC25A32/SLC39A6/SLC4A2/SLC7A1/SLC7A5/SLC7A6/TST/TYMS/UCKL1/UMPS
REACTOME_CDC42_GTPASE_CYCLE	CDC42 GTPase cycle	69/4363	155/21728	4.47438e-12	1.3991e-10	7.38707e-11	69	ABR/ARHGAP1/ARHGAP17/ARHGAP21/ARHGAP27/ARHGAP29/ARHGAP31/ARHGAP35/ARHGDIA/ARHGDIB/ARHGEF12/ARHGEF16/ARHGEF26/ARHGEF5/ARHGEF6/BAIAP2/CHN1/DAAM1/DEF6/DIAPH3/DNMBP/DOCK10/DOCK11/DOCK6/DOCK7/DOCK8/DOCK9/ECT2/FGD1/FGD3/FMNL1/FMNL2/FNBP1/GIT1/GIT2/IQGAP1/IQGAP2/IQGAP3/ITSN1/KCTD3/LBR/MCF2L/MYO9B/NGEF/OPHN1/PAK2/PAK4/PAK6/PIK3R1/PIK3R2/PLD1/PLEKHG4/PLEKHG4B/RACGAP1/RALBP1/SH3PXD2A/SHKBP1/SNAP23/SRGAP1/S…
LU_AGING_BRAIN_UP	Age up-regulated genes in the human frontal cortex.	101/4363	263/21728	4.52306e-12	1.40609e-10	7.42402e-11	101	ACTL6A/ADD3/AFF1/AHCYL2/AHNAK/ALDH4A1/AMOT/ANXA3/ANXA5/BCL2/CALD1/CAST/CBS/CHSY1/CLIC2/CSRP1/CYP1B1/DDR1/DNASE1L1/DPYSL3/EFEMP1/EFHD1/ELOVL2/FADS1/FERMT2/FGFR3/GAB2/GJA1/GNE/GNG12/GREB1/GSN/HBA1/HEBP2/HEPH/HNRNPH3/HSPA2/IFI16/IQGAP1/IRF7/ITPRID2/KANK1/LAMP2/LPIN1/LRIG1/LTBP1/MAOA/MAP3K5/MT2A/MYOF/NEBL/NEK7/NPC1/NT5C2/NXT2/OFD1/PALLD/PARVA/PCF11/PDE4DIP/PDLIM5/PHLPP1/PICALM/PIK3C2A/PLOD2/PLXNB1/PO…
BENPORATH_ES_1	Set 'ES exp1': genes overexpressed in human embryonic stem cells according to 5 or more out of 20 profiling studies.	133/4363	379/21728	4.72815e-12	1.46135e-10	7.71579e-11	133	AASS/ALPL/ANGEL2/AP1M2/AURKB/BIRC5/BUB1/BUB1B/C1QBP/CBS/CBX5/CCNA2/CCNB1/CDC20/CDK1/CDT1/CEBPZ/CHEK2/CKMT1A/COBL/CRABP1/CRMP1/CXADR/DCLK1/DDX21/DEK/DHFR/DIAPH2/DLG3/DNAJB6/DNMT3A/DSG2/ECT2/EPCAM/EPHA1/ERCC6L/FABP5/FEN1/FKBP5/FXR1/G3BP2/GINS2/GINS4/GJA1/GLDC/GNPTAB/GPC4/HELLS/HOMER1/HPS3/HSPA4/HSPD1/IDO1/IGF2BP3/ILF3/INTS13/ITPR3/KAT7/KIF2C/LARGE2/LARP7/LGALS8/LRIG1/LSR/M6PR/MAN2A1/MAP7/MARS1/MAT2…
YOSHIMURA_MAPK8_TARGETS_DN	Genes down-regulated in vascular smooth muscle cells (VSMC) by MAPK8 (JNK1) [GeneID=5599].	127/4363	357/21728	4.91196e-12	1.50944e-10	7.96967e-11	127	ABAT/ABTB2/ACACA/ACSL1/ACTG1/AHNAK/ALAS1/ALDH3A2/ANKFY1/ANKIB1/AP1S3/APLP2/APP/ARL10/ASF1B/ATP5PO/ATP6V1B2/ATP7A/BCL7B/BSG/C1R/CLCN7/CNN3/COL11A1/CSNK1G2/CST3/CYP51A1/DBI/DCLK1/DDOST/DNAJA2/EHMT2/EIF2B5/ELOB/ERN1/FDPS/FHL2/FN1/FRK/FUCA1/GCLM/GOLGA1/GPD2/GRHPR/HADHB/HMGCS1/HNMT/HOOK1/HSPA1B/IDE/IGFBP5/IL6ST/JAK2/KIF11/LBR/LDLR/LGALS8/LTBP2/LYSMD3/MAP2/MAP2K1/MDH2/MFN2/MPZL1/NEO1/NF1/NMT1/NOLC1/NPR…
MUELLER_PLURINET	Genes constituting the PluriNet protein-protein network shared by the pluripotent cells (embryonic stem cells, embryonical carcinomas and induced pluripotent cells).	111/4363	299/21728	5.11155e-12	1.5618e-10	8.24612e-11	111	AATF/ANAPC1/ANP32A/ANXA2/ANXA3/APEX1/APOE/AURKA/AURKB/BAG6/BAK1/BCCIP/BCL2/BIRC5/BLM/BUB1B/CASP6/CCNA2/CCNB1/CDC7/CDK1/CDT1/CEBPZ/CENPE/CHEK2/COIL/COPS6/CXADR/DCTPP1/DHFR/DIAPH1/ELAC2/EPPK1/ERCC5/EXO1/EXOSC7/FAM136A/FBP1/FEN1/GMPS/GOT2/GRB7/HPRT1/HSP90AB1/HSPA14/HSPA2/HSPD1/KAT7/LRIF1/MCM2/MCM3/MCM4/MCM5/MNAT1/MRE11/MRM3/MRPS12/MYBBP1A/NACC1/NLE1/NOLC1/NTAQ1/NUDT1/NUP50/PARP1/PASK/PFN1/PHB1/PHC1/…
RUIZ_TNC_TARGETS_DN	Genes down-regulated in T98G cells (glioblastoma) by TNC [GeneID=3371].	65/4363	143/21728	5.91061e-12	1.79568e-10	9.48102e-11	65	ASF1B/AURKB/BARD1/BIRC5/BLM/CCNA2/CD44/CDK1/DCTPP1/DDAH1/DHFR/DKC1/E2F1/EFEMP1/EGFR/EIF2S1/EXO1/FAM111A/FEN1/FHL2/FOXM1/GINS1/GINS2/GINS3/HJURP/KIF2C/MCM2/MCM3/MCM4/MCM5/MCM7/MELK/MICAL2/MYOF/NCAPG2/NMT2/NXN/OGFRL1/OIP5/PALM2AKAP2/PBK/POP7/PRIM1/RAD51AP1/RFTN1/RFWD3/RRM2/RRP7A/SERPINB2/SH3BP4/SHCBP1/SLC7A1/SLC7A5/SPC25/SPDL1/THBS1/TMPO/TPM1/TRIP13/TUBB6/TYMS/UBE2C/USP1/ZWILCH/ZWINT
WP_METABOLIC_REPROGRAMMING_IN_COLON_CANCER	Metabolic reprogramming in colon cancer	30/4363	44/21728	6.3855e-12	1.929e-10	1.01849e-10	30	ACLY/ACO2/ENO1/FASN/FH/G6PD/GAPDH/GLS/GOT2/GPI/IDH2/IDH3A/LDHA/MDH2/PDHA1/PDHB/PFKL/PGD/PPAT/PSPH/PYCR1/PYCR2/RPIA/SHMT2/SLC16A3/SLC1A5/SLC2A1/TALDO1/TIGAR/TKT
REACTOME_M_PHASE	M Phase	142/4363	415/21728	7.69197e-12	2.31061e-10	1.21998e-10	142	AKAP9/ANAPC1/ANAPC2/ANAPC5/ANAPC7/ANKLE2/AURKB/BANF1/BIRC5/BUB1/BUB1B/CCNB1/CDC16/CDC20/CDC23/CDC27/CDK1/CDK5RAP2/CENPE/CENPH/CENPI/CENPK/CENPL/CEP131/CEP152/CEP192/CEP250/CEP41/CEP43/CEP57/CEP76/CETN2/CHMP2A/CHMP3/CHMP4C/CHMP6/CLASP2/CSNK1D/CSNK1E/DCTN1/DCTN3/DSN1/EMD/ENSA/ERCC6L/ESPL1/GORASP2/HAUS2/HAUS3/HAUS4/HAUS5/HAUS6/HAUS7/KIF18A/KIF23/KIF2C/KNL1/LBR/LMNB1/LPIN1/LPIN2/LPIN3/MAPK3/MAPRE1/MA…
HOLLERN_EMT_BREAST_TUMOR_DN	Genes that that have low expression in mammary tumors of epithelial-mesenchymal transition (EMT) histology.	58/4363	122/21728	8.26246e-12	2.46812e-10	1.30314e-10	58	AP1M2/ARHGEF16/BSPRY/CCDC120/CDCP1/CDH1/CDH3/CELSR2/CKMT1A/CLDN3/CLDN4/CLDN7/CLIC3/CXADR/DDR1/DENND2D/DSC2/DSG2/EHF/ELMO3/EPB41L5/EPCAM/EPHA1/EPPK1/EPS8L1/EPS8L2/ESRP2/FAM83H/GRB7/GRHL1/IDE/IRF6/KIF21A/KLC3/LLGL2/LSR/LTF/MAP7/MYH14/NECTIN4/NIPAL2/OCLN/PATJ/POF1B/PPFIBP2/RHPN2/SORT1/SPINT1/SPINT2/SPTBN2/ST14/STAP2/STARD10/TJP3/TMEM30B/TMEM79/WWC1/ZNF185
KONG_E2F3_TARGETS	Genes up-regulated in MEF cells (embryonic fibroblasts) at 16 hr after serum stimulation and knockdown of E2F3 [GeneID=1871] by RNAi.	50/4363	98/21728	8.35689e-12	2.48246e-10	1.31071e-10	50	ASF1B/AURKA/BRCA1/BUB1/BUB1B/CCNA2/CCNB1/CDC20/CDC7/CDCA3/CENPH/CENPK/CHAF1B/DCK/ERCC6L/FAM111A/FEN1/HJURP/IQGAP3/KIF11/KIF2C/LMNB1/MCM3/MELK/MKI67/NCAPG/NCAPG2/NCAPH/NUF2/NUP50/PBK/PLK1/PRIM1/PSIP1/RACGAP1/RAD51AP1/RBBP8/RBL1/RPL3/SHCBP1/SMC2/SPC25/SPDL1/TK1/TOP2A/TPX2/TYMS/UBE2C/UBE2T/USP1
HELLER_HDAC_TARGETS_SILENCED_BY_METHYLATION_UP	Genes up-regulated in multiple myeloma (MM) cell lines treated with both decitabine [PubChem=451668] TSA [PubChem=5562].	154/4363	461/21728	8.43721e-12	2.49247e-10	1.316e-10	154	AASS/ABAT/ABTB2/ACADSB/ACOT7/ACSL3/ADARB1/ADCY9/AHNAK2/AKAP12/AKAP13/AKR1C3/ALCAM/ALDH1A3/ALDH2/ALDH4A1/ALDOC/APLP2/APOE/ARG2/ARMCX2/ASMTL/ATP13A2/ATP1B1/ATP6AP2/ATP6V0D1/BAIAP2/BLTP1/BMP2K/BRCA2/C1S/C3/CDH1/CDK18/CEP131/CEP55/CGREF1/CLIP2/COL14A1/COL6A2/CRIP2/CYP1B1/DDAH2/DHRS2/EHHADH/EIF4EBP2/ENPP2/FBN1/FBP2/FDXR/FER/FGFR3/FGFR4/FHL1/FLNA/FLNB/FN1/FTCD/FTL/FUCA1/G6PD/GLCE/GLDC/GLUL/GNS/GPSM2/GR…
REACTOME_CELLULAR_RESPONSE_TO_CHEMICAL_STRESS	Cellular response to chemical stress	70/4363	160/21728	8.5233e-12	2.50407e-10	1.32212e-10	70	ATOX1/ATP7A/BACH1/BLVRA/BLVRB/CAT/CCS/CHD9/COX11/COX18/COX19/COX4I1/COX7A2L/ERO1A/FABP1/GPX1/GPX8/GSTP1/HBA1/HELZ2/HM13/HMOX1/HMOX2/NCOA1/NCOA2/NCOR1/NDUFA4/NUDT2/P4HB/PRDX1/PRDX5/PRDX6/PSMA1/PSMA2/PSMA3/PSMA6/PSMA7/PSMB1/PSMB10/PSMB2/PSMB3/PSMB4/PSMB5/PSMB6/PSMB8/PSMB9/PSMC3/PSMD1/PSMD10/PSMD2/PSMD5/PSMD6/PSMD8/PSMD9/PSME1/PSME2/PTK6/RXRA/SCO1/SCO2/SIN3A/SOD2/SOD3/STAP2/SURF1/TACO1/TBL1XR1/TGS1/…
RUTELLA_RESPONSE_TO_HGF_VS_CSF2RB_AND_IL4_UP	Genes up-regulated in peripheral blood mononucleocytes by HGF [GeneID=3082] compared to those regulated by CSF2RB (GM-CSF) and IL4 [GeneID=1437;3565].	141/4363	412/21728	8.97078e-12	2.62114e-10	1.38393e-10	141	ACADVL/ACO1/ACP3/AKR1C1/ALAS1/ALDH3A2/ALOX5/ANXA5/APLP2/APOE/APOO/ASAH1/ATP6V1C1/ATP6V1H/ATP9B/BCAT1/C1S/C3/CASP1/CD14/CD2AP/CD55/CERT1/CHI3L1/CHPF2/CNPY2/CPM/CSTF3/CTSB/CTSL/CYP1B1/DENND3/DMXL2/DNPH1/EIF2AK2/EIF2S1/ELOA/EMC2/EMC7/EMG1/EMILIN1/EPB41L3/FADS1/FAH/FBP1/FKBP4/FTH1/GBA1/GCLM/GGH/GLA/GNS/GOT2/GPD2/GPNMB/GRPEL1/GSDME/GTF3A/HADHA/HDDC2/HEXB/HLA-DRB4/HLA-E/IDO1/IGFBP7/IL18/IQGAP2/ITPK1/LA…
WELCSH_BRCA1_TARGETS_DN	Down-regulated by induction of exogenous BRCA1 in EcR-293 cells	64/4363	141/21728	9.26162e-12	2.69141e-10	1.42103e-10	64	AGPAT2/ANXA11/AP3D1/APEX1/BMS1/CAD/CDC123/CDC25B/CDC37/CDK4/CHD4/CKAP4/DDT/DDX10/EDC4/EIF3B/EMG1/EZR/FARSA/FASN/FGFR3/FKBP4/GALK1/GTF3C2/HDLBP/HK1/HSP90B1/HSPA1B/KDM5C/MANF/MCL1/MCM2/MGST1/MLEC/MRPS12/NAA80/NARS1/NME3/NMT1/NOLC1/NSDHL/PDCD11/PIEZO1/PMPCA/POLG/PPAT/PPM1F/PRKACA/PSMD1/RPIA/RXRA/SEC24C/SKIC2/SLC19A1/SLC1A5/SLC29A1/SLC7A5/SSBP1/TCOF1/UBAP2L/UBL4A/USP5/VDAC1/XRCC5
SCHUETZ_BREAST_CANCER_DUCTAL_INVASIVE_UP	Genes up-regulated in invasive ductal carcinoma (IDC) relative to ductal carcinoma in situ (DCIS, non-invasive).	125/4363	353/21728	1.03164e-11	2.97578e-10	1.57118e-10	125	ABCC4/AEBP1/AHNAK2/ALOX5/ANXA1/APOE/ATP10D/BGN/C1R/C1S/CALD1/CASP1/CAVIN1/CAVIN3/CCN1/CCN2/CD55/CD74/CDH11/CLEC11A/COL11A1/COL14A1/COL15A1/COL16A1/COL1A1/COL1A2/COL3A1/COL4A1/COL4A2/COL5A1/COL5A2/COL6A1/COL6A2/COL6A3/COLEC12/CPVL/DAB2/DCN/DPY19L1/DPYD/DPYSL3/ENPEP/FAP/FBLN2/FBN1/FBN2/FERMT2/FN1/FTL/GBP1/GLRX/GLS/GPNMB/HLA-DPA1/HLA-DQB1/HLA-DRA/HLA-DRB1/HLA-DRB4/HMOX1/HSD17B11/IFI16/IFI30/IGFBP3/I…
ZHOU_CELL_CYCLE_GENES_IN_IR_RESPONSE_6HR	Cell cycle genes significantly (p =< 0.05) changed in fibroblast cells at 6 h after exposure to ionizing radiation.	45/4363	84/21728	1.03515e-11	2.97578e-10	1.57118e-10	45	BRCA1/CCNA2/CDK2/CDT1/CENPK/CEP55/CHAF1B/DCTPP1/DEK/DSN1/DTYMK/E2F1/EXO1/F10/FABP5/GASK1B/GINS2/GINS3/GPN3/HAUS3/KIF11/KIF22/KIFC1/LBR/LMNB1/MCM2/MCM3/MCM5/MCM7/NCAPH2/NUP88/PIMREG/QSER1/RACGAP1/RPA2/SAP30/SMC2/SOD3/TIMELESS/TPRKB/TRIP13/TTK/UBE2T/UHRF1/USP1
REACTOME_FATTY_ACID_METABOLISM	Fatty acid metabolism	75/4363	177/21728	1.05712e-11	3.02269e-10	1.59595e-10	75	ABCD1/ACACA/ACAD11/ACADVL/ACBD5/ACBD6/ACLY/ACOT13/ACOT2/ACOT7/ACOT8/ACOT9/ACOX2/ACSF2/ACSF3/ACSL1/ACSL3/AKR1C3/ALDH3A2/ALOX5/AMACR/CPT1A/CROT/CYP1B1/CYP4F22/DBI/DECR2/ECHS1/ECI2/EHHADH/ELOVL1/ELOVL2/EPHX2/FAAH2/FADS1/FASN/GGT1/GGT5/GPX1/HACD2/HACD4/HADHA/HADHB/HSD17B12/HSD17B4/LTC4S/MCAT/MID1IP1/MLYCD/MMAA/MMUT/MORC2/NUDT19/PCCA/PCCB/PCTP/PECR/PON2/PON3/PPT1/PRKAA2/PRKAB2/PRXL2B/PTGES2/PTGIS/PTGR…
RIGGINS_TAMOXIFEN_RESISTANCE_DN	Genes down-regulated SUM44/LCCTam cells (breast cancer) resistant to 4-hydroxytamoxifen [PubChem=63062] relative to the parental SUM44 cells sensitive to the drug.	88/4363	221/21728	1.09936e-11	3.12674e-10	1.65089e-10	88	ABAT/ACOX2/ADAM10/AKR1C1/ALCAM/ANXA3/APBB2/ARHGAP12/ATP2C2/AZGP1/BASP1/CDH3/CLGN/CNN3/COL3A1/CRYBG1/CTSO/CYP1B1/DDX60/DHRS2/DSG2/EEF1A2/EFHD1/EIF2AK2/ELOVL2/ESR1/FAT1/GJA1/GREB1/HMGCS1/HS2ST1/HSPA4L/IFI27/IFIH1/IFIT5/IFITM3/IGF1R/IGFBP5/IL6ST/INPP4B/IRF9/ISG15/KLF4/LAMP2/LAP3/LAPTM4B/LGALS3BP/LGALS8/LTBP3/MUC1/MYOF/NAB1/NAMPT/NEBL/NMI/NNT/NRCAM/NT5DC2/OAS1/PALLD/PDLIM5/PEG10/PIK3R1/PLCB4/PLEKHA5/…
BHAT_ESR1_TARGETS_VIA_AKT1_UP	Genes bound by ESR1 [GeneID=2099] and up-regulated by estradiol [PubChem=5757] in MCF-7 cells (breast cancer) expressing constitutevly active form of AKT1 [GeneID=207].	105/4363	281/21728	1.21038e-11	3.42428e-10	1.80798e-10	105	AATF/ADAP1/ADARB1/ADCY9/ALPL/AXIN1/B4GALT1/BCL11B/CA12/CARD19/CELSR2/CHD9/CLUH/CXXC5/CYP1B1/CYP4F22/DEGS2/DHRS2/DOK7/EEIG1/EIF2S1/EIF3B/FAAP100/FHL2/FKBP4/FLAD1/FLNB/GAB2/GDF15/GFOD1/GINS2/GLA/GPRIN1/GREB1/HDAC4/HLA-DRB1/HOMER3/HSD11B2/HSPB8/IGFBP4/ISG20L2/JADE2/KHK/LONRF2/LRIG1/LTBP3/MANEAL/MAPT/MAT2A/MCM7/MLPH/MTFP1/MYBBP1A/NADSYN1/NEIL2/NIP7/NOLC1/NT5DC3/NUDCD1/OLFML3/PAK4/PARP12/PCYT2/PDZK1/P…
WONG_MITOCHONDRIA_GENE_MODULE	Genes that comprise the mitochondria gene module	87/4363	218/21728	1.24713e-11	3.50968e-10	1.85307e-10	87	ABCB6/ACADSB/ALDH6A1/ATOX1/ATP1B1/ATP1B3/ATP5F1C/ATP5PB/ATP5PD/ATP5PO/ATP6AP1/ATP6V1B1/ATP6V1C1/AUH/BCL2/CLPP/COX11/COX18/COX4I1/COX7A2L/CP/CPT1A/CRYZ/CRYZL1/CYB5A/DIABLO/DLD/ECHS1/FDXR/FH/FIBP/GCAT/GOT2/GPD2/GSTO1/GSTZ1/HAX1/HSCB/HSD17B10/IDH2/LONP1/MAOA/MCAT/MCCC2/MIPEP/MRPS15/MRPS18A/MRPS18C/MRPS36/MTHFD2/NDUFA4/NDUFA9/NDUFB1/NDUFB8/NDUFB9/NDUFS2/NDUFS3/NDUFS4/NIPSNAP1/NQO1/OXCT1/PCCB/PDHA1/PD…
TOOKER_GEMCITABINE_RESISTANCE_DN	Down-regulated genes in Calu3 cells (non-small cell lung cancer, NSCLC) resistant to gemcitabine [PubChem=3461] which became up-regulated in response to bexarotene [PubChem=82146].	58/4363	123/21728	1.2591e-11	3.52481e-10	1.86106e-10	58	ACSL3/ADD3/AKAP12/ANXA3/APBB2/APLP2/ARHGAP29/ASNS/ATP6V1C1/CAVIN1/CD55/CEBPB/CTSB/CYB5A/DHPS/EHBP1/EZR/FGFR3/FHL1/FKBP4/GCN1/HSP90B1/HSPB1/IDH3A/LAMP2/LGALS1/LPCAT4/MARS1/MBD4/MLEC/MLPH/OSBPL1A/P4HA2/PAPSS2/PDIA6/PIK3CB/PLOD2/RIC8A/SCD/SERPINH1/SH3BP4/SHMT2/SLC35A1/SLC39A14/SLC3A2/SLC7A5/SMS/SMURF2/SPR/STK17A/STK39/TIAM1/VCAN/WWTR1/XPOT/XRCC4/YARS1/ZNF217
REACTOME_INTERFERON_GAMMA_SIGNALING	Interferon gamma signaling	48/4363	93/21728	1.2682e-11	3.5318e-10	1.86475e-10	48	B2M/CD44/GBP1/GBP2/GBP3/GBP4/HLA-A/HLA-B/HLA-C/HLA-DPA1/HLA-DQB1/HLA-DRA/HLA-DRB1/HLA-DRB4/HLA-E/HLA-F/ICAM1/IFI30/IRF1/IRF6/IRF7/IRF9/JAK1/JAK2/MID1/MT2A/NCAM1/OAS1/OAS2/OAS3/OASL/PML/PTPN1/PTPN2/PTPN6/SP100/STAT1/TRIM14/TRIM2/TRIM21/TRIM22/TRIM25/TRIM26/TRIM29/TRIM3/TRIM38/TRIM5/VCAM1
ALFANO_MYC_TARGETS	Genes up-regulated hT-RPE cells (immortalized retinal pigment epithelium) by MYC [GeneID=4609].	93/4363	239/21728	1.33439e-11	3.69689e-10	1.95192e-10	93	AATF/ADD3/AFAP1/AK4/AKAP1/AKAP12/ANXA1/ANXA7/ARPC5/ATF7/ATP1B1/ATP8B1/BLM/CCN1/CD59/CLCN7/CRIP2/CSRP1/CTNND1/DAB2/DDX17/DDX21/DNAJB6/ECPAS/EEF1A1/EHD1/EIF2B1/ENPEP/EPHA1/FARSA/FKBP4/FLOT1/GLDC/GLOD4/GNAI2/GNPDA1/GPD1L/GSN/IMPDH1/IRF1/ITGB5/KIAA0930/LAPTM4A/LARGE1/LTBP1/LY6E/MAP1B/MARCKS/MCL1/MDN1/MGLL/MMADHC/MVP/MYLK/OXCT1/PCCA/PDCD11/PDLIM4/PES1/PEX5/PICALM/PLAUR/PLEC/PPAT/PXN/PYCR1/QDPR/QSOX1/R…
WANG_TUMOR_INVASIVENESS_UP	Up-regulated genes in the subpopulation of invasive PyMT cells (breast cancer) compared to the general population of PyMT cells.	133/4363	384/21728	1.35443e-11	3.73305e-10	1.97101e-10	133	AAR2/ABCF1/ACAT2/ACTG1/ADH5/ANKFY1/ANXA2/ANXA7/AP1G2/ARHGEF12/ARPC5/ATP1A1/ATP5PB/ATP5PD/ATP6V1C1/BAG1/BRD3/BRD7/CALD1/CCN1/CCT2/CCT5/CDCA3/CENPK/CNN2/COL1A2/COX4I1/DAB2/DBI/DPP3/EHD1/EIF2S2/EIF3B/EIF4G2/EIF5B/ENO1/ERGIC3/EVL/EZR/FASN/FKBP4/FKBP9/FN1/GAPDH/GFUS/GLUL/GNAO1/GPN3/GTF3A/HDLBP/HEBP1/HINT1/HMGCS1/HNRNPR/HNRNPU/HS6ST1/HSD17B4/HSP90B1/HSPA4/HSPD1/IFITM3/IPO7/KIF11/KPNA1/LAMB1/LAMC1/LRIG1…
HIRSCH_CELLULAR_TRANSFORMATION_SIGNATURE_DN	Down-regulated genes in the cancer gene signature, representing a gene signature of cellular transformation.	51/4363	102/21728	1.3862e-11	3.80102e-10	2.0069e-10	51	ALCAM/AP5M1/ARHGDIB/ATP10D/ATP1B3/BAG1/BLTP2/CALD1/CAVIN1/CHD9/CRYBG1/DDX46/DLG5/DPM3/DST/DSTN/EPS8/FBLN1/GBP1/GCAT/HACD2/HARS1/HEXIM1/IFIT5/ISOC2/KANK2/KIAA0930/MLLT11/MYH10/NQO1/PARN/PDLIM4/PLS3/PRKACB/PTMS/PTPRK/RACGAP1/RUSC1/S100A1/SPARC/SPATS2L/SRRT/STARD7/SYNCRIP/TCEAL1/THBS1/TOB1/TPM2/UBP1/WDR73/ZWINT
WHITFIELD_CELL_CYCLE_G2	Genes periodically expressed in synchronized HeLa cells (cervical carcinoma), with peak during the G2 phase of cell cycle.	72/4363	168/21728	1.42424e-11	3.8854e-10	2.05145e-10	72	ADGRG6/ALKBH1/ANLN/AP3D1/AURKB/BRD8/C2orf69/CBX5/CCNA2/CDC16/CDCA2/CDCA3/CDK1/CDKN1B/CDR2/CENPL/CHEK2/CXCL14/CYB5R2/ENTPD5/ESPL1/FADD/FAM83D/FANCD2/GAS2L3/HJURP/HP1BP3/HSPA2/KATNA1/KDM4A/KIF11/KIF22/KIF23/KIFC1/LBR/LMNB1/LTBP3/MELK/MEPCE/MID1/MTCL1/MUC1/NCAPH/NDC80/NLRP2/NR3C1/NUMA1/PKNOX1/PPP1R2/RANGAP1/RCCD1/RDH11/RGS3/RIDA/SAP30/SMC4/SORL1/STAT1/STK17B/TEDC1/TIMP1/TMEM132A/TMPO/TNPO2/TOP2A/TRM…
HELLER_SILENCED_BY_METHYLATION_UP	Genes up-regulated in at least one of three multiple myeloma (MM) cell lines treated with the DNA hypomethylating agent decitabine (5-aza-2'-deoxycytidine) [PubChem=451668].	105/4363	283/21728	1.9848e-11	5.38718e-10	2.84437e-10	105	ABAT/AKAP12/ALCAM/ALDH2/APOBEC3F/APOBEC3G/APOE/ARRB1/ATP13A2/AURKA/BMP2K/BUB1/CCNB1/CDC20/CDH1/CDH11/CEP55/CFB/CHI3L1/CLDN3/CLIP2/CYP1B1/DAPP1/DDAH2/DDX60/DOCK10/ENPP2/EPHX2/FBN1/FKBP5/FOXM1/GBP1/GPC4/GPNMB/GPSM2/HERC6/HLA-DPA1/HLA-DQB1/HLA-DRA/HLA-DRB1/HLA-DRB4/HNMT/ICAM1/IDH2/IFI27/IFI44/IFI44L/IFIH1/IFIT1/IFIT3/IFIT5/IGFBP3/IGFBP4/IRF9/IRS2/ISG15/ISG20/KLF4/LAMC2/LDLR/LSP1/MAGEA4/MAGEC1/MAP3K6…
REACTOME_RHOC_GTPASE_CYCLE	RHOC GTPase cycle	41/4363	74/21728	2.0407e-11	5.51093e-10	2.90971e-10	41	ABR/ACBD5/AKAP13/ANLN/ARHGAP1/ARHGAP18/ARHGAP21/ARHGAP35/ARHGDIA/ARHGEF1/ARHGEF10L/ARHGEF12/ARHGEF5/C1QBP/CAVIN1/CIT/DAAM1/DIAPH1/DIAPH3/FLOT1/FMNL2/IQGAP1/IQGAP3/LBR/LMAN1/MCAM/MCF2L/MYO9B/OPHN1/PIK3R1/RACGAP1/SLK/STARD13/STK10/STOM/STX5/TJP2/TMPO/VANGL1/VAPB/VAV2
WAMUNYOKOLI_OVARIAN_CANCER_GRADES_1_2_UP	Genes up-regulated in mucinous ovarian carcinoma tumors of grades 1 and 2 compared to the normal ovarian survace epithelium tissue.	63/4363	140/21728	2.12408e-11	5.70726e-10	3.01337e-10	63	ACBD5/AGR3/ARHGAP12/ARSD/ATP1B1/ATP8B1/BAG1/BRI3BP/C5orf24/CCNDBP1/CHMP4C/CMPK1/CXXC5/CYP51A1/DDAH1/DSC2/ECT2/EDEM3/EPCAM/EPHB4/ETNK1/F11R/FRK/GALNT4/GDA/GFPT1/GFUS/GGT1/GMDS/GNPNAT1/HEPH/IQGAP2/KLF5/LLGL2/MAP7/MESD/MUC1/MYO6/NQO1/OCIAD2/PDIA4/PIK3R2/PLS1/QSOX1/RALA/RASEF/S100A14/SFN/SFXN1/SGSM3/SH2D4A/SH3BGRL2/SH3RF1/SLC35A2/SLC39A11/SLC39A14/STK39/STXBP5/SYTL2/TM9SF3/TMEM181/TMEM30B/TPD52
BOQUEST_STEM_CELL_UP	Genes up-regulated in freshly isolated CD31- [GeneID=5175] (stromal stem cells from adipose tissue) versus the CD31+ (non-stem) counterparts.	99/4363	262/21728	2.20182e-11	5.88658e-10	3.10805e-10	99	ACOX2/ADH1B/ADH1C/AEBP1/AGL/AKR1C1/ALDH1A1/ANPEP/AOX1/APOE/BASP1/C1R/C1S/C3/CAPN6/CD44/CDH11/CEBPB/CFB/COL14A1/COL16A1/COL1A1/COL1A2/COL3A1/COL5A1/COL5A2/COL6A1/COL6A2/COL6A3/COLEC12/CXCL14/CYBRD1/DCLK1/DCN/EFEMP1/EGFR/ELOVL2/F10/FAP/FAT1/FBLN1/FBN1/GPC4/GPNMB/GSN/GSTM3/GSTM5/HDAC4/HNMT/HSPB8/IGFBP3/IRS2/ISLR/KIAA0930/LIF/LOX/LRP1/LTBP2/LUM/MBP/MFAP2/MMP2/MRC2/MXRA5/NIBAN1/OGN/OLFML2B/OLFML3/OMD/…
VANOEVELEN_MYOGENESIS_SIN3A_TARGETS	Loci bound exclusively by SIN3A [GeneID=25942] in myotubules.	87/4363	220/21728	2.21644e-11	5.89616e-10	3.11311e-10	87	ABHD6/ACTR1B/ANXA5/ATP6V1A/BAZ1A/BTD/C17orf80/CCT5/CMAS/COA7/COLGALT1/COQ10B/CTU2/DCTD/DPP3/EIF2B1/ENOPH1/ERF/ERGIC3/FAM114A2/FTL/GEMIN5/GFER/GNPTAB/GNS/GON7/HAX1/HMOX1/HP1BP3/HS2ST1/HSP90B1/IDH3A/ING5/KANK2/LDLR/LIF/LPCAT3/LRIG1/MED15/MFSD5/MLYCD/MRPS36/MYO6/N6AMT1/NAP1L4/NDOR1/NLN/NOP16/OGFOD2/OGN/OLA1/PARG/PFKL/PHKB/PIBF1/PMM2/POP7/PPP3CB/PTDSS2/PTPN1/RAD51AP1/RALA/RARA/RCN1/RHBDD2/RIC8A/RIOX2…
REACTOME_MITOTIC_G2_G2_M_PHASES	Mitotic G2-G2/M phases	81/4363	200/21728	2.61341e-11	6.91776e-10	3.6525e-10	81	AJUBA/AKAP9/AURKA/CCNA2/CCNB1/CCNH/CDC25B/CDK1/CDK2/CDK5RAP2/CEP131/CEP152/CEP192/CEP250/CEP41/CEP43/CEP57/CEP76/CETN2/CSNK1D/CSNK1E/DCTN1/DCTN3/E2F1/FOXM1/HAUS2/HAUS3/HAUS4/HAUS5/HAUS6/HAUS7/HSP90AB1/LCMT1/MAPRE1/MNAT1/MZT2A/NDE1/NEDD1/ODF2/OFD1/OPTN/PAFAH1B1/PCM1/PCNT/PLK1/PPME1/PRKACA/PRKAR2B/PSMA1/PSMA2/PSMA3/PSMA6/PSMA7/PSMB1/PSMB10/PSMB2/PSMB3/PSMB4/PSMB5/PSMB6/PSMB8/PSMB9/PSMC3/PSMD1/PSMD1…
BERTUCCI_MEDULLARY_VS_DUCTAL_BREAST_CANCER_UP	Genes up-regulated in medullary breast cancer (MBC) relative to ductal breast cancer (DBD).	83/4363	207/21728	2.75315e-11	7.25177e-10	3.82886e-10	83	ABCC4/ANKRD22/ANXA7/APOE/C1S/C1orf174/CBS/CCDC88C/CDCA3/CDCP1/CEP55/CGAS/DDX50/DTX3L/EMG1/EPB41/ERAP1/ETV6/FBRSL1/FOXJ2/FOXM1/GBP4/GLRX/HSPA4/ICAM1/IFI30/IL27RA/INTS13/IRF1/LAP3/LARS1/M6PR/MAP2K1/MCMBP/MINPP1/MKI67/NBN/NFKB2/NFKBIE/NME3/NOP16/NOP2/NSMCE4A/PCOLCE2/PNKD/POGLUT1/PPA1/PQBP1/PSAP/PSMB10/PSMB2/PSMB8/PSMB9/PSMG4/PTPN6/PUS1/RCL1/RELB/RFX5/RPS21/SEC23IP/SELENOH/SGPL1/SLC2A6/SLC7A1/SOD2/ST…
CUI_TCF21_TARGETS_2_UP	All significantly up-regulated genes in kidney glomeruli isolated from TCF21 [Gene ID=6943] knockout mice.	145/4363	433/21728	2.80442e-11	7.3506e-10	3.88104e-10	145	ABHD11/ACTB/ALDH18A1/APCDD1/APEX1/APRT/AR/ARSB/ASAP1/ASPM/ATAD3A/BANF1/BLM/BMPER/BRI3BP/CAD/CADM1/CADPS2/CAMSAP3/CAPN6/CBX5/CCDC88C/CCNA2/CD276/CDCA3/CDK1/CDKN1B/CDT1/CENPK/CHAF1B/CLEC11A/CLSTN2/CNDP2/COL1A1/COL3A1/COL6A1/COL6A2/CYP1B1/DCAKD/DCLK1/DCN/DCTPP1/DTYMK/DYNC2I2/ECM1/ELAPOR1/ELP5/EMG1/EPB41L4A/ESPL1/ESR1/FAP/FKBP10/FKBP4/FLYWCH1/FN1/FRAS1/GALK1/GAS2L3/GJA1/GREB1/GRIP1/HDAC11/HELLS/HJURP…
GAVIN_FOXP3_TARGETS_CLUSTER_P6	Cluster P6 of genes with similar expression profiles in peripheral T lymphocytes after FOXP3 [GeneID=50943] loss of function (LOF).	47/4363	92/21728	3.30115e-11	8.61038e-10	4.54619e-10	47	ABHD4/ACOT7/ALAD/AR/ASPM/AURKA/AURKB/BIRC5/BUB1/BUB1B/CCNA2/CCNB1/CDC20/CDCA3/CDK1/CENPE/CENPK/CEP55/CMPK2/DCTD/GEMIN8/GINS2/H1-2/ICAM1/IFI44/IGF2BP3/KIF2C/MMS22L/NCAPG/NCAPG2/NEDD4/NUF2/PBK/PLK1/RRM2/SERPINA3/SLC39A4/SNX9/SPAG5/SPC24/SPC25/STARD10/TK1/TPI1/TPX2/TYMS/VARS2
CROONQUIST_IL6_DEPRIVATION_DN	Genes down-regulated in the ANBL-6 cell line (multiple myeloma, MM) after withdrawal of IL6 [GeneID=3569].	48/4363	95/21728	3.40092e-11	8.80746e-10	4.65024e-10	48	AASS/APOBEC3B/AURKA/AURKB/BRCA1/BUB1/BUB1B/CCNA2/CCNB1/CDC20/CDK1/CENPE/DHFR/DTYMK/FOXM1/GALK1/GGH/GINS1/GMPS/KIF11/KIF14/KIF22/KIF2C/KIFC1/MCM2/MCM3/MCM4/MCM7/MKI67/NCAPH/OIP5/PLK1/RRM2/SBNO2/SEPHS1/SMC2/SMC4/SPAG5/SPC25/SPP1/TK1/TOP2A/TPX2/TRIP13/TYMS/UBE2C/WEE1/ZWINT
AMIT_EGF_RESPONSE_480_HELA	Genes whose expression peaked at 480 min after stimulation of HeLa cells with EGF [GeneID=1950].	70/4363	164/21728	3.40966e-11	8.80746e-10	4.65024e-10	70	ARHGDIA/B4GALT1/BCAR3/BRD3OS/CAMSAP1/CD44/CDK9/CDV3/CDYL/COL4A1/COL4A2/CTNNB1/CYB561/DCLK1/DHPS/DIAPH1/DLGAP4/EGFR/EHD1/GAK/GLRX3/GMDS/HEBP2/HOMER3/IGFBP4/INPP1/ISG20/ITGA5/ITGB5/ITPR3/KYAT1/LAMP1/LPCAT4/LTBR/LY6E/MAP2K3/MBD1/MBP/MICAL2/MT2A/MTAP/MYO9B/NFKB2/PARVA/PCGF2/PDLIM5/PDLIM7/PGAP6/PICALM/PLAUR/PLEC/PMEPA1/RANGAP1/RNF126/SEPTIN9/SERPINH1/SFN/SLC19A1/SLC1A5/SMTN/SPAG7/TACSTD2/TBC1D2/TGM2/T…
IVANOVA_HEMATOPOIESIS_INTERMEDIATE_PROGENITOR	Genes in the expression cluster 'Intermediate Progenitors Shared': up-regulated in hematopoietic intemediate progenitor cells from adult bone marrow and fetal liver.	61/4363	135/21728	3.55861e-11	9.14802e-10	4.83006e-10	61	AAGAB/AFAP1/AGPAT5/APEX1/APIP/ARMT1/ATL3/ATP6AP2/BID/C7orf50/CASP7/CEBPZ/CHST14/CISD1/COMMD10/DBI/DDX20/DDX52/DNLZ/DYNC2I2/EIF6/ENOPH1/ERCC8/ERP44/GALK1/GFM1/GMPPA/GPR180/GPT2/GTF3A/GUSB/ISG20L2/KIAA0825/MAOA/MAP3K20/MFSD10/NAA50/NEBL/NOL9/NOSTRIN/PAPSS2/PARL/PCCA/PES1/PLAA/POLR3C/POLR3E/PRAG1/PSMA3/PYCARD/QARS1/RPN1/RSU1/SCIN/SCO1/SFXN4/SLC35B2/TAMM41/TRAPPC13/UTP25/WDR73
REACTOME_METABOLISM_OF_CARBOHYDRATES	Metabolism of carbohydrates	107/4363	293/21728	3.88234e-11	9.93246e-10	5.24423e-10	107	ACAN/ADPGK/AGL/ALDH1A1/ALDOC/ARSB/B3GALT5/B3GALT6/B3GNT2/B4GALT1/B4GALT3/B4GALT4/BGN/BPGM/CD44/CHPF/CHPF2/CHST14/CHST3/CHSY1/CRYL1/CSPG4/DCN/DCXR/ENO1/ENO2/EXT2/FBP1/FBP2/G6PD/GAA/GALK1/GAPDH/GBE1/GLB1/GLCE/GNPDA1/GNPDA2/GNS/GOT1/GOT2/GPC1/GPC4/GPI/GUSB/GYG2/HEXA/HEXB/HK1/HPSE/HS2ST1/HS6ST1/HSPG2/IDS/IDUA/KHK/LUM/MAN2C1/MDH2/NDST1/NUP205/NUP210/NUP43/NUP50/NUP58/NUP88/OGN/OMD/PAPSS1/PAPSS2/PC/PFK…
IGLESIAS_E2F_TARGETS_UP	Genes up-regulated in pancreatic cells from mice with double knockout of E2F1 [GeneID=1869] and E2F2 [GeneID=1870] compared to wild type.	64/4363	145/21728	4.1327e-11	1.05226e-09	5.55584e-10	64	ACTG1/ADH5/AGR2/ANXA2/ANXA3/AP4S1/APLP2/APOE/ARSA/B2M/BAX/C3/CADM1/CAPZA2/CD74/CNN3/COL15A1/COL18A1/COL1A1/COL1A2/COL3A1/COL4A1/COL5A2/COL6A2/COL6A3/CRTAP/CSRP1/CYFIP1/DAB2/DCN/DSTN/ELN/ENPP2/EVL/FBLN2/GBP4/GJA1/GNAI2/GSN/IGFBP4/IGFBP5/ITM2B/LAMA4/LAPTM4A/LGALS1/LUM/MCM3/MCM5/MCM7/MFAP2/NID2/NPTN/OGN/POSTN/RBP1/S100A11/SERPINB6/SERPINH1/SLC25A4/SMC2/SPARC/TANK/UGDH/ZFAND5
XIE_ST_HSC_S1PR3_OE_UP	Genes upregulated in short-term hematopoietic stem cells (CD34+,CD38_,CD45RA_,CD90_,CD49f_) upon overexpression of Sphingosine-1-Phosphate Receptor 3 (S1PR3)	77/4363	188/21728	4.20018e-11	1.06438e-09	5.6198e-10	77	ABHD4/AFAP1/ASAP2/BST2/C1orf116/CD276/CDCP1/COL6A3/CYP1B1/DAB2/DAPP1/DDX60/DDX60L/DHX58/DTX3L/EIF2AK2/EPHA2/FBXO6/GBP1/GBP2/GPRC5C/GSN/HELZ2/HERC5/HERC6/HPSE/HSPB1/IFI27/IFI35/IFI44/IFI44L/IFIH1/IFIT1/IFIT2/IFIT3/IFIT5/IFITM3/IL1RN/IRF7/IRF9/ISG15/ISG20/LGALS3BP/LY6E/MAP2/MTUS1/MX1/MX2/NCOA7/OAS1/OAS2/OAS3/OASL/PARP10/PARP12/PARP9/PDLIM4/PITPNC1/PLSCR1/PROS1/RAB27B/RELB/RIGI/RNF213/RSAD2/SAMD9/SA…
BLALOCK_ALZHEIMERS_DISEASE_INCIPIENT_UP	Genes up-regulated in patients at the incipient stage of Alzheimer's disease.	133/4363	390/21728	4.57673e-11	1.15433e-09	6.09474e-10	133	ADD3/AGFG2/AKAP13/AKAP9/APOL2/APP/ARHGAP17/ARID4A/ATG3/ATP10D/ATP8B1/BGN/BRAP/CASP6/CAST/CCDC59/CD44/CD58/COG4/CPM/CRYBG1/CSDE1/CTPS2/CTSL/DAPK2/DCN/DIP2A/EFEMP1/EIF2AK2/EIF5B/EPS8/ERAL1/ERAP1/ERF/FADS1/FAM3A/FBN1/FBN2/FGFR3/FNBP1/GBP1/GJA1/GNAI3/GOLGA4/GOSR2/GPR107/GTF2H1/GTF2H3/HERC5/HLA-DPA1/HNRNPUL1/HS2ST1/IL10RB/IL18/INPP5K/ISLR/ITPRID2/JRK/LAMA4/LAMC1/LARP7/MATN2/MBP/MDM1/MRM3/NAMPT/NAP1L1/…
JAATINEN_HEMATOPOIETIC_STEM_CELL_UP	Genes up-regulated in CD133+ [GeneID=8842] cells (hematopoietic stem cells, HSC) compared to the CD133- cells.	115/4363	323/21728	4.65685e-11	1.16902e-09	6.17232e-10	115	ACACA/ACSF2/ADAT2/ADGRG6/AKR1C3/ALDH1A1/ARMCX1/ARMCX2/ATP2C1/ATP9A/BCAT1/BSPRY/CBX5/CD109/CDK4/COL5A1/CPT1A/CRACD/CRISPLD1/DDAH1/DEPTOR/DKC1/DOCK7/DPYSL3/DSG2/DST/ECPAS/EOGT/ERMP1/ETV6/FABP5/FAM98B/FGD5/FHL1/FRMD4B/FRMD6/GNA15/GOLIM4/HSPB1/HSPD1/IGFBP7/IL18/IPO7/IQGAP2/ISYNA1/ITGA9/ITM2C/JADE3/KCTD15/KCTD3/KDM5B/KHDRBS3/LAPTM4B/LPIN1/MACROH2A1/MAP7/MAP9/MBLAC2/MCM5/MLLT3/MYO5C/MZB1/NPR3/NRIP1/NT5…
FOSTER_KDM1A_TARGETS_DN	Genes down-regulated in ES cells (embryonic stem) heterozygotic for KDM1A [GeneID=23028] loss of function mutant compared to the homozygotic loss of the gene.	81/4363	202/21728	4.73356e-11	1.18273e-09	6.24467e-10	81	ABCB6/ACOT8/ADAP1/AKAP9/ANKZF1/ARG2/ATP11B/ATP2A3/BAIAP2/BCAM/BCKDHA/BDH2/BUB1B/CDC20/CHKB/CIZ1/CORO1A/CPE/CRIP2/CWC22/DCXR/DDX27/DIRAS1/DUSP11/ECHS1/ELMO3/FASTK/FHIP1B/FUOM/GCAT/GFM2/GNA11/GRK6/HAGHL/IDH3A/ITGA3/KDM1A/LRCH4/LTBP3/MRPL10/MTHFD2/NAA80/NME3/NT5C3B/PEX11A/PIK3R2/PLCD1/PLOD1/POLA2/POLDIP2/POU2F1/PTPA/QARS1/R3HDM4/RASSF1/RBKS/RCCD1/RNMT/RPS6KA4/SAP30/SCLY/SFSWAP/SHC1/SPRYD4/SUB1/TBC1D…
REACTOME_RHOA_GTPASE_CYCLE	RHOA GTPase cycle	65/4363	149/21728	5.43561e-11	1.35182e-09	7.13749e-10	65	ABR/ACBD5/AKAP13/ANLN/ARHGAP1/ARHGAP18/ARHGAP21/ARHGAP29/ARHGAP31/ARHGAP35/ARHGAP8/ARHGDIA/ARHGDIB/ARHGEF1/ARHGEF10L/ARHGEF12/ARHGEF5/ATP6AP1/C1QBP/CAVIN1/CCDC115/CIT/DAAM1/DDRGK1/DEF6/DIAPH1/DIAPH3/ECT2/FLOT1/HMOX2/IQGAP1/IQGAP3/LBR/LMAN1/MCAM/MCF2L/MYO9A/MYO9B/NGEF/OBSCN/OPHN1/PIK3R1/PIK3R2/PLD1/PLEKHG4/PLEKHG5/RACGAP1/RHPN2/SCFD1/SLK/SNAP23/SOWAHC/SRGAP1/STARD13/STBD1/STK10/STOM/STX5/TIAM1/TJP…
LINSLEY_MIR16_TARGETS	Transcripts down-regulated by overexpression of MIR16 family of microRNA molecules in DLD-1 and HCT116 (colon cancer) cells hypomorphic for DICER1 [GeneID=23405].	82/4363	206/21728	5.58788e-11	1.38326e-09	7.30346e-10	82	AKTIP/ANKFY1/ANLN/ARHGDIA/ATG16L1/ATG9A/ATL3/CACUL1/CASP7/CBX6/CDC27/CDC37L1/CHD9/COMMD6/DNAJB6/E2F1/EFCAB14/EIF2S1/EXT2/FASTK/FYCO1/GFPT1/GNPDA2/GOLGA1/HIF1AN/HSPA1B/IFRD2/INTS5/KIF1C/KIF21A/KIF23/LAPTM4A/LCOR/LMO7/LYPLA2/M6PR/MACF1/MAP4/MAPRE3/MFN2/MGLL/MKRN1/MRPL43/NCEH1/NCKIPSD/NUBP1/OSCP1/PABIR1/PACS1/PIP4P1/POLR3G/PON2/PURA/RAB22A/RCE1/RFK/RNH1/SDHAF2/SFR1/SFXN5/SIRPA/SLC15A4/SLC25A22/SLC30…
REACTOME_METABOLISM_OF_VITAMINS_AND_COFACTORS	Metabolism of vitamins and cofactors	77/4363	189/21728	5.70492e-11	1.40572e-09	7.42207e-10	77	ACACA/AKR1C1/AKR1C3/AKR1C4/ALDH1L2/AOX1/APOE/BST1/BTD/COASY/COQ5/COQ7/COQ9/CYB5A/CYB5R3/DHFR/ENPP1/ENPP2/FASN/FLAD1/FPGS/GCHFR/GPC1/GPC4/GSTO1/HSPG2/IDH1/LDLR/LMBRD1/LRP1/LRP2/MCCC1/MCCC2/MMAA/MMADHC/MMUT/MOCS1/MOCS2/MTHFD1L/MTHFD2/MTHFS/NADSYN1/NAMPT/NAXE/NMNAT1/NMNAT3/NUDT12/PARP10/PARP14/PARP16/PARP4/PARP9/PC/PCCA/PCCB/PDSS2/PDXK/PNPO/PTGIS/QPRT/RBP1/RDH11/RFK/SDC1/SDC4/SHMT1/SHMT2/SLC19A1/SLC…
ZHENG_GLIOBLASTOMA_PLASTICITY_UP	The glioblastoma multiforme (GBM) plasticity signature: genes up-regulated in neural stem cells (NSC) with double knockout of TP53 and PTEN [GeneID=7157;5728] vs those with knockout of TP53 alone.	94/4363	248/21728	5.7399e-11	1.40785e-09	7.43332e-10	94	A2M/ACOT7/ACSL3/ADGRG6/ALS2CL/ANLN/ASPM/ASS1/ATP9A/AURKA/AURKB/BIRC5/BMPER/BUB1/CADM2/CAP1/CCN1/CCNB1/CDC20/CDCA3/CDKN2A/CDT1/CIT/CP/CPPED1/CTNNAL1/DPYSL4/ECT2/EXO1/FBLN2/FBN2/FEN1/GCAT/GNAO1/GPD1/GPD2/HELLS/HSPB8/IGFBP4/KIF18A/KIF22/KIF23/LMNB1/LRRFIP1/LYN/MBP/MCM2/MCM3/MCM4/MCM5/MELK/MFGE8/MMP15/MTHFD2/MYO1B/NDC80/NES/NRCAM/NUF2/PLK1/POLA1/PRXL2B/RAB29/RACGAP1/RAD51AP1/RBL1/RBP1/REEP3/RRM1/RRM2…
JINESH_BLEBBISHIELD_TO_IMMUNE_CELL_FUSION_PBSHMS_UP	Genes Upregulated in PBSHMS (RT4 blebbishield-to-immune cell fusion)	134/4363	395/21728	5.82596e-11	1.42244e-09	7.51032e-10	134	ACSF2/ACTB/ADCY6/ADGRG6/AHNAK/ALDH1A3/ANGPTL4/ANXA2/ANXA3/APLP2/ASAP1/ATP11B/ATP1A1/ATP2A2/BASP1/BAX/BID/BSG/CAVIN1/CCDC14/CCN1/CD59/CDH2/CHKA/CHKB/CLIC3/CLPTM1L/CNN2/COL5A2/COMT/COPG2/CTNNB1/CUL9/CYB5R1/DIAPH1/DSG2/EEF1A2/EFEMP1/EGFR/ELOVL1/ENDOD1/ENTPD3/EPB41L3/EPHA2/EPPK1/ERRFI1/FAM234B/FAT1/FBLN1/FBXO22/FGD3/FHL2/FLNB/GALNT1/GBP1/GJB6/GNAQ/GSN/HEBP1/HLA-A/HMOX1/HSPA4L/HSPB8/IGF2BP3/IGFBP5/IKB…
PICCALUGA_ANGIOIMMUNOBLASTIC_LYMPHOMA_UP	Up-regulated genes in angioimmunoblastic lymphoma (AILT) compared to normal T lymphocytes.	83/4363	210/21728	6.54997e-11	1.59194e-09	8.40527e-10	83	A2M/APOE/ARHGAP29/ASPM/ATOX1/C1R/C1S/C3/C4A/CALD1/CAVIN1/CDH11/CFB/CHI3L1/COL12A1/COL15A1/COL1A1/COL1A2/COL3A1/COL4A1/COL4A2/COL6A1/CP/CTSL/CTTNBP2NL/CYBRD1/CYFIP1/CYP1B1/DAB2/DCLK1/DHRS7B/DPYSL3/EMILIN1/ENG/ENPP2/EPHX1/FBN1/FCHO2/FERMT2/FN1/FUCA1/GASK1B/GJA1/GPNMB/HNMT/HSPB8/HSPG2/IDH1/IFI27/IGFBP5/IGFBP7/IL18/ITGA9/LAMA4/LAMB1/LAMC1/LUM/MARCKS/MXRA5/MYLK/NAGK/PAPSS2/PARVA/PCOLCE/PDLIM5/PLD1/RBP…
AFFAR_YY1_TARGETS_DN	Genes down-regulated in MEF cells (embryonic fibroblast) expressing ~25% of YY1 [GeneID=7528].	98/4363	263/21728	6.95101e-11	1.68177e-09	8.87955e-10	98	ALDH18A1/APCDD1/ASPM/AURKA/AURKB/BCAT1/BIRC5/BUB1/BUB1B/CCNA2/CCNB1/CDCA3/CDT1/CENPE/CENPH/COL15A1/COL6A3/CRABP1/CTSL/CYP51A1/DIAPH3/DNAJC2/EEF1A1/EXO1/FDPS/FEN1/FN3K/FOXM1/GATB/GFRA1/GNB4/HASPIN/HELLS/HLA-B/HLA-E/HMGCS1/IDH1/IFT80/IGFBP5/KHDRBS1/KIF11/KIF22/KIF23/KIF2C/LDLR/LMNB1/LRIG1/LUM/MATN2/MCM3/MCM4/MCM5/MCM7/MKI67/MTHFD2/MYO1B/NCAPG/NECTIN4/NIPSNAP1/NSDHL/PCOLCE2/PIGA/PLK1/POF1B/POLA1/PRD…
REACTOME_CELL_CYCLE_CHECKPOINTS	Cell Cycle Checkpoints	106/4363	292/21728	7.18833e-11	1.73135e-09	9.14134e-10	106	ANAPC1/ANAPC2/ANAPC5/ANAPC7/ATM/ATR/AURKB/BABAM1/BARD1/BIRC5/BLM/BRCA1/BRCC3/BRIP1/BUB1/BUB1B/CCNA2/CCNB1/CDC16/CDC20/CDC23/CDC27/CDC7/CDK1/CDK2/CDKN1B/CDKN2A/CENPE/CENPH/CENPI/CENPK/CENPL/CHEK2/CLASP2/DSN1/ERCC6L/EXO1/KIF18A/KIF2C/KNL1/MAPRE1/MCM2/MCM3/MCM4/MCM5/MCM7/MDM2/MIS12/MRE11/NBN/NDC80/NDE1/NSL1/NUF2/NUP43/PAFAH1B1/PIAS4/PLK1/PMF1/PPP2R5E/PSMA1/PSMA2/PSMA3/PSMA6/PSMA7/PSMB1/PSMB10/PSMB2/…
LU_EZH2_TARGETS_DN	Genes down-regulated in SKOV3ip1 cells (ovarian cancer) upon knockdown of EZH2 [GeneID=2146] by RNAi.	135/4363	400/21728	7.37574e-11	1.76852e-09	9.33762e-10	135	ACO1/ACSL1/ADGRG6/ALDH6A1/ANLN/APAF1/ARMCX1/ASCC3/ASRGL1/ATP11C/ATP2A2/ATP2C1/BTAF1/CALD1/CASP2/CCDC91/CCN2/CMTM4/COL3A1/COL4A1/CRK/CXADR/DDAH1/DDX52/DIPK2A/DLAT/DNAAF5/DSG2/DTWD2/DYNLT3/EGFR/EIF4G2/ENTPD4/EXT2/FAM169A/FAM234B/FAM83D/FAR2/FBN2/FHIP2A/FKBP14/GFPT1/GLCE/GLRX/GORASP2/GPC4/GRAMD2B/GRB14/GTF3C2/HNRNPU/HNRNPUL1/HPRT1/IGF2BP3/IGFBP3/IRS2/JADE3/KPNA3/LAMB1/LAMC1/LAMC2/LRATD2/LRIG1/LRRC57…
HIRSCH_CELLULAR_TRANSFORMATION_SIGNATURE_UP	Up-regulated genes in the cancer gene signature, representing a gene signature of cellular transformation.	92/4363	242/21728	7.5872e-11	1.8111e-09	9.56243e-10	92	ACSL3/ADGRE5/ADGRG6/ALAS1/ALDOC/ANGEL2/ANXA3/ANXA7/BCL3/C1R/C1S/CA9/CAAP1/CD55/CDCP1/CREM/CTSB/CTSL/CYB5R2/CYTH1/DENND1A/DGUOK/DTWD1/EEF1A2/EPHA2/ETHE1/EVL/FHL2/GLRX/GRN/GSDMD/GSDME/HAX1/HERC5/HEXA/HEXB/HTRA2/IFI35/IL1RAP/IRF7/IRF9/ISG20/ITPKA/LGALS8/LOX/LYRM1/MAP3K5/MFF/MID1IP1/MOSPD2/MRPS18A/MTUS1/NEDD4L/NMI/NPC1/OXR1/P4HA1/PDP1/PLAUR/PLOD1/PLSCR1/PROCR/PROS1/PTPN2/PTX3/RAB29/RABGGTA/RIPK2/RNF3…
CLASPER_LYMPHATIC_VESSELS_DURING_METASTASIS_DN	Selected genes down-regulated during invasion of lymphatic vessels during metastasis.	25/4363	35/21728	7.64942e-11	1.81784e-09	9.59801e-10	25	BGN/CDH11/CDH2/COL1A2/COL3A1/COL5A1/COL5A2/COL6A1/COL6A2/COL6A3/FBN1/GPC1/LOX/LTBP1/LTBP2/PCOLCE/PCOLCE2/RDX/ROBO1/S1PR3/SDC1/SEMA3C/SYK/TIMP1/VCAN
ZHONG_SECRETOME_OF_LUNG_CANCER_AND_ENDOTHELIUM	Proteins secreted in co-culture of LKR-13 tumor cells (non-small cell lung cancer, NSCLC) and MEC stroma cells (endothelium).	38/4363	68/21728	7.81119e-11	1.84807e-09	9.75762e-10	38	A2M/ACTB/ALAD/ANXA3/ARHGDIA/BGN/CDH1/CFB/CLSTN1/COL18A1/COL1A1/CP/CTSA/EEF1A2/ENO1/FN1/GAPDH/GLO1/GOT1/IGFBP4/IGFBP7/LDHA/LGALS3BP/MDH2/PEBP1/PHACTR4/PRDX1/PZP/SDC4/SERPINB6/SPP1/TF/TKT/TPI1/VCAM1/VCL/VIM/YWHAZ
ONDER_CDH1_TARGETS_2_UP	Genes up-regulated in HMLE cells (immortalized nontransformed mammary epithelium) after E-cadhedrin (CDH1) [GeneID=999] knockdown by RNAi.	96/4363	257/21728	9.25494e-11	2.18001e-09	1.15102e-09	96	ALDH6A1/ANPEP/ANXA6/AOX1/AP1S2/ARMCX2/ASMTL/BGN/BPGM/CCN2/CDH11/CDH2/CDK5RAP2/CHN1/COL1A1/COL1A2/COL3A1/COL5A1/COL5A2/COL6A1/COL6A2/COL6A3/COL8A1/CRIP2/CYBRD1/CYP1B1/DAB2/DCN/DDAH1/DOCK10/DPYSL3/ENO2/ENPP1/ENPP2/EPS8/FAT4/FBLN1/FBN1/FERMT2/FKBP5/FLOT1/FN1/FTL/GK/GLRX/GSTA4/GYPC/HMOX1/IGFBP3/IGFBP4/IGFBP7/IL17RC/KANK2/KLF4/LOX/LRIG1/LTBP1/LTBP2/MACROH2A1/MAGED1/MAGED2/MAP1B/MARCKS/MFAP2/MICAL2/MLL…
KEGG_GLUTATHIONE_METABOLISM	Glutathione metabolism	31/4363	50/21728	1.15248e-10	2.70278e-09	1.42704e-09	31	ANPEP/G6PD/GCLC/GCLM/GGCT/GGT1/GGT5/GGT7/GPX1/GSS/GSTA3/GSTA4/GSTA5/GSTK1/GSTM2/GSTM3/GSTM4/GSTM5/GSTO1/GSTP1/GSTT1/GSTZ1/IDH1/IDH2/LAP3/MGST1/OPLAH/PGD/RRM1/RRM2/SMS
QI_PLASMACYTOMA_DN	Down-regulated genes that best disciminate plasmablastic plasmacytoma from plasmacytic plasmacytoma tumors.	48/4363	98/21728	1.38092e-10	3.22437e-09	1.70243e-09	48	AEBP1/AGR2/AJUBA/ALPL/ARFIP2/ARHGAP8/BASP1/BSG/C1QBP/COL1A1/COL4A2/COL5A2/COL6A2/DDOST/DUSP22/EEF1A2/ENPEP/EPCAM/FARP2/GNE/IGFBP3/IPO4/ITGB5/LAMB1/LAMC2/LYPD3/MAGED1/MFAP2/MMP2/MYBBP1A/MYH14/NECTIN4/NOL3/P4HA2/P4HB/PIGK/PSMB3/PTGIS/RABGGTA/SENP2/SPARCL1/SRP9/ST14/STAT2/TIMP1/TRIP6/UBE2T/WASL
REACTOME_METABOLISM_OF_WATER_SOLUBLE_VITAMINS_AND_COFACTORS	Metabolism of water-soluble vitamins and cofactors	56/4363	123/21728	1.55744e-10	3.6207e-09	1.91169e-09	56	ACACA/ALDH1L2/AOX1/BST1/BTD/COASY/CYB5A/CYB5R3/DHFR/ENPP1/ENPP2/FASN/FLAD1/FPGS/GSTO1/LMBRD1/MCCC1/MCCC2/MMAA/MMADHC/MMUT/MOCS1/MOCS2/MTHFD1L/MTHFD2/MTHFS/NADSYN1/NAMPT/NAXE/NMNAT1/NMNAT3/NUDT12/PARP10/PARP14/PARP16/PARP4/PARP9/PC/PCCA/PCCB/PDXK/PNPO/PTGIS/QPRT/RFK/SHMT1/SHMT2/SLC19A1/SLC23A2/SLC25A19/SLC25A32/SLC2A1/SLC2A3/SLC52A3/SLC5A6/THTPA
REACTOME_SYNTHESIS_OF_DNA	Synthesis of DNA	55/4363	120/21728	1.65352e-10	3.82744e-09	2.02085e-09	55	ANAPC1/ANAPC2/ANAPC5/ANAPC7/CCNA2/CDC16/CDC23/CDC27/CDK2/CDT1/FEN1/GINS1/GINS2/GINS3/GINS4/MCM2/MCM3/MCM4/MCM5/MCM7/POLA1/POLA2/POLD3/POLD4/PRIM1/PRIM2/PSMA1/PSMA2/PSMA3/PSMA6/PSMA7/PSMB1/PSMB10/PSMB2/PSMB3/PSMB4/PSMB5/PSMB6/PSMB8/PSMB9/PSMC3/PSMD1/PSMD10/PSMD2/PSMD5/PSMD6/PSMD8/PSMD9/PSME1/PSME2/RFC2/RPA1/RPA2/RPA3/UBE2C
REACTOME_MITOTIC_G1_PHASE_AND_G1_S_TRANSITION	Mitotic G1 phase and G1/S transition	64/4363	149/21728	1.69186e-10	3.8993e-09	2.05879e-09	64	ABL1/AKT2/CCNA2/CCNB1/CCNH/CDC7/CDK1/CDK2/CDK4/CDKN1B/CDKN2A/CDKN2D/CDT1/DHFR/DYRK1A/E2F1/JAK2/LYN/MCM2/MCM3/MCM4/MCM5/MCM7/MNAT1/POLA1/POLA2/PRIM1/PRIM2/PSMA1/PSMA2/PSMA3/PSMA6/PSMA7/PSMB1/PSMB10/PSMB2/PSMB3/PSMB4/PSMB5/PSMB6/PSMB8/PSMB9/PSMC3/PSMD1/PSMD10/PSMD2/PSMD5/PSMD6/PSMD8/PSMD9/PSME1/PSME2/PTK6/RB1/RBL1/RPA1/RPA2/RPA3/RRM2/SRC/TK1/TOP2A/TYMS/WEE1
JINESH_BLEBBISHIELD_TRANSFORMED_STEM_CELL_SPHERES_UP	Genes up-regulated in transformed spheres compared to blebbishields from RT4 cells	72/4363	176/21728	1.89443e-10	4.34742e-09	2.29539e-09	72	ABLIM1/AGPAT2/AGR3/AHNAK/AKR1C4/ALDH1A1/ALDH1A3/ALDH3A2/ANKRD10/ANXA1/ANXA2/AP1S2/APOBEC3B/APOL2/ASS1/ATP2A2/B4GALT4/CBR3/CD44/CRIP2/CTSB/CYP1B1/EEIG1/FTH1/FTL/GCLC/GK/GLS/GSDME/HMOX1/HSPA1B/IGFBP3/JAK1/KLF13/LAMB3/LAMC2/LCN2/LYPD3/MFSD6/MLPH/MMP7/MX1/NDRG4/NIBAN1/NQO1/OAS1/PARP4/PGD/PGM3/PIR/PLEC/PTGR1/RAB22A/RAB27B/RGCC/SAMD9/SDCBP2/SERPINB8/SLC2A10/SMIM14/SOD2/SPP1/ST3GAL1/THBS1/TXN/TXNIP/UBE2…
REACTOME_GLUTATHIONE_CONJUGATION	Glutathione conjugation	25/4363	36/21728	2.02392e-10	4.62475e-09	2.44182e-09	25	CHAC2/CNDP2/ESD/GCLC/GCLM/GGCT/GGT1/GGT5/GGT7/GSS/GSTA3/GSTA4/GSTA5/GSTK1/GSTM2/GSTM3/GSTM4/GSTM5/GSTO1/GSTP1/GSTT1/GSTT2B/GSTZ1/MGST1/OPLAH
REACTOME_PHOSPHOLIPID_METABOLISM	Phospholipid metabolism	82/4363	211/21728	2.2782e-10	5.18362e-09	2.7369e-09	82	ABHD4/AGK/AGPAT2/AGPAT5/CDS1/CHKA/CHKB/CPNE1/DDHD1/ETNK1/ETNK2/GDE1/GDPD1/GPAT2/GPAT4/GPD1/GPD1L/GPD2/HADHA/HADHB/INPP4A/INPP4B/INPP5J/INPP5K/INPPL1/LPCAT2/LPCAT3/LPCAT4/LPIN1/LPIN2/LPIN3/MBOAT7/MGLL/MTM1/MTMR1/MTMR10/MTMR12/MTMR2/MTMR3/MTMR6/OCRL/OSBPL8/PCTP/PCYT1A/PCYT2/PI4K2A/PI4K2B/PI4KB/PIK3C2A/PIK3C3/PIK3CB/PIK3CD/PIK3R1/PIK3R2/PIK3R4/PIP4K2C/PIP4P1/PISD/PITPNB/PITPNM1/PLA2G15/PLBD1/PLD1/PL…
REACTOME_EXTRACELLULAR_MATRIX_ORGANIZATION	Extracellular matrix organization	107/4363	301/21728	2.4135e-10	5.46822e-09	2.88716e-09	107	A2M/ACAN/ADAM10/ADAM15/ADAMTS4/APP/BGN/BSG/CAPN1/CAPN2/CAPN6/CAPN8/CAST/CD44/CDH1/COL11A1/COL12A1/COL14A1/COL15A1/COL16A1/COL18A1/COL1A1/COL1A2/COL2A1/COL3A1/COL4A1/COL4A2/COL5A1/COL5A2/COL6A1/COL6A2/COL6A3/COL7A1/COL8A1/COLGALT1/CRTAP/CTSB/CTSL/DAG1/DCN/DDR1/DST/EFEMP1/ELN/EMILIN1/F11R/FBLN1/FBLN2/FBN1/FBN2/FN1/HSPG2/ICAM1/ITGA3/ITGA5/ITGA9/ITGB5/ITGB6/ITGB8/LAMA3/LAMA4/LAMB1/LAMB2/LAMB3/LAMC1/L…
CROONQUIST_NRAS_SIGNALING_DN	Genes down-regulated in ANBL-6 cell line (multiple myeloma, MM) expressing a constantly active form of NRAS [GeneID=4893] off a plasmid vector compared to those grown in the presence of IL6 [GeneID=3569].	38/4363	70/21728	2.47426e-10	5.57963e-09	2.94598e-09	38	APOBEC3B/AURKA/AURKB/BRD8/BUB1B/CCNA2/CCNB1/CDC20/CDK1/CHEK2/FOXM1/GINS1/KIF11/KIF22/KIF2C/MCM2/MCM3/MCM4/MCM7/MKI67/NCAPH/NDC80/OIP5/PLK1/PLOD2/POLD3/SBNO2/SMC2/SMC4/SPAG5/SPC25/TK1/TOP2A/TPX2/TRIP13/UBE2C/WEE1/ZWINT
KEGG_AMINOACYL_TRNA_BIOSYNTHESIS	Aminoacyl-tRNA biosynthesis	27/4363	41/21728	2.48355e-10	5.57963e-09	2.94598e-09	27	AARS1/AARS2/CARS2/DARS2/FARSA/FARSB/GARS1/HARS1/HARS2/IARS1/IARS2/LARS1/MARS1/MARS2/NARS1/PARS2/QARS1/SARS1/SARS2/SEPSECS/TARS1/TARS2/TARS3/VARS2/WARS1/YARS1/YARS2
REACTOME_RAC1_GTPASE_CYCLE	RAC1 GTPase cycle	74/4363	184/21728	2.7223e-10	6.09043e-09	3.21568e-09	74	ABL2/ABR/ARHGAP1/ARHGAP12/ARHGAP17/ARHGAP21/ARHGAP27/ARHGAP29/ARHGAP31/ARHGAP35/ARHGDIA/ARHGDIB/ARHGEF5/ARHGEF6/BAIAP2/BAIAP2L1/BRK1/CHN1/CIT/CYFIP1/DEF6/DIAPH3/DOCK1/DOCK10/DOCK11/DOCK5/DOCK6/DOCK7/DOCK8/DOCK9/ECT2/EMD/EPHA2/FARP2/FERMT2/FGD5/FMNL1/GIT1/GIT2/IQGAP1/IQGAP2/IQGAP3/LBR/MCAM/MCF2L/MPP7/MYO9B/NGEF/OPHN1/PAK2/PAK4/PAK6/PIK3R1/PIK3R2/PLD1/PLD2/PLEKHG4/RAC1/RACGAP1/RALBP1/SH3BP1/SLC1A5/…
WANG_LMO4_TARGETS_UP	Genes up-regulated in MCF7 cells (breast cancer) engineered to conditionally express LMO4 [GeneID=8543] by a Tet Off system.	125/4363	369/21728	2.82816e-10	6.3009e-09	3.32681e-09	125	ABTB2/ACTG1/ACY1/AGPAT5/AGR2/AKR7A3/APIP/ARG2/ARHGEF12/ATP1B1/AZI2/BCAM/BCL11B/BCOR/BTBD2/C19orf53/CARD19/CCDC14/CDC123/CDC23/CDCA2/CDV3/CENPK/CNNM3/CROT/CRYZL1/CSPP1/CTNNB1/CYB561/DBI/DCAF16/DHRS2/DNAJC1/DOK7/DPY19L1/DSTN/DYRK1A/EPM2AIP1/ETV6/F11R/FOXP1/GDPD1/GFM1/GLUL/GRN/HELLS/HNMT/HNRNPR/HNRNPUL1/HSP90B1/IGFBP2/ITFG1/ITPRID2/LGALS8/LNPK/LRRFIP1/LTBP1/LYRM7/MAN1A2/MB/MEGF9/METTL26/MINDY3/MRPL1…
REACTOME_CLASS_I_MHC_MEDIATED_ANTIGEN_PROCESSING_PRESENTATION	Class I MHC mediated antigen processing & presentation	127/4363	377/21728	3.06528e-10	6.80085e-09	3.59077e-09	127	ANAPC1/ANAPC2/ANAPC5/ANAPC7/ARIH2/ASB1/ASB6/B2M/CANX/CD14/CDC16/CDC20/CDC23/CDC27/CTSL/DTX3L/ELOB/ERAP1/ERAP2/FBXL15/FBXL20/FBXL4/FBXO2/FBXO22/FBXO4/FBXO44/FBXO6/FBXO7/FBXO9/FBXW2/FBXW5/FBXW9/GAN/HECTD3/HERC4/HERC5/HERC6/HLA-A/HLA-B/HLA-C/HLA-E/HLA-F/HUWE1/ITCH/ITGB5/KBTBD6/KBTBD7/KLHL22/KLHL42/LMO7/LNPEP/LNX1/LRRC41/LRSAM1/MGRN1/MKRN1/MRC2/NEDD4/NEDD4L/NPEPPS/PSMA1/PSMA2/PSMA3/PSMA6/PSMA7/PSMB1/…
FOROUTAN_PRODRANK_TGFB_EMT_DN	Genes down-regulated in the epithelial-mesenchymal transition (EMT) upon transforming growth factor beta (TGFb) stimulation derived from multiple datasets using a product of ranks meta-analysis approach.	42/4363	82/21728	3.26485e-10	7.2137e-09	3.80875e-09	42	ABLIM1/AGR2/ALDH3A2/ANK3/ARHGAP29/C1orf116/CDH1/CXADR/CYB5A/CYP1B1/DEPTOR/DST/EHF/EPCAM/ERMP1/GDF15/GLDC/GPRC5C/HOOK1/LY6E/MAP7/MBP/MMP7/MTUS1/MUC1/MYO5C/NUP210/PEG10/PKP2/PLS1/PPL/PPP1R9A/S100P/SERPINB1/SLC27A2/SMPDL3B/SQOR/SULT1A1/SYBU/TBC1D8/TJP2/TNFAIP2
KIM_GLIS2_TARGETS_UP	Partial list of genes up-regulated in the kidney of GLIS2 [GeneID=84662] knockout mice compared to the wild type.	43/4363	85/21728	3.36776e-10	7.41045e-09	3.91264e-09	43	ANGPTL4/BBC3/C3/CCN2/CD74/CDCA3/CMTM3/COL14A1/COL15A1/COL18A1/COL1A1/COL1A2/COL3A1/COL4A1/CXCL14/DCN/FBN1/HLA-DRA/HLA-DRB1/ICAM1/IFITM3/IGFBP2/IRF1/ISG15/LAD1/LSP1/LTBP2/LUM/MATN2/MFAP2/NID1/OGN/POSTN/PSMB8/PSMB9/PYCARD/SPARC/SPARCL1/TGFBI/TLR2/TSC22D1/VCAM1/VIM
SHEPARD_BMYB_MORPHOLINO_DN	Human orthologs of genes down-regulated in zebra fish after knockdown of BMYB [GeneID=4605] by morpholino.	79/4363	202/21728	3.39281e-10	7.43497e-09	3.92558e-09	79	ACAP2/ACAT2/ACSF2/ACSS2/AEBP1/ANLN/APOE/ASPM/ATP1A1/AURKB/BIRC5/BLVRB/BMS1/C17orf49/C3/CCNB1/CDC20/CDCA2/CDCA3/CDK1/CDK2/CFB/CHERP/COL1A1/COL1A2/CPVL/CTSL/DCK/DDX17/DHFR/FABP7/FGFR4/FOXM1/GINS1/GINS2/GOLGB1/GPSM1/GPT2/GRHPR/HELLS/IGFBP2/INPP4A/IQGAP3/IRF2BPL/KIF11/KIF14/KIF23/LAMP2/MASTL/MCM2/MCM3/MCM4/MCM5/MELK/MIEN1/MKI67/MT2A/MTHFD1L/NDE1/NUMA1/PCDH18/PDCL/PFKFB4/PHF20L1/PRIM1/PVALB/SARDH/SCIN…
BILD_MYC_ONCOGENIC_SIGNATURE	Genes selected in supervised analyses to discriminate cells expressing c-Myc [GeneID=4609] from control cells expressing GFP.	81/4363	209/21728	3.42112e-10	7.46642e-09	3.94219e-09	81	ABL2/ACSS2/AGPAT5/AHNAK/AKAP12/ALDH1B1/ALS2CL/ANAPC1/BID/CDK2/CDK4/COL1A1/COL5A1/DDAH2/DDX10/DDX28/DGKA/DHRS1/DKC1/DUSP22/EPS8L1/FARSA/FARSB/FLAD1/FLNB/GEMIN5/GPD1L/HSPA6/HSPD1/IPO4/IRF9/KHNYN/LAMC2/LSG1/LTBP2/MAP3K6/MICAL1/MST1R/MYBBP1A/NCR3LG1/NFKB2/NLE1/NOLC1/NOP16/NOP2/NRP1/PC/PCOLCE2/PCYOX1L/PDP1/PES1/PFKM/PHB1/PHF1/PLEC/PMM2/PNPT1/PTRH2/RCL1/RNF213/RPP40/RRP9/SCFD2/SERPINB1/SESTD1/SFXN4/SLC…
REACTOME_HIV_INFECTION	HIV Infection	88/4363	234/21728	3.71097e-10	8.06608e-09	4.25881e-09	88	AP1M2/AP1S2/AP1S3/APOBEC3G/ATP6V1H/B2M/BANF1/CCNH/CCNT1/CDK9/CHMP2A/CHMP3/CHMP4C/CHMP6/ELOA/ELOB/ERCC2/ERCC3/FEN1/GTF2A2/GTF2H1/GTF2H3/HLA-A/KPNA1/LIG4/MNAT1/NCBP1/NCBP2/NEDD4L/NELFA/NELFB/NELFCD/NMT1/NMT2/NUP205/NUP210/NUP43/NUP50/NUP58/NUP88/PACS1/PAK2/PDCD6IP/POM121C/PSIP1/PSMA1/PSMA2/PSMA3/PSMA6/PSMA7/PSMB1/PSMB10/PSMB2/PSMB3/PSMB4/PSMB5/PSMB6/PSMB8/PSMB9/PSMC3/PSMD1/PSMD10/PSMD2/PSMD5/PSMD6/…
KEGG_VALINE_LEUCINE_AND_ISOLEUCINE_DEGRADATION	Valine, leucine and isoleucine degradation	28/4363	44/21728	3.81403e-10	8.25652e-09	4.35935e-09	28	ABAT/ACAD8/ACADSB/ACAT2/ALDH1B1/ALDH2/ALDH3A2/ALDH6A1/ALDH7A1/AOX1/AUH/BCAT1/BCKDHA/BCKDHB/DLD/ECHS1/EHHADH/HADHA/HADHB/HIBADH/HMGCS1/HSD17B10/MCCC1/MCCC2/MMUT/OXCT1/PCCA/PCCB
BOYAULT_LIVER_CANCER_SUBCLASS_G1_UP	Up-regulated genes in hepatocellular carcinoma (HCC) subclass G1, defined by unsupervised clustering	53/4363	116/21728	4.07346e-10	8.78258e-09	4.63711e-09	53	ABCC10/ADAR/ADGRG1/AHNAK/ARID3A/B4GALT3/BRD3/C2CD5/CLDN7/CRNKL1/CXADR/DCPS/DDR1/DENND2B/EDEM3/EPHB4/EXOC2/F11R/FNBP1/HNRNPA0/HOOK2/IDUA/KCTD3/KDM5B/LAD1/LBR/LLGL2/MAPK13/MATN2/MPZL1/MYO5C/NAP1L1/PAIP1/PDCD4/PIAS4/PLXNA2/POGZ/PRRC2C/RPA1/RPLP0/S100A14/SEPHS1/SETDB1/SMARCA1/SMARCC1/SMG7/SPINT1/SPINT2/SREBF2/ST14/TJP3/TMEM63A/ZSCAN18
SESTO_RESPONSE_TO_UV_C8	Cluster 8: genes changed in primary keratinocytes by UVB irradiation.	38/4363	71/21728	4.29404e-10	9.22097e-09	4.86857e-09	38	ALCAM/APP/BRD3/COL5A2/CYFIP1/DST/FASN/FBN2/FGFR3/FHL1/FLNB/FXR1/GLB1/GLG1/HK1/ITGA3/ITPK1/LAMA3/LAMB1/LTBP1/MT2A/MTHFD2/MYH10/PFN2/PGM1/PON2/PPP3CA/PRDX6/PTPRK/REEP5/SCRN1/SEMA3C/SEPTIN8/SLC2A1/SLC7A5/SORL1/STK3/THBS2
ROZANOV_MMP14_TARGETS_UP	Genes up-regulated in HT1080 cells (fibrosarcoma) over-expressing MMP14 [GeneID=4323] compared to those with knockdown of the gene by RNAi.	97/4363	267/21728	4.32504e-10	9.25039e-09	4.8841e-09	97	ADD3/ALDH18A1/ALDOC/ANXA6/ANXA7/APOL3/CA12/CALD1/CCN2/CDCP1/CGNL1/CHSY1/COL18A1/COL4A1/COL4A2/COL5A1/COL6A1/COL6A2/COLEC12/CPE/CSPG4/CXXC5/DEPTOR/DSTN/EFEMP1/ENO2/ENPP1/ERO1A/ERRFI1/FKBP7/FN1/FRMD6/FUCA1/GBP3/HBE1/HLA-B/HMGN1/IGFBP2/IGFBP7/ISG20/KDM1A/KIF1B/LAMA4/LAMB1/LGALS3BP/LGMN/LHPP/LRIG1/MACROH2A1/MATN2/MIA/MRPS26/MUC6/MX1/MYLK/N4BP2L2/NCAM1/NDRG4/NNT/NR3C1/NXN/OAS1/P3H1/PALM2AKAP2/PCOLCE/P…
DAZARD_RESPONSE_TO_UV_NHEK_DN	Genes down-regulated in NHEK cells (normal keratinocytes) by UV-B irradiation.	106/4363	300/21728	4.35054e-10	9.26787e-09	4.89334e-09	106	ABL1/ADCY9/ADGRL2/AFF1/AHDC1/AKAP9/AKR1C3/ARID3A/AURKA/BACH1/BAZ1A/BAZ1B/BBX/BCAR3/BICRAL/BRD8/BUB1B/CCDC93/CCNB1/CDKN1B/CDYL/CHD9/CYTH1/DOCK9/DST/DYRK1A/ELF2/EXPH5/FAT1/FAT2/FEM1B/FERMT2/FNDC3A/FOXO3/GCLC/GNE/HIVEP2/HMGXB4/IFI44L/IGF2BP3/KANK1/KAT6B/KDM5A/KIF11/KIF14/KIF23/LARP7/LPCAT4/LSM14A/MAP3K5/MECP2/MED13L/MEGF9/METTL18/MICAL2/MKI67/MORC3/MTCL1/MTM1/MTMR6/MTUS1/NCK1/NFKB1/NRIP1/OTUD4/PAFAH…
REACTOME_S_PHASE	S Phase	67/4363	162/21728	4.59179e-10	9.74297e-09	5.14418e-09	67	AKT2/ANAPC1/ANAPC2/ANAPC5/ANAPC7/CCNA2/CCNH/CDC16/CDC23/CDC25B/CDC27/CDK2/CDK4/CDKN1B/CDT1/E2F1/ESCO1/FEN1/GINS1/GINS2/GINS3/GINS4/MCM2/MCM3/MCM4/MCM5/MCM7/MNAT1/POLA1/POLA2/POLD3/POLD4/PRIM1/PRIM2/PSMA1/PSMA2/PSMA3/PSMA6/PSMA7/PSMB1/PSMB10/PSMB2/PSMB3/PSMB4/PSMB5/PSMB6/PSMB8/PSMB9/PSMC3/PSMD1/PSMD10/PSMD2/PSMD5/PSMD6/PSMD8/PSMD9/PSME1/PSME2/PTK6/RB1/RFC2/RPA1/RPA2/RPA3/STAG1/UBE2C/WEE1
RICKMAN_TUMOR_DIFFERENTIATED_WELL_VS_POORLY_DN	Down-regulated genes that vary between HNSCC (head and neck squamous cell carcinoma) groups formed on the basis of their level of pathological differentiation: well vs poorly differentiated tumors.	128/4363	383/21728	4.65576e-10	9.83966e-09	5.19523e-09	128	ABHD6/AHNAK/AHNAK2/ALAS1/ALS2CL/AP1M2/ARF4/ARHGEF37/ATL3/ATP6V0D1/BACH1/BAK1/BICD2/BSG/C1orf116/C6orf132/CA12/CAVIN1/CCDC85C/CD44/CDC37/CDC37L1/CDCP1/CDSN/CPM/CSNK1E/DCBLD1/DLGAP4/DOCK6/EHD1/EHD2/ELMOD2/EPPK1/ERAP2/ERO1A/EVI5L/FABP5/FAM114A2/FAT2/FKBP14/FKBP15/FRMD6/GJB6/GNA15/GOLGA5/HERC4/HMOX2/HOMER3/HPSE/ILVBL/IMPDH1/INPP4B/ITPRID2/KCTD10/KLC3/KLK11/LDHA/LIMA1/LPCAT2/LRRC59/LRRC8E/LRRFIP1/MAN2…
ZHU_CMV_ALL_UP	Up-regulated at any timepoint following infection of primary human foreskin fibroblasts with CMV	50/4363	107/21728	4.76593e-10	1.00328e-08	5.29723e-09	50	ALAS1/ATP6V1C1/BCL7B/BRCA2/CD55/EIF4E/ENO1/ENO2/GBP1/GORASP2/GRPEL1/HLA-E/IDH3A/IDO1/IFI27/IRF1/ISG15/KDM5C/LGMN/LIG4/MANF/MARK2/MLLT11/MX1/MX2/NAMPT/NFKB1/NUBP1/OAS1/OAS2/PDP1/PML/PSMA2/PSMA3/PSMA6/PSMB2/PSMB8/PSMD2/PSMD6/RAB2B/RB1/RIPK1/SLC39A14/SLC7A5/SP100/SYNGR2/TAP1/TRIM21/TRIM22/WARS1
ALCALAY_AML_BY_NPM1_LOCALIZATION_DN	Genes down-regulated in acute myeloid leukemia (AML) with respect to cellular localization of NPM1 [GeneID=4869]: cytoplasmic vs. nucleolar.	74/4363	186/21728	4.88297e-10	1.02389e-08	5.40604e-09	74	ALDH4A1/ARL2/BIRC5/BLVRB/CCNA2/CCNB1/CDC20/CORO2A/DAAM1/DDX60/DHFR/DTYMK/EGFL7/ENDOD1/EPS8/EVL/EXO1/FOXM1/GET3/GSN/GYPC/HAAO/HLA-DPA1/HLA-DRA/HLA-DRB1/IDH2/IGFBP7/INPP4B/ITGA9/ITM2C/KIAA0930/KIF23/KIF2C/KIFC1/MAN1A1/MAP2K3/MCM2/MCM4/MICAL1/MKI67/MLLT3/NCAPH/NNT/NPR3/NUP210/NXT2/PAK6/PALM2AKAP2/PITPNC1/PLXND1/PROM1/RBM3/REPS2/RGS10/RPA1/RRM2/RSAD2/SEPTIN9/SERPINB6/SHCBP1/SLC1A4/SORL1/SPARC/STOM/SY…
FRIDMAN_SENESCENCE_UP	Genes up-regulated in senescent cells.	40/4363	77/21728	4.93635e-10	1.02703e-08	5.42261e-09	40	ALDH1A3/CCN2/CD44/CDKN2A/CDKN2D/COL1A2/CXCL14/CYP1B1/EIF2S2/FN1/GSN/HPS5/HSPA2/HTATIP2/IFI16/IGFBP2/IGFBP3/IGFBP4/IGFBP5/IGFBP7/IRF7/ISG15/MAP2K3/MDM2/NME2/OPTN/RAB31/RABGGTA/RAC1/S100A11/SERPINB2/SMPD1/SMURF2/SPARC/STAT1/TES/TGFB1I1/THBS1/TNFAIP2/VIM
ZHONG_SECRETOME_OF_LUNG_CANCER_AND_MACROPHAGE	Proteins secreted in co-culture of LKR-13 tumor cells (non-small cell lung cancer, NSCLC) and MHS stroma cells (macrophages).	40/4363	77/21728	4.93635e-10	1.02703e-08	5.42261e-09	40	ACTB/ANXA2/APP/BGN/CDC25B/CDH1/CFB/CLSTN1/COL18A1/CP/CST3/CTSA/CTSB/ENO1/ENPP2/FDPS/FN1/GOT1/GOT2/GSTO1/HSP90AB1/IGFBP4/LDHA/LGALS3BP/MDH2/MSLN/PEBP1/PHACTR4/PRDX1/PSMA6/PSMA7/PSMB5/PSMB6/SDC1/SDC4/TALDO1/TIMP2/TPI1/VCAM1/YWHAZ
KRIEG_KDM3A_TARGETS_NOT_HYPOXIA	Genes not induced under hypoxia, but dependent on KDM3A [GeneID=55818] for hypoxic expression in RCC4 cells (renal carcinoma) expressing VHL [GeneID=7428].	78/4363	200/21728	5.10651e-10	1.05831e-08	5.58779e-09	78	ACOT7/ACTR6/ALDH1A3/APTX/ARSB/ASNS/ATM/ATP6AP2/ATP9B/B2M/CAPZA1/COA7/CTSL/CYP1B1/DHX58/EHD1/EIF2A/EMG1/EML2/FKBP5/FKTN/GALNT1/GBP1/GBP3/GLO1/GOLGA4/GRAMD2B/GTPBP10/HDHD2/HMGN2/HPRT1/HSDL1/IFI35/IFI44/IFIT3/IRF1/ITGB6/LAMC2/LGALS8/LGALS9/LRRC47/LYPLAL1/MAT2B/METTL3/MIEN1/MMP7/MRPS18C/MTX3/N4BP2L2/NHEJ1/NIBAN1/OAS1/PDP1/PFN2/PGRMC1/POLR3GL/POP4/PRKAB2/PRPF38A/PSMB10/PSME2/PTPN2/PUF60/RBM12/RRAD/RTC…
PUJANA_BREAST_CANCER_LIT_INT_NETWORK	Genes constituting the LIT-Int network of proteins interacting with breast cancer reference proteins BRCA1, BRCA2, ATM, and CHEK2 [GeneID=672;675;472;11200]; the interactions were manually curated from the literature.	48/4363	101/21728	5.1417e-10	1.06149e-08	5.60457e-09	48	ABL1/ACACA/AR/ATF1/ATM/ATR/AURKA/BACH1/BARD1/BCCIP/BLM/BRAP/BRCA2/BUB1B/CCNA2/CCNB1/CDK1/CDK2/CDK4/CHEK2/E2F1/ELK1/ESR1/FANCD2/FHL2/FLNA/JAK1/JAK2/MAP2K3/MCM3/MDM2/MRE11/NBN/NELFB/NMI/PEX5/PLK1/RAD50/RB1/RBBP8/RFC2/RPA1/RPA2/RPA3/STAT1/TERF2/TP53BP1/TUBG1
SANA_TNF_SIGNALING_UP	Genes up-regulated in five primary endothelial cell types (lung, aortic, iliac, dermal, and colon) by TNF [GeneID=7124].	42/4363	83/21728	5.32917e-10	1.09596e-08	5.78658e-09	42	APOL3/BPGM/BST2/C1S/CASP1/CMPK2/DDX60/DENND11/FTH1/GBP1/HLA-A/HLA-B/HLA-C/HLA-E/HSD17B11/ICAM1/ICOSLG/IFI44L/IFIH1/IFIT1/LAMB3/LGALS3BP/LGALS9/MX1/MX2/NCEH1/OAS1/OAS2/OAS3/OXR1/PARP14/RABL3/RIPK2/SAMD9L/SAMHD1/SOD2/SPAG9/TAPBP/TLR2/TNFAIP2/TNIP1/VCAM1
REACTOME_TRNA_AMINOACYLATION	tRNA Aminoacylation	27/4363	42/21728	5.61963e-10	1.15127e-08	6.07858e-09	27	AARS1/AARS2/CARS2/DARS2/EEF1E1/FARSA/FARSB/GARS1/HARS1/HARS2/IARS1/IARS2/LARS1/MARS1/MARS2/NARS1/PARS2/PPA1/QARS1/SARS1/SARS2/TARS1/TARS2/VARS2/WARS1/YARS1/YARS2
BOYAULT_LIVER_CANCER_SUBCLASS_G3_UP	Up-regulated genes in hepatocellular carcinoma (HCC) subclass G3, defined by unsupervised clustering.	75/4363	190/21728	5.71919e-10	1.16719e-08	6.16266e-09	75	ACACA/ACTL6A/AGA/ASAP1/BRD7/BUB1/CCNA2/CCT2/CCT5/CEP55/COIL/CSDE1/CSNK1D/DKC1/DNAJC10/EIF2S1/EIF3B/EMC1/ENO1/ENOPH1/FTH1/FXR1/G6PD/GLA/GPN1/GTF3C3/HJURP/HNRNPR/IPO7/ITGB1BP1/KDM3A/KIF1B/KIF2C/LRRC59/MAPRE1/MARCKS/MELK/MPV17/NARS1/NCAPG/NDC80/NLE1/NME2/NPEPPS/NSF/NTAQ1/PFN2/PGD/PHB1/PLOD2/PRIM1/PUS7/PWP1/RAD51AP1/RBM28/RPRD1A/SLC16A3/SLC7A1/SMG8/SNX7/SUB1/TAF2/TBL1XR1/TPD52/TPD52L2/TPRKB/TRIP13/TT…
PID_INTEGRIN1_PATHWAY	Beta1 integrin cell surface interactions	36/4363	66/21728	6.1188e-10	1.244e-08	6.56819e-09	36	CD14/COL11A1/COL18A1/COL1A1/COL1A2/COL2A1/COL3A1/COL4A1/COL5A1/COL5A2/COL6A1/COL6A2/COL6A3/COL7A1/CSPG4/FBN1/FN1/ITGA3/ITGA5/ITGA9/LAMA3/LAMA4/LAMB1/LAMB2/LAMB3/LAMC1/LAMC2/NID1/PLAUR/SPP1/TGFBI/TGM2/THBS1/THBS2/TNC/VCAM1
FOROUTAN_TGFB_EMT_DN	Genes down-regulated in the epithelial-mesenchymal transition (EMT) upon transforming growth factor beta (TGFb) stimulation derived from multiple datasets by combining results from an integrative approach and a product of ranks meta-analysis approach.	50/4363	108/21728	7.1513e-10	1.44841e-08	7.64744e-09	50	ABLIM1/AGR2/ALDH1A3/ALDH3A2/ANK3/ARHGAP29/ATP8B1/C1orf116/CDH1/CFB/CP/CXADR/CYB5A/CYP1B1/DEPTOR/DST/EHF/EPCAM/ERMP1/GDF15/GLDC/GPRC5C/HOOK1/LCN2/LSR/LY6E/MAP7/MBP/MMP7/MTUS1/MUC1/MYO5C/NUP210/PEG10/PKP2/PLS1/PPL/PPP1R9A/S100P/SERPINB1/SLC27A2/SMPDL3B/SQOR/SULT1A1/SYBU/SYNE2/TBC1D8/TJP2/TMEM30B/TNFAIP2
GAZDA_DIAMOND_BLACKFAN_ANEMIA_ERYTHROID_DN	Genes down-regulated in erythroid progenitor cells isolated from bone marrow of patients with Diamond-Blackfan anemia (DBA) and mutated RPS19 [GeneID=6223].	149/4363	467/21728	7.54744e-10	1.52287e-08	8.04061e-09	149	AHDC1/ANXA3/AP4S1/ARFRP1/ARG2/ARIH2/ASMTL/ATG5/ATP8B1/AURKB/AZI2/BAX/BICD1/BRCA2/BTD/CANX/CD44/CDC27/CDV3/CELSR2/CIAO1/CKB/CLCN7/CLN5/COL2A1/CPT1A/CTSB/DBR1/DCLRE1C/DCTN3/DCTN4/DIAPH2/DNASE1L1/DOCK1/DST/DTWD1/ECPAS/ENDOD1/ENPP4/EPHB4/ERAP1/ERN1/FBXL4/FBXO9/FEM1B/FMO5/GLTP/GNA11/GOSR2/GSN/GSTM4/H1-2/HEATR3/HK1/HMCES/HNRNPM/HSPD1/HYI/IFT27/IKBKE/IL10RB/IL27RA/IRGQ/ISG15/ITPKC/KANK1/KCTD15/KIF22/LCN…
BLANCO_MELO_BETA_INTERFERON_TREATED_BRONCHIAL_EPITHELIAL_CELLS_UP	Genes up-regulated on treatment of normal human bronchial epithelial cells with beta interferon (hIFNB treatment 100u/ml, 4-12hrs).	126/4363	378/21728	7.64428e-10	1.53661e-08	8.11316e-09	126	ADAR/ANGPTL4/APOBEC3F/APOBEC3G/APOL2/ARHGAP29/ATP6V0A4/BACH1/BPGM/C1R/C1S/C3/CADPS2/CASP7/CDCP1/CEMIP2/CMTR1/CNP/CTSO/DAPP1/DCLRE1C/DCP1A/DDX60L/DHX58/DTX3L/EIF2AK2/ELK4/ENPP4/ERAP2/FERMT1/FMR1/FSD1L/GBP1/GBP2/GBP3/GDF15/GLRX/GNB4/GPR180/GSDMD/HELZ2/HYCC2/IDO1/IFI16/IFIH1/IFIT1/IFIT2/IFIT3/IFIT5/IGFBP3/IL6ST/IRF1/IRF9/LAP3/LMF1/LNPEP/LRATD2/MAN1A1/MATN2/MED13/MUC16/MX1/NCOA7/NIPAL1/NMI/NPC1/NRCAM…
MULLIGHAN_MLL_SIGNATURE_1_UP	The 'MLL signature 1': genes up-regulated in pediatric AML (acute myeloid leukemia) with rearranged MLL [GeneID=4297] compared to all AML cases with the intact gene.	128/4363	386/21728	8.1514e-10	1.63242e-08	8.61899e-09	128	ABHD17A/ABR/ADARB1/ADCY9/AKR7A3/ALDH3A2/ARHGAP1/ARL6IP5/ARPC2/ATG3/B4GALT1/BID/CAND2/CASP1/CAT/CNIH4/COA3/COLGALT1/COMMD4/CSPG4/CTSA/DCPS/DENND2D/DHRS7B/DNAJC1/DNPH1/EIF4EBP2/ELMO3/ENO1/EPHB3/FADD/FLNA/FOSL2/FUCA1/GLG1/GLYR1/GNS/GRN/HEXB/HNRNPU/HOMER3/HTATIP2/IGFBP7/IL10RB/IL1RN/IQCE/IQSEC1/IRAK1/ISG20L2/JMJD1C/KHNYN/KIAA0930/LAMP1/LGALS1/LRRC20/M6PR/MAPK13/MICAL1/MPPE1/MRPL33/NAGK/NDUFB8/NDUFS7/…
REACTOME_PROTEIN_LOCALIZATION	Protein localization	67/4363	164/21728	8.54618e-10	1.70509e-08	9.00269e-09	67	ABCD1/ACBD5/ACO2/ACOT2/ACOT8/ACOX2/AGXT/ALDH3A2/AMACR/APP/BAG6/CAT/COA6/COX19/CROT/CS/CYB5A/DECR2/DNAJC19/ECH1/ECI2/EHHADH/EMD/EPHX2/GET3/GET4/GFER/GRPEL1/GSTK1/HMOX1/HSCB/HSD17B4/HSPD1/IDE/IDH1/LDHD/MLYCD/MPV17/NDUFB8/NUDT19/PECR/PEX11B/PEX14/PEX3/PEX5/PITRM1/PMPCA/PMPCB/SCP2/SLC25A4/SLC25A6/SLC27A2/STX5/TIMM17A/TIMM17B/TIMM21/TIMM23/TIMM50/TIMM8B/TOMM22/TOMM7/TOMM70/TYSND1/UBL4A/USP9X/VDAC1/ZFA…
ANASTASSIOU_MULTICANCER_INVASIVENESS_SIGNATURE	Invasiveness signature resulting from cancer cell/microenvironment interaction.	35/4363	64/21728	9.61917e-10	1.90495e-08	1.00579e-08	35	AEBP1/BGN/CDH11/COL11A1/COL1A1/COL1A2/COL3A1/COL5A1/COL5A2/COL6A2/COL6A3/DCN/FAP/FBN1/FN1/LGALS1/LOX/LOXL2/LUM/MMP2/MXRA5/NID2/OLFML2B/PCOLCE/PDGFRB/POSTN/RAB31/RCN3/SPARC/SUGCT/THBS2/THY1/TIMP3/TNFAIP6/VCAN
WP_PROTEASOME_DEGRADATION	Proteasome degradation	35/4363	64/21728	9.61917e-10	1.90495e-08	1.00579e-08	35	HLA-A/HLA-B/HLA-C/HLA-E/HLA-F/NEDD4/PSMA1/PSMA2/PSMA3/PSMA6/PSMA7/PSMB1/PSMB10/PSMB2/PSMB3/PSMB4/PSMB5/PSMB6/PSMB8/PSMB9/PSMC3/PSMD1/PSMD10/PSMD2/PSMD5/PSMD6/PSMD8/PSMD9/PSME1/PSME2/RPN1/UBA1/UBA7/UCHL1/UCHL3
YAMAZAKI_TCEB3_TARGETS_DN	Genes down-regulated in embryonic stem cells from TCEB3 [GeneID=6924] knockout mice.	77/4363	199/21728	1.00819e-09	1.98923e-08	1.05029e-08	77	ACLY/ADH5/AGR2/AKTIP/ALDH2/ALDH7A1/ANXA1/APOE/AURKA/BCLAF3/BUB1B/CACNA2D1/CARNMT1/CBR3/CDH1/CDH3/CERS4/CKB/CLDN4/CLDN7/CLYBL/CMAS/COBL/COL18A1/CRABP1/CWF19L2/DIAPH1/DPYS/DSG2/ECT2/EMB/EPCAM/FGD1/FXR1/GCLM/GNPDA1/GOLGA4/HMGCS1/IGFBP2/KIF11/LBR/LDHB/LTBP4/MAP1B/MCCC2/MDN1/NELFB/OSBPL1A/PHB1/PMM1/PRAMEF12/PSIP1/PSMA2/RBM3/RESF1/RFX2/SAP30/SEPHS2/SIX4/SOD2/SORL1/SPINT2/SPP1/STRBP/TALDO1/TOP2A/TPD52/T…
PUJANA_XPRSS_INT_NETWORK	Genes constituting the XPRSS-Int network: intersection of genes whose expression correlates with BRCA1, BRCA2, ATM, and CHEK2 [GeneID=672;675;472;11200] in a compendium of normal tissues.	68/4363	168/21728	1.02724e-09	2.01196e-08	1.06229e-08	68	AATF/ABCB7/ATM/ATP11B/AURKA/AURKB/BLM/BRCA1/BRCA2/CAD/CASP2/CCNA2/CDC20/CDC7/CDK1/CEP57/CHEK2/DDX46/DEK/DHFR/ESPL1/FOXM1/GINS1/HMGN1/HMGN4/IDH3B/ILF3/KATNA1/KIFC1/LARP7/LBR/LMNB1/MAT2A/MCM2/MCM4/MCM5/MKI67/MRE11/NAE1/NCK1/NDC80/NFATC2IP/PNN/POLA1/PRPF4/PSIP1/RAD51AP1/RB1/RBBP8/RIF1/RPA1/RPIA/RRM1/SLC7A1/SMC2/SMC4/SPC25/TBCA/TIMELESS/TMEM131L/TMPO/TOP2A/TTF2/UBE2C/UNG/USP1/XPO1/ZWINT
SASAKI_ADULT_T_CELL_LEUKEMIA	Genes up-regulated in adult T-cell leukemia (ATL) cells compared to T lymphocytes from healthy controls.	68/4363	168/21728	1.02724e-09	2.01196e-08	1.06229e-08	68	ACOT13/ACOT8/ANXA2/ANXA6/ARL6IP5/ATP1B1/ATP2C1/ATP6V1A/BARD1/BOLA2/BUB1B/CADM1/CCNA2/CCNB1/CHMP2A/CNN2/CORO1A/DAAM1/DLG3/DST/ETFA/FHL2/FOXM1/GALK2/GCHFR/GLB1/GSTZ1/HINT1/HMGN4/IDH1/IFI16/ISG15/ISG20/KIF11/KIF14/KIF2C/LPCAT4/MCM3/MKI67/MRPS12/MYO1D/NEDD4/NMI/OAS2/PARP1/PDCD10/PLD1/PLK1/PRDX1/PRDX4/PSMB2/RPA1/SAP30/SCCPDH/SGCE/SLC25A46/STAT1/TFCP2/TK1/TMED3/TOP2A/TPX2/TRAFD1/TYMS/UBE2C/VBP1/WWTR1/Z…
VILLANUEVA_LIVER_CANCER_KRT19_UP	Genes over-expressed in KRT19-positive [GeneID=3880] hepatocellular carcinoma (HCC).	70/4363	175/21728	1.08e-09	2.10758e-08	1.11278e-08	70	ANLN/AP1G2/ARID2/ARID3A/BARD1/BLM/BUB1/C2CD5/CASP2/CDC20/CDC25B/CDC7/CDCA3/CDS1/CENPE/CEP55/CWC22/DCLRE1C/DDX27/DENND2B/DHRS13/DNM1L/ECT2/EPC1/GINS1/GNPTAB/GPD2/GPSM2/HJURP/HMGXB4/KIF18A/KIF23/KIF2C/KLHL42/LMNB1/MAP3K4/MAPK13/MELK/MKI67/MRE11/NAP1L1/NCAPG/NCAPH/NDC80/NDE1/OLA1/P3H4/PCYOX1L/PIGA/POGLUT2/POLA1/POLD3/RRM1/S100A14/SERGEF/SFMBT1/SIPA1L3/STK4/STRBP/TOP2A/TPX2/TROAP/TTK/UPF3B/USP28/USP3…
REACTOME_MITOTIC_PROMETAPHASE	Mitotic Prometaphase	78/4363	203/21728	1.15149e-09	2.23891e-08	1.18212e-08	78	AKAP9/AURKB/BIRC5/BUB1/BUB1B/CCNB1/CDC20/CDK1/CDK5RAP2/CENPE/CENPH/CENPI/CENPK/CENPL/CEP131/CEP152/CEP192/CEP250/CEP41/CEP43/CEP57/CEP76/CETN2/CLASP2/CSNK1D/CSNK1E/DCTN1/DCTN3/DSN1/ERCC6L/HAUS2/HAUS3/HAUS4/HAUS5/HAUS6/HAUS7/KIF18A/KIF2C/KNL1/MAPRE1/MIS12/MZT2A/NCAPG/NCAPH/NDC80/NDE1/NEDD1/NEK7/NSL1/NUF2/NUMA1/NUP43/ODF2/OFD1/PAFAH1B1/PCM1/PCNT/PLK1/PMF1/PPP2R5E/PRKACA/PRKAR2B/RANGAP1/SEH1L/SMC2/S…
HUMMERICH_SKIN_CANCER_PROGRESSION_DN	Selected genes down-regulated during progression through benign to malignant skin tumors formed by treatment with DMBA and TPA [PubChem=6001;4792] chemicals in the two stage skin carcinogenesis model.	48/4363	103/21728	1.18143e-09	2.28881e-08	1.20846e-08	48	ACADSB/AEBP1/ATP5F1C/B2M/BCAM/C3/CDC25B/COL16A1/COL3A1/COL6A2/COQ5/CXCL14/DES/DSG2/DST/ECH1/ECHS1/EFNB1/EPHA1/EPHB3/FASN/FECH/FHL1/GAA/GGT1/GJA1/GPNMB/HADHB/ILK/LAMB2/LCMT1/LGALS1/LTBP3/MB/PC/PIK3R2/PRKACA/PTPRS/RPS6KA1/SCP2/SERPINA1/SERPING1/SMAD4/SPTBN1/TPM2/TXNIP/UBE3A/WWP2
PASINI_SUZ12_TARGETS_DN	Genes down-regulated in ES (embryonic stem cells) with defficient SUZ12 [GeneID=23512].	109/4363	316/21728	1.20899e-09	2.33375e-08	1.2322e-08	109	ABTB2/ADK/AHNAK/AIF1L/ANXA1/ANXA2/ANXA3/ANXA5/APP/B2M/BAZ1A/CALD1/CAP1/CAPN2/CAVIN1/CCN1/CD276/CDH2/CMTM3/CNN2/COL11A1/COL1A1/COL1A2/COL3A1/COL5A1/COLEC12/CPE/CRMP1/CSRP1/CXADR/CYP1B1/DDX6/DOCK11/EFEMP1/ELOVL1/EPHA1/ERRFI1/FLNA/FN1/FOSL2/FOXP1/FRMD4B/GBP2/GNG12/GSN/IGFBP3/IGFBP4/IGFBP5/ILK/IRS2/ITGA3/KCTD10/KPNA4/LGALS1/LOXL2/LRATD2/LRRFIP1/MARCKS/MLLT11/MTPN/MYADM/MYH10/MYO1C/PALLD/PARVA/PDLIM5/…
DAVICIONI_MOLECULAR_ARMS_VS_ERMS_UP	Genes up-regulated in mARMS (molecular ARMS) compared to the mERMS (molecular ERMS) class of rhabdomyosarcoma tumors.	115/4363	339/21728	1.31381e-09	2.52695e-08	1.3342e-08	115	ABAT/ACO1/ACOT7/ACOT9/ADAM10/ADK/AKTIP/AP5M1/ARRB1/ASCC3/ASRGL1/ASS1/BCL2L13/BRD3/CAAP1/CAMSAP1/CAPN6/CCNH/CDH3/CDK14/CDYL/CLASP2/COBL/COG2/COL18A1/COQ9/CRIP2/CRMP1/CYB561/DAG1/DDR1/DHFR/DNASE1L1/DNMBP/DOCK9/DST/DTWD1/ECHS1/ELOVL2/EMC9/ENDOG/ERP44/FBXO9/FGFR4/FRY/GCA/GNE/GOT2/GYPC/HDAC5/HMGN4/HPRT1/HSBP1/IFT81/KANK1/KIF1B/MED13L/MEGF9/MICAL1/MMUT/MNAT1/MXRA7/NCOA1/NF1/NNT/NPC1/NPEPPS/NRCAM/OAT/OL…
YAO_TEMPORAL_RESPONSE_TO_PROGESTERONE_CLUSTER_12	Genes co-regulated in uterus during a time course response to progesterone [PubChem=5994]: SOM cluster 12.	40/4363	79/21728	1.33508e-09	2.55866e-08	1.35095e-08	40	ALDH2/ARL6IP5/ATP6AP2/CD44/CLN6/ENSA/ERGIC3/FKBP7/FKBP9/GGH/GNAI2/GSTK1/HIGD2A/HMGN2/HSD17B10/IARS2/IDH1/IDH2/LGALS3BP/MAGED2/MCM3/NAP1L1/NSDHL/OXCT1/PC/PDCD6/PHPT1/PIK3C3/PSME1/PTGIS/PTGR1/QARS1/RAB3D/RBMX/RBP1/RPA3/S100A1/S100A11/SNAPC2/ZFTRAF1
BHAT_ESR1_TARGETS_NOT_VIA_AKT1_UP	Genes bound by ESR1 [GeneID=2099] and up-regulated by estradiol [PubChem=5757] in MCF-7 cells (breast cancer).	80/4363	211/21728	1.47588e-09	2.8184e-08	1.48808e-08	80	ACSS1/ADCY9/ALPL/AXIN1/B4GALT1/BCL11B/CA12/CARD19/CELSR2/CHD9/CHSY1/COLGALT1/CXXC5/CYP1B1/CYP4F22/DEGS2/DEPTOR/DHRS2/DOK7/EEIG1/FHL2/FKBP4/FLNB/FRK/GAB2/GFOD1/GINS3/GPRIN1/GREB1/IGFBP4/ISG20L2/KHK/LONRF2/LRIG1/MANEAL/MAT2A/MLPH/MYBBP1A/NEIL2/NIP7/NOLC1/NT5DC3/NUDCD1/OLFML3/PDZK1/PGR/PKIB/PMM2/POP1/RAPGEFL1/RARA/RCL1/RET/RPP40/SEC14L2/SLC1A4/SLC22A5/SLC25A19/SLC29A1/SLC2A1/SLC2A8/SLC7A5/SNAPC4/SPA…
PROVENZANI_METASTASIS_UP	Genes up-regulated in polysomal and total RNA samples from SW480 cells (primary colorectal carcinoma, CRC) compared to the SW620 cells (lymph node metastasis from the same individual).	78/4363	204/21728	1.50074e-09	2.85568e-08	1.50777e-08	78	AARS1/ACD/ADK/AK6/AKR1C1/AKR1C3/ANAPC5/ATP6V0D1/AZGP1/BAG1/BRD7/BTF3/CADPS2/CAT/CAVIN3/CDK1/CDKN2A/CEMIP2/CLEC11A/CNN3/COG4/DAB2/DDX50/EDC4/ELP5/GCHFR/GDF15/GLG1/GOT2/HBE1/HLTF/ITPA/LAMP1/LARP4B/LRIG1/MAGED1/MARCKSL1/MCCC2/MCM3/MRPL23/NAE1/NIP7/NNT/OXCT1/PCCA/PDF/PDIA4/PEG10/POGLUT2/POLD3/PPA1/PRCP/PRIM1/PROM1/QPRT/RNF126/SEPTIN6/SGCE/SNTB2/TARS1/TCF12/TERF2/TIMM23/TOMM70/TOR3A/TPM2/TRAF5/TSR1/TX…
SENESE_HDAC3_TARGETS_UP	Genes up-regulated in U2OS cells (osteosarcoma) upon knockdown of HDAC3 [GeneID=8841] by RNAi.	155/4363	495/21728	1.52706e-09	2.89546e-08	1.52877e-08	155	ABCC4/ACOX2/ADAM10/AFF4/AKR1C1/AKR1C3/AP1S3/ARHGDIA/ATP11B/ATP6V1A/B4GALT1/BACH1/BICD2/BRCC3/CCDC88A/CD44/CD46/CD55/CDC27/CDV3/CEP120/CHD4/CREM/CTSB/CXADR/CYB5R2/DCBLD1/DNAJB14/DPYSL3/DST/EFNA1/ERRFI1/ESYT2/EZR/FCHO2/FLOT1/FMNL2/FN1/FXR1/G3BP2/GASK1B/GEMIN8/GFER/GGA2/GLS/GLYR1/GNG12/GTDC1/HIVEP2/HNMT/HSP90AB1/HSPA4/IDS/IFI16/IFIT1/IFIT2/IFIT3/IGF2BP3/IGFBP5/IL1RAP/IL6ST/IQGAP1/IQGAP2/ITGB8/ITPRID…
MARTENS_BOUND_BY_PML_RARA_FUSION	Genes with promoters occupied by PML-RARA fusion [GeneID=5371,5914] protein in acute promyelocytic leukemia(APL) cells NB4 and two APL primary blasts, based on Chip-seq data.	145/4363	456/21728	1.64104e-09	3.10057e-08	1.63707e-08	145	ACSF3/ACSL1/ALDH2/ANKRD11/ANXA11/APLP2/ARID2/ARRB1/ATP6V0C/AUH/B4GALT1/BANF1/BCL3/BLM/CACNA1C/CD58/CDK9/CORO2A/CSTF1/CUEDC1/CXXC5/DAPK2/DCTN1/DCTN4/DEF6/DENND3/DNAJB12/ECE1/ENSA/F11R/FHOD1/FLNB/FMNL1/FNBP1/FOSL2/GALK2/GBA1/GBE1/GFOD1/GGA1/GRK6/GTF3A/GUSB/H6PD/HDAC4/HIVEP2/HMOX1/HNRNPM/ICAM1/IDH1/IFITM3/IQSEC1/IRF1/IRF2BP2/ITPR2/KCNAB2/KLF13/KLHDC4/KPTN/LBR/LETMD1/LFNG/LRRC20/LTBP3/LYN/MAML2/MAP2K…
RICKMAN_METASTASIS_DN	Genes down-regulated in metastatic vs non-metastatic HNSCC (head and neck squamous cell carcinoma) samples.	94/4363	262/21728	1.69108e-09	3.17755e-08	1.67771e-08	94	ABHD17A/ADAM15/AGAP3/AHNAK2/ALS2CL/AP3D1/ARHGEF12/ARPC5/ATP6V1B2/BAIAP2/BAK1/BICD2/BSG/BTBD2/CAP1/CASP1/CCM2/CD44/CD58/CDCP1/DENND1A/DOCK8/DSG3/DST/ENDOG/EPPK1/FARSA/FLYWCH1/FOSL2/GBP1/GBP2/GET3/GFOD1/GNA15/HELZ2/HK1/IFI16/IL18/IRF6/KIAA1522/KLF13/LAD1/LRRC8A/LY6D/MAP2K2/MAPK11/MEF2D/MORC3/MTUS1/MUC1/NAA80/NAV1/NECTIN4/OGDH/PDLIM1/PKP1/PML/PRODH/PROM2/PSMB9/PTK2B/R3HDM4/RDX/RNF126/RNH1/RPS6KA4/RX…
CHIARADONNA_NEOPLASTIC_TRANSFORMATION_CDC25_UP	Genes up-regulated in reverted NIH3T3 cells (fibroblasts transformed by activated KRAS [GeneID=3845] which then reverted to normal cells upon stable over-expression of a dominant negative form of CDC25 [GeneID=5923]) vs normal fibroblasts.	54/4363	123/21728	1.69366e-09	3.17755e-08	1.67771e-08	54	ANK3/AOX1/BACH1/C3/CAPN6/CEBPB/CHI3L1/CRABP1/CTSB/CXorf38/CYP1B1/EMB/ENO2/ERRFI1/EVL/FAM3C/GPC4/GTF2A2/HMGN2/HNRNPU/HSP90B1/IFI16/IMPACT/LAMA4/LAMP2/LMO7/LSP1/LTBP2/MAGED1/MAN2A1/NAP1L1/NCAM1/NGEF/NID1/PCF11/PDK3/PFN2/PGRMC1/PLSCR1/PRXL2A/PSPC1/PTX3/RBM3/SEPHS2/SLC16A1/SRRT/SYNPO/THBS1/THBS2/THY1/TNC/VCAM1/VCAN/XDH
BLANCO_MELO_BRONCHIAL_EPITHELIAL_CELLS_INFLUENZA_A_DEL_NS1_INFECTION_DN	Genes down-regulated on infection of normal human bronchial epithelial cells by mutant Influenza A lacking its antiviral antagonist (IAV_NS1) (MOI: 3, 12hpi)	73/4363	187/21728	1.72061e-09	3.21682e-08	1.69845e-08	73	ANLN/ARPIN/ASF1B/ATAD5/AURKA/AURKB/BIRC5/BLM/BRCA1/BUB1B/CCNA2/CDC7/CDCA2/CDCA3/CDT1/CENPE/CENPI/CEP55/CIT/DHFR/DIAPH3/E2F1/EPN3/ERCC6L/EXO1/FADS1/FAM111B/FEN1/FOXM1/GINS2/GINS4/GPATCH11/HASPIN/HJURP/JRK/KANK2/KIF11/KIF14/KIF24/KIF2C/KIFC1/KNL1/LMNB1/MCM2/MCM4/MCM7/NCAPG/NCAPG2/NCAPH/NUF2/OIP5/OSBPL7/PHGDH/PIMREG/PLK1/PRIM1/RBL1/RRM2/SHCBP1/SLITRK6/SPAG5/SPC25/TFAP4/TK1/TOP2A/TROAP/TTK/UBE2C/UBE2…
CHIANG_LIVER_CANCER_SUBCLASS_UNANNOTATED_DN	Marker genes down-regulated in the 'unannotated' subclass of hepatocellular carcinoma (HCC) samples.	75/4363	194/21728	1.73063e-09	3.22428e-08	1.70238e-08	75	ABCB10/ABHD6/ACTR6/ADH5/APOO/ATF1/ATG3/ATP1A1/ATP6V0D1/BAG2/BAX/C1QBP/CAPZA2/CCNDBP1/CCT2/CD46/CDK1/CDK4/CENPH/CMAS/CNN3/CTNNAL1/DBI/DCTN3/DPCD/ECT2/FARSA/FEN1/FUCA2/G3BP2/GFM2/GJA1/GLUD2/HNRNPA0/HSP90AB1/HSPA13/MAGED1/MANF/MAPRE1/METTL13/MRPL39/MRPS12/NDUFA4/NEU1/NUP205/PBK/PDIA6/PGD/PRDX4/PRMT6/PSMA2/PSMC3/PSMD10/PSMD8/RAD51AP1/RCN2/RPA3/SCAMP3/SEC23B/SKIC8/SLC29A1/SLC39A6/SNX2/SNX7/SYPL1/TPRKB…
KANG_DOXORUBICIN_RESISTANCE_UP	Genes up-regulated in gastric cancer cell lines: doxorubicin [PubChem=31703] resistant vs sensitive.	31/4363	54/21728	1.74983e-09	3.24874e-08	1.7153e-08	31	ASF1B/ASPM/AURKA/BARD1/BIRC5/BUB1/BUB1B/CDC20/CDK1/DTYMK/FOXM1/GINS1/HJURP/LMNB1/MCM4/MKI67/NCAPG/NCAPG2/NQO1/OIP5/PBK/PLK1/POLA2/RAD51AP1/RRM1/RRM2/TK1/TOP2A/TPX2/TYMS/ZWINT
LINDGREN_BLADDER_CANCER_CLUSTER_3_DN	Genes whose expression profile is specific to Cluster III of urothelial cell carcinoma (UCC) tumors.	84/4363	226/21728	1.7833e-09	3.29941e-08	1.74205e-08	84	ABCC4/ABLIM1/ADGRG6/ADRM1/AGR2/AHNAK/AJUBA/AKAP13/AP1G2/ARHGAP1/ARSD/ASB1/BMS1/BTF3/CASP1/CD44/CDC27/CERT1/CHD9/CNN2/COL7A1/DGKA/DNAAF9/DST/EML2/EOGT/EPB41L2/ERAP1/ETFA/FABP5/FARP2/FGFR3/FHIP2B/FRMD6/GSDME/GSTO1/HMG20A/HNMT/IFI16/IGBP1/IGF1R/ITM2C/JADE2/LAD1/LAMB3/LGMN/LPCAT2/LZTS2/MADD/MAN2C1/METTL17/MICAL1/MRPS36/MXRA5/OXA1L/PABPN1/PDE4D/PI4KB/PML/POLI/PRDX5/PRXL2A/PTPN13/PXN/PYROXD2/RALGAPA1/R…
GRAESSMANN_RESPONSE_TO_MC_AND_SERUM_DEPRIVATION_UP	Genes up-regulated in ME-A cells (breast cancer, sensitive to apoptotic stimuli) upon serum deprivation for 22 hr in the presence of medium concentrate (MC) from ME-C cells (breast cancer, resistant to apoptotic stimuli).	82/4363	219/21728	1.85156e-09	3.41389e-08	1.8025e-08	82	ACTB/ADAR/APOL3/BGN/BST2/C3/CAPN6/CASP7/CDCA3/CFB/CMPK2/COL3A1/COL5A2/CP/DAPK2/DDX60/EIF2AK2/ELK1/ELN/FBXW2/GBP2/HELZ2/HLA-E/HSD11B2/IFI27/IFI35/IFI44/IFIH1/IFIT2/IFIT3/IGFBP7/IRF1/IRF7/IRF9/ISG15/LGALS3BP/MEPCE/MOCS1/MX1/NCK1/NMNAT1/OAS1/OAS2/OGN/OXA1L/PARP12/PARP14/PARP9/PATZ1/PDGFRB/PES1/PLEC/PMEPA1/PRELP/PSMB10/RBMX/RESF1/RFXANK/RSAD2/SAMHD1/SENP1/SEPTIN6/SOD2/SP100/SP110/STAT1/STEAP4/STK11IP…
REACTOME_INTERFERON_ALPHA_BETA_SIGNALING	Interferon alpha/beta signaling	37/4363	71/21728	1.95191e-09	3.58655e-08	1.89366e-08	37	ADAR/BST2/GBP2/HLA-A/HLA-B/HLA-C/HLA-E/HLA-F/IFI27/IFI35/IFIT1/IFIT2/IFIT3/IFIT5/IFITM3/IRF1/IRF6/IRF7/IRF9/ISG15/ISG20/JAK1/MX1/MX2/OAS1/OAS2/OAS3/OASL/PSMB8/PTPN1/PTPN6/RSAD2/SAMHD1/STAT1/STAT2/TYK2/USP18
STEIN_ESR1_TARGETS	Genes regulated by ESR1 [GeneID=2099] in MCF-7 cells (breast cancer).	41/4363	83/21728	2.16811e-09	3.97017e-08	2.09621e-08	41	ABAT/ADCY9/CA12/CAP2/CELSR2/DYNLT3/FEN1/FHL2/FKBP8/GINS2/GINS3/GLA/GREB1/HSPB8/IGFBP4/ITPK1/KIDINS220/MANEA/MCM2/MCM4/MCM5/MED13L/MYOF/NAB2/NCAPG2/NDRG4/PAPSS2/RAB27B/RAB31/RET/RRM1/SACS/SGK3/SLC16A1/SLC27A2/SMC4/TIAM1/TMPO/TPBG/TSC22D3/ZWILCH
MCBRYAN_PUBERTAL_BREAST_6_7WK_UP	Genes up-regulated during pubertal mammary gland development between week 6 and 7.	75/4363	195/21728	2.26404e-09	4.12994e-08	2.18057e-08	75	ACACA/ACLY/AKAP9/AKT2/APLP2/BLTP2/BPNT1/BRD8/CA8/CAVIN1/CHD4/CHI3L1/COMT/CORO1A/CP/CYTH1/DDX6/DPYSL3/ECM1/EHD1/EHD2/EHD3/EIF4EBP2/EPB41L2/GPD1/GUSB/HDLBP/HSD17B11/IGFBP4/IGFBP5/IL6ST/KDM5A/KDM5C/KIF1C/LAMA4/LRATD1/MYO1C/NDST1/NR2C2/NRIP1/OGFR/PCYT1A/PDAP1/PDCD6IP/PHGDH/PIK3R1/PPP6R3/PRELP/PRKACB/PRPF19/PTK2B/RAB5C/RESF1/SCD/SECISBP2L/SFPQ/SIRPA/SLC38A10/SNCG/SNTB2/SOD2/SOD3/SORBS1/SPPL2A/STOM/SYN…
KAAB_HEART_ATRIUM_VS_VENTRICLE_UP	Genes up-regulated in the atria of healthy hearts, compared to venticles.	92/4363	256/21728	2.2783e-09	4.12994e-08	2.18057e-08	92	AEBP1/AFAP1/AKR1C1/ARHGAP1/ATM/BAD/BASP1/C1R/CCN2/CDC123/CDK14/CELSR2/COL2A1/CPE/CSRP1/CTSF/DAPK2/DDR1/DPYSL3/EEF1A1/EFEMP1/ENO2/EPB41L1/EPB41L3/EPS8/ERGIC3/EXOSC2/F10/FAM172A/FBLN1/FBLN2/FRMD4B/GNAO1/GRN/HSPG2/INPP1/ISLR/ITSN1/JADE2/MAGED1/MAGED2/MAP1B/MICAL2/MIPEP/MYLK/NAP1L1/NME2/NSF/NUCB1/NUMA1/PAM/PBXIP1/PDLIM4/PLK1/PML/POLD4/PRDX1/PRELP/PTGIS/PTOV1/QSOX1/RABAC1/RABGAP1L/RBP1/ROR2/RPL3/RPS2/…
THEILGAARD_NEUTROPHIL_AT_SKIN_WOUND_DN	Genes down-regulated in polymorphonuclear neutrophilic granulocytes (PMNs) attracted to skin wounds.	84/4363	227/21728	2.27854e-09	4.12994e-08	2.18057e-08	84	ACLY/ADAM10/ADD3/ADGRE5/ANXA11/APAF1/ARHGAP1/ARHGDIB/ARHGEF1/ARID4A/CD46/CDKN2D/CORO1A/CRADD/CYTH1/DAPK2/EIF4G2/FADD/FEZ2/GCA/GDI2/GNAI2/GNAO1/GNAQ/HDAC5/HNRNPUL1/HSBP1/HTATIP2/IDS/IQGAP1/JAK1/LBR/LRRFIP1/LSP1/MAP3K5/MAPK3/MARK2/MBD4/MTMR3/MYO9B/NCOA1/NCOA4/NPEPPS/PHKA2/PHKB/PITPNM1/PNN/PPFIA1/PRCP/RALBP1/RALY/RARA/RIPK1/RPS6KA1/RPS6KA5/SLC19A1/SLC23A2/SLC25A3/SNAP23/SRP9/SRPK2/SRSF4/STAT6/STX16/…
ZHANG_BREAST_CANCER_PROGENITORS_DN	Genes down-regulated in cancer stem cells isolated from mammary tumors compared to the non-tumorigenic cells.	58/4363	137/21728	2.31599e-09	4.18364e-08	2.20892e-08	58	A2M/ACAD11/AEBP1/ALDH18A1/ANAPC5/ANXA9/ARHGDIA/ARRDC1/ATP5IF1/BANF1/CAST/CCDC124/CCDC93/CDK5RAP3/CNDP2/COL1A1/COMMD5/CRYZL1/CSNK1D/DAG1/DNPEP/EYA3/FNDC3A/FTH1/GALNT1/HDAC11/HELLS/HSP90B1/IFI27/IL18/KIF23/LMNB1/MFSD5/OSBP/PFKFB4/POFUT2/PPL/PPP1R13L/PPP1R2/PRPF39/PTGR2/RAMAC/REXO4/RGS10/S100A1/SENP6/SETMAR/SPECC1L/SRR/STAP2/SYNJ1/TACSTD2/TAPBP/TNFAIP2/UQCRH/VAT1/ZC3H11A/ZNRD2
REACTOME_CYTOPROTECTION_BY_HMOX1	Cytoprotection by HMOX1	54/4363	124/21728	2.41728e-09	4.35192e-08	2.29777e-08	54	BACH1/BLVRA/BLVRB/CHD9/COX11/COX18/COX19/COX4I1/COX7A2L/FABP1/HBA1/HELZ2/HM13/HMOX1/HMOX2/NCOA1/NCOA2/NCOR1/NDUFA4/PSMA1/PSMA2/PSMA3/PSMA6/PSMA7/PSMB1/PSMB10/PSMB2/PSMB3/PSMB4/PSMB5/PSMB6/PSMB8/PSMB9/PSMC3/PSMD1/PSMD10/PSMD2/PSMD5/PSMD6/PSMD8/PSMD9/PSME1/PSME2/PTK6/RXRA/SCO1/SCO2/SIN3A/STAP2/SURF1/TACO1/TBL1XR1/TGS1/TXNIP
KEGG_FRUCTOSE_AND_MANNOSE_METABOLISM	Fructose and mannose metabolism	23/4363	34/21728	2.43177e-09	4.36331e-08	2.30378e-08	23	ALDOC/FBP1/FBP2/FCSK/FPGT/GFUS/GMDS/GMPPA/GMPPB/HK1/KHK/MPI/MTMR1/MTMR2/MTMR6/PFKFB2/PFKFB4/PFKL/PFKM/PHPT1/PMM1/PMM2/TPI1
STEIN_ESRRA_TARGETS_DN	Genes down-regulated by ESRRA [GeneID=2101] only.	48/4363	105/21728	2.6257e-09	4.69552e-08	2.47918e-08	48	ARID4A/ASB6/BRD3/BRD3OS/CDC23/CIZ1/CLDN3/CMTR1/CSNK1G2/CYP1B1/DCTD/DGUOK/EFCAB14/EXOSC2/FGFR3/GFPT1/GNPDA1/HEXIM1/HLA-E/HPF1/KANK2/KIDINS220/LAMB1/LRRC41/MARCKS/MBD4/MORC2/MYO6/NAP1L1/PATZ1/PDCL/PHIP/PLS1/PMM1/PPL/PRKAR2B/PRKD2/RFXANK/SEPTIN8/SMARCC1/TACC1/TCAF1/TIGAR/TRAM2/TUBB6/UTP25/VANGL1/ZNF7
BENPORATH_OCT4_TARGETS	Set 'Oct4 targets': genes upregulated and identified by ChIP on chip as OCT4 [GeneID=5460] transcription factor targets in human embryonic stem cells.	101/4363	290/21728	2.70278e-09	4.81725e-08	2.54346e-08	101	AASDH/ABTB2/ACD/ADD3/ALKBH1/ANKHD1/ANO8/ARID1B/ARPC5/AUH/BAG5/BUB1B/CACNA2D1/CAPZA2/CAVIN3/CCN2/CDC123/CDC7/CDH1/CDK14/CDYL/COL12A1/COMMD7/CPT1A/DBR1/DDX31/DPH6/DPYSL3/DUSP12/EFL1/EIF2S1/ENPP2/EPHA1/GJA1/GLDC/GNPTAB/GPS1/GTF3C4/GTPBP3/HMG20A/IFI16/KANK1/KDM3A/KLF5/LAMA4/LARGE1/LEFTY2/LHPP/LSG1/MAGED2/MAN2C1/MCC/MKRN1/MMP2/MTM1/MYEF2/NCBP1/NEBL/NPLOC4/OBSL1/OLFML3/PARD3/PARG/PBDC1/PDCL/PHF8/PHGDH/…
LINDGREN_BLADDER_CANCER_CLUSTER_2B	Genes specifically up-regulated in Cluster IIb of urothelial cell carcinom (UCC) tumors.	127/4363	389/21728	2.81532e-09	5.00117e-08	2.64057e-08	127	A2M/ADGRE5/AEBP1/AFF1/AKAP12/ALDH2/ANPEP/ANXA6/AP1S2/ARPC2/AURKB/B3GNT2/BMP2K/C1R/C1S/C4A/CAVIN1/CCN1/CCN2/CDC25B/CHSY1/CLIC2/CNN3/COG8/COL15A1/COL16A1/COL18A1/COL1A2/COL5A2/COL6A1/COL6A2/COL6A3/COLEC12/CSRP1/CYBRD1/DAB2/EFEMP1/EFHD1/ELN/EMC10/EPB41L2/FBLN2/FHL1/GFOD1/GSN/HLA-DQB1/HLA-DRA/HLA-DRB1/HLA-E/HMGCS1/ICAM1/IFI30/IFITM3/IGFBP7/IL27RA/IQGAP2/ISG20/KLF4/KRR1/LAMA4/LAMB2/LGALS1/LIG4/LRIG1/L…
REACTOME_DISEASES_OF_METABOLISM	Diseases of metabolism	89/4363	246/21728	2.82922e-09	5.00922e-08	2.64482e-08	89	ACACA/ACAN/ACY1/ADAMTS4/ALG12/ARSB/B3GALT6/B3GLCT/B4GALT1/BGN/BTD/C1GALT1/CHST14/CHST3/CHSY1/CSPG4/CTSA/CYP1B1/CYP4F22/DAG1/DCN/DCXR/DPM3/EXT2/FDXR/FMO3/GAA/GALK1/GBE1/GCLC/GCLM/GFPT1/GGT1/GLB1/GNE/GNS/GPC1/GPC4/GSS/GUSB/GYG2/HEXA/HEXB/HSPG2/IDH1/IDS/IDUA/KHK/LARGE1/LFNG/LMBRD1/LUM/MAN1B1/MAOA/MAT1A/MCCC1/MCCC2/MMAA/MMADHC/MMUT/MPI/MUC1/MUC16/MUC5B/MUC6/NEU1/NOTCH3/NUS1/OGN/OMD/OPLAH/PAPSS2/PC/PC…
BERTUCCI_MEDULLARY_VS_DUCTAL_BREAST_CANCER_DN	Genes down-regulated in medullary breast cancer (MBC) relative to ductal breast cancer (DBD).	71/4363	182/21728	2.95624e-09	5.21683e-08	2.75443e-08	71	ACSL3/AGPAT2/AHNAK/ANO1/ATL1/BGN/C1orf116/CADM1/CALD1/CAPN2/CARD19/CAVIN1/CEP41/CHMP3/CNN2/CNPY4/COL8A1/COPS8/DAAM1/DDAH1/DNAAF9/EDN2/ELAPOR2/ENDOD1/ENPP1/FAP/FBXW2/FERMT2/FHL1/FKBP9/FLNA/GPC1/HSPG2/ITGB5/KANK2/KATNAL1/KIDINS220/LGALSL/MAGI3/MPRIP/MXRA7/MYH10/MYH9/MYLK/NCOA1/NOSTRIN/NPR3/OBSL1/PALM2AKAP2/PARVA/PCDH18/PDE5A/PICALM/PPP1R1B/PTPN14/PTPN21/RFLNB/RTN4/SH3PXD2A/SLIT3/SMTN/SORT1/STARD13/…
SENGUPTA_NASOPHARYNGEAL_CARCINOMA_WITH_LMP1_UP	Genes up-regulated in nasopharyngeal carcinoma (NPC) positive for LMP1 [GeneID=9260], a latent gene of Epstein-Barr virus (EBV).	131/4363	405/21728	3.06706e-09	5.39459e-08	2.84828e-08	131	ADGRL2/ALCAM/ANO1/ANXA3/APPL1/ARHGAP18/ASPM/BCL2/BLVRA/BMP2K/C5orf24/CAPN8/CAPZA2/CCDC50/CEP57/CEP76/CHD4/CLIC2/CLSTN2/CMPK2/CP/CROT/CRYZ/CSPP1/CTTNBP2/DDHD1/DDX17/DHRS2/DNAJB14/DSC2/EHF/ENPP2/ENPP4/FABP7/FAM98A/FAM98B/FAR2/FMNL2/FNDC3B/FYB2/GALNT1/GDF15/GJB6/GNG12/HAUS6/HELLS/HEPH/HERC5/HNMT/HSP90AB1/HSP90B1/HSPA4/HSPA4L/HSPD1/HYCC2/IFIT1/IFIT2/IFIT3/IGF2BP3/IGFBP5/ILF3/IMPACT/IPO7/IQGAP1/KLF5/L…
COULOUARN_TEMPORAL_TGFB1_SIGNATURE_DN	'Early-TGFB1 signature': genes overexpressed in primary hepatocytes at an early phase of TGFB1 [GeneID=7040] treatment; is associated with a less invasive phenotype.	58/4363	138/21728	3.21827e-09	5.64199e-08	2.97891e-08	58	ACSL3/ALAS1/ALCAM/ALDH1A1/ALDH3A2/ARID3A/CA8/CBS/CHKA/CLUH/COL18A1/CTNND1/CXADR/CXXC5/CYP51A1/DDX28/DHRS1/ENTPD5/EPS8L2/ERRFI1/FARSB/FDPS/GK/GLUL/GPD1/GRHPR/GSDMD/GSS/GSTO1/HMGCS1/IDH1/IGFBP3/IGFBP4/IRF2BPL/LDLR/LPIN2/LRP1/MAPRE3/METTL26/PCDH1/PCYT2/PPFIBP2/RAB17/RAPGEF2/RELB/SCP2/SH3BP2/SLC23A2/SLC2A8/SREBF2/STOM/STX5/TM7SF2/TMEM127/TNK2/TSC22D2/TTC39C/UBE2L6
REACTOME_AURKA_ACTIVATION_BY_TPX2	AURKA Activation by TPX2	37/4363	72/21728	3.23992e-09	5.66139e-08	2.98915e-08	37	AKAP9/AURKA/CDK1/CDK5RAP2/CEP131/CEP152/CEP192/CEP250/CEP41/CEP43/CEP57/CEP76/CETN2/CSNK1D/CSNK1E/DCTN1/DCTN3/HAUS2/HAUS3/HAUS4/HAUS5/HAUS6/HAUS7/MAPRE1/NDE1/NEDD1/ODF2/OFD1/PAFAH1B1/PCM1/PCNT/PLK1/PRKACA/PRKAR2B/SSNA1/TPX2/TUBG1
RAY_TUMORIGENESIS_BY_ERBB2_CDC25A_DN	Down-regulated genes in breast tumors from transgenic mice overexpressing ERBB2 and CDC25A [GeneID=2064;993] compared to those from mice overexpressing ERBB2 only.	94/4363	265/21728	3.30113e-09	5.74955e-08	3.0357e-08	94	ACAD9/ACBD5/ACSL1/ALCAM/ARFRP1/ARHGEF6/ATP5IF1/BDH1/BSDC1/BSPRY/CASZ1/CAVIN1/CDC40/CFAP410/CFB/CLSTN1/CRIP2/CST3/DAAM1/DDOST/DHRS1/EFHD1/EIF4G3/ELOVL1/EMC1/EPB41/EPB41L1/EPHA2/ERRFI1/FOSL2/FUCA1/GDPD1/GPC4/HP1BP3/IFIH1/ITM2B/ITM2C/KIAA1522/KLHDC7A/LTBP2/LY6D/LYPLA2/MADD/MBP/MGA/MLLT3/MTFR1L/NMNAT1/OAS2/PADI2/PAQR7/PEF1/PPFIBP2/PPM1B/PPM1K/PRDX6/PROSER2/PRPF38A/PSMB2/PUM1/REEP5/RIGI/RPA2/RPS6KA1/R…
RADAEVA_RESPONSE_TO_IFNA1_UP	Genes up-regulated in primary hepatocytes and Hep3B (hepatocyte) cells in response to IFNA [GeneID=3439].	28/4363	47/21728	3.36715e-09	5.84551e-08	3.08637e-08	28	ADAR/BAX/BCL2/BRCA1/BST2/CDKN1B/HLA-C/HLA-E/HLA-F/IFI27/IFI35/IFI44/IFI44L/IFITM3/IRF1/IRF7/ISG15/LGALS3BP/MX1/MX2/PHB1/PIAS4/PLSCR1/PSME1/RFC2/STAT1/UBE2L6/VCAM1
REACTOME_MITOTIC_METAPHASE_AND_ANAPHASE	Mitotic Metaphase and Anaphase	86/4363	236/21728	3.48958e-09	6.03844e-08	3.18823e-08	86	ANAPC1/ANAPC2/ANAPC5/ANAPC7/ANKLE2/AURKB/BANF1/BIRC5/BUB1/BUB1B/CCNB1/CDC16/CDC20/CDC23/CDC27/CDK1/CENPE/CENPH/CENPI/CENPK/CENPL/CHMP2A/CHMP3/CHMP4C/CHMP6/CLASP2/DSN1/EMD/ERCC6L/ESPL1/KIF18A/KIF2C/KNL1/LBR/LMNB1/MAPRE1/MIS12/NDC80/NDE1/NSL1/NUF2/NUP205/NUP43/NUP58/PAFAH1B1/PLK1/PMF1/PPP2R5E/PSMA1/PSMA2/PSMA3/PSMA6/PSMA7/PSMB1/PSMB10/PSMB2/PSMB3/PSMB4/PSMB5/PSMB6/PSMB8/PSMB9/PSMC3/PSMD1/PSMD10/PSM…
SCHLOSSER_MYC_TARGETS_REPRESSED_BY_SERUM	Cluster 7: genes up-regulated in B493-6 cells (B lymphocytes) by MYC [GeneID=4609] and down-regulated by the combination of MYC and serum.	65/4363	162/21728	3.61837e-09	6.2411e-08	3.29523e-08	65	ACTL6A/ADSS2/AFG3L2/APP/ATP5F1C/AUH/BTF3/CCT2/CCT5/CEBPB/CHERP/COX11/CSNK1E/DCTD/DDX10/DEAF1/DNAJC2/EEF1E1/EIF2S1/EIF4E/EMC2/FASTKD2/FBXO9/FH/G3BP2/GARS1/GLOD4/HPRT1/HSPD1/IARS1/IARS2/IDH3A/ITPA/LDHB/MACROH2A1/MTHFD2/NAE1/NGDN/NOLC1/NOP16/NUP210/NUP58/OAT/OTUD4/PDIA6/PMPCB/PRMT3/PUM3/PWP1/RNF114/SARS1/SLC16A1/SLC39A6/SLC3A2/SMARCC1/SSBP1/TARS1/TFAP4/TOMM70/TXN/UBA2/USP10/XPOT/YARS1/ZBTB11
MATSUDA_NATURAL_KILLER_DIFFERENTIATION	Genes changed between developmental stages of Valpha14i natural killer T lymphocyte cells (NKT).	151/4363	485/21728	3.82435e-09	6.57517e-08	3.47162e-08	151	ACLY/ACSF3/ACTB/AHNAK/AKAP9/ANXA1/APCDD1/ARL6/ASNS/ATAD3A/ATP13A2/ATP6AP2/BCL11B/BICD1/BRD3/BUB1B/C17orf49/CA8/CADM1/CD44/CDC23/CDH1/CDK4/CHAF1B/CHD4/CHST14/CISD1/COL11A1/CORO1A/CSRP1/CTNNBL1/CXADR/DAGLB/DAPK2/DDX49/DOCK7/DSG2/DST/DTYMK/EFEMP1/ENDOD1/ENG/ENPP2/EPB41L3/EPS8/EXOSC10/FEN1/FHIP1B/FHL1/FKBP4/FKBP9/FLNA/FRMD4B/GALK1/GCA/GFM1/GGT5/GPAT4/GPI/GRAMD2B/HEXA/HSPA1B/IGFBP4/IPO4/ITSN1/KIF11/KI…
REACTOME_RHOV_GTPASE_CYCLE	RHOV GTPase cycle	24/4363	37/21728	3.94396e-09	6.75908e-08	3.56872e-08	24	ARHGAP12/DLG5/DST/EPHA2/GIT1/GIT2/IQGAP1/MYO9A/NCK1/PAK2/PAK4/PAK6/PARD6B/PEAK1/PIK3R1/SH3RF1/SPTAN1/SPTBN1/TPM4/TXNL1/USP9X/VANGL1/WASL/WDR6
WONG_PROTEASOME_GENE_MODULE	Genes that comprise the proteasome gene module	29/4363	50/21728	4.21633e-09	7.20278e-08	3.80299e-08	29	CDC20/PSMA1/PSMA7/PSMB10/PSMB2/PSMB3/PSMB4/PSMB6/PSMB8/PSMC3/PSMD1/PSMD10/PSMD8/PSME1/SQSTM1/UBA3/UBE2C/UBE2Q2/UBE2T/UBE3A/UCHL3/USP1/USP10/USP11/USP13/USP14/USP18/USP39/USP8
GAUSSMANN_MLL_AF4_FUSION_TARGETS_A_UP	Up-regulated genes from the set A (Fig. 5a): specific to cells expressing MLL-AF4 [GeneID=4297;4299] fusion protein alone.	74/4363	194/21728	4.40877e-09	7.50754e-08	3.9639e-08	74	ACO1/ADAL/ANK3/ANKRD50/AP1S3/APC/ATP6V1B2/ATP7A/BRD8/C2CD3/CA5B/CAMK1D/CCN1/CENPE/CLSTN1/CMBL/CRYL1/DNAJA4/DYNLT3/EMC9/ENPP5/GAS2L3/GDA/GK/GLA/GMDS/GNPDA2/GOT2/GSDME/HLA-E/HUWE1/IGFBP7/JMJD1C/KAT7/KDM5C/KIF24/LYN/MAOA/MARK1/MOSPD2/MYH9/MYO5A/NCAM1/NID1/NIPAL1/NR2C2/NR3C1/NRP1/P4HTM/PFKFB2/PITRM1/PLXNA2/RBMX/RIF1/RMDN1/S1PR3/SBNO2/SH3KBP1/SRRM2/STRBP/SYAP1/TCAF1/TDRKH/TGM2/THBS2/TNFAIP2/TRIM2/TSR2…
BENPORATH_MYC_TARGETS_WITH_EBOX	Set 'Myc targets1': targets of c-Myc [GeneID=4609] identified by ChIP on chip in cultured cell lines, focusing on E-box-containing genes; high affinity bound subset	84/4363	230/21728	4.68085e-09	7.89793e-08	4.17002e-08	84	ACE/ACO2/ACTB/ACTG1/AKAP1/ALDH2/AP4M1/APC/APEX1/APP/ARF4/ARSB/ATF7/BAX/BBC3/BCL2/BCL3/BRCA2/BSG/CBS/CCNB1/CDK4/CTSF/DBI/DCK/DKC1/E2F1/EEF1A2/EIF4E/ELK1/ENO1/FAH/FASN/FGFR4/FOXM1/FPGS/GAPDH/GLA/GSTP1/HBE1/HMGN2/HSD11B2/HSP90AB1/HSPD1/ICAM1/IFRD2/ISG20/LBR/MCM4/MCM7/MDM2/MELTF/MGST1/MUC1/NBN/NOP2/NSUN2/PARP1/PDHA1/PEX3/PHB1/PLK1/POLR3D/PSMA3/PSMB1/PTMA/QDPR/RBM3/RIDA/RPL10/SLC19A1/SLC4A2/SQSTM1/STA…
KIM_LRRC3B_TARGETS	Immune response genes up-regulated in zenograft tumors formed by SNU-601 cells (gastric cancer) made to express LRRC3B [GeneID=116135].	21/4363	30/21728	4.68233e-09	7.89793e-08	4.17002e-08	21	B2M/CD59/CD74/EEF1A1/FTH1/HLA-A/HLA-B/HLA-C/HLA-DQB1/HLA-DRB1/HLA-E/IFI16/IFI27/IFI44/IFIT1/ISG15/OAS2/PSME2/SERPINA1/TAP1/TAPBP
PID_CDC42_REG_PATHWAY	Regulation of CDC42 activity	21/4363	30/21728	4.68233e-09	7.89793e-08	4.17002e-08	21	APC/ARHGAP1/ARHGAP17/ARHGDIA/ARHGEF6/BCAR3/DNMBP/DOCK10/DOCK11/DOCK6/DOCK9/FARP2/FGD1/GIT1/ITSN1/MCF2L/NGEF/PLCG1/RACGAP1/RALBP1/VAV2
REACTOME_ANTIGEN_PROCESSING_UBIQUITINATION_PROTEASOME_DEGRADATION	Antigen processing: Ubiquitination & Proteasome degradation	105/4363	308/21728	4.99745e-09	8.40295e-08	4.43666e-08	105	ANAPC1/ANAPC2/ANAPC5/ANAPC7/ARIH2/ASB1/ASB6/CDC16/CDC20/CDC23/CDC27/DTX3L/ELOB/FBXL15/FBXL20/FBXL4/FBXO2/FBXO22/FBXO4/FBXO44/FBXO6/FBXO7/FBXO9/FBXW2/FBXW5/FBXW9/GAN/HECTD3/HERC4/HERC5/HERC6/HUWE1/ITCH/KBTBD6/KBTBD7/KLHL22/KLHL42/LMO7/LNPEP/LNX1/LRRC41/LRSAM1/MGRN1/MKRN1/NEDD4/NEDD4L/NPEPPS/PSMA1/PSMA2/PSMA3/PSMA6/PSMA7/PSMB1/PSMB10/PSMB2/PSMB3/PSMB4/PSMB5/PSMB6/PSMB8/PSMB9/PSMC3/PSMD1/PSMD10/PSMD…
REACTOME_RHOB_GTPASE_CYCLE	RHOB GTPase cycle	36/4363	70/21728	5.12981e-09	8.57152e-08	4.52567e-08	36	ABR/AKAP13/ANLN/ARHGAP1/ARHGAP21/ARHGAP35/ARHGEF1/ARHGEF10L/ARHGEF12/ARHGEF5/CAVIN1/CIT/DAAM1/DIAPH1/DIAPH3/ECT2/FLOT1/IQGAP3/MCAM/MCF2L/MYO9A/MYO9B/OPHN1/PIK3R1/PIK3R2/RACGAP1/RHPN2/SLK/SNAP23/SOWAHC/STARD13/STK10/STOM/TJP2/VANGL1/VAV2
WANG_TARGETS_OF_MLL_CBP_FUSION_DN	Top 50 genes down-regulated in granulocyte/macrophage progenitors (GMP) upon expression of MLL-CBP fusion [GeneID=4297;1387].	27/4363	45/21728	5.15993e-09	8.57152e-08	4.52567e-08	27	ALDH7A1/AMOT/CAT/CWC22/DLAT/DOCK8/FABP5/FTSJ3/G6PD/GGCT/GLRX3/GTPBP4/HARS1/IRAK1/NAA10/NIPSNAP1/NRP1/OSBPL1A/PITRM1/RASSF1/RIC8A/RIOX2/STRAP/TMEM109/TOMM70/TSC22D1/VDAC1
WP_INTEGRATED_CANCER_PATHWAY	Integrated cancer pathway	27/4363	45/21728	5.15993e-09	8.57152e-08	4.52567e-08	27	ATF1/ATM/ATR/BACH1/BAD/BARD1/BAX/BBC3/BCL2/BLM/BRCA1/CDC25B/CDK1/CDK2/CDK4/CDKN1B/CHEK2/E2F1/JAK1/MAP3K5/MDM2/MRE11/PLK1/POU2F1/RAD50/RB1/STAT1
LOCKWOOD_AMPLIFIED_IN_LUNG_CANCER	Overexpressed genes with amplified copy number across 27 non-small cell lung cancer (NSCLC) cell lines.	80/4363	216/21728	5.18307e-09	8.57152e-08	4.52567e-08	80	ABCF2/ADAR/ALKBH4/AP4S1/APIP/ATP6V1C1/B4GALT3/BAZ1A/BCL11B/CAPZA2/CAT/CCDC127/CCDC85C/CCS/CCT5/CD44/CDK4/CLPTM1L/COPS6/CORO1B/CTSF/DDX10/DPP3/DUSP12/EGFR/FADD/FAM177A1/FASTK/FKBP9/GFUS/GNS/HAX1/HDGF/INPPL1/KDM2A/LANCL2/LY6E/MCM7/MED15/MFN1/MRM2/MRPL23/NAXE/NDUFS2/NRDE2/NUBP1/NUDT1/NUMA1/OPA1/PARD3/PC/PCYT1A/PDCD6/PI4KB/PLD1/PMF1/PMVK/PNN/POGZ/POLD4/PPFIA1/PPP1R16A/PRORP/PSMB4/PUF60/S100A11/SEC23A…
MORI_LARGE_PRE_BII_LYMPHOCYTE_UP	Up-regulated genes in the B lymphocyte developmental signature, based on expression profiling of lymphomas from the Emu-myc transgenic mice: the Large Pre-BII stage.	42/4363	88/21728	5.19389e-09	8.57152e-08	4.52567e-08	42	ALYREF/ANAPC5/ASF1B/AURKA/CCNA2/CCNB1/CDC20/CDCA3/CDK1/CENPE/CENPL/ENPEP/HAUS3/HJURP/HMGN2/IDE/KIF22/KIF23/LGALS1/LGALS9/LMNB1/MCM2/MCM3/MCM7/MELK/MKI67/NCAPH/NDC80/PRDX4/RACGAP1/RANGAP1/RRM1/RRM2/SLC12A3/SLC29A1/SMARCC1/SMC2/SMC4/TMPO/TOP2A/TTK/TXN
REACTOME_APC_C_MEDIATED_DEGRADATION_OF_CELL_CYCLE_PROTEINS	APC/C-mediated degradation of cell cycle proteins	42/4363	88/21728	5.19389e-09	8.57152e-08	4.52567e-08	42	ANAPC1/ANAPC2/ANAPC5/ANAPC7/AURKA/AURKB/BUB1B/CCNA2/CCNB1/CDC16/CDC20/CDC23/CDC27/CDK1/CDK2/PLK1/PSMA1/PSMA2/PSMA3/PSMA6/PSMA7/PSMB1/PSMB10/PSMB2/PSMB3/PSMB4/PSMB5/PSMB6/PSMB8/PSMB9/PSMC3/PSMD1/PSMD10/PSMD2/PSMD5/PSMD6/PSMD8/PSMD9/PSME1/PSME2/RB1/UBE2C
CASTELLANO_NRAS_TARGETS_UP	Genes up-regulated in MEF cells (embryonic fibroblast) isolated from NRAS [GeneID=4893] knockout mice.	37/4363	73/21728	5.30135e-09	8.72195e-08	4.60509e-08	37	ANXA8L1/B2M/BAX/CLEC11A/CRIP2/CRYBG1/ENPEP/EPHX1/ERCC5/FNDC3A/GBP2/GJA1/HLA-B/IFI16/IFI35/IFIH1/IL1RN/ISG15/LCN2/LSP1/NPR3/NQO1/P3H4/PCBD2/PON3/PSMB8/PTX3/SARDH/SDC1/STAT1/TAP1/TMEM43/TRIM11/TULP4/USP18/YIF1A/ZNF703
WANG_SMARCE1_TARGETS_DN	Genes down-regulated in BT549 cells (breast cancer) by expression of SMARCE1 [GeneID=6605] off a retroviral vector.	125/4363	385/21728	5.43993e-09	8.92248e-08	4.71097e-08	125	ACOT9/ADGRL2/AFF3/ALAS1/APBB2/APIP/APOO/ATAD3A/AURKA/BMP2K/BOLA2/BST1/BST2/C15orf48/C1QBP/CAND2/CASP7/CAT/CDCP1/CSTF3/CYP1B1/DCK/DLAT/DOCK1/DYNLT3/EGFR/EIF4E/EIF4G3/ENOPH1/EPHA2/ERCC6L/EXOSC10/FH/GASK1B/GDF15/GLA/GLRX3/GLT8D1/GLYR1/GRPEL1/GTF2A2/HAUS6/HDDC2/HLA-B/HMGCS1/HPF1/HPSE/HSPA1B/HSPA4/HSPA4L/IDH3A/IFI27/IGF2BP3/INPP4B/LAMA4/LAP3/LBR/LGALS3BP/LIF/LY6E/MACROH2A1/MAN1A1/MEF2A/MID1/MTAP/MTERF…
FOROUTAN_TGFB_EMT_UP	Genes up-regulated in the epithelial-mesenchymal transition (EMT) upon transforming growth factor beta (TGFb) stimulation derived from multiple datasets by combining results from an integrative approach and a product of ranks meta-analysis approach.	73/4363	192/21728	6.57562e-09	1.07522e-07	5.67707e-08	73	ANGPTL4/ANKLE2/AP1S2/APBB2/BPGM/CALD1/CCN2/CD59/CDH11/CDH2/CDK14/COL1A1/COL3A1/COL4A1/COL4A2/COL5A1/COL5A2/COL6A3/COL7A1/CYTH1/DAAM1/DHRS2/FBN1/FERMT2/FN1/GASK1B/HMOX1/IGFBP5/IGFBP7/INPP4B/ITGA5/LAMC2/LOX/LUM/MAGED2/MFAP2/MICAL2/MMP2/MRC2/PALLD/PDLIM7/PIK3CD/PLAUR/PLEK2/PMEPA1/POSTN/PSMD2/PTPN21/PTPRK/RALA/RFTN1/SACS/SEMA3C/SLC26A2/SMURF2/SPARC/SPDL1/TAGLN/TBX3/TGFB1/TGFB1I1/TGFBI/TGM2/THBS1/TIMP…
BROWNE_HCMV_INFECTION_14HR_DN	Genes down-regulated in primary fibroblast cell culture after infection with HCMV (AD169 strain) at 14 h time point that were not down-regulated at the previous time point, 12 h.	100/4363	291/21728	7.18805e-09	1.17178e-07	6.18689e-08	100	ACAT2/ADD3/ADGRL2/ADH1C/AHNAK2/AKAP13/AMOT/ANXA2/AP4M1/APOBEC3B/ATG5/ATP2A2/BAX/BCKDHB/BLVRB/BUB1B/CAND2/CAP2/CASP1/CCDC22/CDC25B/CENPE/CHEK2/CHML/CIT/CLDN4/CRADD/CRYBG1/CYP1B1/DDX17/DENND2B/DENND3/DHFR/DIAPH2/DMAC2L/DST/DTYMK/DYNC2LI1/EGFR/ERCC2/ERCC6/FAH/GINS1/GLOD4/GLRX/GLT8D1/GPSM2/HNRNPU/HSPA4/INPP4B/ITGA3/ITPKA/JADE2/LAMC2/LDLR/MARCKS/MICAL2/MIPEP/MNAT1/MPI/MVP/MYO1B/NDC80/NDUFS2/NEK1/NUMA1…
KEGG_GLYCOLYSIS_GLUCONEOGENESIS	Glycolysis / Gluconeogenesis	33/4363	62/21728	7.21233e-09	1.17217e-07	6.18892e-08	33	ACSS1/ACSS2/ADH1A/ADH1B/ADH1C/ADH4/ADH5/ADH6/ALDH1A3/ALDH1B1/ALDH2/ALDH3A2/ALDH7A1/ALDOC/BPGM/DLAT/DLD/ENO1/ENO2/FBP1/FBP2/GAPDH/GPI/HK1/LDHA/LDHB/PDHA1/PDHB/PFKL/PFKM/PGM1/PGM2/TPI1
HECKER_IFNB1_TARGETS	Genes transcriptionally modulated in the blood of multiple sclerosis patients in response to subcutaneous treatment with recombinant IFNB1 [GeneID = 3456].	44/4363	95/21728	7.25434e-09	1.17542e-07	6.2061e-08	44	APOBEC3B/CHI3L1/CMPK2/DDX60/DHX58/DTX3L/EIF2AK2/GBP1/HERC5/HERC6/IFI27/IFI35/IFI44/IFI44L/IFIT1/IFIT2/IFIT3/IFIT5/IRF7/ISG15/LAP3/LGALS3BP/LY6E/MX1/MX2/OAS1/OAS2/OAS3/OASL/PARP12/PARP9/PLSCR1/PNPT1/PROS1/RIGI/RSAD2/SAMD9/SAMD9L/SCO2/SERPING1/SH3BGRL2/STAT1/TNFAIP6/TYMP
THUM_SYSTOLIC_HEART_FAILURE_UP	Genes up-regulated in samples with systolic heart failure compared to normal hearts.	136/4363	430/21728	7.61561e-09	1.23023e-07	6.49549e-08	136	ACTB/ACTG1/AKAP1/AKR1C1/ALDH4A1/ANAPC5/ANP32A/APBB2/ARHGDIA/ARHGDIB/ASCC1/ATP6AP2/B3GNT2/BCAT1/BRCC3/BSG/C1S/CASP1/CAT/CCNL2/CCT2/CD14/CD46/CD74/CDV3/CEP20/CFB/CNN3/CNOT8/CP/CRTAP/CTSB/CYB5R3/DNAJA4/DNAJB6/ENG/ENO1/ENPP2/ENSA/ERAP1/ERCC8/EZR/FH/GASK1B/GDI2/GFM2/GPX8/GSN/GTDC1/HLA-DPA1/HLA-DQB1/HLA-DRA/HLA-DRB1/HNMT/HP1BP3/HSD17B11/HSP90AB1/HSP90B1/HSPA4/HTATIP2/IGFBP3/IWS1/JAK2/KPNA4/LAMP1/LAP3/L…
STAMBOLSKY_TARGETS_OF_MUTATED_TP53_DN	Genes repressed in SKBR3 cells (breast cancer) by mutated TP53 [GeneID=7157].	29/4363	51/21728	7.89762e-09	1.27194e-07	6.71573e-08	29	BST2/CAPN8/COX4I1/CUEDC1/DDX60/DTX3L/HERC6/HLA-B/IFI35/IFIT1/IRF7/IRF9/ISG15/MICAL3/MX1/OAS1/OAS3/RAB4B/RBCK1/RIGI/SAMD9/SP100/SP110/SSH2/STAT1/TAGLN/TGFBR1/TSC22D4/UNG
NAKAYAMA_SOFT_TISSUE_TUMORS_PCA2_UP	Top 100 probe sets contrubuting to the positive side of the 2nd principal component; associated with adipocytic differentiation.	42/4363	89/21728	7.93221e-09	1.27368e-07	6.72489e-08	42	AHNAK2/ASPM/BIRC5/BUB1/CCNA2/CCNB1/CDC20/CDH11/CDH3/CDK1/CENPE/CEP55/COL11A1/COL2A1/CRABP1/ENO2/ESPL1/FBN2/FGFR3/GPSM2/HJURP/KIF11/KIF2C/MCM4/MELK/MICAL2/MKI67/MLLT11/NCAM1/NCAPH/PBK/PLP2/ROR2/RRM2/SLC16A3/SLC7A5/TNC/TOP2A/TPBG/TPX2/TRPS1/UBE2C
LANDIS_ERBB2_BREAST_TUMORS_324_UP	Up-regulated genes from the 324 genes identified by two analytical methods as changed in the mammary tumors induced by transgenic expression of ERBB2 [GeneID=2064].	61/4363	151/21728	7.95985e-09	1.27429e-07	6.7281e-08	61	AKAP12/ALDOC/ANK3/ARHGEF5/ATP6AP2/ATP6V1A/BAG2/CDK1/CLDN3/CLDN7/CMAS/CRADD/CRYBG1/CSRP1/CTNND1/CYB561/DCK/DDX6/DSG2/EHF/EPCAM/ERRFI1/ETNK1/EZR/F11R/FGD1/FLNB/INPPL1/IRF6/ITPR2/KNOP1/LCN2/LMAN1/LRRFIP1/LSR/MIEN1/NAXE/NDST1/NUCB2/PAPSS1/PDIA4/PITPNC1/PPP3CA/PTK7/PTPN2/RCN2/RRM2/SERINC3/SLC29A1/SPINT1/SPTAN1/SRP19/STK39/STRBP/TIAM1/TMED3/TPD52/TRAF4/WEE1/WNK2/WWC1
GOTZMANN_EPITHELIAL_TO_MESENCHYMAL_TRANSITION_DN	Genes down-regulated in MMH-RT cells (hepatocytes displaying an invasive, metastatic phenotype) during epithelial to mesenchymal transition (EMT).	77/4363	207/21728	7.98366e-09	1.27429e-07	6.7281e-08	77	ALAD/ANXA11/ANXA7/ANXA8L1/ARF4/ARHGDIB/ATP6V1A/BAX/CAPZA2/CD55/CDH1/CDKN2A/CPE/CTNNB1/DDOST/DDX24/ECH1/EDN2/ELP5/ENPP1/EPS15/EPS8/EXOC7/FHL1/GDI2/GJA1/GNA11/GPD1/GSS/GSTP1/HAX1/HELLS/HLA-E/HSD17B10/IL1RN/KLF3/KLF4/LGALS9/MAN1A1/MRPL23/MTHFD2/NPEPPS/PAM/PFKL/PFN1/PLXNA2/PPFIBP2/PRKACB/PSME1/PURA/RALY/SCP2/SDC4/SDF2/SEC23A/SEPHS2/SERPINB6/SLC1A5/SLC22A18/SLC35A1/SLC3A2/SNAP23/SRP14/STK3/STOM/TCEA3/…
KEGG_SELENOAMINO_ACID_METABOLISM	Selenoamino acid metabolism	19/4363	26/21728	8.26522e-09	1.31366e-07	6.936e-08	19	AHCYL2/BUD23/CBS/GGT1/GGT5/GGT7/LCMT1/MARS1/MARS2/MAT1A/MAT2A/MAT2B/METTL2B/PAPSS1/PAPSS2/SCLY/SEPHS1/SEPHS2/TRMT11
JIANG_HYPOXIA_NORMAL	Genes up-regulated in RPTEC cells (normal kidney) by hypoxia.	75/4363	200/21728	8.2795e-09	1.31366e-07	6.936e-08	75	ADAR/ADD3/AGPAT2/AK4/AKAP12/ALDOC/ANGPTL4/ARHGAP8/ATF7IP/ATP1B3/BLVRB/C2orf49/CA12/CANX/CKB/CORO1A/CPNE1/CSDE1/CTSL/EIF2S2/ENO2/FASN/GNPDA1/GRSF1/HLA-A/HMOX1/HOOK2/IGFBP3/KHDRBS3/KPNA4/LAMC1/LOX/LRP1/LSR/MCL1/MTCL1/MVK/NARS1/NDRG2/NMT1/NOL3/OBSL1/P4HA1/P4HB/PI4K2A/PLCD1/PLOD2/PSMB10/PSMD6/RBM12/RNF114/RSL24D1/SCD/SERGEF/SGCE/SIRPA/SLC2A1/SLC3A2/SNTA1/SNX4/SNX9/SOD2/SPATA20/SRRM2/STBD1/STOM/TCEA3/…
LU_EZH2_TARGETS_UP	Genes up-regulated in SKOV3ip1 cells (ovarian cancer) upon knockdown of EZH2 [GeneID=2146] by RNAi.	99/4363	288/21728	8.3748e-09	1.32485e-07	6.99508e-08	99	ACO2/ADAMTS4/ADAP1/AHNAK2/AKR1C2/APOBEC3F/ARHGAP21/ATOX1/B4GALT1/BST2/C17orf49/C8orf82/CASP7/CAVIN3/CDK9/CHST14/CLDN7/CLIC3/CPM/CYP1B1/DPM3/ECHDC3/ELOB/ENDOG/ENSA/F11R/FLOT1/FNBP1/FOXK2/G3BP2/GCHFR/GNA11/HABP4/HAGHL/HSCB/IFI27/IFI35/IFIT1/IFIT3/IFT43/IRF7/ISG15/ISOC2/KLHDC9/LONP1/MAPK11/MICAL2/MIEN1/NAA38/NCAPH2/NENF/NES/NME2/NME3/NOLC1/NUDT1/OASL/ODF2/OGFR/OXLD1/PAQR7/PFKL/PHGDH/PIH1D1/PMVK/PPFI…
REACTOME_APC_C_CDH1_MEDIATED_DEGRADATION_OF_CDC20_AND_OTHER_APC_C_CDH1_TARGETED_PROTEINS_IN_LATE_MITOSIS_EARLY_G1	APC/C:Cdh1 mediated degradation of Cdc20 and other APC/C:Cdh1 targeted proteins in late mitosis/early G1	37/4363	74/21728	8.55601e-09	1.34556e-07	7.1044e-08	37	ANAPC1/ANAPC2/ANAPC5/ANAPC7/AURKA/AURKB/CDC16/CDC20/CDC23/CDC27/PLK1/PSMA1/PSMA2/PSMA3/PSMA6/PSMA7/PSMB1/PSMB10/PSMB2/PSMB3/PSMB4/PSMB5/PSMB6/PSMB8/PSMB9/PSMC3/PSMD1/PSMD10/PSMD2/PSMD5/PSMD6/PSMD8/PSMD9/PSME1/PSME2/RB1/UBE2C
REACTOME_RHOG_GTPASE_CYCLE	RHOG GTPase cycle	37/4363	74/21728	8.55601e-09	1.34556e-07	7.1044e-08	37	ANKLE2/ARHGAP1/ARHGAP21/ARHGAP35/ARHGDIA/ARHGDIB/ARHGEF16/ARHGEF26/ARHGEF5/CYFIP1/DIAPH3/DOCK1/DOCK5/DSG2/EMD/EPHA2/IQGAP2/ITSN1/LBR/LMAN1/MCAM/MCF2L/MPP7/NDUFS3/OPHN1/PAK2/PAK4/PIK3R1/PLD1/SHMT2/STBD1/STX5/TMPO/VANGL1/VAPB/VAV2/YKT6
PUJANA_BRCA_CENTERED_NETWORK	Genes constituting the BRCA-centered network (BCN).	51/4363	118/21728	9.06984e-09	1.42218e-07	7.50897e-08	51	AATF/ABCB7/ATM/AURKA/BLM/BRCA1/BRCA2/CAD/CCNA2/CDC20/CDC7/CDK1/CHEK2/DDX46/DEK/DHFR/ESPL1/GINS1/IDH3B/KATNA1/KIFC1/LBR/LMNB1/MAT2A/MCM2/MCM4/MCM5/MRE11/NAE1/NCK1/NDC80/POLA1/PRPF4/PSIP1/RAD51AP1/RB1/RBBP8/RPA1/RPIA/RRM1/SLC7A1/SMC2/SMC4/TBCA/TIMELESS/TMPO/TOP2A/TTF2/UBE2C/UNG/XPO1
VERRECCHIA_EARLY_RESPONSE_TO_TGFB1	ECM related genes up-regulated early (within 30 min) in dermal fibroblasts after addition of TGFB1 [GeneID=7040].	30/4363	54/21728	9.19645e-09	1.43782e-07	7.59153e-08	30	APC/ARHGDIA/BSG/CD44/CD59/COL1A2/COL3A1/COL6A1/COL6A3/EPHB3/FN1/HSPG2/ICAM1/IGFBP2/IGFBP3/IGFBP5/ITGA3/ITGB5/LAMA4/LRP1/MARCKSL1/NID1/NME2/PCDHGC3/PXN/RPSA/SPARC/TIMP1/TIMP3/VCAN
SENESE_HDAC1_TARGETS_UP	Genes up-regulated in U2OS cells (osteosarcoma) upon knockdown of HDAC1 [GeneID=3065] by RNAi.	141/4363	451/21728	9.28914e-09	1.44808e-07	7.64569e-08	141	ABCC4/ADAM10/AKR1C1/ALPL/ANAPC5/AP1S3/ARHGDIA/ATP11A/ATP11B/ATP6V0A4/BACH1/BUB1/C3/CARNMT1/CD44/CD55/CDC27/CDV3/CEP20/CHD4/COBLL1/CREM/CXADR/CYB5R2/DCLK1/DDAH1/DNAJB14/DOCK10/DPY19L1/DSG2/ENTPD4/ERRFI1/ESYT2/EZR/FBXO38/FCHO2/FKBP15/FN1/G3BP2/GLRX/GLYR1/GNG12/HACD2/HSP90AB1/IDS/IFI16/IGF2BP3/IL6ST/IQGAP1/ITPRID2/KIAA1217/KIRREL1/KLF3/KPNA4/LAMB3/LAMC2/LARS1/LGALS8/LIG4/LMAN1/MAOA/MAP4K5/MCL1/MCM4/…
PASQUALUCCI_LYMPHOMA_BY_GC_STAGE_UP	Genes up-regulated in post-GC, BCL6 [GeneID=604] dependent B cell non-Hodgkin's lymphoma (B-NHL) vs MYC [GeneID=4609] driven pre-GC lymphoma.	98/4363	285/21728	9.75726e-09	1.51663e-07	8.00764e-08	98	AGPAT5/ALDH7A1/ANXA5/ARMCX2/ASNS/ATP6V0C/BASP1/BBS7/CD44/CDK18/CDV3/CEBPB/CKAP4/CLPTM1L/CNPY2/DUSP22/ECI2/ENPP1/EPCAM/EPPK1/ERO1A/FABP5/FADS3/FARP2/FKBP14/FNDC3B/GLS2/GORASP2/GPR89A/GUSB/HDLBP/HID1/HM13/HNRNPLL/HSP90B1/IFITM3/IGF1R/IL6ST/IRF6/IRS2/ITGB5/KIAA1217/LAPTM4A/LAPTM4B/LARGE2/LARS1/LMAN1/LPIN2/MAGED1/MAMDC2/MAN1B1/MANF/MATN2/MCFD2/MYO1D/NARS1/NBEA/OSBPL1A/OXR1/P4HB/PDIA4/PDIA6/PECR/PEX11…
ZHANG_INTERFERON_RESPONSE	Interferon-inducible genes up-regulated in A549 cells (lung cancer) infected with a respiratory syncytial virus (RSV) that had its NS1 [GeneID=1494468] gene knocked down by RNAi.	18/4363	24/21728	1.04654e-08	1.62198e-07	8.56387e-08	18	IFI16/IFI27/IFI30/IFI44/IFIT2/IFITM3/IRF1/IRF9/ISG15/ISG20/MX1/MX2/OAS1/OAS2/OAS3/OASL/SP110/STAT1
CHIARADONNA_NEOPLASTIC_TRANSFORMATION_CDC25_DN	Genes down-regulated in reverted NIH3T3 cells (fibroblasts transformed by activated KRAS [GeneID=3845] which then reverted to normal cells upon stable over-expression of a dominant negative form of CDC25 [GeneID=5923]) vs normal fibroblasts.	61/4363	152/21728	1.07099e-08	1.65508e-07	8.73862e-08	61	ACOT7/ACP2/AKAP12/ALDH2/ANXA11/ANXA8L1/ASAH1/ASNS/BAG2/BAIAP2/CARD19/CCN2/COL4A1/COL4A2/COL5A2/CSRP1/CYB5R1/CYP51A1/DAB2/DIPK2A/ELN/ERO1A/FBN1/FHL1/FHL2/GALK1/GPC1/IFI30/IGFBP4/KLF4/LAMC2/LDAF1/LGALS9/MSLN/MYO1C/NAA38/NDRG4/NMT1/PAPSS2/PKP2/PLEKHA7/PNKD/PNPLA2/POLD4/RFLNB/S100A1/SEMA3C/SERPINB6/SLC1A5/SLC29A1/SNAPC2/STAT6/TALDO1/TIMP3/TMBIM1/TMEM43/TOB1/TRAM1/TRIM47/UTRN/WWP2
MARKEY_RB1_ACUTE_LOF_DN	Genes down-regulated in adult fibroblasts with inactivated RB1 [GeneID=5925] by Cre-lox: acute loss of function (LOF) of RB1.	83/4363	230/21728	1.0909e-08	1.68099e-07	8.87546e-08	83	ACP2/ADAR/AK4/ALDOC/APP/ATP6V1B2/B3GNT2/BID/CACUL1/CMPK2/CSNK1D/CTSB/CXCL14/ERO1A/FKBP7/FNDC3A/GABPA/GBA1/GBP2/GBP4/GLRX/GPC4/GRN/H1-2/HLA-B/HLA-E/IFI16/IFI35/IFIH1/IFIT2/IFIT3/IGFBP3/IGFBP5/IQGAP1/IRF7/IRF9/ISG15/ISG20/LDLR/LGALS3BP/LGMN/MBD1/MID1IP1/MKRN1/NAMPT/NDRG2/NPR3/OGN/PCYT1A/PFKL/PNPT1/PRDX5/PROCR/PSMB10/PSMB8/PSMB9/PSME2/PTPN6/RAB3D/RAB8B/RNF34/SAP30/SERPINB9/SERPING1/SGPL1/SH3BGRL2/SM…
ZHENG_BOUND_BY_FOXP3	Genes whose promoters are bound by FOXP3 [GeneID=50943] based an a ChIP-chip analysis.	152/4363	496/21728	1.10563e-08	1.69879e-07	8.96942e-08	152	ABLIM1/ABT1/ABTB2/ADD3/ADSS2/AGPAT5/AKAP13/AMOT/AMPH/ANKRD11/ANKRD44/ANXA1/AQR/ARL6/ATP1B3/B3GNT2/BCL11B/BCL2/C15orf48/C2CD5/C3orf38/CAST/CD44/CDKN1B/CNOT6L/COBLL1/COL11A1/CPE/CRADD/CREM/CYTH1/DENND6A/DOCK10/ECI2/EEF1E1/ENPP1/EOLA1/EPB41/ESYT2/ETNK1/EXOC2/FAM3C/FAM76B/FERMT1/FOXP1/FRMD4B/GATB/GDI2/GPD2/GRB14/GRK6/GTDC1/HEATR5A/HEXIM1/HIVEP2/HMG20A/IBTK/IDH1/IFIT3/IFT80/IL10RB/IL6ST/INPP4B/ITM2B/I…
MCBRYAN_PUBERTAL_BREAST_3_4WK_UP	Genes up-regulated during pubertal mammary gland development between weeks 3 and 4.	78/4363	212/21728	1.12486e-08	1.72339e-07	9.09932e-08	78	ACACA/ACLY/ACSF2/ALDOC/ANO1/ATP6V1B1/BASP1/BLTP3A/CCN1/CD55/CDCP1/CDH1/CDK1/CEMIP2/CHI3L1/CLDN3/COL16A1/COL8A1/COMT/CSPG4/CXCL14/CYB5R3/DLAT/EFEMP1/EHF/EPCAM/FAM241B/FN1/GAB1/GABRP/GJA1/GRHL1/GSN/GSTA3/HACD4/HAL/HDAC11/HK1/HLA-DRB1/HSPA1B/HSPB8/IGFBP2/IRF6/ITFG1/KIAA1522/LCN2/LIMA1/LRATD1/LTF/LY6D/MFGE8/MKRN1/MLPH/MRC2/MTARC1/PADI2/PRKACB/PROM2/PRPF19/PTPN14/RAB27B/RAD51AP1/RASSF2/SC5D/SCD/SDC1/S…
VANTVEER_BREAST_CANCER_ESR1_UP	Up-regulated genes from the optimal set of 550 markers discriminating breast cancer samples by ESR1 [GeneID=2099] expression: ER(+) vs ER(-) tumors.	60/4363	149/21728	1.2118e-08	1.85129e-07	9.77462e-08	60	ABAT/ACADSB/AFF1/AQR/BAG1/BCL2/BRD8/BTF3/C4A/CA12/CXXC5/CYB5R1/EEIG1/EML2/ESR1/EVA1B/EVL/FARP2/FBP1/FGD3/GFRA1/GPD1L/GREB1/HDAC11/HEXIM1/HSD17B4/IGBP1/IGFBP4/IL6ST/INPP5J/ITPK1/KCTD3/KIF13B/KIF16B/LAMB2/LONRF2/LRIG1/MAGED2/MCCC2/MED13L/MYO5C/NEDD4L/NPDC1/P4HTM/PIGT/QDPR/RARA/SCCPDH/SCUBE2/SEC14L2/SLC39A6/SPDEF/SREBF1/STARD10/SYBU/SYNGR1/TCEAL1/TPBG/WDR6/ZBTB40
WHITFIELD_CELL_CYCLE_G2_M	Genes periodically expressed in synchronized HeLa cells (cervical carcinoma), with peak during the G2/M phase of cell cycle.	74/4363	198/21728	1.22674e-08	1.86877e-07	9.8669e-08	74	ADGRE5/ADH4/AFDN/ANLN/ARHGDIB/ATF7IP/AURKA/B4GALT1/BIRC5/BUB1/BUB1B/CCDC88A/CCNA2/CCNB1/CDC25B/CDC27/CDCA3/CDKN2D/CENPE/CEP55/CNN2/CTNND1/ECT2/FOXM1/GAS2L3/GOT1/GPSM2/GRK6/HP1BP3/HSPA13/IDO1/INPP5K/JADE2/KIF14/KIF2C/KLHDC9/LBR/MAPK13/MATN2/MCM4/MKI67/NDE1/NUF2/ODF2/PATJ/PBK/PCF11/PIK3CD/PIMREG/PLK1/PSMG3/PTPN9/PYM1/RANGAP1/RNF126/SAPCD2/SFPQ/SHCBP1/SLC44A2/SMTN/SOGA1/SPAG5/SPDL1/SPTBN1/TNFAIP8L1/…
PELLICCIOTTA_HDAC_IN_ANTIGEN_PRESENTATION_DN	Antigen processing and presentation genes down-regulated in JY cells (B lymphocytes) treated with trichostatin A (TSA) [PubChem=5562].	28/4363	49/21728	1.23163e-08	1.87088e-07	9.87807e-08	28	CANX/ERAP1/ERAP2/HLA-A/HLA-B/HLA-C/HMGCS1/PDIA6/PSMA1/PSMA2/PSMA3/PSMA6/PSMA7/PSMB10/PSMB2/PSMB5/PSMB6/PSMB8/PSMB9/PSMC3/PSMD5/PSMD8/PSME1/PSME2/TAP1/TAP2/TAPBP/TAPBPL
RUIZ_TNC_TARGETS_UP	Genes up-regulated in T98G cells (glioblastoma) by TNC [GeneID=3371].	62/4363	156/21728	1.26391e-08	1.91448e-07	1.01083e-07	62	A2M/APOE/ARRB1/ATP9A/AUH/BDH2/CAT/CDH11/COL18A1/COL1A2/COL3A1/COL5A2/CTSA/ENPP2/GBE1/GBP2/GDF15/GLCE/GOLGB1/GPRC5C/GRN/GSN/HBP1/HNMT/IFIH1/IGFBP7/IQGAP2/ITSN1/KDM5B/LRIG1/LTBP3/MAGED1/MAN1A1/NAP1L1/NUMA1/OLFML2B/PCMTD2/PDCD4/PDE5A/PDGFRB/PROS1/PSAP/PTPN13/RAB17/RESF1/ROBO1/SEMA3C/SIDT2/SLC23A2/SLC2A10/SLC2A3/SLC5A3/SPP1/ST3GAL1/STON1/TBL1XR1/TCF12/TPP1/UBXN4/VCAM1/VGLL4/ZNF532
KEGG_PEROXISOME	Peroxisome	38/4363	78/21728	1.35383e-08	2.0449e-07	1.07969e-07	38	ABCD1/ACOT8/ACOX2/ACSL1/ACSL3/AGXT/AMACR/CAT/CROT/DECR2/ECH1/ECI2/EHHADH/EPHX2/FAR2/GSTK1/HSD17B4/IDH1/IDH2/MLYCD/MPV17/MVK/NUDT12/NUDT19/PECR/PEX11A/PEX11B/PEX11G/PEX14/PEX3/PEX5/PMVK/PRDX1/PRDX5/SCP2/SLC27A2/SOD2/XDH
ISHIDA_E2F_TARGETS	Genes up-regulated in MEF cells (embryonic fibroblast) after expression of E2F1 or E2F2 [GeneID=1869;1870].	29/4363	52/21728	1.44284e-08	2.1732e-07	1.14743e-07	29	ANLN/ANXA8L1/ASF1B/AURKB/BUB1/CCNA2/CCNB1/CDC20/CDK1/CDK2/CDT1/DCTPP1/FEN1/KIF2C/LBR/MCM3/MCM7/MKI67/NCAPH/PRIM1/RB1/RPA1/RRM1/RRM2/SMC2/TK1/TOP2A/TRIP13/UBE2T
REACTOME_REGULATION_OF_RUNX3_EXPRESSION_AND_ACTIVITY	Regulation of RUNX3 expression and activity	30/4363	55/21728	1.6346e-08	2.44823e-07	1.29264e-07	30	CDKN2A/MDM2/PSMA1/PSMA2/PSMA3/PSMA6/PSMA7/PSMB1/PSMB10/PSMB2/PSMB3/PSMB4/PSMB5/PSMB6/PSMB8/PSMB9/PSMC3/PSMD1/PSMD10/PSMD2/PSMD5/PSMD6/PSMD8/PSMD9/PSME1/PSME2/RUNX3/SMURF2/SRC/TGFB1
WP_DNA_IRDOUBLE_STRAND_BREAKS_AND_CELLULAR_RESPONSE_VIA_ATM	DNA IR-double strand breaks and cellular response via ATM	30/4363	55/21728	1.6346e-08	2.44823e-07	1.29264e-07	30	ABL1/ACTL6A/APAF1/ATM/ATR/BAK1/BAX/BID/BLM/BRCA1/BRCA2/CDKN2A/CHEK2/DCLRE1C/E2F1/EXO1/FANCD2/LATS1/MDM2/MRE11/NBN/PARP1/RAD50/RASSF1/RIF1/STK3/TERF2/TP53BP1/TRAF6/TRIM28
BENNETT_SYSTEMIC_LUPUS_ERYTHEMATOSUS	Genes significantly up-regulated in the blood mononuclear cells from patients with systemic lupus erythematosus compared to those from healthy persons.	20/4363	29/21728	1.64623e-08	2.45876e-07	1.2982e-07	20	APOBEC3B/CKAP4/IFI35/IFI44L/IFIT3/IFITM3/IRF7/ISG15/LGALS3BP/LY6E/MX1/MX2/OAS1/OAS2/OASL/PLSCR1/SERPING1/STAT1/TAP1/TDRD7
TORCHIA_TARGETS_OF_EWSR1_FLI1_FUSION_DN	Genes down-regulated in leukemic progenitor cells expressing activated fusion of ESWR1 and FLI1 [GeneID=2130, 2313] compared to normal hematopoetic progenitors.	107/4363	322/21728	1.7108e-08	2.54809e-07	1.34536e-07	107	ACOT7/ADGRL2/AGPAT2/BCKDHB/BRCA2/CCDC91/CHM/CNN2/CNN3/CRYL1/CTPS2/DENND11/DNMT3A/DOCK10/DOCK9/EGFL7/EMB/ENDOG/EPB41L2/FCHSD2/FKBP5/FUCA2/GGH/GK5/GNG12/GTF2IRD1/HOOK1/IFT81/IGF2BP3/IGFBP4/IQGAP2/ITPRID2/KCNAB2/KCTD14/KHDRBS3/KLHL22/KYAT3/L3MBTL3/LGALS1/LRCH1/LTBP1/LYPLAL1/MACROH2A1/MAGI3/MAOA/MARCKSL1/MFSD6/MPZL1/NAB1/NDST1/NEDD4L/NR3C1/NUDT12/OXCT1/PDE5A/PDLIM1/PDXK/PHGDH/PHPT1/PLCB4/PLP2/PLXNA2/…
SANSOM_APC_TARGETS_REQUIRE_MYC	Genes up-regulated after Cre-lox knockout of APC [GeneID=324] in the small intestine that require functional MYC [GeneID=4609].	81/4363	225/21728	1.84585e-08	2.7416e-07	1.44753e-07	81	AAR2/AQR/ARHGEF12/BCL11B/BID/BUB1B/C17orf49/CAD/CDK4/D2HGDH/DDAH1/DDX49/DHX58/DNLZ/DTYMK/DYNC2I2/FADS3/FARSB/FHOD1/GEMIN5/GINS2/GNPNAT1/GTPBP3/GTPBP6/HAGHL/HOMER1/HSPBAP1/KNOP1/LANCL2/LDB1/LFNG/LHPP/MCM3/MCM7/MDN1/METTL13/MVK/MYBBP1A/MYEF2/NBEAL2/NCEH1/NELFA/NFKB2/NHP2/NOLC1/NSUN5/OGFOD1/PDXK/PHGDH/PMM1/POFUT1/PTOV1/QTRT2/RNASEH2C/ROR2/RRP9/SAPCD2/SFSWAP/SHMT1/SHMT2/SLC1A4/SLC35B2/SMARCC1/TELO2/T…
JISON_SICKLE_CELL_DISEASE_UP	Genes up-regulated in peripheral blood mononuclear cells (PBMC) from sickle cell disease patients compared to those from healthy subjects.	69/4363	182/21728	1.92932e-08	2.85764e-07	1.5088e-07	69	ANXA2/ANXA3/ATOX1/ATP1B1/BLVRA/BLVRB/BST2/CALCOCO2/CASP7/CLIC2/CRADD/CTSA/CTSL/FN1/GBP1/GBP2/GNPDA1/GSTO1/HBA1/HLA-A/HMOX1/HTATIP2/IFI30/IFI35/IFI44/IFIT1/IFIT2/IFIT3/IGF2BP3/IQCE/ITGB5/JAK2/LAMP2/LMNB1/LY6E/MX1/NAB1/NDUFS2/NFKBIE/NOTCH3/NUCB1/OASL/P4HB/PRDX1/PRDX4/PSMA3/PSMB2/PSMB8/PSMB9/PSME2/PTK2/RRP7A/RSAD2/RSU1/SERPING1/SLC2A3/STAT1/STX7/TALDO1/TAP1/TDRD7/TIMM17A/TIMP1/TPM1/TRIP6/TXN/TYMP/UB…
ANDERSEN_CHOLANGIOCARCINOMA_CLASS2	Genes overexpressed in cholangiocarcinoma class 2 associated with poor prognosis.	67/4363	175/21728	1.96063e-08	2.89599e-07	1.52905e-07	67	ANKRD22/ANLN/ANXA3/AP1S3/ARHGAP27/AURKA/BCL11B/BUB1/C15orf48/C1GALT1/C1orf116/CD55/CDC20/CDCA3/CDCP1/CDH3/CENPE/CEP55/CLDN4/CLIC3/COL11A1/COL12A1/COL1A2/COL6A3/CORO2A/DAPP1/EPS8L1/FAM83D/FERMT1/HSPA1B/ITGB6/KIF11/KLF5/LAMB3/LAMC2/MISP/MSLN/MXRA5/MYH14/PLAUR/PLBD1/PLEK2/PPP1R1B/PSCA/PTK6/QPCT/S100P/SAPCD2/SCEL/SCIN/SERPINB2/SERPINB5/SFN/SIX4/SLC16A3/SLC39A4/SMPDL3B/ST14/STYK1/TFCP2L1/TJP3/TOP2A/TP…
GENTILE_UV_LOW_DOSE_DN	Selected genes down-regulated in WS1 (fibroblast) in response to irradiation with low dose UV-C.	33/4363	64/21728	2.03884e-08	3.00321e-07	1.58566e-07	33	AP3B1/CDH2/CDK14/COL6A1/CRADD/DDX10/DOCK1/EHBP1/EIF4G3/FNBP1/G6PD/GBE1/IGF1R/IGFBP5/MICAL2/NAP1L1/PAFAH1B1/PEX14/PHKB/PIBF1/POLA1/PPP2R3A/PRIM2/PTPRK/RBMS1/RFTN1/SEMA3C/SIPA1L1/SLC20A2/STK39/UTRN/WWOX/XYLT1
ZHU_CMV_24_HR_UP	Up-regulated at 24 h following infection of primary human foreskin fibroblasts with CMV	39/4363	82/21728	2.04778e-08	3.0081e-07	1.58824e-07	39	ALAS1/ATP6V1C1/BCL7B/CD55/EIF4E/ENO1/ENO2/GBP1/GORASP2/GRPEL1/HLA-E/IDH3A/IFI27/IRF1/ISG15/KDM5C/LIG4/MANF/MARK2/MLLT11/MX1/NAMPT/NFKB1/NUBP1/OAS1/PDP1/PSMA2/PSMA3/PSMA6/PSMB2/PSMD2/PSMD6/RAB2B/RB1/SLC39A14/SYNGR2/TAP1/TRIM21/TRIM22
YAO_TEMPORAL_RESPONSE_TO_PROGESTERONE_CLUSTER_14	Genes co-regulated in uterus during a time course response to progesterone [PubChem=5994]: SOM cluster 14.	58/4363	144/21728	2.08547e-08	3.05507e-07	1.61304e-07	58	APEX1/ARHGDIA/BANF1/BAX/CDK4/CISD1/CLPTM1L/COL18A1/CS/DCTPP1/DNAJC2/DTYMK/EIF2B5/GALK1/GGA1/GNPNAT1/GOLGA5/GORASP2/GPS1/HDLBP/HMGN5/HTRA2/IPO4/IRAK1/MLEC/NARS1/NDE1/NHP2/NOP16/NSUN2/NUBP1/P3H4/PADI2/PDIA4/PES1/PPA1/PRELID3B/PREP/PRRC1/PSMB3/PSMB5/PSMD1/PSMD6/PTOV1/RCN1/RPN1/SERPINH1/SMYD2/SYNCRIP/TANK/TBCB/TOMM70/TPD52/TUBB6/TYMS/UQCC2/VCL/YKT6
BOCHKIS_FOXA2_TARGETS	Direct targets of FOXA2 [GeneID=3170] in liver, according to a ChIP-chip analysis.	135/4363	433/21728	2.29939e-08	3.35924e-07	1.77364e-07	135	AACS/AASS/ACSL1/AFMID/AKTIP/ALDH1A1/ALDH6A1/AP4M1/APOE/APP/ARHGAP12/BANF1/BCAS3/BRCA1/C1R/CALD1/CAT/CD276/CDH2/CEBPZ/CHAC2/CLCN7/CLN8/COL11A1/COL2A1/COLEC12/COQ8A/CRYL1/CS/CYB5A/DHRS1/DHX38/DPH7/ECT2/EFNA1/EMC9/EOLA1/ESRP2/EXPH5/FAH/FBP1/FBXO4/FHIP2A/FMO3/FTL/GABPA/GCAT/GDE1/GDPD1/GFUS/GK/GPRC5C/GRAMD2B/HADHA/HAGH/HERC4/HGD/HM13/IDH1/IDH2/IGFBP4/IL6ST/ISG15/ITIH1/ITM2B/ITPKC/KLF3/KLK11/LDLR/LRP1/…
DOANE_BREAST_CANCER_ESR1_UP	Genes up-regulated in breast cancer samples positive for ESR1 [GeneID=2099] compared to the ESR1 negative tumors.	48/4363	111/21728	2.40099e-08	3.48862e-07	1.84195e-07	48	ABAT/ACADSB/ACOX2/AGR2/ALCAM/ANXA9/AR/ARMT1/AZGP1/BCL2/C4A/CA12/CERS4/CFB/CLGN/CLSTN2/CYBRD1/DHRS2/EEF1A2/ELAPOR1/ELOVL2/EPS8L1/ESR1/EVL/FBP1/GDF15/GFRA1/GREB1/IFT122/INPP4B/MAPT/MLPH/MUC1/MYO6/PDZK1/PEX11A/PGR/PNPLA4/RET/SCCPDH/SCUBE2/SEMA3C/SLC27A2/SLC39A6/SLC44A4/SPDEF/SYBU/TJP3
REACTOME_TRNA_PROCESSING	tRNA processing	48/4363	111/21728	2.40099e-08	3.48862e-07	1.84195e-07	48	ADAT2/C2orf49/CTU2/ELAC2/FAM98B/FTSJ1/GTPBP3/HSD17B10/MTO1/NSUN2/NUP205/NUP210/NUP43/NUP50/NUP58/NUP88/POM121C/POP1/POP4/POP7/PRORP/PUS1/PUS3/PUS7/QTRT2/RPP14/RPP21/RPP25/RPP30/RPP38/RPP40/SEH1L/THG1L/TPRKB/TRIT1/TRMT10A/TRMT10C/TRMT11/TRMT61A/TRMT61B/TSEN15/TSEN2/TSEN54/TYW1/TYW5/URM1/WDR4/XPOT
WU_APOPTOSIS_BY_CDKN1A_VIA_TP53	Genes downstream of both CDKN1A and TP53 [GeneID=1026;7157] in 2774qw1 cells (ovarian cancer).	29/4363	53/21728	2.57493e-08	3.7312e-07	1.97003e-07	29	ANLN/ASPM/AURKA/AURKB/BUB1/CCN1/CCNB1/CDC25B/CDK1/CEP55/EXO1/FAT2/MCM2/MCM3/MCM4/MKI67/NCAPG/P4HA1/PARP2/PBK/RACGAP1/RRM1/SMC2/SPDL1/TPX2/TTK/TYMS/UBE2C/UBE2T
FOROUTAN_INTEGRATED_TGFB_EMT_UP	Genes up-regulated in the epithelial-mesenchymal transition (EMT) upon transforming growth factor beta (TGFb) stimulation derived from multiple datasets by integrating them.	50/4363	118/21728	2.77219e-08	3.99557e-07	2.10962e-07	50	ANGPTL4/AP1S2/CALD1/CCN2/CDH11/CDH2/CDK14/COL1A1/COL3A1/COL4A1/COL4A2/COL5A1/COL5A2/COL6A3/COL7A1/DHRS2/FBN1/FERMT2/FN1/GASK1B/HMOX1/IGFBP5/IGFBP7/ITGA5/LOX/LUM/MFAP2/MMP2/MRC2/PDLIM7/PLEK2/PMEPA1/POSTN/PTPRK/SACS/SLC26A2/SPARC/TAGLN/TGFB1/TGFB1I1/TGFBI/TGM2/THBS1/TIMP2/TNFAIP6/TNS1/TP53I3/TPM1/VCAN/XYLT1
MANNE_COVID19_ICU_VS_HEALTHY_DONOR_PLATELETS_UP	Strongly upregulated genes from differential gene expression analysis of platelets from 4 ICU patients with SARS-CoV-2 infection as well as 5 healthy donors.	53/4363	128/21728	2.77231e-08	3.99557e-07	2.10962e-07	53	ACACA/ACADVL/ALPL/ALS2CL/ARL2/CERCAM/CLN6/CMPK2/COL18A1/CRELD1/DECR2/FAM83H/FDXR/FHIP2B/FIBP/FKBP5/FLYWCH1/HBE1/HERC6/HPSE/IDUA/IFI27/IFITM3/ISG15/ITPKC/LGALS3BP/LPIN1/LTBR/LY6E/MAOB/MAPRE3/MBOAT7/MZB1/NDRG3/OBSL1/PCYT2/PFKFB4/PHPT1/PLBD2/POR/RNF213/RSAD2/SEC14L2/SERPINH1/SLC2A1/SPATA20/STARD7/TAPBP/TP53I3/TPM2/TXNRD3/UNC13B/XYLT2
SHEPARD_CRASH_AND_BURN_MUTANT_UP	Human orthologs of genes up-regulated in the crb ('crash and burn') zebrafish mutant that represents a loss-of-function mutation in BMYB [GeneID=4605].	75/4363	205/21728	2.81134e-08	4.04092e-07	2.13356e-07	75	ABCF2/ADAM10/AGK/AK4/ANKRD22/AP1M2/ATP5IF1/B3GNT2/BAX/BUD23/CCN1/CEBPB/CLDN4/CYP51A1/DDX49/DNAJA3/EIF4E/EIF6/ELOVL1/FN1/FOXO3/FTSJ1/FTSJ3/GPD1/HARS2/HAUS2/HEATR3/HSDL1/HSPA4/HTRA2/IMPDH1/ING5/LYRM1/MANF/MARS1/MCMBP/MDM2/MMP2/MRPL22/MRPS18A/MRPS26/MYBBP1A/NIP7/NLE1/NOL7/NSUN2/OLA1/PES1/POP4/PPAN/PTGES2/PTPMT1/PTRH2/PWP1/REXO2/RGCC/RNASET2/RRP9/SEC23B/SERPINH1/SHMT1/SLC12A3/SLC12A7/SLC3A2/SRPRB/STA…
LEE_LIVER_CANCER_SURVIVAL_DN	Genes highly expressed in hepatocellular carcinoma with poor survival.	68/4363	180/21728	2.87134e-08	4.1161e-07	2.17326e-07	68	ACTL6A/ANLN/ANXA3/ARHGAP18/ATP5F1C/BCAT1/CCNA2/CCNB1/CCT5/CD2AP/CDK4/DCTPP1/DEK/DSG2/DYNC2I2/ECT2/EEF1E1/FABP5/GTPBP4/HDDC2/HMGN1/IGF1R/ITGB1BP1/ITPR3/KHDRBS1/KLF5/LAMB1/MAPRE1/MARCKS/MCM2/MCM7/METTL5/MFSD10/MTHFD2/NAP1L1/NCBP2/NLRP2/NSF/OPLAH/PDCD5/PDLIM7/PLP2/PTBP3/PTGR3/PTMA/RAB32/RALA/RBM17/RPL9/RPS3/RPSA/SERPINH1/SLC44A1/SMC2/SPC25/TES/TPRKB/TTK/UBA2/UBE2T/URI1/USP1/VCL/YWHAB/YWHAQ/ZC2HC1A/Z…
SMIRNOV_CIRCULATING_ENDOTHELIOCYTES_IN_CANCER_UP	Genes up-regulated in circulating endothelial cells (CEC) from cancer patients compared to those from healthy donors.	62/4363	159/21728	2.94547e-08	4.21108e-07	2.2234e-07	62	ACSL1/ALOX5/ANPEP/ARHGAP8/BCAT1/BIRC5/BLVRA/BST1/CD14/CD58/CEBPB/CHI3L1/CHKA/CHN1/CIAO1/CKB/CLN8/COL7A1/CREM/CTSB/CTSL/CYP1B1/DAPK2/ENG/FBP1/GAB2/GLUL/GNA15/HMOX1/HNMT/HPSE/HSPA6/IGFBP3/KDM5B/MARCKSL1/MCAM/MECP2/MYLK/PDLIM7/PROS1/QSOX1/RARA/RGS3/SC5D/SERPINB2/SGSH/SHC1/SLC23A2/SLC2A3/SLC7A5/SMURF2/SPARC/TGFB1/TGFBI/THBS1/TIMP2/TLR2/TMBIM1/TNFRSF1A/TNS1/ULK1/YARS1
COLDREN_GEFITINIB_RESISTANCE_UP	Genes up-regulated in NSCLC (non-small cell lung carcinoma) cell lines resistant to gefitinib [PubChem=123631] compared to the sensitive ones.	40/4363	86/21728	2.9792e-08	4.24516e-07	2.2414e-07	40	ALDH1A1/ALDH1B1/BMS1/CDH2/CDK5RAP2/COPRS/CRTAP/FSD1L/GOT1/IARS1/IDE/IKBIP/KCTD15/KMT2B/MAP1B/MLLT11/NAA10/NAP1L1/NSMAF/P3H1/PDCD11/PDHA1/QPCT/RAD50/RFK/RFLNB/SACS/SELENOM/SLC39A14/SLC7A1/SRRT/SUPV3L1/TAMM41/TIMM50/TRAF5/TTL/UBA2/UCHL1/USP36/WDR62
BURTON_ADIPOGENESIS_4	Progressively up-regulated from 8-48 h during differentiation of 3T3-L1 cells (fibroblast) into adipocytes.	26/4363	45/21728	2.98519e-08	4.24516e-07	2.2414e-07	26	ABCF2/ANGPTL4/ANXA8L1/COL18A1/COL4A2/COL6A1/COL6A2/EIF2B1/ENTPD6/EPHB4/FKBP4/GLUL/IDH3A/IFI16/IGFBP4/LDHA/MRPS12/NHP2/NOP2/NSUN2/PLXND1/PPM1G/RCL1/SREBF1/ST3GAL4/ZNF385A
BARIS_THYROID_CANCER_DN	Genes down-regulated in oncocytic follicular carcinoma (FTC) vs mitochondrial-rich papillary carcinoma (PTC) types of thyroid cancer.	31/4363	59/21728	3.0645e-08	4.34639e-07	2.29485e-07	31	ACY1/ATF1/BGN/CD44/CDH3/COL8A1/CYTH1/FGFR4/GLG1/GRB7/HDGF/IGF1R/IRF1/KLF5/LMO7/MMP2/OSBPL1A/RAB8A/RAD50/RB1/SMARCA5/SP110/SRPRA/TGFB1/TIMP1/TJP2/TOP2B/UBA1/UBE2C/USP1/VCL
SWEET_KRAS_TARGETS_UP	Genes upregulated in KRAS [GeneID=3845] knockdown vs control in a human cell line.	39/4363	83/21728	3.11691e-08	4.39747e-07	2.32181e-07	39	ADGRG1/C1S/CADM1/CALD1/CHST3/CLDN4/COL1A1/COL4A1/COL4A2/COL5A1/COL7A1/DENND2B/DNAJB2/ECE1/EVL/FERMT2/GSDME/HGD/HSPB1/HSPG2/IGFBP3/IGFBP7/INPP4B/JAK1/LAMP2/MATN2/P4HA2/PALLD/PDXK/PMEPA1/RSU1/SLC22A5/SPARC/TAGLN/TGFBI/TIMP3/TNS1/TPM1/ULK1
BIDUS_METASTASIS_UP	Genes up-regulated in endometroid endometrial tumors from patients with lymph node metastases compared to those without the metastases.	79/4363	220/21728	3.12115e-08	4.39747e-07	2.32181e-07	79	ASF1B/AURKA/AZI2/BIRC5/BUB1/CAND1/CCNA2/CCNB1/CDC23/CDK1/CDYL/CEP57/COPS8/DCTN4/DDX21/DHFR/DKC1/ECT2/EIF4E/ERCC6L/FEN1/FSD1L/GAS2L3/GID8/HMGXB4/HNRNPH3/HNRNPR/HNRNPU/HUWE1/IFT81/KDM6A/KHDRBS1/KIF11/KIF1B/KNL1/LARP4/LMNB1/MACROH2A1/MARCKS/NAP1L1/NCAPH/NCBP2/NDRG3/NF1/P4HA1/PAIP1/PAK2/PATL1/PBK/PLOD2/PRELID3B/PSMD10/RAB22A/RABGAP1L/RACGAP1/RRM1/RRM2/SEC23A/SFPQ/SMC4/SMS/SRSF12/SRSF9/TARDBP/TLK2/TPX…
BROWNE_HCMV_INFECTION_20HR_DN	Genes down-regulated in primary fibroblast cell culture after infection with HCMV (AD169 strain) at 20 h time point that were not down-regulated at the previous time point, 18 h.	45/4363	102/21728	3.12519e-08	4.39747e-07	2.32181e-07	45	ACO1/ACP3/ADD3/ALDH6A1/ANXA1/ANXA2/BUB1B/CAP2/CCN2/CHMP2A/COL1A2/CRADD/DENND2B/DIAPH2/DNASE1L1/DST/ECH1/ETHE1/FRY/GBE1/GLRX/GSTO1/IGF2BP3/ITGA3/LTBP1/MACF1/MAP3K5/MGLL/NMT2/NQO1/PKIG/PTPN13/RABGAP1L/ROR2/SEPTIN11/SERPINB2/SIPA1L1/TBC1D8/TFPI/TGFBR3/TPD52L2/TRAM2/TRIM2/TRIM22/VCL
MASSARWEH_RESPONSE_TO_ESTRADIOL	Genes rapidly up-regulated in breast cancer cell cultures by estradiol [PubChem=5757].	32/4363	62/21728	3.23119e-08	4.52909e-07	2.39131e-07	32	ADD3/APTX/CA12/CDV3/DEPTOR/ELOVL2/ETNK2/FLNB/GLA/GREB1/IGF1R/IGFBP4/LARGE1/LRIG1/MAP2/MAPT/MEGF9/MYOF/NRIP1/PDZK1/PGR/RBBP8/RXRA/SCARB1/SGK3/SLC1A4/SLC26A2/SMPDL3B/STARD13/SYBU/TMA16/TOP2A
SCIBETTA_KDM5B_TARGETS_DN	Genes down-regulated in HB2 cells (mammary epithelium) upon expression of KDM5B [GeneID=10765] off an adenoviral vector.	38/4363	80/21728	3.23567e-08	4.52909e-07	2.39131e-07	38	AP4S1/ARL6IP5/AURKA/BRCA1/BUB1B/CCNB1/CDCA3/CDK1/CYB5A/DPY19L1/ECT2/EIF5B/EPB41L1/FABP5/FHL1/GCA/IGFBP2/ISG15/ITGB1BP1/JADE2/KDM5B/KIF2C/LGALS3BP/LRCH4/NCAPH/NDC80/NOL3/OIP5/PBK/PIR/PLS3/PPOX/PSIP1/RAB3GAP2/STRN/SWAP70/TOP2A/TTK
POOLA_INVASIVE_BREAST_CANCER_DN	Genes down-regulated in atypical ductal hyperplastic tissues from patients with (ADHC) breast cancer vs those without the cancer (ADH).	54/4363	132/21728	3.37482e-08	4.71153e-07	2.48764e-07	54	ACADSB/ALDH4A1/ANPEP/ARHGEF5/ARMT1/AZGP1/BST2/CA12/CD59/CELSR2/CHI3L1/CLMN/DST/ECE1/ESR1/EXOC7/FABP7/FBXO2/FGFR3/FLNB/GFRA1/GSTT1/HBA1/IGF1R/IGFBP2/IGSF1/INPP4B/LAMB3/LTBP3/LTBP4/LTF/MAPT/MATN2/MIA/MYLK/NEDD4L/NQO1/PDZK1/PIK3R1/PKP1/PPIP5K1/RABEP1/SCUBE2/SDC4/SERPINA3/SEZ6L2/SLC27A6/SLC39A6/SYNM/TDRD12/TF/TPM2/VTCN1/XYLT2
PID_AVB3_INTEGRIN_PATHWAY	Integrins in angiogenesis	36/4363	74/21728	3.39374e-08	4.7256e-07	2.49507e-07	36	CDKN1B/COL11A1/COL12A1/COL14A1/COL15A1/COL16A1/COL1A1/COL1A2/COL2A1/COL3A1/COL4A1/COL5A1/COL5A2/COL6A1/COL6A2/COL6A3/COL7A1/COL8A1/F11R/FN1/IGF1R/ILK/MAPK3/MFGE8/PI4KB/PIK3C2A/PIK3R1/PTK2/PTK2B/PXN/RAC1/SDC1/SPP1/SRC/TLN1/VCL
KARLSSON_TGFB1_TARGETS_DN	Genes down-regulated by TGFB1 [GeneID=7040] in MEF cells (embryonic fibroblast) via TGFB1R [GeneID=7046].	72/4363	195/21728	3.42451e-08	4.75606e-07	2.51115e-07	72	ADAM10/ADD3/ALAD/ALCAM/ANAPC1/AP3B1/ATP5IF1/AZI2/BBX/BET1L/BSG/CCNL2/CD2AP/COL6A1/CST3/CTSA/CTSB/CXADR/DAB2/DAG1/DBI/DCN/DNMT3A/EMC2/ENPP4/EPHX1/EZR/F11R/FTH1/GAA/GLUL/GRN/GSN/HMGN2/IGFBP4/ISYNA1/ITM2B/LAMP2/LY6E/MAGED1/MAOA/MAT2B/MGST1/MTUS1/NDFIP1/NID2/OSBPL9/PARD6B/PIK3R1/PSME2/PTPN13/RGS10/SCP2/SERINC3/SESN1/SIKE1/SLC16A1/SLC39A10/SLC44A1/SMPDL3B/SYNE2/TBC1D2B/TGM2/TIMP2/TMEM132A/TNIP1/TPI1/T…
IWANAGA_CARCINOGENESIS_BY_KRAS_PTEN_DN	Cluster 2: genes down-regulated in lung tissue samples from mice with oncogenic form of KRAS [GeneID=3845] and inactivated PTEN [GeneID=5728].	115/4363	357/21728	3.55511e-08	4.92466e-07	2.60017e-07	115	ABCB6/ABTB2/ADGRE5/ADGRL2/ADH1B/AK4/AKAP12/ALDH1A1/ARHGAP18/ARID4B/ATP10D/AUH/BGN/BRCA1/CBR3/CDT1/CHSY1/COL4A1/CORO1A/DAAM1/DCLK1/DDX27/DDX50/DPF1/DYRK1A/EDC3/EIF4G2/ENDOG/ENG/ENPP2/ERF/FHL1/FOXK2/GEMIN8/GNB4/GPAT4/GPD2/GPR107/GSN/GTPBP3/HAUS3/HBP1/HEBP2/HK1/HNRNPU/IFIT2/IQGAP3/IRGQ/ITPR2/KLF4/LGALSL/MAN1B1/MAP2/MAP4/MAP7/MARCKS/MCAM/METTL17/MIDEAS/MMP2/MPDZ/MRPL54/MYO5A/NDUFV3/NID1/NSF/NXN/OGN/O…
KRASNOSELSKAYA_ILF3_TARGETS_UP	Up-regulated in GHOST(3)CXCR4 cells (osteosarcoma) upon ectopic expression of ILF3 [GeneID=3609].	24/4363	40/21728	3.68572e-08	5.07926e-07	2.68179e-07	24	APOE/CTSO/FAP/H1-2/HBE1/HBG1/HLA-E/IFI16/IFI27/IFI35/IFIT1/IFIT3/IL6ST/ISG15/MX1/MX2/OAS1/OMD/PLSCR1/PROS1/PSMB9/STAT1/TAP1/TRIM22
REACTOME_RHOU_GTPASE_CYCLE	RHOU GTPase cycle	24/4363	40/21728	3.68572e-08	5.07926e-07	2.68179e-07	24	ARHGAP31/ARHGEF6/DLG5/DST/EPHA2/GIT1/GIT2/IQGAP1/MYO6/NCK1/PAK2/PAK4/PEAK1/PIK3R1/PIK3R2/PTK2B/SPTAN1/SPTBN1/SRC/TXNL1/USP9X/VANGL1/WDR6/WWP2
WILCOX_RESPONSE_TO_PROGESTERONE_UP	Genes up-regulated in primary cultures of ovarian surface epithlium cells exposed to progesterone [PubChem=5994] for 5 days.	60/4363	153/21728	3.83699e-08	5.27413e-07	2.78468e-07	60	ACAT2/ADGRG6/ASPM/BBS7/CCNB1/CDC20/CDK1/CDKN2AIP/CEP162/CEP55/CEP57/CEP76/CRYGS/CYP51A1/FADS1/FDPS/GALK2/GK/HBD/HBP1/HJURP/HMGCS1/HMOX1/HSD17B11/IDH1/KLF5/LARP4/LDLR/LGALS8/LPIN1/MAP7/MDM1/MON2/MUC5B/MVK/NCAPG/NDC80/NSDHL/PBK/PEG10/PPL/RIF1/RRM2/SAMD9/SC5D/SCD/SGK3/SHCBP1/SHMT1/SMC2/SMPDL3A/SMPDL3B/TK1/TNFAIP6/TOP2A/TTF2/TYMS/XRCC4/YTHDC2/ZNF518A
RODRIGUES_DCC_TARGETS_DN	Genes down-regulated in HCT8/S1 cells (colon cancer) which normally lack DCC [GeneID=9423] compared to those stably expressing wild type DCC off a plasmid vector.	50/4363	119/21728	3.85403e-08	5.28397e-07	2.78988e-07	50	ABAT/ALDH3A2/APPL1/ARHGDIA/BICD1/CARD8/CAT/CD44/CORO2A/CROT/ECH1/ELMO3/EPS8/ERAP2/FDXR/FMO5/FOSL2/FOXP1/GFPT1/GLRX/GPC4/GSN/HBP1/HERC4/IQGAP2/KDM5B/MAPRE3/MBP/MECP2/MID1/NDUFB8/NNT/NRP1/PCMTD2/PDCD4/PPP3CB/PRKAB2/PSMB9/PTMS/RAB8B/RAD50/SEPTIN6/SLC2A10/SNTB1/TANK/TBX3/TRIM2/TSC22D3/UBR1/UTRN
FOROUTAN_PRODRANK_TGFB_EMT_UP	Genes up-regulated in the epithelial-mesenchymal transition (EMT) upon transforming growth factor beta (TGFb) stimulation derived from multiple datasets using a product of ranks meta-analysis approach.	69/4363	185/21728	4.12783e-08	5.64488e-07	2.98044e-07	69	ANGPTL4/ANKLE2/AP1S2/APBB2/BPGM/CALD1/CCN2/CD59/CDH11/CDH2/CDK14/COL1A1/COL4A1/COL4A2/COL5A1/COL7A1/CYTH1/DAAM1/DHRS2/FBN1/FERMT2/FN1/GASK1B/HMOX1/IGFBP5/IGFBP7/INPP4B/ITGA5/LAMC2/LOX/MAGED2/MFAP2/MICAL2/MMP2/MRC2/PALLD/PDLIM7/PIK3CD/PLAUR/PLEK2/PMEPA1/POSTN/PSMD2/PTPN21/PTPRK/RALA/RFTN1/SACS/SEMA3C/SLC26A2/SMURF2/SPARC/SPDL1/TAGLN/TBX3/TGFB1/TGFB1I1/TGFBI/TGM2/THBS1/TIMP2/TNFAIP6/TNS1/TP53I3/TPM…
REACTOME_COLLAGEN_FORMATION	Collagen formation	41/4363	90/21728	4.18996e-08	5.71523e-07	3.01758e-07	41	COL11A1/COL12A1/COL14A1/COL15A1/COL16A1/COL18A1/COL1A1/COL1A2/COL2A1/COL3A1/COL4A1/COL4A2/COL5A1/COL5A2/COL6A1/COL6A2/COL6A3/COL7A1/COL8A1/COLGALT1/CRTAP/CTSB/CTSL/DST/LAMA3/LAMB3/LAMC2/LOX/LOXL2/MMP7/P3H1/P4HA1/P4HA2/P4HB/PCOLCE/PCOLCE2/PLEC/PLOD1/PLOD2/PXDN/SERPINH1
MITSIADES_RESPONSE_TO_APLIDIN_UP	Genes up-regulated in the MM1S cells (multiple myeloma) after treatment with aplidin [PubChem=44152164], a marine-derived compound with potential anti-cancer properties.	137/4363	445/21728	4.25874e-08	5.79427e-07	3.05931e-07	137	AASS/ACOT9/AKTIP/ARF4/ARG2/ARID4B/ASCC1/ATF7IP/ATG9A/ATP1B3/AZGP1/BACH1/BASP1/BBC3/BCL3/BRF2/BSDC1/CBS/CBX8/CCN1/CCNDBP1/CDKN2AIP/CEBPB/CHKA/CHTOP/COL1A1/CREM/CTSB/DDX27/DDX50/DENND3/DENND4A/DGUOK/DIABLO/DNAJB6/DUSP11/EOLA1/ETNK1/EZR/FBP2/FNBP1/GLA/HBP1/HLA-E/ICAM1/IFIT1/IFITM3/IRF1/IRF7/IRS2/ISG20/JAK1/KANSL2/KDM3A/KIN/KLF4/LAPTM4A/LDLR/LIMA1/MAP2K3/MARCKS/MCF2L/MCL1/MIS12/MKRN1/MORC3/MSRB2/MTMR…
WAKABAYASHI_ADIPOGENESIS_PPARG_RXRA_BOUND_36HR	Genes with promoters bound by both PPARG and RXRA [GeneID=5468, 6256] at 36 h time point of adipocyte differentiation of 3T3-L1 cells (preadipocyte).	59/4363	150/21728	4.37407e-08	5.93608e-07	3.13419e-07	59	ACADVL/ARF4/ATP6V1A/BCL2L13/BMP2K/CMPK1/CMSS1/CPT1A/CRTC2/CRYZL1/CSNK1G2/DBI/DNAJC19/ECH1/ECI2/ELMOD2/EPHX2/ETFA/ETFDH/FAH/FKBP10/GANC/GNAI2/GRPEL1/GSK3A/HGH1/HJURP/HSP90B1/IBA57/IDH1/ILVBL/ITSN1/KTI12/LIPE/LMBRD1/LPCAT3/LTBP3/MGST1/MICALL2/MLF2/NAA50/NID1/OXSR1/P3H4/PCBP2/PEX11G/PITPNM1/PLA2G15/POLD4/PSPC1/PTGR2/QTRT2/SEC24C/SETDB1/SLC35E3/SNCG/TOM1L2/TXNIP/VIM
ALCALA_APOPTOSIS	Genes able to induce cell death in an expression cDNA library screen.	40/4363	87/21728	4.44945e-08	5.99275e-07	3.16411e-07	40	ANXA7/ARL6IP5/ATP1A1/AURKA/BAX/CASP1/CCT5/CD74/CEBPZ/COX4I1/DENND1A/EEF1A1/ELOVL1/GAPDH/GPI/HADHA/HLA-A/HMGN1/MARK2/MFF/MTO1/MX1/NUP205/OXA1L/QPRT/RALB/RIPK3/RPLP0/RTN3/SCAMP3/SCCPDH/SLC25A3/SLC25A6/TALDO1/TIMM17A/TMEM106C/TMEM35B/UBXN4/VDAC1/XPO1
REACTOME_REGULATION_OF_PLK1_ACTIVITY_AT_G2_M_TRANSITION	Regulation of PLK1 Activity at G2/M Transition	40/4363	87/21728	4.44945e-08	5.99275e-07	3.16411e-07	40	AJUBA/AKAP9/AURKA/CCNB1/CDK1/CDK5RAP2/CEP131/CEP152/CEP192/CEP250/CEP41/CEP43/CEP57/CEP76/CETN2/CSNK1D/CSNK1E/DCTN1/DCTN3/HAUS2/HAUS3/HAUS4/HAUS5/HAUS6/HAUS7/MAPRE1/NDE1/NEDD1/ODF2/OFD1/OPTN/PAFAH1B1/PCM1/PCNT/PLK1/PRKACA/PRKAR2B/RAB8A/SSNA1/TUBG1
SMITH_TERT_TARGETS_DN	Genes consistently down-regulated in HMEC cells (primary mammary epithelium) upon expression of TERT [GeneID=7015] off a retroviral vector.	40/4363	87/21728	4.44945e-08	5.99275e-07	3.16411e-07	40	A2M/ABR/ACLY/AKR1C3/ALDH3A2/ALDH7A1/APEX1/ARHGDIB/ASAH1/CAT/CDSN/CHMP1A/EHHADH/FAH/GSN/GSTO1/HSPA2/IFI30/IL1RN/KANK1/LAMP2/MMP2/NID2/NSDHL/OAT/PAM/PML/PON2/SERPINB6/SERPING1/SIRPA/SP110/TAGLN/THY1/TRADD/TST/UGP2/USP47/VAV2/XRCC5
WIELAND_UP_BY_HBV_INFECTION	Genes induced in the liver during hepatitis B (HBV) viral clearance in chimpanzees.	45/4363	103/21728	4.47566e-08	6.0129e-07	3.17475e-07	45	APOL3/ARHGDIB/AURKA/B2M/CD74/CTSB/DENND2D/GBP1/GBP2/GPNMB/HLA-A/HLA-B/HLA-DPA1/HLA-DQB1/HLA-DRA/HLA-DRB1/HLA-E/HLA-F/IFI16/IFI27/IFI30/ISG20/LAP3/PARP12/PBK/PIK3CD/PPT1/PSMB10/PSMB9/PSME1/PSME2/RAB31/RFX5/RNASET2/RRM2/SOD2/SP110/STAT1/TAPBP/TPP1/TRIM22/TYMS/UBE2C/UBE2L6/WARS1
BYSTRYKH_HEMATOPOIESIS_STEM_CELL_QTL_CIS	Transcripts in hematopoietic stem cells (HSC) which are cis-regulated (i.e., modulated by a QTL (quantitative trait locus) in close proximity to the gene).	54/4363	133/21728	4.57894e-08	6.13624e-07	3.23987e-07	54	ADGRG1/ADPGK/ALAD/ATP5MJ/ATP6V1B2/CD59/CLEC16A/CNN3/COA3/CRYZ/CSRP1/CST3/D2HGDH/DBI/DDOST/DIAPH3/ELOA/F11R/FLOT1/GEMIN5/GFER/GGH/GLO1/GNB4/GPI/HARS1/HJURP/HLA-DRA/IFI16/KIF1C/MRPS7/MYO5A/NSDHL/NUB1/NVL/PADI2/PDXDC1/PIGX/PON2/PSMB6/PSMG4/RCN1/RGCC/SC5D/SPG21/SQOR/SRP9/TBCB/TFPI/THUMPD1/TUBB6/TUBGCP4/UBAP2L/ZC3H11A
JINESH_BLEBBISHIELD_TO_IMMUNE_CELL_FUSION_PBSHMS_DN	Genes Downregulated in PBSHMS (RT4 blebbishield-to-immune cell fusion)	126/4363	402/21728	4.78212e-08	6.3925e-07	3.37517e-07	126	ACSL1/ACSS2/AGR2/AKR1C2/AKR1C3/AKR1C4/ALDH4A1/ALDOC/AMACR/ANKRD10/ANKRD50/ANXA5/APOBEC3F/APOBEC3G/APOL2/ARHGEF6/ASS1/BCAR3/BCKDHA/BCL2/C15orf48/C17orf49/C3/C6orf141/CA12/CADPS2/CAPS/CASP1/CAT/CD74/CFB/CKB/CP/CPVL/CRYZ/CXXC5/DBI/DEPTOR/DTX3L/DYRK1A/EEPD1/ELP4/FAM117B/FAM3B/FAT2/FBP1/FOXO3/FTL/GALK2/GCHFR/GLDC/GNPDA1/GPNMB/GPRC5C/GRB14/GSDME/HLA-DRA/HMGCS1/HNMT/IFI16/IFI27/IFI35/IFI44/IFI44L/IFIT1/…
REACTOME_RECRUITMENT_OF_MITOTIC_CENTROSOME_PROTEINS_AND_COMPLEXES	Recruitment of mitotic centrosome proteins and complexes	38/4363	81/21728	4.91896e-08	6.55902e-07	3.46309e-07	38	AKAP9/CDK1/CDK5RAP2/CEP131/CEP152/CEP192/CEP250/CEP41/CEP43/CEP57/CEP76/CETN2/CSNK1D/CSNK1E/DCTN1/DCTN3/HAUS2/HAUS3/HAUS4/HAUS5/HAUS6/HAUS7/MAPRE1/MZT2A/NDE1/NEDD1/ODF2/OFD1/PAFAH1B1/PCM1/PCNT/PLK1/PRKACA/PRKAR2B/SSNA1/TUBG1/TUBGCP2/TUBGCP4
ELVIDGE_HYPOXIA_DN	Genes down-regulated in MCF7 cells (breast cancer) under hypoxia conditions.	58/4363	147/21728	4.98203e-08	6.62659e-07	3.49877e-07	58	ABCF2/ACOT7/ADGRG1/ALDH4A1/AOX1/ARHGDIA/ATP2A3/BAK1/BRMS1/CDC20/CDV3/CHKA/CORO1A/CORO1B/CYB561/EEF1E1/ESR1/FKBP4/FLAD1/GLYR1/GPS1/HSPA4/IDE/IDH3A/JAK2/KIAA0930/KLC2/KPNA1/KPNA4/LARP4/LRRC59/MRPS12/NIP7/NR2F6/OGDH/PDZK1/POLR3E/PUS1/RANGAP1/RET/RMC1/RNF14/RPP25/SCYL2/SEC23IP/SLC29A1/SLC35B1/SLC5A6/SLC7A6/SNRNP40/SORT1/SPDEF/SRPRA/TIGAR/TIMM23/TOMM22/TOR3A/ZWILCH
BOSCO_INTERFERON_INDUCED_ANTIVIRAL_MODULE	Genes representing interferon-induced antiviral module in sputum during asthma exacerbations.	37/4363	78/21728	5.1132e-08	6.7674e-07	3.57311e-07	37	APOBEC3G/CDK1/CGAS/CMTR1/DDX60/DHX58/EIF2AK2/GBP4/GOLGA4/HERC5/IFI35/IFI44/IFI44L/IFIH1/IFIT1/IFIT3/IFIT5/IFITM3/IRF7/KPTN/MOV10/MX1/NCOA7/NUB1/OAS2/OAS3/OASL/PARP12/PML/PNPT1/PTPN2/RSAD2/SAMD9L/STAT2/TDRD7/TRAFD1/TRIM22
YAO_TEMPORAL_RESPONSE_TO_PROGESTERONE_CLUSTER_16	Genes co-regulated in uterus during a time course response to progesterone [PubChem=5994]: SOM cluster 16.	37/4363	78/21728	5.1132e-08	6.7674e-07	3.57311e-07	37	ADAM15/AGR2/ANXA6/BGN/CAVIN3/COL18A1/COL1A1/COL1A2/COL3A1/COL4A1/COL4A2/COL6A2/COL6A3/COLGALT1/CRABP1/CRTAP/CYP51A1/DAB2/FABP5/FADS1/FBN1/FEZ2/GAPDH/GUSB/IGFBP5/MAOA/MFAP2/NPDC1/PCOLCE/PDLIM7/PFN2/REXO2/SARDH/SPARC/TFPI/VCAN/WDR6
LE_EGR2_TARGETS_UP	Genes up-regulated in P14 nerves of transgenic mice having hypomorhic (reduced function) allele of EGR2 [GeneID=1959].	47/4363	110/21728	5.24989e-08	6.91408e-07	3.65056e-07	47	AURKA/BASP1/BIRC5/BUB1/CADM1/CCNA2/CCNB1/CD44/CDC20/CDC7/CDK1/COL18A1/CXCL14/ECT2/EZR/IQGAP3/KIF11/KIF22/KIF23/KIF2C/LMNB1/MARCKS/MARCKSL1/MCAM/MCM4/MCM5/MCM7/MKI67/NCAPH/NHP2/NT5DC2/PLK1/PSPC1/RBL1/RBM3/RPA3/RRM1/RRM2/SLC4A7/SMC2/TMX2/TNC/TOP2A/TUBB6/UBE2T/UHRF1/USP1
SUNG_METASTASIS_STROMA_UP	Genes up-regulated in metastatic vs non-metastatic stromal cells originated from either bone or prostate tissues.	47/4363	110/21728	5.24989e-08	6.91408e-07	3.65056e-07	47	ADAM10/AKR1C1/ALCAM/ALOX5/ASS1/CD276/CD46/CD55/CD59/CKB/CLIP2/CNN3/COL12A1/COL3A1/COL5A1/COL5A2/DHRS1/EMC10/EPS8/FABP5/FBLN2/FHL1/GAA/HEXIM1/HMGCS1/HSPG2/P4HA1/PLOD1/PLOD2/PROS1/PRRC2B/PTGFRN/PTPRS/RFX5/SCD/SDC4/SEC24D/SLC16A1/SPARC/THBS2/THY1/TIMP3/TKT/TNC/VCAN/VMP1/XYLT1
TIEN_INTESTINE_PROBIOTICS_24HR_DN	Genes down-regulated in Caco-2 cells (intestinal epithelium) after coculture with the probiotic bacteria L. casei for 24h.	77/4363	215/21728	5.27387e-08	6.9286e-07	3.65823e-07	77	AARS1/ACBD3/ACTG1/AGR2/AKR1C1/ARF4/ARHGAP35/ASNS/AUH/CANX/CD55/CEBPB/CEP57/COG5/DNAJC10/EEF1A1/EEF1G/EPHB4/FNDC3A/FTH1/FTL/GARS1/GCLM/GDF15/GFPT1/GLRX/GOLGA5/GOT1/HOOK1/HSP90B1/HSPA13/KAT6B/KLF5/LAMB3/LPIN2/LRRFIP1/MAN1A2/MANF/MAP2K2/MLPH/MTHFD2/NAP1L1/NCOR1/NQO1/NUCB2/P4HB/PDCD4/PDIA4/PDIA6/RAB2A/RARA/RPL10/RPL13/RPL3/RPL5/RPLP0/RPS2/RPS3/S100P/SARS1/SEL1L/SGSM3/SLC1A4/SLC1A5/SLC3A2/SLC7A1/SQSTM…
CROONQUIST_NRAS_VS_STROMAL_STIMULATION_DN	Genes down-regulated in ANBL-6 cell line (multiple myeloma, MM) expressing an activated form of NRAS [GeneID=4893] off a plasmid vector compared to those co-cultured with bone marrow stromal cells.	43/4363	97/21728	5.29357e-08	6.93743e-07	3.66289e-07	43	APOBEC3B/AURKA/AURKB/BASP1/CCN2/CCNA2/CCNB1/CDC20/CDK1/CENPE/COL16A1/COL1A2/COL6A3/DCLK1/FOXM1/GJA1/IGFBP3/IGFBP4/IGFBP7/INPP5J/KIF2C/LAMA4/LAMB1/MCM2/MCM3/MCM7/MKI67/NOTCH3/POSTN/RAD51AP1/SBNO2/SLC25A4/SPARC/TGFBI/THBS2/TK1/TPM2/TPX2/TROAP/TSC22D1/TSC22D3/UBE2C/VCAN
REACTOME_TRANS_GOLGI_NETWORK_VESICLE_BUDDING	trans-Golgi Network Vesicle Budding	35/4363	72/21728	5.37498e-08	7.0269e-07	3.71013e-07	35	ACBD3/AP1G2/AP1M2/AP1S2/AP1S3/AP3B1/AP4B1/AP4E1/AP4M1/AP4S1/APP/ARRB1/CHMP2A/DTNBP1/FTH1/FTL/GAK/GNS/GOLGB1/M6PR/NAPA/NECAP1/OCRL/PICALM/PIK3C2A/PUM1/RAB5C/SNAP23/SNX2/SNX9/SORT1/TBC1D8B/TGOLN2/TPD52/TXNDC5
RHODES_UNDIFFERENTIATED_CANCER	Genes commonly up-regulated in undifferentiated cancer relative to well-differentiated cancer, based on the meta-analysis of the OncoMine gene expression database.	34/4363	69/21728	5.42274e-08	7.07205e-07	3.73397e-07	34	ADRM1/BIRC5/CCNA2/CCNB1/CDC20/CDK1/COL1A2/CTSL/EIF2S2/FOXM1/GARS1/GCLM/GGH/GPSM2/IFI30/KIF14/KIF23/KIF2C/MCM2/MCM3/MELK/MTHFD2/NCAPH/NUDT1/PRDX4/PSMD2/RPA3/SLC16A1/SLC7A5/SSBP1/TAP1/TOP2A/TRIP13/UBE2C
AMUNDSON_RESPONSE_TO_ARSENITE	Genes discriminating responses to sodium arsenite [PubChem=26435] from other stresses.	78/4363	219/21728	5.67975e-08	7.38921e-07	3.90142e-07	78	ACAP2/AGXT/AKAP1/ANLN/AP4B1/ASNS/ATP10D/ATP2C1/ATP6V0D1/ATP6V1C1/BAG2/BCAT1/BCL3/BMP2K/CEBPB/CHERP/CIT/CNPY2/CTSA/DAG1/DNAJB6/DYRK1A/EIF2S2/ESRRA/FHL2/FOXO3/FXR1/GARS1/GLA/GOLGB1/GRN/GTF2H1/GTF3C3/HEXA/HPS5/HSPA13/HSPA4/HSPA4L/IARS1/IL6ST/ISYNA1/KDM2A/KDM6A/LAMTOR3/LYN/MAN1A2/MARS1/MLLT11/N4BP2L2/NEU1/PEX11B/PIK3R4/PLOD1/RAD51AP1/RELB/RNF115/RUNX3/SCRN3/SERPINH1/SLC1A4/SLC7A5/SPARCL1/SRPK2/STAT6/…
GRAHAM_CML_QUIESCENT_VS_NORMAL_QUIESCENT_UP	Genes up-regulated in quiescent (G0) CD34+ [GeneID=8842] cells isolated from peripheral blood of CML (chronic myeloid leukemia) patients compared to the quiescent cells from normal donors.	42/4363	94/21728	5.72047e-08	7.40614e-07	3.91036e-07	42	ANKRD27/APOBEC3B/APOE/BAZ1A/BLVRB/CDC20/CDK1/CEP55/CLEC11A/CTSL/DHFR/ELP5/GINS1/H1-2/HBA1/HBD/HBG1/IL1RN/KIF11/MCM5/MELK/MICAL2/MINPP1/MPST/MYH10/PALM2AKAP2/PCCB/PDLIM1/PKIG/PRKAR2B/RACGAP1/RGCC/RRM2/SERPINB2/SMC2/SULT1A3/TK1/TOP2A/TPM1/TST/TUBB6/ZWINT
REACTOME_RAC3_GTPASE_CYCLE	RAC3 GTPase cycle	42/4363	94/21728	5.72047e-08	7.40614e-07	3.91036e-07	42	ABL2/ABR/ARHGAP1/ARHGAP17/ARHGAP21/ARHGAP35/ARHGDIB/BAIAP2/BAIAP2L1/BRK1/CYFIP1/DIAPH3/DOCK10/DSG2/EMD/EPHA2/FERMT2/GIT1/GIT2/LBR/LMAN1/MCAM/MPP7/OCRL/OPHN1/PAK2/PAK4/PIK3R1/PIK3R2/RACGAP1/RAPGEF1/SLC1A5/SNAP23/STBD1/SWAP70/TAOK3/TIAM1/TMPO/VANGL1/VAV2/WASF1/YKT6
ZHANG_RESPONSE_TO_IKK_INHIBITOR_AND_TNF_UP	Genes up-regulated in BxPC3 cells (pancreatic cancer) after treatment with TNF [GeneID=7124] or IKI-1, an inhibitor of IkappaB kinase (IKK).	79/4363	223/21728	6.09497e-08	7.87193e-07	4.15629e-07	79	ABTB2/ANKRD22/BAZ1A/BCL3/BID/C15orf48/CEBPB/CLN5/CMPK2/CYTH1/DAPP1/DDX52/DNAJB6/EFNA1/EHD1/ERN1/FAM83B/FRMD4B/GBP3/GCLC/GLS/GRAMD2B/HELZ2/ICAM1/IFIH1/IFIT1/IFIT3/IL1RN/IRF1/IRF6/IRF9/ISG20/ITGB8/KDM2A/LAMB3/LIF/LYN/LYPD3/MAP2K3/MARCKSL1/NCK1/NCOA7/NEDD4L/NFKB1/NFKB2/NFKBIE/NINJ1/NUB1/OASL/PAG1/PLAUR/PSEN1/PTX3/RAB11FIP1/RELB/RFX5/RIGI/RIPK2/SDC4/SEMA4C/SERPINB1/SERPINB9/SLC2A6/SLC52A3/SLFN5/SNX9/…
SHEPARD_BMYB_MORPHOLINO_UP	Human orthologs of genes up-regulated in zebra fish after knockdown of BMYB [GeneID=4605] by morpholino.	76/4363	212/21728	6.12338e-08	7.88957e-07	4.16561e-07	76	ABAT/AIF1L/ANXA2/ARHGAP29/ARL6IP5/ATP1A1/B2M/BAX/BGN/C4A/CFAP298/CNDP2/DLGAP4/DNAJA2/DNAJA3/DNAJC10/EIF4E/EPPK1/EXOG/FABP1/FOXK2/FOXO3/FXR1/GNAI3/GNS/GPC4/HM13/HSBP1/HSPA2/HSPB1/HTRA2/IFI30/ITFG2/ITM2B/LAMP2/LYRM1/MBP/MDM2/MMP2/NELFA/NENF/NSUN5/NUDT9/OLA1/OSGEPL1/PARP4/PGP/PLAA/PNPO/PRDX1/PSME1/PTGES2/REXO2/RIOX2/RPAP3/RPP14/SCARB1/SETD7/SLX9/SQSTM1/SRSF4/STARD3/TEX9/TIMP2/TMPO/TPD52L2/TPPP3/TRIM…
BOWIE_RESPONSE_TO_EXTRACELLULAR_MATRIX	Genes up-regulated by growing HMEC-E6 cells (mammary epithelial cells damaged by expression of HPV-16 E6 [GeneID=1489078]) in extracellular matrix (ECM).	14/4363	17/21728	6.23237e-08	8.01069e-07	4.22956e-07	14	IFI16/IFI35/IFIT1/IFIT2/IFIT3/IRF1/IRF7/ISG15/MX1/OAS1/PSMB10/PSMB8/PSMB9/STAT1
PYEON_CANCER_HEAD_AND_NECK_VS_CERVICAL_UP	Up-regulated genes in head and neck cancer compared to cervical carcinoma samples.	71/4363	194/21728	6.40557e-08	8.21356e-07	4.33667e-07	71	ANAPC5/ANKLE2/ATP8B1/B4GALT4/BAG5/BARD1/BRIP1/C2CD5/CASP8AP2/CCDC14/CDC7/CDK1/CDKN2A/CENPI/CENPK/CEP152/CEP44/CHML/CXADR/DIP2A/ERMP1/ESR1/FMR1/GAS2L3/GINS1/HELLS/HLTF/HNRNPU/INTS7/KCTD3/KDM6A/KNL1/LMNB1/LNPK/MCM3/MIS18A/MYO5C/NUF2/NUP210/OCLN/ODF2L/OPA1/PARD6B/PAXBP1/PIGA/PLSCR4/POLA1/POLD3/PRDM15/PRMT6/PRPF39/PSIP1/PXYLP1/RAD51AP1/RASEF/RBL1/REL/SMC4/SPICE1/STAG1/SYNJ1/TMEM30B/TMPO/U2SURP/UHRF1/…
YAGI_AML_WITH_11Q23_REARRANGED	Genes specifically expressed in samples from patients with pediatric acute myeloid leukemia (AML) bearing 11q23 rearrangements.	111/4363	345/21728	6.55375e-08	8.38347e-07	4.42638e-07	111	ABR/ADAM10/ADAM15/ADCY9/ADH5/AEBP1/AK4/ALDH3A2/ANPEP/ANXA5/AP1S2/ATM/ATP1B1/ATP5PD/BCL2/C2CD5/CADM1/CALCOCO2/CAST/CCN2/CD2AP/CDK9/CHKB/CLN5/COL6A2/CPM/CRADD/CS/CSPG4/DDAH2/DDT/DHX16/DMXL2/DOP1B/DPY19L1/EIF2S2/EIF4EBP2/ELP4/ENPP4/EXOG/FAM169A/GCLC/GDI2/GFRA1/GGT1/GLT8D1/GLUL/GMDS/GYPC/HPS5/HSPG2/IDH3A/IDS/IFI35/IGF2BP3/IL10RB/ITPR2/JMJD1C/KHK/LDAF1/LDB1/LGALS1/LRIG1/LUM/MAGED2/MED13L/MLF2/MPPE1/MR…
BURTON_ADIPOGENESIS_PEAK_AT_16HR	Cluster 4: genes maximally expressed at 16 h time point during differentiation of 3T3-L1 fibroblasts into adipocytes in response to adipogenic hormones.	24/4363	41/21728	7.19375e-08	9.13658e-07	4.82401e-07	24	ABCF1/ABCF2/ASF1B/ASS1/CHAF1B/DDX21/ECM1/EMB/FAM111A/FEN1/HELLS/IFI16/IFRD2/MCM3/MCM4/MCM5/MCM7/NAP1L4/PGP/POLA2/RRM2/SERPINA3/SMC2/VCAN
REACTOME_DISEASES_ASSOCIATED_WITH_GLYCOSAMINOGLYCAN_METABOLISM	Diseases associated with glycosaminoglycan metabolism	24/4363	41/21728	7.19375e-08	9.13658e-07	4.82401e-07	24	ACAN/B3GALT6/B4GALT1/BGN/CHST14/CHST3/CHSY1/CSPG4/DCN/EXT2/GPC1/GPC4/HEXA/HEXB/HSPG2/LUM/OGN/OMD/PAPSS2/PRELP/SDC1/SDC4/SLC26A2/VCAN
REACTOME_MET_PROMOTES_CELL_MOTILITY	MET promotes cell motility	24/4363	41/21728	7.19375e-08	9.13658e-07	4.82401e-07	24	COL11A1/COL1A1/COL1A2/COL2A1/COL3A1/COL5A1/COL5A2/CRK/DOCK7/FN1/GAB1/ITGA3/LAMA3/LAMA4/LAMB1/LAMB2/LAMB3/LAMC1/LAMC2/PTK2/RAC1/RAP1B/RAPGEF1/SRC
REACTOME_SEPARATION_OF_SISTER_CHROMATIDS	Separation of Sister Chromatids	70/4363	191/21728	7.4155e-08	9.3959e-07	4.96093e-07	70	ANAPC1/ANAPC2/ANAPC5/ANAPC7/AURKB/BIRC5/BUB1/BUB1B/CDC16/CDC20/CDC23/CDC27/CENPE/CENPH/CENPI/CENPK/CENPL/CLASP2/DSN1/ERCC6L/ESPL1/KIF18A/KIF2C/KNL1/MAPRE1/MIS12/NDC80/NDE1/NSL1/NUF2/NUP43/PAFAH1B1/PLK1/PMF1/PPP2R5E/PSMA1/PSMA2/PSMA3/PSMA6/PSMA7/PSMB1/PSMB10/PSMB2/PSMB3/PSMB4/PSMB5/PSMB6/PSMB8/PSMB9/PSMC3/PSMD1/PSMD10/PSMD2/PSMD5/PSMD6/PSMD8/PSMD9/PSME1/PSME2/RANGAP1/SEH1L/SPC24/SPC25/SPDL1/STAG1/…
VANTVEER_BREAST_CANCER_ESR1_DN	Down-regulated genes from the optimal set of 550 markers discriminating breast cancer samples by ESR1 [GeneID=2099] expression: ER(+) vs ER(-) tumors.	79/4363	224/21728	7.58105e-08	9.58295e-07	5.05969e-07	79	ANLN/APOBEC3B/ASNS/ASS1/ATAD3A/ATL3/ATP1B3/BLM/BUB1/CA9/CDC20/CDH3/CEP55/CHI3L1/CYB5R2/DSC2/ENO1/EPHA2/FABP7/FNDC3B/GABRP/GAPDH/GBP1/GMPS/GPSM2/H1-1/HDGF/HEBP2/HJURP/IDO1/KATNA1/KIF1B/KIF2C/LAD1/LDHB/LGALSL/LPIN1/LYN/MCM5/MELK/MID1/MMP7/MPZL1/MTMR2/NCK1/NFKBIE/NMI/OPTN/PADI2/PDCD5/PDIA6/PDXK/PGM1/PHGDH/PIMREG/PKP1/PLSCR1/PRIM2/PROM1/RBMS1/RDX/RNF114/RSRC1/RSU1/SH3BP1/SLC2A6/SOD2/ST14/SYNCRIP/TBC1…
LANDIS_ERBB2_BREAST_TUMORS_324_DN	Down-regulated genes from the 324 genes identified by two analytical methods as changed in the mammary tumors induced by transgenic expression of ERBB2 [GeneID=2064].	59/4363	152/21728	7.61747e-08	9.60627e-07	5.07201e-07	59	ACSL1/AHNAK/ALAD/ALAS1/ALDH1A1/APLP2/ATP1B3/AUH/BCKDHB/CAVIN3/COL18A1/COL1A1/COL3A1/COL4A1/COL5A1/COL6A3/CYB5A/EPHX2/FADS1/FEZ2/GBE1/GJA1/GPD2/GSTZ1/H6PD/HADHB/HEPH/HSPB8/IDH1/IDH2/KLF4/LAMB1/LPIN1/LUM/MAN1A1/MAP4/MARCKS/MCCC1/MMUT/MOCS2/NRP1/PAPSS2/PDHA1/PGM1/PHLDB1/POSTN/RRAGC/SCP2/SEC23A/SLC27A1/SORBS1/SOWAHC/SPTBN1/SQOR/SULT1A1/TGFBI/TMEM43/TSC22D1/ZNF703
JOHNSTONE_PARVB_TARGETS_2_DN	Genes down-regulated upon overexpression of PARVB [GeneID=29780] in MDA-MB-231 cells (breast cancer) cultured in 3D collagen I and 3D Matrigel only.	110/4363	342/21728	7.6362e-08	9.60723e-07	5.07251e-07	110	ABCC10/ALCAM/ATF1/ATP11B/ATP2C1/ATP5IF1/BICRAL/C1GALT1/C8orf33/CAP2/CASP1/CBX5/CCN2/CDYL/CHML/COLGALT1/COMMD5/CPE/CREM/CRYZ/CYB5A/DDAH2/DEF6/DOCK9/DPYD/DST/ECI2/EHBP1/ENPP1/ENPP4/EPM2AIP1/ERO1A/ESD/ETNK1/FBXO9/FRMD6/FSD1L/FXR1/GBE1/GLCE/GLS/GMDS/GORAB/HNRNPLL/HNRNPR/HOOK3/HSPA4/ISOC1/KIF13A/LNPK/MANEA/MAP2/MCM3/MMUT/MYLK/NMRAL1/NOL7/NR3C1/NUP58/OARD1/OPA1/OSBPL8/OXR1/PARVA/PFN2/PLEKHA5/PPP2R5E/PP…
FISCHER_DIRECT_P53_TARGETS_META_ANALYSIS	Genes directly bound and regulated by TP53[GeneID=7157].	102/4363	311/21728	7.65861e-08	9.61281e-07	5.07546e-07	102	ABCB6/AKAP9/ALDH1A3/APAF1/ASCC3/BAX/BBC3/CHST14/CMBL/COBLL1/COL7A1/COQ8A/CROT/DCP1B/DDR1/DGKA/EDN2/EFNB1/EML2/EPHA2/EPM2AIP1/EPS8L2/FAM98C/FBN2/FBXO22/FCHO2/FCHSD2/FDXR/GASK1B/GBE1/GDF15/GPC1/GPX1/GREB1/GSS/HEXIM1/HSPA4L/ICOSLG/IGFBP7/IKBIP/IRF2BPL/ISYNA1/ITGA3/ITPKC/KIAA1217/KLHDC7A/LIF/LIMA1/LNPEP/LRATD2/LRP1/MCC/MDM2/MFGE8/MGRN1/MLF2/MON2/MRPL39/MUC2/NADSYN1/NCEH1/NDUFV3/NINJ1/NYNRIN/OBSL1/PAR…
SCHAEFFER_PROSTATE_DEVELOPMENT_48HR_UP	Genes up-regulated in the urogenital sinus (UGS) of day E16 females exposed to the androgen dihydrotestosterone [PubChem=10635] for 48 h.	138/4363	453/21728	7.67811e-08	9.61472e-07	5.07647e-07	138	ABCC4/ACSS1/ADGRG1/ADH1B/AFF1/AGR2/AHCYL2/AIF1L/ALDH1A1/ALDH1A3/ALDH6A1/ANO1/ANXA1/ANXA3/ANXA9/APOL3/ARHGEF16/ARHGEF26/ARHGEF5/ATP1A1/ATP2C2/BCL2/BDH1/BDH2/BSPRY/C1orf116/C6orf132/CARD19/CDH1/CLDN4/CLIC6/COBLL1/CORO2A/CPM/CROT/CRYBG1/CTSO/CYP1B1/DCXR/DENND2D/DLG3/ECM1/EDARADD/EFEMP1/ELOVL2/EMB/ENDOD1/EPCAM/EPHX2/ERMP1/ERP44/ERRFI1/FAM3C/FAM83H/FGFR3/FKBP5/FXYD4/GCLC/GDPD1/GLB1L2/GLUL/GNG12/GSN/GS…
AMBROSINI_FLAVOPIRIDOL_TREATMENT_TP53	Genes down-regulated by flavopiridol [PubChem=5287969] in the HCT116 cells (colon cancer) depending on their TP53 [GeneID=7157] status: wild-type vs loss of the gene's function (LOF).	46/4363	108/21728	8.13117e-08	1.01583e-06	5.36345e-07	46	ACOX2/ACSL1/ADD3/ALOX5/ATP2A3/B4GALT4/CAP2/CCDC85C/CCN2/CDK2/CDKN2D/CELSR2/COL15A1/CPT1A/DGKA/DIAPH1/DNAJB2/DNAJC1/GNA11/HMCES/HSPB1/IL1RN/ITPR2/KCTD9/KHK/KIAA0513/LLGL2/MGRN1/MICAL1/NEBL/NEO1/NFATC2IP/NR3C1/PALM/PARD3/PASK/PDLIM7/PEG10/SEPTIN10/SERPINA1/SNTB2/STARD3/SULT1A2/TCAF1/TFCP2L1/ZNF532
KOKKINAKIS_METHIONINE_DEPRIVATION_96HR_UP	Genes up-regulated in MEWO cells (melanoma) after 96 h of methionine [PubChem=876] deprivation.	49/4363	118/21728	8.19142e-08	1.02097e-06	5.3906e-07	49	ABL1/APAF1/BAX/BGN/BID/BRCA1/CASP1/CASP6/CASP7/CDC25B/CDKN1B/DCN/DCTD/DPYD/GJA1/GSTA4/GSTM5/GSTO1/GSTP1/HSPB1/IGFBP2/IGFBP3/IGFBP4/IGFBP5/IGFBP7/IL6ST/IRF6/LUM/MAP3K1/MARS1/MAT2B/MMP2/PDGFRB/PLAUR/POLG/PRKACB/SC5D/SHC1/SMAD4/SPTAN1/TANK/TIMP1/TIMP2/TIMP3/TLR3/TYMS/UMPS/WEE1/YWHAQ
HOSHIDA_LIVER_CANCER_SURVIVAL_UP	Survival signature genes defined in adjacent liver tissue: genes correlated with poor survival of hepatocellular carcinoma (HCC) patients.	35/4363	73/21728	8.33709e-08	1.03671e-06	5.47371e-07	35	ABLIM1/ADD3/AEBP1/AKAP13/ANXA1/ANXA3/BCL2/CHERP/CHSY1/COL16A1/COL4A1/COL6A3/DAB2/DDR1/ELOVL2/EPM2AIP1/FBN1/GBA1/IFI30/IQGAP1/ITGA9/LOXL2/MMP7/NCAPH/NFKB2/NOL7/PSMB9/SERPINB2/SERPINB8/SLC7A1/SLIT3/SP100/TGFB1I1/TNK2/TSC22D2
SESTO_RESPONSE_TO_UV_C7	Cluster 7: genes changed in primary keratinocytes by UVB irradiation.	34/4363	70/21728	8.51491e-08	1.05636e-06	5.57748e-07	34	AARS1/ACSL1/ADK/AKR1C1/ASNS/ASS1/ATP1B3/BLVRA/CDC20/CDC25B/CKAP4/EPHX2/ESD/EXOSC7/GSN/HSD17B4/IDH2/LGALS1/LIF/PAM/PCDHGC3/PGD/PLCD1/PLP2/PRCP/PTMA/RPL3/RSU1/SDC1/SLC1A5/TK1/TPP1/UBE2C/YARS1
KEGG_FOCAL_ADHESION	Focal adhesion	72/4363	199/21728	8.83421e-08	1.09344e-06	5.77323e-07	72	ACTB/ACTG1/AKT2/ARHGAP35/BAD/BCL2/CAPN2/COL11A1/COL1A1/COL1A2/COL2A1/COL3A1/COL4A1/COL4A2/COL5A1/COL5A2/COL6A1/COL6A2/COL6A3/CRK/CTNNB1/DIAPH1/DOCK1/EGFR/ELK1/FLNA/FLNB/FN1/IGF1R/ILK/ITGA3/ITGA5/ITGA9/ITGB5/ITGB6/ITGB8/LAMA3/LAMA4/LAMB1/LAMB2/LAMB3/LAMC1/LAMC2/MAP2K1/MAPK3/MYLK/PAK2/PAK4/PAK6/PARVA/PDGFRB/PDPK1/PIK3CB/PIK3CD/PIK3R1/PIK3R2/PTK2/PXN/RAC1/RAP1B/RAPGEF1/SHC1/SPP1/SRC/THBS1/THBS2/TLN1…
CHARAFE_BREAST_CANCER_BASAL_VS_MESENCHYMAL_UP	Genes up-regulated in basal-like breast cancer cell lines as compared to the mesenchymal-like ones.	51/4363	125/21728	8.88443e-08	1.09711e-06	5.79265e-07	51	ACSL1/APRT/ATP1A1/BSPRY/C1orf116/C6orf132/CDH1/CDH3/CDS1/CRYBG1/DSG3/EHF/ELMO3/EMC10/EPB41L4A/EPHA1/EPN3/ESRP2/F11R/FAM83B/GSN/HOOK2/IRF6/ITGB6/ITPA/KIAA1522/LAD1/LCN2/MACC1/MPP7/MUC1/PPL/PROM2/PTPN6/S100A14/S100P/SERPINA3/SETD6/SH2D3A/SH3YL1/SKIC8/SPINT1/SPINT2/ST14/STEAP4/TACSTD2/TC2N/TMEM30B/TRIM29/TSC22D3/TSTD1
PHONG_TNF_RESPONSE_VIA_P38_COMPLETE	Genes whose expression changes in Calu-6 cells (lung cancer) by TNF [GeneID=7124] were blocked completely by p38 inhibitor LY479754.	79/4363	225/21728	9.40684e-08	1.15895e-06	6.11913e-07	79	ACACA/ACSL3/AFF1/ALDH3A2/AP1G2/ARHGAP12/ARID4B/B4GALT1/BACH1/BAZ1A/BCL3/BRD3OS/CCN1/CD59/CDK2/CRK/CSNK1E/DHFR/DLG5/EHD3/ERAP1/EVA1B/FOSL2/FOXO3/GFPT1/GLG1/GOLPH3L/GTPBP4/HLA-B/HTATIP2/IDH1/IGFBP5/IKBKE/ITGA5/JRK/KAT6B/KDM2A/LGALS8/MBD4/MBP/MCL1/MID1/MLXIP/MYO1B/MYO1C/NCOA2/NEO1/NFATC2IP/NINJ1/NR3C1/NUP210/OBSL1/OTUD4/PHIP/PITPNA/PPM1F/PRKD1/PTPRK/RAB22A/RET/SEC24D/SEMA4C/SHC1/SIKE1/SLC5A3/SLC7A1/…
DELACROIX_RARG_BOUND_MEF	Genes with DNA sequences bound by RARG [GeneID=5916] in MEF cells (embryonic fibroblast).	116/4363	367/21728	9.78072e-08	1.20224e-06	6.34771e-07	116	ABCB8/ADD3/AEBP1/ALKBH7/ALS2CL/ANXA1/ANXA9/AOX1/ARSA/ATP11A/ATXN2/BSG/CA12/CCDC124/CCN2/CDKN2D/CEBPB/CHKA/CHMP1A/CKB/CLPP/CNIH4/COA3/COL1A1/COQ10B/CP/CTSB/DDX24/DENND2B/DPYSL3/DST/ECHDC3/EFNA1/EPS8L2/ESD/F11R/FBLN2/FCHO2/FN1/FTH1/FTL/G6PD/GDE1/GDF15/H1-2/HIF1AN/HOOK2/IDH3B/IFI27/IL1RN/INPPL1/IRF2BPL/JRK/LAMC1/LIPE/LOXL2/LRP1/LSP1/LTBP1/LTBP3/MAPK13/MMAA/MMP2/MPV17L2/MSLN/NDFIP1/NDUFA4/NDUFB8/NID1…
BURTON_ADIPOGENESIS_3	Strongly up-regulated at 16-24 h during differentiation of 3T3-L1 cells (fibroblast) into adipocytes.	44/4363	102/21728	9.88723e-08	1.21255e-06	6.40211e-07	44	ASF1B/AURKA/BIRC5/BRCA1/BUB1/CCNB1/CDC20/CDC7/CDK1/CENPK/DCK/DTYMK/FEN1/HELLS/IMPDH2/KIF11/KIF22/KIF2C/KLF5/MAN2A1/MCM2/MCM3/MCM4/MCM5/MCM7/MKI67/NCAPH/NQO1/PLK1/POLA1/PRIM1/RACGAP1/RAD51AP1/RNASEH2C/RRM1/RRM2/SMC2/TK1/TOP2A/TTK/TUBB6/TYMS/USP1/VCAN
MISSIAGLIA_REGULATED_BY_METHYLATION_DN	Genes down-regulated in PaCa44 and CFPAC1 cells (pancreatic cancer) after treatment with decitabine [PubChem=451668], a DNA hypomethylating agent similar to azacitidine [PubChem=9444].	50/4363	122/21728	9.99604e-08	1.22309e-06	6.45776e-07	50	AARS1/ACAT2/ALYREF/AURKA/BUB1B/CAD/CCNA2/CDK1/CDT1/CENPE/DEK/DHFR/DTYMK/ESPL1/FASN/FOXM1/GMPS/HMGN2/HNRNPL/ILF3/KIF14/KIF22/KIF23/KIFC1/LBR/LMNB1/MCM5/MICU1/MKI67/MTFP1/NCAPH/NDUFS3/PCBP2/PIR/POLD3/PRIM1/PSIP1/RBMX/RPA3/RRM1/SHMT1/SMC2/SMC4/SNRNP40/TK1/TMPO/TRIM28/TYMS/UBE2C/ZWINT
WP_PYRIMIDINE_METABOLISM	Pyrimidine metabolism	39/4363	86/21728	1.03379e-07	1.26203e-06	6.66338e-07	39	CAD/CMPK1/CMPK2/CTPS2/DCK/DCTD/DCTPP1/DPYD/DPYS/DTYMK/ENPP1/ENTPD3/NME2/NME3/NME6/PNPT1/POLA1/POLA2/POLD3/POLD4/POLR1F/POLR3A/POLR3C/POLR3D/POLR3E/POLR3G/POLR3GL/POLR3H/PRIM1/PRIM2/RRM1/RRM2/TK1/TK2/TYMP/TYMS/UCKL1/UMPS/UPP1
ZHU_CMV_8_HR_DN	Down-regulated at 8 h following infection of primary human foreskin fibroblasts with CMV	27/4363	50/21728	1.12264e-07	1.36737e-06	7.21956e-07	27	AARS1/ACO1/ADH1B/AKR1C1/ANAPC1/ANP32A/APOE/AR/CDC25B/ENG/ERCC5/FBLN1/HNMT/IGF1R/IGFBP2/IL6ST/ITSN1/MARCKS/MYH9/NR3C1/RBMS1/TFAP4/TGFBR3/TNFRSF1A/TP53BP1/WEE1/ZCCHC9
VANTVEER_BREAST_CANCER_METASTASIS_DN	Genes whose expression is significantly and negatively correlated with poor breast cancer clinical outcome (defined as developing distant metastases in less than 5 years).	46/4363	109/21728	1.13455e-07	1.37873e-06	7.27955e-07	46	ADGRG6/ASNS/ASPM/AURKA/BIRC5/BUB1/CA9/CDC25B/CDK16/COL4A2/CP/DCK/DENND11/DIAPH3/ECT2/GBE1/GGH/GMPS/GPSM2/HACD2/HJURP/IGFBP5/INTS7/KIF14/KIF21A/MCCC1/MELK/MGAT4A/MTMR2/NDC80/OXCT1/PALM2AKAP2/PIMREG/PIR/PITRM1/PSMD2/SACS/SERF1A/SLC2A3/SLC7A1/SMC4/SPC25/STK3/SYNCRIP/TK1/TRIP13
TOOKER_GEMCITABINE_RESISTANCE_UP	Up-regulated genes in Calu3 cells (non-small cell lung cancer, NSCLC) resistant to gemcitabine [PubChem=3461] which became down-regulated in response to bexarotene [PubChem=82146].	37/4363	80/21728	1.16591e-07	1.41363e-06	7.46384e-07	37	AATF/ANXA1/ARFIP2/ASS1/ATP5PO/BDH2/BLTP2/BLVRB/CAVIN3/ELOVL1/FTH1/GRHPR/HBE1/HBG1/HSPA4/ILK/IRF9/ISG15/ITPA/NAP1L4/PALLD/PEG10/PON2/RNH1/RRM1/RXYLT1/SLC25A3/SLC25A6/SP110/TMED3/TOMM34/TPI1/TPP1/TRIM21/TRIM22/XRCC5/ZNF292
REACTOME_RHOD_GTPASE_CYCLE	RHOD GTPase cycle	28/4363	53/21728	1.21756e-07	1.47291e-06	7.77682e-07	28	ADD3/AKAP12/ANKFY1/ARHGAP1/ARHGAP12/ARHGAP17/ARHGAP21/ARHGAP35/DIAPH1/DIAPH2/DIAPH3/EMD/LBR/LMAN1/LMNB1/MCAM/MOSPD2/PAK6/PIK3R1/PIK3R2/PLXNB1/RACGAP1/SLC4A7/STBD1/TMPO/VANGL1/VAPB/WHAMM
WANG_HCP_PROSTATE_CANCER	Genes with the high-CpG-density promoters (HCP) that were up-regulated in 1542-CP3TX cells (prostate cancer) compared to 1542-NPTX (normal prostate).	45/4363	106/21728	1.25857e-07	1.51909e-06	8.02063e-07	45	AFF1/AHNAK/ASS1/B4GALT1/BMP2K/BPGM/CD55/CEP57/CLIC3/CTSA/CYP1B1/DNAJB2/E2F1/FN1/FOSL2/FOXO3/FTH1/GSPT2/GTF2H1/IGFBP3/LONP1/MORC2/MSLN/MUC1/NAMPT/NCOR1/NEBL/NOP53/NR3C1/PDLIM5/PDXK/PNMT/PSCA/RETREG2/RPS21/S100P/SH2D3A/SHMT2/SIDT2/SPTAN1/TACC2/TP53I3/TXNIP/VPS37C/WWC1
WP_CILIARY_LANDSCAPE	Ciliary landscape	77/4363	219/21728	1.27328e-07	1.53338e-06	8.0961e-07	77	AAR2/ACSL3/AFG3L2/AGPAT2/APC/ARHGDIA/BBS7/CBS/CDR2/CNOT6L/COPS4/COPS6/COPS7B/COPS8/CTNNB1/CTSA/DNPEP/DOCK5/DYNC2I2/DYNLT3/ECHS1/EHBP1/EHD3/EIF5B/ERF/EXOC2/EXOC6/EXOC7/EXOSC2/EXOSC7/GID8/GLA/GLB1/HTRA2/IFT122/IFT27/IFT43/IFT80/IFT81/IQGAP1/IQGAP2/IQGAP3/LCN2/MCM2/MCM3/MCM4/MCM5/MCM7/MKLN1/NDUFA9/NEK7/NFKB1/NUP88/PAFAH1B1/PSMD8/RAB2A/RAB8A/RAC1/RALB/RANBP10/RB1/RBM14/RHBDD2/RNGTT/SMC4/SSNA1/STOM/TB…
FOROUTAN_INTEGRATED_TGFB_EMT_DN	Genes down-regulated in the epithelial-mesenchymal transition (EMT) upon transforming growth factor beta (TGFb) stimulation derived from multiple datasets by integrating them.	35/4363	74/21728	1.27734e-07	1.53482e-06	8.10369e-07	35	AGR2/ALDH1A3/ANK3/ARHGAP29/ATP8B1/C1orf116/CDH1/CFB/CP/CXADR/CYB5A/DEPTOR/DST/EHF/EPCAM/ERMP1/GDF15/LCN2/LSR/LY6E/MBP/MMP7/MTUS1/MYO5C/PKP2/PLS1/PPL/PPP1R9A/S100P/SERPINB1/SLC27A2/SYNE2/TBC1D8/TJP2/TMEM30B
TANG_SENESCENCE_TP53_TARGETS_DN	Genes down-regulated in WI-38 cells (senescent primary fibroblasts) after inactivation of TP53 [GeneID=7157] by GSE56 polypeptide.	29/4363	56/21728	1.28851e-07	1.54477e-06	8.1562e-07	29	ADARB1/ADH1B/AURKB/BARD1/BIRC5/BUB1/CCNA2/CDC20/CDK1/CENPE/FOSL2/IGFBP5/KIF11/KIF23/LMNB1/MAP1B/MRE11/PBK/PDP1/PPL/QPCT/RACGAP1/SMC4/SPAG5/TK1/TOP2A/TPX2/TTK/UBE2C
REACTOME_SYNTHESIS_OF_BILE_ACIDS_AND_BILE_SALTS	Synthesis of bile acids and bile salts	21/4363	34/21728	1.30768e-07	1.56424e-06	8.25902e-07	21	ACOT8/ACOX2/AKR1C1/AKR1C2/AKR1C3/AKR1C4/AMACR/HSD17B4/HSD3B7/NCOA1/NCOA2/OSBP/OSBPL1A/OSBPL3/OSBPL6/OSBPL7/OSBPL9/PTGIS/RXRA/SCP2/SLC27A2
REACTOME_RHOF_GTPASE_CYCLE	RHOF GTPase cycle	24/4363	42/21728	1.35856e-07	1.62148e-06	8.56121e-07	24	ACTB/ADD3/AKAP12/ARHGAP1/ARHGAP12/ARHGAP21/BAIAP2L1/BASP1/DIAPH1/DIAPH2/DIAPH3/FAM169A/LMNB1/MCAM/MTMR1/MYO9B/PIK3R1/PIK3R2/SENP1/SLC4A7/SNAP23/SOWAHC/TMPO/VANGL1
WELCSH_BRCA1_TARGETS_UP	Up-regulated by induction of exogenous BRCA1 in EcR-293 cells	72/4363	201/21728	1.39496e-07	1.66121e-06	8.77103e-07	72	ACTR1B/ADD3/ADSS2/ALCAM/ALDH7A1/ANXA1/ANXA2/ANXA5/ANXA7/ATP5PB/B2M/CAT/CD46/CDK1/COPS8/CTSL/CXADR/DDOST/DEK/ECH1/ENPP2/EPCAM/GSTZ1/HAGH/HEXB/HLA-DRB1/HMGN4/IDH1/INPP5K/IQGAP1/JAK1/KIF11/KIF2C/LAMA3/LUM/MAP2K1/MAP4K5/MAT2A/MFGE8/MPV17/MYH10/NDUFA4/NDUFS1/NEU1/NID1/NPEPPS/NR3C1/PAM/PCBD1/PGRMC1/PICALM/PLD3/PRCP/PTGR1/PTPN1/QPCT/RAB2A/RAB8A/RBM3/RDX/RRM2/SEC23A/SEPHS2/SERINC3/SERPINB1/STAT1/TCEAL1/T…
TIEN_INTESTINE_PROBIOTICS_2HR_DN	Genes down-regulated in Caco-2 cells (intestinal epithelium) after coculture with the probiotic bacteria L. casei for 2h.	40/4363	90/21728	1.40121e-07	1.66494e-06	8.79072e-07	40	AK6/ARHGAP8/ATP2C1/BAZ1A/BRD8/CADM1/CALD1/CEP76/CKAP4/DAB2/ERCC3/ETNK1/FERMT2/FNDC3B/GAB2/GGH/GINS3/HAUS3/HSPA13/JMJD1C/MICAL2/NCK1/OPA1/PDHX/PHIP/PICALM/PPFIA1/PPP4R1/PRCP/RAPGEF2/RCHY1/RDH11/RESF1/SEC23A/TCAF1/TCEAL4/TIGAR/TMEM165/UCKL1/WWTR1
LINDGREN_BLADDER_CANCER_CLUSTER_1_UP	Up-regulated genes whose expression profile is specific to Custer I of urothelial cell carcinoma (UCC) tumors.	49/4363	120/21728	1.53005e-07	1.81401e-06	9.57775e-07	49	ANKRD16/APTX/BBX/BDH2/BRD3/CARNMT1/CASP1/CASP8AP2/CAST/CORO2A/EIF3L/ERP44/ESD/FABP5/FBP1/FBXW2/FOXM1/GALNT1/GNPDA2/GSDME/GSTA4/GSTO1/IFI16/IGF1R/MAT2B/MLLT3/MRPL50/PIK3R1/PLD1/PRXL2A/PSMD5/PTGR3/PTPDC1/RARA/RBM12/RXRA/SERPINB5/SNAPC3/STON2/STX17/TBC1D4/TCEAL1/TGFBR1/TMX4/TOR1A/TSPYL1/WDR41/ZNF462/ZNF516
YAO_TEMPORAL_RESPONSE_TO_PROGESTERONE_CLUSTER_11	Genes co-regulated in uterus during a time course response to progesterone [PubChem=5994]: SOM cluster 11.	43/4363	100/21728	1.53562e-07	1.81658e-06	9.59134e-07	43	AARS1/ACOT7/ACTL6A/ADH5/AK6/BMS1/CAD/DDX21/EPB41/FARSB/FOXK2/FTSJ3/GMPPB/HNRNPLL/HSP90B1/IPO7/LGALSL/LRP2/LRRC59/MANF/MARS1/NCBP1/NDUFAF4/NIFK/NUCB2/PDIA6/PELO/PEX11A/PUM3/PUS1/RDX/SEC23B/SEPTIN4/SLC35B1/SRRT/STRAP/SYNPO/TARS1/TMEM9B/TSR1/UBQLN1/USP39/XPNPEP1
RUTELLA_RESPONSE_TO_HGF_VS_CSF2RB_AND_IL4_DN	Genes down-regulated in peripheral blood mononucleocytes by HGF [GeneID=3082] compared to those regulated by CSF2RB (GM-CSF) and IL4 [GeneID=1437;3565].	85/4363	250/21728	1.59114e-07	1.87811e-06	9.91623e-07	85	ACSL3/ANP32A/ANXA2/ARHGEF6/ARL6IP5/ASMTL/ATP1B3/BCOR/CCSER2/CD58/CD59/CLIC2/CRYZ/CSNK1E/CSRP1/CYB5A/CYTH1/DAPP1/DEPTOR/DNAJB6/ENSA/EPB41L2/FCHSD2/FNBP1/FOXJ2/GFPT1/GLS/GRSF1/HEBP2/HSPB1/IL6ST/JAK1/LDLR/LMNB1/LYPD3/MAOA/MAP3K6/MARCKS/MARCKSL1/MCL1/MCM5/MED13L/MGLL/MICAL1/NDE1/NFATC2IP/NIBAN1/NIT2/NME3/OPTN/PKNOX1/PLEKHA5/POGLUT1/PPM1F/QPRT/RAB11FIP1/RAB3GAP1/RAB8B/RAB9A/REPIN1/RFTN1/ROBO1/RUNX3/SD…
LIU_PROSTATE_CANCER_DN	Genes down-regulated in prostate cancer samples.	146/4363	491/21728	1.68479e-07	1.98385e-06	1.04745e-06	146	ACOX2/ADCY9/AEBP1/AHNAK2/AJUBA/AKAP12/ALDH2/ALDH3A2/ANO1/ANXA2/ARL10/BCL2/BDH2/C1R/C1S/CALD1/CASP1/CAVIN1/CCDC50/CELSR2/CHN1/CLIC6/COL14A1/COL16A1/COL1A2/COL4A1/COL4A2/COL5A1/COL6A1/COL7A1/CRABP1/CSRP1/CTSB/DENND2B/DES/DNAAF9/DPYSL3/DST/ECHDC1/EFEMP1/EHD2/EHF/ENO2/EOGT/EPB41L3/EPHA2/FADS1/FAM83D/FBN1/FBXO2/FCHSD2/FERMT2/FGD5/FHL1/FLNA/FRMD6/GBP2/GJA1/GPD1L/GRHL1/GSTM3/GSTP1/GYPC/HEPH/HLA-E/HSPB1/…
REACTOME_ANCHORING_OF_THE_BASAL_BODY_TO_THE_PLASMA_MEMBRANE	Anchoring of the basal body to the plasma membrane	42/4363	97/21728	1.68815e-07	1.98385e-06	1.04745e-06	42	AKAP9/C2CD3/CDK1/CDK5RAP2/CEP131/CEP152/CEP162/CEP192/CEP250/CEP41/CEP43/CEP57/CEP76/CETN2/CSNK1D/CSNK1E/DCTN1/DCTN3/HAUS2/HAUS3/HAUS4/HAUS5/HAUS6/HAUS7/KIF24/MAPRE1/NDE1/NEDD1/ODF2/OFD1/PAFAH1B1/PCM1/PCNT/PLK1/PRKACA/PRKAR2B/RAB8A/SSNA1/TCTN2/TCTN3/TMEM67/TUBG1
GLASS_IGF2BP1_CLIP_TARGETS_KNOCKDOWN_DN	Transcripts bound to IGF2BP1 and consistently downregulated upon IGF2BP1 knockdown in various cancer derived cell lines.	48/4363	117/21728	1.72116e-07	2.0138e-06	1.06326e-06	48	AARS1/AURKA/BLTP3A/CD2AP/CDK1/CEP57/CIT/DARS2/DLAT/E2F1/EXO1/FOXM1/FUCA2/G3BP2/HDLBP/HJURP/HNRNPUL1/HSPD1/IQGAP3/KIF11/KLF13/LBR/MKI67/MLF2/N4BP2/NCAPH/NCEH1/NPLOC4/NUDT19/NUP43/PIP4K2C/PLK1/PRELID3B/PSMD10/PTPN9/RALBP1/RFWD3/SAPCD2/SENP1/SH3PXD2A/SHMT2/SLC39A14/SPAG5/TPX2/UBE3C/YWHAZ/ZDHHC5/ZWINT
WHITEFORD_PEDIATRIC_CANCER_MARKERS	Differentially expressed genes in a panel of xenografts representing 8 common pediatric tumors compared to the normal tissues.	48/4363	117/21728	1.72116e-07	2.0138e-06	1.06326e-06	48	ASF1B/AURKA/BCAT1/BIRC5/BUB1/CCNA2/CCNB1/CCNT1/CDCA2/CDK1/CDK4/CENPE/DHFR/DTYMK/E2F1/ENO1/ESPL1/GAPDH/GGH/GINS2/ILF3/KIF11/KIF14/MCM4/MCM5/MCM7/MELK/MFN2/MKI67/MLLT11/NCAPH/NUDT1/NUF2/PBK/PON3/RRM2/SMC4/TK1/TMPO/TOP2A/TPX2/TTK/TYMS/UBE2C/UBE2T/UHRF1/ZMYM2/ZWINT
SHAFFER_IRF4_TARGETS_IN_ACTIVATED_B_LYMPHOCYTE	IRF4 [GeneID=3662] target genes induced after activation of primary B lymphocytes by anti-IgM crosslinking.	37/4363	81/21728	1.7327e-07	2.02287e-06	1.06805e-06	37	ADGRE5/ALDOC/AURKA/B3GNT2/BCL2/BSPRY/CANX/CYP51A1/EIF2S2/FADS1/GARS1/GFOD1/GNPDA1/GRSF1/GTF2IRD1/HIVEP2/IDH1/LDHA/LDLR/LONP1/MARS1/MVK/OSBPL8/PAM/PRPF40A/RPP30/SCD/SEPTIN11/SERF1A/SLC3A2/SNX9/ST3GAL1/TBC1D8/TIMP2/VDAC1/XPOT/YARS1
GAUSSMANN_MLL_AF4_FUSION_TARGETS_C_UP	Up-regulated genes from the set C (Fig. 5a): specific to cells expressing AF4-MLL [GeneID=4299;4297] fusion protein alone.	64/4363	173/21728	1.77678e-07	2.06981e-06	1.09284e-06	64	CA9/CASTOR2/CGAS/COL5A1/COX11/CPT1A/CRYBG1/CTSF/DAPP1/DDAH1/DNMT3A/EMC7/FAT4/FGD3/FKBP14/FKBP7/FNDC3A/GLIS3/GPSM1/IFITM3/KCTD3/LFNG/LPIN1/LRCH1/LRIG1/LYSMD1/MAP3K1/MAP4K5/MFSD8/MRPS15/MSLN/MXRA7/NCK1/NEK7/NEMF/NES/NFKBIE/NXN/PDCD6IP/PDLIM5/PHIP/PLD3/PLEC/PPP1R16A/PRPF40B/PUF60/RBM10/RMND1/RPS6KA5/RREB1/SACM1L/SCRN3/SDC1/SH3BGRL2/SLC12A6/STAG1/TIMP3/TMC6/UGDH/UNC13B/WDR6/YIPF2/YWHAZ/ZC3H11A
DEURIG_T_CELL_PROLYMPHOCYTIC_LEUKEMIA_UP	Genes up-regulated in T-PLL cells (T-cell prolymphocytic leukemia) bearing the inv(14)/t(14:14) chromosomal aberration.	115/4363	367/21728	1.83931e-07	2.138e-06	1.12884e-06	115	ADK/AGA/ALOX5/ALPL/AMACR/ARHGEF1/ARL2/ATP1B1/CAD/CCNB1/CELSR2/CLUH/COL18A1/COL6A2/COMMD10/CORO1B/CRELD1/CYB5A/DAAM1/DDR1/DHFR/DOCK1/ECT2/ENO1/ENPP2/ENTR1/EPB41/EPHB4/ERI3/FARSA/FBN2/FN1/GCAT/GFUS/GGT1/GIT1/GNA11/GPD2/GRHPR/GRN/H1-2/HGH1/HMGN5/HOMER3/HSP90AB1/IFRD2/IGFBP5/IGFBP7/IMPDH2/IPO4/ITM2C/KLF4/LAMB2/LGALS3BP/LRCH4/MARCKSL1/MCAM/MCM2/MCM4/MCM7/MKI67/MPZL1/MRPL23/MTAP/MTERF3/MYO1B/NAPA/NBN/N…
SARRIO_EPITHELIAL_MESENCHYMAL_TRANSITION_UP	Genes up-regulated in MCF10A cells (breast cancer) grown at low (mesenchymal phenotype) compared to those grown at high (epithelial, basal-like phenotype) confluency.	62/4363	166/21728	1.85159e-07	2.1476e-06	1.13391e-06	62	ANLN/ASF1B/ASPM/BARD1/BLM/BRCA1/BUB1/BUB1B/CCNA2/CCNB1/CDC7/CDK1/CDK2/CENPE/CEP55/CPT1A/DCK/DHFR/E2F1/ECT2/ENO1/ENOPH1/ESPL1/EXO1/FABP5/FHL2/FOXM1/GDA/GGCT/HELLS/IDH2/KIF11/KIF23/MBOAT7/MCM2/MCM3/MCM4/MCM5/MCM7/MKI67/MT2A/NDC80/PLAUR/PLEK2/PLK1/POLD3/PRIM1/RBM14/RFC2/RRM2/SAPCD2/SERPINB2/SMTN/TMPO/TOP2A/TUBG1/TYMS/UBE2T/UGGT2/UHRF1/VCAN/ZWINT
SWEET_LUNG_CANCER_KRAS_DN	Genes down-regulated in the Kras2LA mouse lung cancer model with mutated KRAS [GeneID=3845].	129/4363	423/21728	1.88713e-07	2.18408e-06	1.15317e-06	129	ABLIM1/ACE/ACSL1/ADARB1/ADGRE5/ADH1B/AHNAK/AKAP12/ALDH1A1/ANKRD10/ARMCX2/ARRB1/ATP2A2/BPGM/BPIFB1/BUB1/C3/CADM1/CAVIN1/CAVIN3/CCN1/CDH11/CDK14/CDR2/COL1A1/COL1A2/COL3A1/COL6A2/CP/CPE/CXCL14/DCN/DENND2B/DIPK2A/ENG/ENPP2/EPB41/EPS15/FERMT2/FEZ2/FHL1/FKBP9/FMO3/GBP2/GBP4/GGH/GLUL/GNB4/GSN/GSTA3/HBD/HEPH/IFIH1/IFIT3/IFITM3/IGFBP2/IGFBP5/IL27RA/IL6ST/KLF4/LAMB1/LOX/LTBP4/MACF1/MAP4/MAPT/MARCKS/MFAP2/M…
REACTOME_HOST_INTERACTIONS_OF_HIV_FACTORS	Host Interactions of HIV factors	52/4363	131/21728	1.9122e-07	2.20356e-06	1.16346e-06	52	AP1M2/AP1S2/AP1S3/APOBEC3G/ATP6V1H/B2M/BANF1/CCNT1/CDK9/ELOB/HLA-A/KPNA1/NUP205/NUP210/NUP43/NUP50/NUP58/NUP88/PACS1/PAK2/POM121C/PSIP1/PSMA1/PSMA2/PSMA3/PSMA6/PSMA7/PSMB1/PSMB10/PSMB2/PSMB3/PSMB4/PSMB5/PSMB6/PSMB8/PSMB9/PSMC3/PSMD1/PSMD10/PSMD2/PSMD5/PSMD6/PSMD8/PSMD9/PSME1/PSME2/RAC1/RANGAP1/SEH1L/SLC25A4/SLC25A6/XPO1
XU_GH1_AUTOCRINE_TARGETS_DN	Genes down-regulated in MFCF-7 cells (breast cancer) upon stable autocrine expression of HG1 [GeneID=2688].	52/4363	131/21728	1.9122e-07	2.20356e-06	1.16346e-06	52	AGR2/ARMT1/B4GALT1/CD44/CIT/COL12A1/DNAJC1/EEIG1/ELOVL2/GPR180/GSTM3/HOOK1/HPSE/HSPA1B/IGFBP4/IPO7/ISOC1/JAK1/KDM5B/MAGED2/MAP3K1/MCF2L/MPRIP/NBEA/NDUFB8/NIBAN2/NLN/NRCAM/NUMA1/NUP50/PCCB/PMEPA1/PPIP5K2/PRLR/PTBP3/PTPN3/PTPRK/PUS7/PXDN/RAB31/REL/RSL1D1/SEMA3C/SLC39A10/SLK/THBS1/TIMP3/TPM1/UGDH/ULK1/UNC5C/ZNF217
PID_CASPASE_PATHWAY	Caspase cascade in apoptosis	27/4363	51/21728	1.92937e-07	2.21856e-06	1.17138e-06	27	APAF1/APP/ARHGDIB/BAX/BCL2/BID/CASP1/CASP2/CASP6/CASP7/CRADD/DFFB/DIABLO/GSN/LMNB1/MADD/MAP3K1/NUMA1/PARP1/PTK2/RIPK1/SPTAN1/SREBF1/TNFRSF1A/TRADD/TRAF2/VIM
VECCHI_GASTRIC_CANCER_ADVANCED_VS_EARLY_UP	Up-regulated genes distinguishing between two subtypes of gastric cancer: advanced (AGC) and early (EGC).	65/4363	177/21728	1.95667e-07	2.24513e-06	1.1854e-06	65	ALDH1L2/ALOX5/ARMCX1/BCAT1/BGN/BICD1/CALD1/CCDC88A/CDH11/CDK14/CMTM3/COL11A1/COL12A1/COL15A1/COL1A2/COL4A1/COL5A2/COL8A1/CPE/CRISPLD1/CYP1B1/DAB2/EFEMP1/FAP/FBN1/FKBP14/FN1/FRMD6/GNB4/GPNMB/GSDME/HLA-DQB1/IGF2BP3/IGFBP3/IL1RAP/LOX/LTBP2/MTCL1/MYH10/NID2/NXN/PALM2AKAP2/PLOD2/PLXDC2/PRELP/RAB31/RBMS1/RNF213/SEPTIN11/SLC2A3/SLC5A3/SOD2/SPARC/SPP1/ST3GAL1/THBS1/THBS2/TIAM1/TIMP3/TLR2/TMEM132A/TNFAIP6…
KEGG_ALANINE_ASPARTATE_AND_GLUTAMATE_METABOLISM	Alanine, aspartate and glutamate metabolism	20/4363	32/21728	1.97606e-07	2.25769e-06	1.19204e-06	20	ABAT/ADSS1/ADSS2/AGXT/AGXT2/ALDH4A1/ASNS/ASS1/CAD/CPS1/GFPT1/GLS/GLS2/GLUD2/GLUL/GOT1/GOT2/GPT2/NIT2/PPAT
REACTOME_DNA_STRAND_ELONGATION	DNA strand elongation	20/4363	32/21728	1.97606e-07	2.25769e-06	1.19204e-06	20	FEN1/GINS1/GINS2/GINS3/GINS4/MCM2/MCM3/MCM4/MCM5/MCM7/POLA1/POLA2/POLD3/POLD4/PRIM1/PRIM2/RFC2/RPA1/RPA2/RPA3
MORI_IMMATURE_B_LYMPHOCYTE_DN	Down-regulated genes in the B lymphocyte developmental signature based on expression profiling of lymphomas from the Emu-myc transgenic mice: the immature B stage.	40/4363	91/21728	2.01766e-07	2.29541e-06	1.21195e-06	40	CCNA2/CCNB1/CDC20/CDCA3/CDK1/CENPL/DCK/ENPEP/GSN/HAUS3/HJURP/HMGN2/IQGAP3/KIFC1/LGALS1/LMNB1/MCM2/MCM3/MCM7/MELK/MKI67/MTHFD2/NCAPH/NDC80/PRDX4/PREP/PRIM1/PTGR1/RRM1/RRM2/SLC16A1/SLC29A1/SMARCA5/SMC2/SMC4/TMPO/TOP2A/TTK/TXN/UBE2C
REACTOME_SWITCHING_OF_ORIGINS_TO_A_POST_REPLICATIVE_STATE	Switching of origins to a post-replicative state	40/4363	91/21728	2.01766e-07	2.29541e-06	1.21195e-06	40	ANAPC1/ANAPC2/ANAPC5/ANAPC7/CCNA2/CDC16/CDC23/CDC27/CDK2/CDT1/MCM2/MCM3/MCM4/MCM5/MCM7/PSMA1/PSMA2/PSMA3/PSMA6/PSMA7/PSMB1/PSMB10/PSMB2/PSMB3/PSMB4/PSMB5/PSMB6/PSMB8/PSMB9/PSMC3/PSMD1/PSMD10/PSMD2/PSMD5/PSMD6/PSMD8/PSMD9/PSME1/PSME2/UBE2C
KEGG_ARGININE_AND_PROLINE_METABOLISM	Arginine and proline metabolism	28/4363	54/21728	2.04469e-07	2.32122e-06	1.22558e-06	28	ACY1/ALDH18A1/ALDH1B1/ALDH2/ALDH3A2/ALDH4A1/ALDH7A1/ARG2/ASS1/CKB/CKMT1A/CPS1/GLS/GLS2/GLUD2/GLUL/GOT1/GOT2/LAP3/MAOA/MAOB/OAT/P4HA1/P4HA2/PRODH/PYCR1/PYCR2/SMS
REACTOME_ETHANOL_OXIDATION	Ethanol oxidation	11/4363	12/21728	2.07526e-07	2.35094e-06	1.24127e-06	11	ACSS1/ACSS2/ADH1A/ADH1B/ADH1C/ADH4/ADH5/ADH6/ALDH1A1/ALDH1B1/ALDH2
JECHLINGER_EPITHELIAL_TO_MESENCHYMAL_TRANSITION_UP	Genes up-regulated during epithelial to mesenchymal transition (EMT) induced by TGFB1 [GeneID=7040] in the EpH4 cells (mammary epithelium cell line transformed by HRAS [GeneID=3265]).	33/4363	69/21728	2.089e-07	2.3615e-06	1.24684e-06	33	ADSS1/ASNS/B2M/BCL3/CDH2/COL3A1/COL6A1/COL6A2/CYP1B1/DAB2/DCN/GALK1/GBP4/IFIT3/IFITM3/IRF7/ISG15/LAMB1/MMP2/MTHFD2/PCOLCE/PDGFRB/PHGDH/PROCR/RNASET2/SDC1/SERPINH1/SLC3A2/SPARC/STAT1/TNC/UPP1/VIM
JOHANSSON_GLIOMAGENESIS_BY_PDGFB_UP	Genes up-regulated in brain tumors induced by retroviral delivery of PDGFB [GeneID=5155].	29/4363	57/21728	2.12045e-07	2.392e-06	1.26295e-06	29	B2M/CDC20/CDK1/CDK4/DBI/EEF1A1/FN1/FTL/HLA-DRB1/HMOX1/HSPA14/LGALS1/MARCKS/MARCKSL1/MCAM/MCM2/MCM3/MKI67/PBK/PLK1/PPFIBP1/PPP1R18/RNF213/RPLP0/RRM2/SPP1/TOP2A/TPM1/TPM4
FERNANDEZ_BOUND_BY_MYC	Genes identified by ChIP within the high-affinity group of MYC [GeneID=4609] targets.	66/4363	181/21728	2.14333e-07	2.41271e-06	1.27388e-06	66	ACO2/ACP3/ACTG1/AEBP1/AKAP1/ALDH2/APC/APP/ARF4/BAX/BBC3/BCL2/BCL3/BRCA2/BSG/COL4A1/COL4A2/CTSF/DCK/DKC1/E2F1/EIF4E/ELK1/ENO1/EPHX1/FECH/FGFR4/FOXM1/FPGS/GSTP1/HMGN2/HMOX1/HSD11B2/HSPD1/ICAM1/IFRD2/ISG20/LBR/MCL1/MCM7/MDM2/MUC1/NAB2/NBN/PDHA1/PEX3/PHB1/PKP1/PSMB1/PTMA/QDPR/RABGAP1L/RARA/RBM3/SLC19A1/SLC4A2/STAT6/SYNGR2/TCF12/TCIRG1/TGFB1/TGFBR1/TPM2/TXN/UROD/VHL
WANG_ESOPHAGUS_CANCER_VS_NORMAL_DN	Down-regulated genes specific to esophageal adenocarcinoma (EAC) relative to normal tissue.	43/4363	101/21728	2.15733e-07	2.42337e-06	1.27951e-06	43	ADK/AFDN/ALDH1A3/ALDH4A1/ASCC1/CAST/CNN3/CS/ENDOD1/EPHX1/FOSL2/FPGT/GPC1/IGFBP2/KIF1C/NCOA1/NLRP2/NRP1/NSDHL/NUCB2/OXCT1/PDCD4/PHF1/PITPNA/PMM1/PPP4R1/PRDX6/RABGGTA/RAC1/REXO2/RPP30/RXRA/S100A11/SEPTIN8/SHMT1/SLC26A2/STIM1/STK17B/TIAM1/TRIM13/TSPAN6/UPP1/YWHAQ
UDAYAKUMAR_MED1_TARGETS_DN	Genes down-regulated in HeLa cells after knockdown of MED1 [GeneID=5469] by RNAi.	83/4363	244/21728	2.16205e-07	2.42358e-06	1.27962e-06	83	ABTB2/ADCY9/ADGRG1/ATG14/BAX/CAMSAP1/COL1A1/CPM/CREM/DDR1/DENND3/DLG5/DNAJB6/DNMBP/DYRK1A/EFCAB14/EFNA1/EHD1/EPHB4/ERAP1/ERF/FHL1/FMNL1/FOSL2/FOXK2/FRMD4B/GPNMB/GPRC5C/GSN/H1-2/HBP1/HMOX1/HSPB8/HSPBAP1/INPPL1/KANK2/KDM3A/KLF4/MBD1/MDM2/MTCL1/NEDD4L/P4HA2/PALLD/PATZ1/PCNT/PHLPP1/PNN/POLG/PPP3CA/PRRC2B/RAB3GAP1/RARA/RASSF1/REPS2/RETREG2/RPS21/SFSWAP/SLC2A3/SLC35E3/SMTN/SPAG9/SPTAN1/ST3GAL4/ST6GAL1/…
REACTOME_RAC2_GTPASE_CYCLE	RAC2 GTPase cycle	39/4363	88/21728	2.19197e-07	2.45199e-06	1.29462e-06	39	ABR/ANKLE2/ARHGAP1/ARHGAP17/ARHGAP21/ARHGAP35/ARHGDIA/BAIAP2L1/BRK1/CYFIP1/DEF6/DIAPH3/DOCK1/DOCK10/DSG2/EMD/EPHA2/GIT1/GIT2/IQGAP1/LBR/LMAN1/MCAM/MPP7/OPHN1/PAK2/PAK4/PIK3R1/PIK3R2/PLD2/RACGAP1/STBD1/SWAP70/TAOK3/TIAM1/TMPO/VANGL1/VAPB/VAV2
BOWIE_RESPONSE_TO_TAMOXIFEN	Genes up-regulated by tamoxifen [PubChem=5376] in HMEC-E6 cells (mammary epithelial cells damaged by expression of HPV-16 E6 [GeneID=1489078]).	14/4363	18/21728	2.28189e-07	2.54723e-06	1.34491e-06	14	IFI16/IFI27/IFI35/IFIT1/IFIT2/IFIT3/IRF1/IRF7/IRF9/ISG15/MX1/OAS1/OAS2/STAT1
KEGG_PYRIMIDINE_METABOLISM	Pyrimidine metabolism	42/4363	98/21728	2.38363e-07	2.65527e-06	1.40195e-06	42	CAD/CMPK1/CMPK2/CTPS2/DCK/DCTD/DPYD/DPYS/DTYMK/ENTPD3/ENTPD4/ENTPD5/ENTPD6/ITPA/NME2/NME3/NME6/NT5C2/NT5C3A/NUDT2/PNPT1/POLA1/POLA2/POLD3/POLD4/POLR3A/POLR3C/POLR3D/POLR3G/POLR3GL/POLR3H/PRIM1/PRIM2/RRM1/RRM2/TK1/TK2/TYMP/TYMS/UCKL1/UMPS/UPP1
WANG_TUMOR_INVASIVENESS_DN	Down-regulated genes in the subpopulation of invasive PyMT cells (breast cancer) compared to the general population of PyMT cells.	74/4363	211/21728	2.48622e-07	2.76378e-06	1.45925e-06	74	AJUBA/ANGEL2/APLP2/ARVCF/ATP1B1/ATP6V1A/ATP6V1B2/B2M/B4GALT1/CANX/CD44/CDC123/CDH1/COL6A1/COMMD10/CP/CSAD/CTNND1/DPH6/EEF1A1/EMD/ESD/EXO1/GDI2/GNAI2/GTF3C4/HABP4/HSD17B10/IGFBP5/ILF3/IQGAP1/IRAK1/ISG20L2/ITM2B/LY6E/MAP3K1/MARCKS/METTL26/MPV17/MYADM/MYEF2/NPC1/PBXIP1/PDE6D/PLAA/PML/PSMB1/PTX3/RACGAP1/RANGAP1/RNF31/RPL3/RPL7L1/SFPQ/SLC27A1/SLC50A1/SMG7/SPINDOC/SPP1/STK39/TCF25/TGFB1I1/TGFBR3/TGOLN2…
REACTOME_ANTIVIRAL_MECHANISM_BY_IFN_STIMULATED_GENES	Antiviral mechanism by IFN-stimulated genes	37/4363	82/21728	2.54903e-07	2.82773e-06	1.49301e-06	37	EIF2AK2/EIF4E/EIF4G2/EIF4G3/FLNA/FLNB/HERC5/IFIT1/ISG15/JAK1/KPNA1/KPNA3/KPNA4/MAPK3/MX1/MX2/NEDD4/NUP205/NUP210/NUP43/NUP50/NUP58/NUP88/OAS1/OAS2/OAS3/OASL/PLCG1/POM121C/PPM1B/RIGI/SEH1L/STAT1/TRIM25/UBA7/UBE2L6/USP18
BIOCARTA_MHC_PATHWAY	Antigen Processing and Presentation	12/4363	14/21728	2.56727e-07	2.84145e-06	1.50026e-06	12	B2M/CD74/HLA-A/HLA-DRA/HLA-DRB1/HLA-DRB4/PSMB5/PSMB6/PSMB8/PSMB9/TAP1/TAP2
WEI_MIR34A_TARGETS	Potential direct target genes for MIR34A [GeneID=407040] microRNA in IMR32 cells (neuroblastoma).	56/4363	146/21728	2.57203e-07	2.84145e-06	1.50026e-06	56	AAGAB/ACBD3/ADK/ANXA5/ARHGAP1/BAZ2A/BCL11B/CASP2/COL4A2/CRTAP/CTSB/DDX17/DPYD/EPB41/FAH/GINS3/GLCE/GOLPH3L/GORASP2/HMGCS1/HMGN4/KANK2/MAP2K1/MBLAC2/METTL16/MID1/MLLT3/MPP2/MRPL10/MTAP/MTMR12/NAA50/NUP210/OBSL1/PALLD/PAM/PDGFRB/PIP4P2/PLPBP/PMF1/PNPLA8/RAB29/RAB43/RALGPS2/RBBP5/RXYLT1/SGPP1/SLC44A1/SMAD4/SMARCC1/SNX15/SWAP70/TPD52/TSEN15/TTC33/ZYG11B
PID_MET_PATHWAY	Signaling events mediated by Hepatocyte Growth Factor Receptor (c-Met)	36/4363	79/21728	2.72551e-07	2.99862e-06	1.58324e-06	36	AKT2/APC/BAD/CDH1/CRK/CTNNB1/DEPTOR/EIF4E/EPS15/GAB1/GAB2/INPPL1/MAP2K1/MAP2K2/MAP3K1/MAPK3/NCK1/NUMB/PAK2/PAK4/PDPK1/PIK3R1/PLCG1/PTK2/PTPN1/PTPN2/PXN/RAC1/RANBP10/RAP1B/RAPGEF1/RPTOR/SH3KBP1/SHC1/SRC/WASL
REACTOME_SIGNALING_BY_MET	Signaling by MET	36/4363	79/21728	2.72551e-07	2.99862e-06	1.58324e-06	36	COL11A1/COL1A1/COL1A2/COL2A1/COL3A1/COL5A1/COL5A2/CRK/DOCK7/EPS15/FN1/GAB1/ITGA3/LAMA3/LAMA4/LAMB1/LAMB2/LAMB3/LAMC1/LAMC2/LRIG1/PIK3R1/PTK2/PTPN1/PTPN2/RAB4B/RAC1/RANBP10/RAP1B/RAPGEF1/SH3KBP1/SHC1/SPINT1/SPINT2/SRC/USP8
BOHN_PRIMARY_IMMUNODEFICIENCY_SYNDROM_UP	Genes up-regulated in B lymphocytes from patients with primary immunodefiency syndrom.	25/4363	46/21728	2.80437e-07	3.07905e-06	1.62571e-06	25	APOBEC3G/ASPM/BLM/CANX/CDKN1B/CENPE/DENND2D/EXPH5/FERMT2/GLDC/HAX1/HOMER3/MKI67/MLEC/NT5DC2/OAT/RPL14/RPSA/SEPTIN10/SHMT2/SMC2/TIAM1/TOP2A/TXN/UBE2C
GRYDER_PAX3FOXO1_ENHANCERS_KO_DOWN	Expressed genes (FPKM>1) associated with high-confidence PAX3-FOXO1 sites with enhancers in primary tumors and cell lines, restricted to those within topological domain boundaries, which are downregulated by delta log2(FPKM) < -0.2	132/4363	438/21728	2.86217e-07	3.13607e-06	1.65581e-06	132	ACSL3/ACTB/ACTG1/ADAM10/AGPAT5/ALDH1A3/ANLN/APBB2/APP/APPL1/ARHGAP12/ARPC2/ASCC3/ASS1/ATP2A2/BABAM1/BCL2/BCOR/BTD/C1GALT1/CACUL1/CAND1/CAP1/CDC123/CDK14/CEBPZ/CHSY1/COL4A1/COL4A2/COPS8/COX11/CRPPA/CSRP1/DAAM1/DCTD/DEAF1/DLG5/DNAJC10/DOCK10/DPYSL3/ELAPOR2/ERRFI1/ETNK1/EXOSC2/EXT2/FAT1/FBXO7/FHIP2A/GIT2/GLO1/GNG12/GPR107/GTF3A/HELB/HS1BP3/HSBP1/HSPA4/IFT81/ITGB8/KHDRBS3/LAMB3/LMNB1/LOXL2/M6PR/MACRO…
UDAYAKUMAR_MED1_TARGETS_UP	Genes up-regulated in HeLa cells after knockdown of MED1 [GeneID=5469] by RNAi.	53/4363	136/21728	2.94727e-07	3.22271e-06	1.70155e-06	53	ACSL3/ANAPC5/AP1S2/APEH/ASNS/AURKA/BPGM/CBS/CTNND1/DHFR/DTYMK/ECPAS/EIF2AK2/EXPH5/FAAP100/FECH/FEM1B/FKBP14/GARS1/GRSF1/IPO7/LARP4/LBR/LONP1/MYO19/NF1/NIT2/NSMAF/OSBPL8/PFKL/PHB1/POGLUT2/POLR3G/PPP3CB/PSPH/PTMA/PUM3/RABL6/RDH11/SCRN3/SDC1/SEPTIN6/SLC16A1/SLC16A3/SLC19A1/SLC29A1/SLC35A2/SLK/SUB1/TCF25/TMPO/TSFM/ZMYND11
FRASOR_RESPONSE_TO_SERM_OR_FULVESTRANT_DN	Genes down-regulated in MCF-7 cells (breast cancer) by selective estrogen receptor modulators (SERM) 4-hydroxytamoxifen, raloxifene, or ICI 182780 but not by estradiol [PubChem=44959;5035;3478439;5757].	26/4363	49/21728	3.05816e-07	3.33714e-06	1.76197e-06	26	AURKA/BARD1/BLM/CAP2/CCNA2/CDC20/CDC25B/CDK1/E2F1/FOXM1/KIF11/KIF2C/MCM2/MCM3/MCM5/MCM7/NUDT1/POLA2/PRIM1/RFC2/RNF126/RRM1/TIMELESS/TK1/UBE2C/WEE1
REACTOME_APOPTOTIC_EXECUTION_PHASE	Apoptotic execution phase	27/4363	52/21728	3.2459e-07	3.53479e-06	1.86633e-06	27	APC/CASP6/CASP7/CDH1/CTNNB1/DBNL/DFFB/DNM1L/DSG2/DSG3/GSN/H1-1/H1-2/H1-3/H1-5/KPNA1/LMNB1/MAPT/OCLN/PAK2/PKP1/PLEC/PTK2/SPTAN1/STK26/TJP2/VIM
ZHANG_RESPONSE_TO_CANTHARIDIN_DN	Genes down-regulated in HL-60 cells (promyeloid leukemia) by cantharidin [PubChem=6708701].	32/4363	67/21728	3.30784e-07	3.59493e-06	1.89808e-06	32	ABCC4/CDK4/COX4I1/EIF3B/EML2/ERCC2/FABP5/FARSA/FARSB/GTF3A/HADHA/HARS2/IDH3A/MCM7/NDUFS3/NOP16/PFKL/PRIM1/QDPR/RPSA/RRM1/RRM2/SLC25A6/SLC27A2/SLK/TIMM17B/TIMM23/TKT/TUBG1/UQCRH/ZFYVE26/ZNRD2
BENPORATH_PROLIFERATION	Set 'Proliferation Cluster': genes defined in human breast tumor expression data.	56/4363	147/21728	3.34879e-07	3.63204e-06	1.91768e-06	56	A2M/ANKRD27/ANLN/APOBEC3B/ASPM/AURKA/BIRC5/BUB1/CDC123/CDK1/CDT1/CENPE/CHAF1B/CMSS1/CNIH4/DEK/DTYMK/EXO1/FAM3C/GARS1/GDI2/GGCT/GINS3/GNB4/GPSM2/GTPBP4/HSPA14/IDH2/LBR/LGALS8/MCM2/MCM3/NCAPG/NDC80/NMI/NUF2/PARP1/PBK/PDCD10/PDCD5/PRIM2/PSMA3/PSMB4/RACGAP1/RAD51AP1/RDX/RRM2/S100A11/SPAG5/SUV39H2/TOP2A/TP53BP2/TTK/TYMS/UBE2T/UTP25
REACTOME_PYRUVATE_METABOLISM_AND_CITRIC_ACID_TCA_CYCLE	Pyruvate metabolism and Citric Acid (TCA) cycle	28/4363	55/21728	3.36808e-07	3.64557e-06	1.92482e-06	28	ACO2/BSG/CS/D2HGDH/DLAT/DLD/FH/GLO1/GSTZ1/HAGH/IDH2/IDH3A/IDH3B/LDHA/LDHB/MDH2/NNT/OGDH/PDHA1/PDHB/PDHX/PDK2/PDK3/PDP1/RXRA/SLC16A1/SLC16A3/VDAC1
REACTOME_DEGRADATION_OF_THE_EXTRACELLULAR_MATRIX	Degradation of the extracellular matrix	54/4363	140/21728	3.38253e-07	3.65381e-06	1.92917e-06	54	A2M/ACAN/ADAM10/ADAM15/ADAMTS4/BSG/CAPN1/CAPN2/CAPN6/CAPN8/CAST/CD44/CDH1/COL11A1/COL12A1/COL14A1/COL15A1/COL16A1/COL18A1/COL1A1/COL1A2/COL2A1/COL3A1/COL4A1/COL4A2/COL5A1/COL5A2/COL6A1/COL6A2/COL6A3/COL7A1/COL8A1/CTSB/CTSL/DCN/ELN/FBN1/FBN2/FN1/HSPG2/LAMA3/LAMB1/LAMB3/LAMC1/LAMC2/MMP15/MMP2/MMP7/NCSTN/NID1/PSEN1/SPP1/TIMP1/TIMP2
HUPER_BREAST_BASAL_VS_LUMINAL_DN	Genes down-regulated in basal mammary epithelial cells compared to the luminal ones.	29/4363	58/21728	3.42863e-07	3.69419e-06	1.95049e-06	29	ALCAM/ANPEP/ANXA11/CCN1/CLDN4/CLDN7/CNN3/DDAH1/EFEMP1/ENO2/FUCA1/GABRP/HLA-B/HLA-F/IDH2/IGFBP3/IGFBP4/LCN2/MIA/MLPH/MYO5C/MYO6/PROM1/PSMB8/PSMB9/SCCPDH/TNFAIP2/TPM4/VWA1
REACTOME_ASSEMBLY_OF_COLLAGEN_FIBRILS_AND_OTHER_MULTIMERIC_STRUCTURES	Assembly of collagen fibrils and other multimeric structures	30/4363	61/21728	3.43372e-07	3.69419e-06	1.95049e-06	30	COL11A1/COL12A1/COL14A1/COL15A1/COL18A1/COL1A1/COL1A2/COL2A1/COL3A1/COL4A1/COL4A2/COL5A1/COL5A2/COL6A1/COL6A2/COL6A3/COL7A1/COL8A1/CTSB/CTSL/DST/LAMA3/LAMB3/LAMC2/LOX/LOXL2/MMP7/PCOLCE/PLEC/PXDN
LINDGREN_BLADDER_CANCER_WITH_LOH_IN_CHR9Q	Genes down-regulated in urothelial cell carcinoma (UCC) tumors with LOH on 9q as compared to the tumors showing retention.	47/4363	116/21728	3.57412e-07	3.83752e-06	2.02617e-06	47	ABL1/ACO1/APTX/ASS1/C9orf78/CAMSAP1/CARNMT1/CDK5RAP2/CDK9/CORO2A/DOCK8/DUSP22/ECPAS/ENDOG/ERP44/FBP1/FBXW2/FKTN/FOXM1/GNAQ/GOLGA1/GPR107/GRAMD1A/IARS1/ITPR2/LRRC8A/MIS12/MRPL50/MTAP/NANS/PABIR1/PNPO/PRPF4/PSMA2/PSMD5/PTGR1/PTPDC1/PTPN3/RARA/RXRA/SEC16A/SECISBP2/SETX/SLC2A8/STX17/TGFBR1/TOR1A
KARLSSON_TGFB1_TARGETS_UP	Genes up-regulated by TGFB1 [GeneID=7040] in MEF cells (embryonic fibroblast) via TGFB1R [GeneID=7046].	49/4363	123/21728	3.74504e-07	4.01297e-06	2.1188e-06	49	ANXA2/BAG2/BAZ1A/BCAT1/CCN2/CCT2/CD44/COQ10B/CTU2/CYP1B1/DDX21/DLAT/DPY19L1/EEF1E1/EIF2S1/EIF2S2/EIF3B/ESD/GARS1/GTPBP4/HSPD1/IDH3A/MYBBP1A/NAE1/NIP7/NOLC1/NSUN2/PELO/PHGDH/PMEPA1/PPA1/PPP1R2/PREP/PTK2/PUM3/REPS2/RRM2/RSL1D1/SHMT2/SLTM/SNX7/SYNCRIP/TIMP1/TOMM70/TPM1/TPM4/UCHL3/USP10/UTP18
WP_FOCAL_ADHESION	Focal adhesion	71/4363	202/21728	3.91741e-07	4.18927e-06	2.21189e-06	71	ACTB/ACTG1/AKT2/ARHGAP35/BAD/BCL2/CAPN2/COL1A1/COL1A2/COL2A1/COL4A1/COL4A2/COL5A2/COL6A2/CRK/CTNNB1/DIAPH1/DOCK1/EGFR/ELK1/FLNA/FLNB/FN1/IGF1R/ILK/ITGA3/ITGA5/ITGA9/ITGB5/ITGB6/ITGB8/LAMA3/LAMA4/LAMB1/LAMB2/LAMB3/LAMC1/LAMC2/MAP2K1/MAPK3/MYLK/PAK2/PAK4/PAK6/PARVA/PDGFRB/PDPK1/PIK3CB/PIK3CD/PIK3R1/PIK3R2/PTK2/PTK6/PXN/RAC1/RAP1B/RAPGEF1/SHC1/SPP1/SRC/STYK1/TESK2/THBS1/THBS2/TLN1/TLN2/TNC/TNK2/VASP…
SCHUHMACHER_MYC_TARGETS_UP	Genes up-regulated in P493-6 cells (Burkitt's lymphoma) induced to express MYC [GeneID=4609].	36/4363	80/21728	4.00154e-07	4.27071e-06	2.25489e-06	36	ACSL1/AK4/AKAP1/ATP1B3/AUH/CAD/CDK4/CEBPZ/CYP51A1/DDX10/DDX21/EXOSC2/EXOSC7/FABP5/FASN/FKBP4/GPD1L/GRSF1/IARS1/IMPDH2/LDHA/MGST1/NAMPT/NOLC1/PEBP1/PPAT/PRDX4/PUM3/PYCR1/RPIA/SLC16A1/SLC39A14/SLC39A6/TARBP1/UCHL3/VRK1
REACTOME_ASPARAGINE_N_LINKED_GLYCOSYLATION	Asparagine N-linked glycosylation	98/4363	305/21728	4.03188e-07	4.29452e-06	2.26746e-06	98	ALG12/ANK3/ARF4/B4GALT1/B4GALT3/B4GALT4/BET1L/CANX/CAPZA1/CAPZA2/CD55/CD59/CMAS/COG1/COG2/COG3/COG4/COG5/COG6/COG7/COG8/COL7A1/COPB2/COPG2/CSNK1D/CTSA/DCTN1/DCTN3/DCTN4/DDOST/DPM3/EDEM3/ENGASE/FCSK/FPGT/FUCA1/FUOM/GFPT1/GFUS/GLB1/GMDS/GMPPA/GMPPB/GNE/GNPNAT1/GOLGB1/GOSR2/LMAN1/LMAN2L/MAN1A1/MAN1A2/MAN1B1/MAN2A1/MANEA/MCFD2/MGAT4A/MLEC/MPI/MVD/NAGK/NANP/NANS/NAPA/NAPG/NEU1/NSF/NUS1/PGM3/PMM1/PMM2/…
KEGG_PROPANOATE_METABOLISM	Propanoate metabolism	20/4363	33/21728	4.06674e-07	4.31446e-06	2.27799e-06	20	ABAT/ACACA/ACAT2/ACSS1/ACSS2/ACSS3/ALDH1B1/ALDH2/ALDH3A2/ALDH6A1/ALDH7A1/ECHS1/EHHADH/HADHA/LDHA/LDHB/MLYCD/MMUT/PCCA/PCCB
ROZANOV_MMP14_TARGETS_SUBSET	Genes linked to the ECM maintenance and angiogenesis that were changed in HT1080 cells (fibrosarcoma) over-expressing MMP14 [GeneID=4323] compared to those with knockdown of the gene by RNAi.	20/4363	33/21728	4.06674e-07	4.31446e-06	2.27799e-06	20	CALD1/CHSY1/COL18A1/COL4A1/COL4A2/COL5A1/COL6A1/COL6A2/EFEMP1/ERO1A/FN1/LAMA4/LAMB1/MATN2/NR3C1/P3H1/PLOD2/PLXND1/SERPINH1/TIMP3
HELLER_HDAC_TARGETS_SILENCED_BY_METHYLATION_DN	Genes down-regulated in multiple myeloma (MM) cell lines treated with both decitabine [PubChem=451668] TSA [PubChem=5562].	92/4363	282/21728	4.24661e-07	4.49636e-06	2.37403e-06	92	ANK3/BCL2/BCL3/CADM1/CAPN2/CASP1/CBR3/CBS/CD58/CDK14/CDKN1B/CDKN2A/CEBPB/CLIC2/DCPS/DEPTOR/DNAJB12/DOCK10/DST/ECPAS/EHD3/EPCAM/FERMT1/FGFR3/FMNL1/FNDC3A/GDF15/GGT1/GJA1/GSTO1/HBD/HBG1/HDGF/HERC4/HMOX1/HNRNPUL1/HOMER3/HSP90B1/HSPA1B/HSPA6/HSPB1/HSPD1/IFI16/IGF2BP3/IL27RA/ILF3/IQGAP2/IRAK1/ISG20/ITGB5/JMJD1C/LONP1/LRRC41/MAPK13/MRPS15/NIBAN1/NR3C1/NSMAF/NUP210/OAS1/OAS2/PDE4D/PDIA6/PFAS/PITPNC1/PMF…
TONKS_TARGETS_OF_RUNX1_RUNX1T1_FUSION_HSC_UP	Genes up-regulated in normal hematopoietic progenitors by RUNX1-RUNX1T1 [GeneID=861;862] fusion.	66/4363	184/21728	4.28816e-07	4.53139e-06	2.39252e-06	66	ADD3/ALDH1A1/ANK3/ANXA2/APOE/ARG2/ARHGEF12/ARMCX2/CEP162/COL3A1/CREM/DAB2/DDAH2/DDR1/DEPTOR/ECM1/EPS8/FAR2/FXR1/GBP2/GDF15/GSN/GSTM4/HBP1/HMOX1/HOMER3/HSPB1/IFI16/IRF7/IRF9/MAGED2/MFAP2/NAP1L1/NFKB2/NID1/NQO1/NRCAM/ODF2/OPTN/PALLD/PDCD4/PDLIM5/PLCG1/PPFIBP1/PROCR/QPRT/RB1/RIGI/RPS6KA5/SENP7/SEPTIN10/SERPINB2/SERPINB9/SLC2A3/SMARCA1/SORT1/SPARC/SPTBN1/TFPI/TGFB1I1/TRIM5/TWF1/TXNIP/UCHL1/VCAN/ZNF217
JAEGER_METASTASIS_DN	Genes down-regulated in metastases from malignant melanoma compared to the primary tumors.	86/4363	259/21728	4.30989e-07	4.54536e-06	2.3999e-06	86	ABLIM1/AHNAK/AKR1C1/ALDH2/ANK3/AP1G2/ASS1/BCL11B/BICD2/C1orf116/CA12/CDH1/CDH3/CDS1/CLIC3/COBL/COL7A1/CRYBG1/CTNND1/CXADR/CXCL14/DGKA/DSC2/DSG3/DST/EGFR/EHF/ELMO3/ENPP2/EPPK1/ESRP2/EXPH5/FAT2/FERMT1/FGFR3/GJA1/GNA15/GSTT1/HAL/IRF6/IRX4/ITPR3/KLF4/KLF5/KLK11/LAD1/LAMA3/LAMB3/LAMC2/LSR/LTF/LY6D/LYPD3/MAP7/MAPK13/MATN2/MST1R/MYO6/NEBL/NRCAM/PAK6/PKP1/PLP2/PPL/PRELP/PYCARD/QPCT/RAPGEFL1/S100A14/S100A…
CHIARADONNA_NEOPLASTIC_TRANSFORMATION_KRAS_DN	Genes down-regulated in transformed NIH3T3 cells (fibroblasts transformed by activated KRAS [GeneID=3845]) vs normal cells.	54/4363	141/21728	4.41922e-07	4.65149e-06	2.45593e-06	54	ABLIM1/AKAP12/ALDH1A1/ANXA8L1/APP/ASAH1/ATP11A/CCN2/CHFR/COL1A1/COL1A2/COL4A2/COL5A1/COL5A2/COQ9/CRTAP/DDR1/DIPK2A/ELN/EPHX1/FBN1/FHL1/FKBP10/FOXP1/GSN/IFI30/IFI35/IL6ST/ISG15/ITGB5/LAMB2/LDAF1/LGALS9/LLGL2/MSLN/NDRG4/NMT1/PAPSS2/PCOLCE/PEF1/RFLNB/SAMHD1/SEMA3C/SESN1/SLC1A5/SLC29A1/SLC39A3/SPTAN1/SPTBN1/STK10/TIMP3/TOB1/TRIM47/WWP2
LEE_EARLY_T_LYMPHOCYTE_UP	Genes up-regulated at early stages of progenitor T lymphocyte maturation compared to the late stages.	45/4363	110/21728	4.54338e-07	4.77278e-06	2.51998e-06	45	AEBP1/ASPM/AURKA/BIRC5/BUB1/BUB1B/CCNB1/CDCA2/CDCA3/CDK1/CEP128/CEP55/CPVL/CXXC5/DIAPH3/GGH/GINS1/GNA15/KIF11/KIF14/KIF2C/KNL1/MCM2/MCM4/MELK/MKI67/MZB1/NCAPG/NDC80/NUF2/OIP5/PALLD/PALM2AKAP2/PBK/RAD51AP1/RRM2/SCRN1/SLC1A4/SYK/TOP2A/TTK/TYMS/UBE2C/UBE2T/UHRF1
MCBRYAN_PUBERTAL_BREAST_4_5WK_DN	Genes down-regulated during pubertal mammary gland development between week 4 and 5.	70/4363	199/21728	4.55811e-07	4.77887e-06	2.52319e-06	70	ACACA/ACAD9/ACADVL/ACLY/ACO2/ACSF2/ACSL1/AKT2/ANXA8L1/APLP2/BLTP3A/BPNT1/CA13/CAVIN1/CCN1/CISD1/COQ5/COQ8A/CP/CSPG4/CYTH1/DDX6/DLAT/ECH1/EHD1/EHD2/EHHADH/EPB41L2/ERAL1/ETFDH/FABP5/FHL1/GK/GPD1/HSPG2/IDH3B/IGFBP4/KDM5C/KIF1C/LAMA4/LETMD1/LTC4S/MTARC1/MYO1C/NID1/NID2/PDCD6IP/PPA1/PPP6R3/PRELP/PRKACB/PRXL2B/PTGES2/PTPN14/PYCR1/SCD/SEH1L/SFXN1/SOD2/SOD3/SORBS1/STOM/TBL1XR1/TMEM109/TNS1/UBE3A/UBE4A/WE…
ONDER_CDH1_TARGETS_1_DN	Genes down-regulated in HMLE cells (mmortalized nontransformed mammary epithelial) by expression of a dominant-negative form of E-cadhedrin (CDH1) [GeneID=999].	62/4363	170/21728	4.89105e-07	5.1079e-06	2.69692e-06	62	ANO1/B3GNT2/BRCA2/BRIP1/C1orf116/CANX/CDC27/CEMIP2/CYB5R2/DDX52/DSC2/EHF/EPN3/EXOSC2/FBXO9/FEN1/G3BP2/HMGCS1/HNRNPM/HNRNPU/IFIT5/IGFBP3/IL6ST/ILF3/KLK11/LARP4/LCN2/LGALS8/MAP4/MCM4/MPHOSPH8/MTARC1/MYO5C/NAP1L1/NCBP1/NUP50/PAFAH1B1/POGLUT1/POP1/PRRC2C/RBM12/RFWD3/SCEL/SCYL2/SEPTIN11/SERPINB1/SERPINB2/SERPINB8/SETMAR/SFPQ/SLC16A1/SMARCC1/SP100/STARD13/SUB1/SYNCRIP/TMPO/TOE1/TSEN2/UMPS/UTP20/WTAP
TIEN_INTESTINE_PROBIOTICS_6HR_DN	Genes down-regulated in Caco-2 cells (intestinal epithelium) after coculture with the probiotic bacteria L. casei for 6h.	62/4363	170/21728	4.89105e-07	5.1079e-06	2.69692e-06	62	ACOT13/AK6/AKTIP/ANXA6/ARHGAP8/ATP2C1/BRD8/CADM1/CALD1/CAP2/CEP76/CKAP4/CPPED1/DOCK9/ETNK1/FERMT2/FHL2/FNDC3B/FXR1/GAB2/HAUS4/HEXB/INTS13/IQGAP2/KIDINS220/KIN/LCMT1/MAP3K4/MCM5/MELK/MICAL2/MOCS2/MPRIP/NDUFA9/PACSIN2/PALM2AKAP2/PDZK1/PICALM/PLEKHA5/POLDIP2/PPM1B/PSMD1/RAB9A/RAD50/RAPGEF2/RBMS1/RCHY1/RDH11/RNF34/SEC23B/SLC7A6/SMPDL3A/SMYD2/SRP19/SRRT/TIGAR/TMPO/TSC22D1/TUBB6/UCKL1/UPP1/WWTR1
REACTOME_GLYCOSAMINOGLYCAN_METABOLISM	Glycosaminoglycan metabolism	49/4363	124/21728	4.99322e-07	5.20443e-06	2.74788e-06	49	ACAN/ARSB/B3GALT6/B3GNT2/B4GALT1/B4GALT3/B4GALT4/BGN/CD44/CHPF/CHPF2/CHST14/CHST3/CHSY1/CSPG4/DCN/EXT2/GLB1/GLCE/GNS/GPC1/GPC4/GUSB/HEXA/HEXB/HPSE/HS2ST1/HS6ST1/HSPG2/IDS/IDUA/LUM/NDST1/OGN/OMD/PAPSS1/PAPSS2/PRELP/SDC1/SDC4/SGSH/SLC26A2/SLC35B2/SLC9A1/ST3GAL1/ST3GAL4/VCAN/XYLT1/XYLT2
JI_RESPONSE_TO_FSH_UP	Genes up-regulated in MCV152 cells (ovarian cancer) treated with follicle stimulating hormone (FSH).	32/4363	68/21728	5.04881e-07	5.24193e-06	2.76768e-06	32	AKR1C3/ANK3/BRD3/C1R/CASP1/CASP6/COL16A1/COL3A1/CRYBG1/CTNNB1/CYP51A1/DPYSL3/FADS1/FASN/FDPS/IFI35/IL10RB/ISG15/LAMA4/MVD/NAB1/NT5C2/PDCD4/PIR/PPL/PSMB4/PSMB9/RBP1/SEPTIN6/TM7SF2/TRAPPC6A/ZNF148
REACTOME_G1_S_DNA_DAMAGE_CHECKPOINTS	G1/S DNA Damage Checkpoints	32/4363	68/21728	5.04881e-07	5.24193e-06	2.76768e-06	32	ATM/CCNA2/CDK2/CDKN1B/CDKN2A/CHEK2/MDM2/PSMA1/PSMA2/PSMA3/PSMA6/PSMA7/PSMB1/PSMB10/PSMB2/PSMB3/PSMB4/PSMB5/PSMB6/PSMB8/PSMB9/PSMC3/PSMD1/PSMD10/PSMD2/PSMD5/PSMD6/PSMD8/PSMD9/PSME1/PSME2/ZNF385A
AGUIRRE_PANCREATIC_CANCER_COPY_NUMBER_DN	Down-regulated genes whose expression correlates with copy number losses in pancreatic adenocarcinoma cell lines and primary tumor specimens.	80/4363	237/21728	5.07125e-07	5.24573e-06	2.76969e-06	80	ALPL/APOL2/APOL3/ATG5/ATP6V0C/ATP6V1B2/CAND1/CBX5/CCDC59/CCT2/CDC40/CDKN2AIP/CHEK2/CSNK1E/DCTD/ELOB/FUCA1/GATB/GCAT/GGA1/GMEB1/GNS/GOSR2/GSTT1/HAUS6/HEBP2/HMGN2/ISOC1/KANSL2/KDM1A/LYPLA2/MAP3K5/MBP/MFSD5/MICAL1/MPST/MTAP/MYH9/PATZ1/PDPK1/PDSS2/PIAS2/PIK3C3/PISD/PLPBP/PRPF31/PSIP1/PUM3/RACGAP1/RANBP6/RAP1B/RBFA/RPS6KA1/SCAF11/SEC14L2/SGSM3/SH3BP1/SLC35E3/SMPD2/SMUG1/SNAPC3/SPATS2/SRRM2/SRSF4/SUN2/…
EPPERT_PROGENITOR	Genes up-regulated in human hematopoietic lineage committed progenitor cells versus hematopoietic stem cells (HSC) and mature cells.	53/4363	138/21728	5.07208e-07	5.24573e-06	2.76969e-06	53	ACO1/ANKRD27/ASRGL1/BMS1/CHEK2/CTNNBL1/DDAH1/DLAT/EIF2S1/EIF5B/FBXO7/FECH/FKBP14/GINS2/HAUS6/HMGXB4/HNRNPR/HS2ST1/IDE/IDH3A/LANCL2/LDHB/METTL14/MICAL2/MINPP1/MIPEP/MRE11/MTHFD2/MTMR2/MTPAP/NCBP1/NDC80/PALM2AKAP2/PCTP/PDLIM1/PEX5/POLA1/POMK/PRKAR2B/PSMD1/RACGAP1/RMDN1/RRM1/SCD/SLC27A2/TM9SF3/TMOD3/TPM1/TRIP13/TRIT1/UMPS/WASF1/ZWINT
KIM_MYCN_AMPLIFICATION_TARGETS_DN	Genes negatively correlated with amplifications of MYCN [GeneID=4613] in the SCLC (small cell lung cancer) cell lines.	44/4363	107/21728	5.10883e-07	5.27354e-06	2.78437e-06	44	AKAP12/AKTIP/APOBEC3B/ARID1B/ARID4B/ATL3/ATP11B/B4GALT4/BARD1/CAMK1D/CCDC14/CEP162/COL1A1/DCN/DNAJC10/EPB41L5/FAM111A/FN1/GCA/GOLGB1/GRB7/HSD3B7/INPPL1/ITGB8/KIN/KLF5/LMO7/MICAL1/MYLK/OPTN/PDCL3/PEG10/PIK3CD/PLEKHA2/PLEKHA5/PPP2R3A/PXDN/RASA2/SLC34A2/SLITRK6/TIMMDC1/TTC39B/WWOX/ZNF93
WP_EGFEGFR_SIGNALING_PATHWAY	EGF/EGFR signaling pathway	60/4363	163/21728	5.1658e-07	5.32207e-06	2.80999e-06	60	ABL1/ARHGEF1/ASAP1/ATF1/ATXN2/AURKA/CRK/E2F1/EGFR/ELK1/ELK4/EPS15/EPS8/ERRFI1/GAB1/GAB2/GJA1/INPPL1/IQGAP1/IQSEC1/ITCH/JAK1/JAK2/MAP2K1/MAP2K2/MAP3K1/MAP3K4/MEF2A/MEF2D/NCK1/NEDD4/PDPK1/PEBP1/PIK3R1/PIK3R2/PLCG1/PLD1/PLD2/PLSCR1/PTK2/PTK2B/PTK6/PXDN/RAC1/RALA/RALB/RALBP1/REPS2/RICTOR/RPS6KA1/RPS6KA5/SH3KBP1/SHC1/SRC/STAT1/SYNJ1/TNK2/USP6NL/USP8/VAV2
REACTOME_BIOLOGICAL_OXIDATIONS	Biological oxidations	76/4363	222/21728	5.17639e-07	5.32272e-06	2.81034e-06	76	ABHD10/ACSS1/ACSS2/ACY1/ADH1A/ADH1B/ADH1C/ADH4/ADH5/ADH6/AKR7A3/ALDH1A1/ALDH1B1/ALDH2/BPNT1/CBR3/CHAC2/CMBL/CNDP2/COMT/CYB5R3/CYP1B1/CYP4F22/CYP51A1/EPHX1/ESD/FDXR/FMO3/GCLC/GCLM/GGCT/GGT1/GGT5/GGT7/GLYATL2/GSS/GSTA3/GSTA4/GSTA5/GSTK1/GSTM2/GSTM3/GSTM4/GSTM5/GSTO1/GSTP1/GSTT1/GSTT2B/GSTZ1/HSP90AB1/MAOA/MAOB/MAT1A/MAT2A/MAT2B/MGST1/MTARC1/MTARC2/N6AMT1/NCOA1/NCOA2/OPLAH/PAPSS1/PAPSS2/POR/PTGIS/RXR…
REACTOME_BRANCHED_CHAIN_AMINO_ACID_CATABOLISM	Branched-chain amino acid catabolism	15/4363	21/21728	5.33539e-07	5.47569e-06	2.8911e-06	15	ACAD8/ACADSB/ALDH6A1/AUH/BCAT1/BCKDHA/BCKDHB/BCKDK/DLD/ECHS1/HIBADH/HSD17B10/MCCC1/MCCC2/PPM1K
REACTOME_TRANSCRIPTIONAL_REGULATION_BY_TP53	Transcriptional Regulation by TP53	113/4363	366/21728	5.38791e-07	5.519e-06	2.91397e-06	113	AKT2/APAF1/ARID3A/ATM/ATR/AURKA/AURKB/BARD1/BAX/BBC3/BID/BIRC5/BLM/BRCA1/BRD7/BRIP1/CASP1/CASP2/CASP6/CCNA2/CCNB1/CCNH/CCNT1/CDK1/CDK2/CDK9/CDKN1B/CDKN2A/CHD4/CHEK2/CHM/CNOT6L/CNOT8/COX11/COX18/COX19/COX4I1/COX7A2L/CRADD/E2F1/EHMT1/EHMT2/ELOA/ELOB/ERCC2/ERCC3/EXO1/FANCD2/G6PD/GLS/GLS2/GPI/GTF2H1/GTF2H3/IGFBP3/ING5/LAMTOR3/MAPK11/MDM2/MNAT1/MOV10/MRE11/NBN/NDUFA4/NELFA/NELFB/NELFCD/PDPK1/PIP4K2C/P…
LY_AGING_OLD_DN	Genes down-regulated in fibroblasts from old individuals, compared to those from young donors.	28/4363	56/21728	5.44766e-07	5.56952e-06	2.94065e-06	28	ATR/BARD1/CCNA2/CCNB1/CDC20/CDC25B/CDH11/CDK4/FBN2/FOXM1/HMGN2/HSD17B10/KIF11/KIF14/KIF23/KIF2C/MCM2/NAE1/NUP88/PAFAH1B1/PARP1/PLK1/POSTN/PSMA2/PSMA3/SERPINB2/TYMS/UBE2C
AGUIRRE_PANCREATIC_CANCER_COPY_NUMBER_UP	Up-regulated genes whose expression correlates with copy number gains in pancreatic adenocarcinoma cell lines and primary tumor specimens.	97/4363	303/21728	5.56192e-07	5.6755e-06	2.9966e-06	97	ACLY/ACSF2/AP4M1/AP4S1/AP5M1/ARFRP1/ARHGAP35/ASNS/BAX/BRF2/CASKIN2/CDC27/CDKN2A/CMAS/COA3/COX11/DDT/DLD/DPF1/EHD2/EIF3K/EML2/EPN3/GARS1/GFUS/GID8/GRN/GSDMD/GSTT1/HGH1/HNRNPL/INTS1/KAT7/LRRC59/MBOAT7/MICALL2/MPP2/MRPS12/MTAP/MTMR6/NAPA/NME2/NMT1/NPC1/NPEPPS/NSF/NTAQ1/NUCB1/OPLAH/OSBPL1A/PAK4/PARP4/PCTP/PDCD6/PDK2/PHB1/PNPO/PON2/PON3/PPP1R13L/PRELID3B/PRKD2/PRPF6/PSMA7/PSMC3IP/PSMD8/PTK2/RAB5C/RABG…
KAYO_CALORIE_RESTRICTION_MUSCLE_UP	Upregulated in the vastus lateralis muscle of middle aged rhesus monkeys subjected to caloric restriction since young adulthood vs age matched controls	40/4363	94/21728	5.73242e-07	5.83833e-06	3.08258e-06	40	ACTB/ACTR1B/APP/CHKB/CKAP4/CNN3/COL1A1/COL1A2/COL3A1/COL6A3/CYB5R3/DES/DHX38/ENG/FABP5/FAP/FLNA/FN1/GNL1/HSPA6/HSPG2/IGFBP4/ITGB8/LRP1/LUM/MAPT/MYH10/MYH9/RASA2/RASSF2/RBP1/S100A11/SLC1A1/SNTA1/SPTAN1/TANK/TCF12/TOB1/UPP1/VAT1
HADDAD_T_LYMPHOCYTE_AND_NK_PROGENITOR_UP	Genes up-regulated in hematopoietic progenitor cells (HPC) of T lymphocyte and NK (natural killer) lineage.	36/4363	81/21728	5.81662e-07	5.91282e-06	3.12191e-06	36	ADGRG6/ALDH1A1/ANK3/ARG2/ARMCX1/ARMCX2/ASAP2/CAVIN1/CCDC88A/COL5A1/DDX17/FAM3C/FOXO3/FXR1/HLA-DRB4/HSPA13/HSPB1/ILF3/INPP4B/LAPTM4B/LOX/LRIG1/MLLT3/MPDZ/MYH10/NPR3/PHLPP1/PLCB4/PLOD2/PLXDC2/PTK2/TIMP3/TJP2/TPM1/WASHC4/ZNF148
WANG_CISPLATIN_RESPONSE_AND_XPC_DN	Genes down-regulated in fibroblasts with defective XPC [GeneID=7508] in response to cisplatin [PubChem=2767].	75/4363	219/21728	6.03324e-07	6.12139e-06	3.23203e-06	75	ACP2/ADD3/AGXT/ATP6V1C1/ATP9B/BBC3/BPGM/CAPN2/CD46/CDC40/CDC7/CEBPB/CTNNAL1/CYBRD1/CYP1B1/DDX52/DNAJA2/EDC4/EHHADH/EIF2S1/ERAL1/FADS3/FERMT2/GPC1/GRSF1/GSTA4/HAX1/HBP1/HMGN4/HSPA12A/KHNYN/KIAA0930/KLF5/LPCAT4/MAP4K5/MED13/MKRN1/MLLT11/MYO1B/NMT1/NRP1/NT5C2/PAIP1/PARP4/PDLIM1/PNN/PNPLA4/PPP3CB/RABEP1/RFXANK/RNH1/RUSF1/SEPHS2/SERPING1/SESN1/SLC35A1/SLC9A1/SNAPC2/SP100/SSNA1/STAT1/STOM/SYNJ1/TAF2/TA…
CONCANNON_APOPTOSIS_BY_EPOXOMICIN_UP	Genes up-regulated in SH-SY5Y cells (neuroblastoma) after treatment with epoxomicin [PubChem=3035402], a protease inhibitor causing apoptosis.	80/4363	238/21728	6.15145e-07	6.22951e-06	3.28912e-06	80	ACADVL/ADRM1/AKR1C1/AKR1C3/ANXA2/BAK1/BBC3/BLVRB/C1S/CAP2/CASP7/CD44/CEBPB/CEP170B/CHM/COL16A1/CREM/CYB5R1/DNAJB2/DNAJB6/DNAJC2/EPB41/EPCAM/FAT1/GCLM/GDF15/GLA/GLRX3/GLS/GOSR2/HMOX1/HSPA4/HSPA4L/HSPA6/HSPB1/IDE/KIAA0930/KIF1B/LDAF1/LGALS8/LRIG1/MAP1B/MAP2/MBOAT7/MDM2/N4BP2L2/NQO1/NSFL1C/NUCB1/P4HA2/PALLD/PCYT1A/PLD3/POLR3C/PRDM2/PSMD1/RRAD/SERPINB8/SERPINH1/SLC16A3/SLC3A2/SLC7A1/SLC7A5/SPP1/SQSTM…
WP_TYPE_I_INTERFERON_INDUCTION_AND_SIGNALING_DURING_SARSCOV2_INFECTION	Type I interferon induction and signaling during SARS-CoV-2 infection	19/4363	31/21728	6.21807e-07	6.28507e-06	3.31845e-06	19	EIF2AK2/IFIH1/IKBKE/IRAK4/IRF7/IRF9/JAK1/MAVS/OAS1/OAS2/OAS3/RIGI/STAT1/STAT2/TBK1/TLR2/TLR3/TRAF6/TYK2
GUO_HEX_TARGETS_UP	Genes up-regulated in day 6 embryoid bodies derived from embryonic stem cells (ES) with HEX [GeneID=3087] knockout.	35/4363	78/21728	6.2805e-07	6.32426e-06	3.33914e-06	35	AKAP12/AKTIP/ARSA/ATP6V1A/ATXN2/CD59/DIAPH2/ENPP5/ERF/FBLN2/FGD1/GLG1/IGF1R/IQGAP1/ISLR/KDM6A/LUC7L2/MARK2/NRP1/PCGF2/PCM1/POU2F1/PTPN1/PTPN13/PURA/RTN1/SLC6A6/SMARCC1/SPG21/TBX3/TES/UBE3A/URM1/WWTR1/ZFHX3
WOO_LIVER_CANCER_RECURRENCE_DN	Genes negatively correlated with recurrence free survival in patients with hepatitis B-related (HBV) hepatocellular carcinoma (HCC).	35/4363	78/21728	6.2805e-07	6.32426e-06	3.33914e-06	35	AASS/ACADSB/ACOX2/ACY1/ADH1B/ADH5/ADH6/ALAS1/ALDH3A2/CAT/CPS1/CRYL1/CSAD/CYB5A/DCXR/ECHS1/EPHX1/EPHX2/GLUL/GOT2/HGD/HSD17B4/LDLR/MAT1A/MTTP/NHEJ1/PC/PCTP/PCYT2/POR/QDPR/SARDH/SERPING1/SLC2A2/SLC35A2
ICHIBA_GRAFT_VERSUS_HOST_DISEASE_D7_UP	Hepatic graft versus host disease (GVHD), day 7: up-regulated in allogeneic vs syngeneic bone marrow transplant.	47/4363	118/21728	6.45899e-07	6.49177e-06	3.42758e-06	47	AKAP9/ATP11A/C8orf33/CD14/CD74/COL4A1/CRYBG1/EOGT/FKBP5/FLOT1/GBP2/GBP4/HLA-DRA/HLA-DRB1/ICAM1/IFI16/IFI27/IFI35/IFIT3/IL1RN/IL6ST/IRF1/IRF7/ISG15/ITPK1/LGALS3BP/NAMPT/PLD3/PROCR/PSMB10/PSMB8/PSMB9/PSME1/PSME2/PTPN1/SAAL1/SAMHD1/SERPINA3/STAT1/TAP1/TAP2/TAPBP/UBA7/USP18/VCAM1/WARS1/XDH
SHEDDEN_LUNG_CANCER_GOOD_SURVIVAL_A4	Cluster 4 of method A: up-regulation of these genes in patients with non-small cell lung cancer (NSCLC) predicts good survival outcome.	69/4363	197/21728	6.57525e-07	6.59623e-06	3.48274e-06	69	AASS/AHCYL2/APLP2/ARRB1/ATP11A/ATXN2/BLVRA/C1orf116/CAPN2/CD55/CDS1/CFAP410/CHTOP/CPM/CYB5A/DPY19L1/EFEMP1/EPB41L1/EPHX1/ESR1/FBP1/FHOD1/FMO5/FTH1/FYCO1/GLS/GON4L/GPD1L/GPR39/HAUS4/HDAC5/HSD17B11/HSPB8/ICAM1/IL27RA/INPPL1/ITPKA/LARP4B/LPIN2/LRRC20/MAOA/MAP3K6/MEGF9/NAB2/NEDD4L/NR3C1/PBXIP1/PIGA/PLS3/PMM1/PON2/PON3/PPP2R3A/RAPGEF2/REL/SCEL/SCRN1/SEC24D/SLC34A2/SPAG7/STBD1/STEAP4/TRIM2/TTC19/UBAP1/…
BROWNE_HCMV_INFECTION_48HR_DN	Genes down-regulated in primary fibroblast cell culture after infection with HCMV (AD169 strain) at 48 h time point that were not down-regulated at the previous time point, 24 h.	142/4363	485/21728	6.60916e-07	6.61782e-06	3.49414e-06	142	ABCB6/ACADVL/ACP3/ACTG1/ACTR1B/ACY1/AKR7A3/ALDH6A1/ANXA2/AOX1/AP4M1/APRT/AR/ATG5/ATP2C1/ATP2C2/BCKDK/BICRAL/BTBD2/CA12/CACNA1C/CAVIN1/CCDC22/CDC40/CEP162/CEP170B/CETN2/CHEK2/CHML/CHST3/COL11A1/COL16A1/COL6A1/COL6A2/CORO1A/CRMP1/DCTN1/DENND2B/DHFR/DHRS1/DLGAP4/DMAC2L/DMXL1/EFEMP1/EML2/ENPP1/ENPP2/FADS1/FADS3/FAP/FARP2/FKBP8/FKBP9/FLNA/FN1/FOXO3/GJA1/GLB1L2/GOLIM4/HNRNPU/HSPA4/HSPG2/IDUA/IFI35/IGFB…
ZHONG_RESPONSE_TO_AZACITIDINE_AND_TSA_UP	Genes up-regulated in 3 out of 4 NSCLC cell lines (non-small cell lung cancer) after treatment with azacitidine [PubChem=9444] and TSA [PubChem=5562].	66/4363	186/21728	6.707e-07	6.70324e-06	3.53924e-06	66	AFF4/AKAP12/APBB2/APOBEC3B/ARF4/ASB6/ATP6V0D1/CAVIN1/CDKN2D/CGREF1/CLGN/CLIC3/CLMN/COL1A2/DNAJB2/DNMBP/ECM1/EHD1/ENO2/F11R/FERMT2/FHL1/FUCA1/GAB2/GLS/GOSR2/H1-2/HABP4/HDAC5/HSPA2/IFI30/IRF7/ITCH/LSR/MAGEC1/MAP2K3/MKLN1/MLEC/MMP2/MPZL1/NEU1/NMT2/NXT2/OPTN/PARP12/PIK3CD/PISD/PITRM1/PKP2/PMEPA1/PRKAB2/RAPGEF2/REPS2/SENP5/SLC12A6/SLC7A6/SPAG9/STK10/SYNJ2/TDRD12/TIMP1/TIMP2/TSC22D2/UPP1/YKT6/ZMIZ2
JAIN_NFKB_SIGNALING	Genes abnormally regulated in response to CD40L and IL4 [GeneID=959;3565] stimulation of B lymphocytes from patients with a hypomorphic mutation of IKBKG [GeneID=8517].	34/4363	75/21728	6.74154e-07	6.72519e-06	3.55083e-06	34	APRT/ARSB/ASCC3/CLUH/DCTN1/DDX46/GATB/GBA1/HDDC2/IPO8/ITPA/JAK2/LIG4/MRE11/NAP1L1/PEX14/PMVK/POLA1/PSMA2/PSPH/PTPN7/RAD50/RIDA/SLC23A2/SLC29A1/SMG7/SNX4/STK4/TAP2/TFAP4/TM7SF2/TPD52L2/UCHL3/ZNRD2
WP_RETINOBLASTOMA_GENE_IN_CANCER	Retinoblastoma gene in cancer	38/4363	88/21728	6.98179e-07	6.95189e-06	3.67052e-06	38	ABL1/ANLN/BARD1/CCNA2/CCNB1/CDC25B/CDC7/CDK1/CDK2/CDK4/CDKN1B/CDT1/DCK/DHFR/E2F1/HLTF/MAPK13/MCM3/MCM4/MCM7/MDM2/POLA1/POLD3/PRIM1/RB1/RBP1/RPA1/RPA2/RPA3/RRM1/RRM2/SAP30/SIN3A/SMC2/TOP2A/TTK/TYMS/WEE1
BIOCARTA_PROTEASOME_PATHWAY	Proteasome Complex	14/4363	19/21728	7.05688e-07	7.01359e-06	3.7031e-06	14	PSMA1/PSMA2/PSMA3/PSMA6/PSMA7/PSMB1/PSMB2/PSMB3/PSMB4/PSMB5/PSMB6/RPN1/UBA1/UBE3A
IGARASHI_ATF4_TARGETS_DN	Genes down-regulated in A549 cells (lung cancer) after knockdown of ATF4 [GeneID=468] by RNAi.	41/4363	98/21728	7.17242e-07	7.1152e-06	3.75675e-06	41	AGR2/AKR1C1/AKR1C3/AP5M1/ARRB1/ASNS/ATP9B/BCAT1/CBS/CDS1/DOCK11/DSG2/EPS15/ETNK1/FAM3C/FRK/GALNT4/GNPTAB/GPX8/HSPA1B/KLF4/KPNA1/LMNB1/NAB1/NEBL/PACSIN2/PGM2L1/PHGDH/POF1B/S100P/SEC24D/SFXN1/SGK3/SLC1A4/SLC22A18/SLC3A2/SLC7A5/SOAT1/SORL1/TRIP12/WWC3
LAIHO_COLORECTAL_CANCER_SERRATED_UP	Genes up-regulated in serrated vs conventional colorectal carcinoma (CRC) samples.	46/4363	115/21728	7.33266e-07	7.26069e-06	3.83356e-06	46	ADAM10/ANXA2/ANXA5/ARPC2/ATP1B1/ATP5F1C/B2M/C1S/CAPZA1/CCN2/CNIH4/CTSB/DDX60/DPYD/EMC7/GBP1/GDI2/HLA-DRB1/IFI27/IL6ST/IQGAP1/LAMB1/LAMC1/LGALS1/MACF1/MBD4/MON2/NCOA4/NPTN/NXN/OPTN/PALLD/PAM/PDIA6/PDLIM5/PLS1/POSTN/PXDN/RASSF2/SC5D/SEC62/SPARC/SPG21/SRP14/TOMM7/YME1L1
RIZKI_TUMOR_INVASIVENESS_3D_DN	Genes down-regulated in three-dimentional (3D) cultures of preinvasive (S3-C) vs invasive (T4-2) breast cancer cells.	86/4363	262/21728	7.46297e-07	7.37607e-06	3.89448e-06	86	ABCB10/ADAP1/ARID4A/BDH1/BPNT1/CASP1/CELSR2/CEMIP2/CHD4/CHN1/COL2A1/DDX17/DPF1/DPYS/EHD3/ELF2/EPB41/FADS3/FASN/FXR1/GAPDH/GFM2/GGH/HDLBP/HM13/HSPA13/HSPA6/IDO1/IFI30/IKBKE/IL18/INPPL1/ITPR2/KIFC1/MANF/MAP3K5/MRPL23/MYH9/NEU1/NUMA1/OAS3/OCRL/OPHN1/OXA1L/OXCT1/PDCD10/PDCD4/PIK3CD/PLK1/POLA2/POLD3/PON3/POSTN/PRDX6/PROS1/PSME1/QARS1/RALA/RCN2/RPP38/RRAD/RRM2/SEC23IP/SEC24C/SEMA3C/SLC16A3/SLC25A4/SLIT…
GROSS_HYPOXIA_VIA_ELK3_UP	Genes up-regulated in SEND cells (skin endothelium) at hypoxia with ELK3 [GeneID=2004] knockdown by RNAi.	72/4363	209/21728	7.79354e-07	7.68858e-06	4.05948e-06	72	AACS/AJUBA/AMOT/AOX1/ARL6IP4/ARRB1/BIRC5/BRD3/CBX6/CCNA2/CCNB1/CD276/CDC23/COL4A2/CPT1A/CRIP2/DBI/DTYMK/ENG/EXO1/FASN/FNBP1/GNA11/GNAQ/GPX1/H6PD/HELLS/KANK2/LGALS3BP/MAP2K3/MARCKS/MAT2A/MINPP1/MYO1C/NAP1L1/NCBP2/NDC80/NDE1/NEDD4/NSL1/PARVA/PATJ/PBK/PDCD4/PDRG1/PFN2/PLEC/POLA2/PPM1F/PRKAR2A/PWWP3A/PYCR2/RACGAP1/RBM3/RPA2/RRM2/RXRA/SCD/SEPHS1/SERINC3/SETD7/SPAG5/ST3GAL4/STXBP5/TARDBP/TIMP2/TNS1/TRI…
REACTOME_RECRUITMENT_OF_NUMA_TO_MITOTIC_CENTROSOMES	Recruitment of NuMA to mitotic centrosomes	40/4363	95/21728	7.99225e-07	7.87008e-06	4.15532e-06	40	AKAP9/CDK1/CDK5RAP2/CEP131/CEP152/CEP192/CEP250/CEP41/CEP43/CEP57/CEP76/CETN2/CSNK1D/CSNK1E/DCTN1/DCTN3/HAUS2/HAUS3/HAUS4/HAUS5/HAUS6/HAUS7/MAPRE1/MZT2A/NDE1/NEDD1/NUMA1/ODF2/OFD1/PAFAH1B1/PCM1/PCNT/PLK1/PRKACA/PRKAR2B/SSNA1/TUBB6/TUBG1/TUBGCP2/TUBGCP4
SCHLOSSER_MYC_TARGETS_AND_SERUM_RESPONSE_DN	Cluster 6: genes down-regulated in B493-6 cells (B lymphocytes) by MYC [GeneID=4609] in combination with serum but not affected by serum alone; they are also up-regulated by MYC alone.	25/4363	48/21728	8.19062e-07	8.05059e-06	4.25063e-06	25	AKAP1/BAG2/CEBPZ/DDX21/DKC1/EXOSC7/FABP5/FTSJ1/HDGF/IRAK1/LDHA/PMM2/PPAT/PRDX4/RPIA/RPP40/RSL1D1/SRRM2/SYNCRIP/THAP12/TIMM17A/TRIM14/UCHL3/URI1/UTP18
REACTOME_SCF_SKP2_MEDIATED_DEGRADATION_OF_P27_P21	SCF(Skp2)-mediated degradation of p27/p21	29/4363	60/21728	8.53256e-07	8.3713e-06	4.41996e-06	29	CCNA2/CDK2/CDK4/CDKN1B/PSMA1/PSMA2/PSMA3/PSMA6/PSMA7/PSMB1/PSMB10/PSMB2/PSMB3/PSMB4/PSMB5/PSMB6/PSMB8/PSMB9/PSMC3/PSMD1/PSMD10/PSMD2/PSMD5/PSMD6/PSMD8/PSMD9/PSME1/PSME2/PTK6
REACTOME_STABILIZATION_OF_P53	Stabilization of p53	28/4363	57/21728	8.66013e-07	8.4809e-06	4.47782e-06	28	ATM/CDKN2A/CHEK2/MDM2/PSMA1/PSMA2/PSMA3/PSMA6/PSMA7/PSMB1/PSMB10/PSMB2/PSMB3/PSMB4/PSMB5/PSMB6/PSMB8/PSMB9/PSMC3/PSMD1/PSMD10/PSMD2/PSMD5/PSMD6/PSMD8/PSMD9/PSME1/PSME2
GRAESSMANN_APOPTOSIS_BY_SERUM_DEPRIVATION_DN	Genes down-regulated in ME-A cells (breast cancer) undergoing apoptosis upon serum starvation (5% to 0% FCS) for 22 hr.	79/4363	236/21728	8.68386e-07	8.48859e-06	4.48189e-06	79	ABHD6/ANO10/ANP32A/ASS1/ATP13A2/BAG2/BAG5/CA12/CA9/CARD19/CASP6/CBX8/CDC37/CDR2/CLDN3/CNDP2/COG1/COPB2/CYB561/DEPTOR/EDN2/EFHD1/EHD1/ENO2/ERAL1/ERO1A/GALK1/GBE1/GCLC/GPD1/GSTA5/HID1/HMOX1/HOMER1/HSPB8/ISG20/KHK/LHPP/LPIN1/MAP1B/MCAM/MICAL1/MPP2/MYORG/NAA80/NAAA/NDRG4/ODF2/OSBPL6/P4HA2/PCOLCE/PDLIM7/PDXK/PFN2/PGM2/PIGA/PKP1/PKP2/PLEKHA2/RAB27B/RAB2A/RAB3D/RABGAP1L/RIC8A/S100A16/SCCPDH/SERPINB1/SH3…
KOBAYASHI_EGFR_SIGNALING_24HR_UP	Genes up-regulated in H1975 cells (non-small cell lung cancer, NSCLC) resistant to gefitinib [PubChem=123631] after treatment with EGFR inhibitor CL-387785 [PubChem=2776] for 24h.	42/4363	102/21728	8.80793e-07	8.59416e-06	4.53762e-06	42	ABHD4/ACSL1/ADCY9/AHNAK2/ALDH6A1/ASS1/BCAM/BDH2/CD74/CLDN3/CPE/CYP1B1/DEPTOR/DPYD/EPB41L1/EPHX1/FTH1/GLUL/GPNMB/GRN/GSN/H1-2/HMOX1/IRF7/MAN1A1/MAOA/MUC1/NEBL/NIBAN1/PBXIP1/PDCD4/PPL/PROS1/PSMB10/S100P/SYNE2/TJP3/TPP1/TRIM2/TSC22D3/VPS13C/WDR45
PID_P73PATHWAY	p73 transcription factor network	35/4363	79/21728	9.10833e-07	8.87108e-06	4.68384e-06	35	ABL1/BAK1/BAX/BBC3/BRCA2/BUB1/CASP2/CCNA2/CCNB1/CDK1/CDK2/DCP1B/FASN/FOXO3/GDF15/GRAMD4/HAGH/HEY2/IL1RAP/ITCH/JAK1/MAPK11/MDM2/NDUFS2/NEDD4L/PLK1/PML/PRKACB/RB1/RCHY1/S100A2/SERPINA1/SFN/TP53I3/WWOX
TORCHIA_TARGETS_OF_EWSR1_FLI1_FUSION_UP	Genes up-regulated in leukemic progenitor cells expressing activated fusion of ESWR1 and FLI1 [GeneID=2130, 2313] compared to normal hematopoetic progenitors.	88/4363	271/21728	9.35338e-07	9.09319e-06	4.8011e-06	88	ACADSB/ADCY9/ALOX5/ANKRD27/APOE/ARSA/ASB1/ATP2A3/BBC3/BBX/BCAS3/CA13/CA8/CACNA1C/CAMK1D/CAP2/CD59/CMAS/COL5A1/CREM/DCXR/DEF6/DIAPH1/DNAJA4/DOCK11/EEIG1/EEIG2/ENPP5/EPS8/FRY/FUOM/GDA/GNAQ/GNB4/GRAMD2B/GRK6/GRN/GSPT2/HEY2/HOMER1/HOMER3/HSD3B7/KDM5B/LTC4S/MACROD2/MAPT/MARS2/MAVS/MTMR12/MVD/NBEA/NDRG2/NIBAN2/NT5C3A/OPTN/PC/PDLIM5/PGAP6/PGM2L1/PITPNM1/PLEK2/PLSCR4/PON3/PRXL2A/RAB27B/RFK/RSPRY1/RSU1/RU…
REACTOME_PHASE_II_CONJUGATION_OF_COMPOUNDS	Phase II - Conjugation of compounds	44/4363	109/21728	9.4113e-07	9.13289e-06	4.82206e-06	44	ABHD10/BPNT1/CHAC2/CNDP2/COMT/ESD/GCLC/GCLM/GGCT/GGT1/GGT5/GGT7/GLYATL2/GSS/GSTA3/GSTA4/GSTA5/GSTK1/GSTM2/GSTM3/GSTM4/GSTM5/GSTO1/GSTP1/GSTT1/GSTT2B/GSTZ1/MAT1A/MAT2A/MAT2B/MGST1/N6AMT1/OPLAH/PAPSS1/PAPSS2/SLC26A2/SLC35B2/SULT1A1/SULT1A2/SULT1A3/SULT2B1/UGDH/UGP2/UGT1A4
GILDEA_METASTASIS	Top genes down-regulated in metastatic (T24T) vs non-metastatic (T24) bladder cancer cell lines.	18/4363	29/21728	9.46077e-07	9.16427e-06	4.83863e-06	18	AKR1C3/ARHGDIB/BST2/CAVIN3/COL5A2/FN1/GBP1/HNMT/IFI16/IFI27/IGFBP4/IGFBP5/PTX3/SLC2A10/SPARC/TACSTD2/TAGLN/TIMP3
REACTOME_CYTOSOLIC_TRNA_AMINOACYLATION	Cytosolic tRNA aminoacylation	16/4363	24/21728	9.5083e-07	9.19365e-06	4.85414e-06	16	AARS1/EEF1E1/FARSA/FARSB/GARS1/HARS1/IARS1/LARS1/MARS1/NARS1/PPA1/QARS1/SARS1/TARS1/WARS1/YARS1
VERRECCHIA_DELAYED_RESPONSE_TO_TGFB1	ECM related genes up-regulated later than 30 min following addition of TGFB1 [GeneID=7040] in dermal fibroblasts.	21/4363	37/21728	9.65791e-07	9.32145e-06	4.92163e-06	21	ARHGAP1/COL16A1/COL8A1/CTNNB1/DDR1/EPHA2/EPHB4/FGD1/IGFBP4/ILK/ITGA5/ITGB8/LAMB1/MMP2/NEO1/PAK2/RAC1/THBS1/THBS2/TNC/TNFRSF1A
FERRANDO_T_ALL_WITH_MLL_ENL_FUSION_DN	Top 100 genes negatively associated with T-cell acute lymphoblastic leukemia MLL T-ALL) expressing MLL-ENL fusion [GeneID=4297;4298].	38/4363	89/21728	9.83739e-07	9.46053e-06	4.99506e-06	38	APLP2/BARD1/C1QBP/CDK2/EIF3B/EPS15/FKBP5/GAPDH/GLUL/GOT2/HINT1/HMGN2/HPRT1/IGFBP2/ITPKA/LBR/LMNB1/MCM2/MCM5/MX2/PLP2/POLA2/PRDX6/PSMA2/PSMA6/PSMB2/RFTN1/RRM1/SLC1A5/SLC29A1/SLC9A1/TOP2A/TRIP12/TXN/TYMS/UBE2C/USP10/VBP1
GRAHAM_NORMAL_QUIESCENT_VS_NORMAL_DIVIDING_DN	Genes down-regulated in quiescent vs dividing CD34+ [GeneID=8842] cells isolated from peripheral blood of normal donors.	38/4363	89/21728	9.83739e-07	9.46053e-06	4.99506e-06	38	APOBEC3B/BIRC5/BUB1/BUB1B/CCNA2/CDC20/CDK1/CEP55/DHFR/FABP5/FEN1/GGH/GINS1/GINS2/HBD/HBG1/KIF11/KIF2C/MCM2/MCM4/MCM5/MELK/MINPP1/NCAPG/NDC80/OIP5/RACGAP1/RAD51AP1/RRM1/RRM2/SLC7A5/SMC2/TK1/TOP2A/TRIP13/TYMS/VRK1/ZWINT
KOKKINAKIS_METHIONINE_DEPRIVATION_48HR_UP	Genes up-regulated in MEWO cells (melanoma) after 48h of methionine [PubChem=876] deprivation.	50/4363	130/21728	1.00086e-06	9.60789e-06	5.07286e-06	50	ABL1/AK4/APAF1/BAX/BGN/BID/BRCA1/CASP1/CASP6/CASP7/CCNB1/CDH1/CDK1/CDK2/CDKN1B/DCN/DCTD/DPYD/FEN1/GJA1/GSTO1/GSTP1/HSPB1/IGFBP2/IGFBP3/IGFBP7/IL6ST/IRF6/LUM/MAP3K1/MARS1/MAT2B/MMP2/PDGFRB/PLAUR/POLG/PRKACB/SC5D/SHC1/SMAD4/SPTAN1/TANK/TIMP1/TIMP2/TIMP3/TLR3/TRADD/UMPS/WEE1/YWHAQ
DELPUECH_FOXO3_TARGETS_DN	Genes down-regulated in DL23 cells (colon cancer) upon expression of an activated form of FOXO3 [GeneID=2309].	22/4363	40/21728	1.10734e-06	1.0611e-05	5.60249e-06	22	AARS1/APEX1/AURKA/DTYMK/FOXM1/HAX1/IARS1/IMPDH2/KIF22/LARS1/MB/MKI67/MTHFD2/PFN2/PYCR1/SHMT2/SLC1A4/SLC7A1/SMC4/UBE2C/XPOT/ZWINT
HUANG_DASATINIB_RESISTANCE_DN	Genes whose expression negatively correlated with resistance of breast cancer cell lines to dasatinib [PubChem=3062316].	32/4363	70/21728	1.13273e-06	1.08349e-05	5.72071e-06	32	ABHD11/ACSL3/ACSS3/CA12/CBX5/CLDN3/CRNKL1/CYB561/DEGS2/DNPH1/ELAPOR1/EPB41L5/GPD1L/GREB1/HID1/IGFBP2/ISOC1/MAPT/MEGF9/MYEF2/PDCD4/PLCB4/PRLR/SCARB1/SLC35A1/STARD10/TOB1/TPD52/TRIM13/TRPS1/VPS37C/YME1L1
MULLIGHAN_MLL_SIGNATURE_2_DN	The 'MLL signature 2': genes down-regulated in pediatric AML (acute myeloid leukemia) with rearranged MLL [GeneID=4297] compared to the AML cases with intact MLL and NPM1 [GeneID=4869].	90/4363	280/21728	1.15553e-06	1.10333e-05	5.82546e-06	90	ABCC4/ABHD10/ACACA/ADK/ADRM1/ANKLE2/APP/ASS1/ATP1B1/ATP2A2/ATP2A3/ATP2C1/BCAT1/CAVIN1/CERS4/CHD1L/CHI3L1/CKB/CLMN/CSAD/DAB2/DEPTOR/DMXL1/EDN2/EGFL7/EIF2AK2/ENDOD1/EPS15/FAH/GALNT1/GGT5/GLS/GNPTAB/GTPBP3/HINT1/HMGN4/HS2ST1/HSD17B12/ICOSLG/IFI16/IFI44/ISOC1/JAK1/KDM5B/KHDRBS1/LAMB2/LGALS3BP/LYRM1/MACF1/MAN1A1/MCF2L/MMP2/MRPS2/MYO5C/N4BP2L2/NEDD4/NIT2/NPR3/NUP50/OLA1/PDCD4/PEX3/PITPNB/PML/PPL/PTPN14…
SMITH_TERT_TARGETS_UP	Genes consistently up-regulated in HMEC cells (primary mammary epithelium) upon expression of TERT [GeneID=7015] off a retroviral vector.	54/4363	145/21728	1.234e-06	1.17615e-05	6.20995e-06	54	AARS1/ALKBH1/APBB2/ASNS/BCL7B/CBX5/CCNH/CD55/CDK4/CDKN2A/CEP57/CLPP/COL11A1/DDX10/DGUOK/DYRK1A/EGFR/EIF2S1/EPCAM/EPHA2/EPS8/ETV6/EXOSC7/FERMT2/G6PD/GFPT1/GK/GOT1/GPKOW/GSS/IL10RB/KDM5C/KLF5/MARS1/MCFD2/MRPL58/MTHFD2/NFKB1/NPC1/NUP88/PCCB/PIGA/PSMD9/PYCR1/RBM10/RPP30/SHMT2/SLC1A5/SLC33A1/SRP19/STK3/TNC/TOMM34/WASF1
ZHAN_MULTIPLE_MYELOMA_UP	Genes most significantly up-regulated in multiple myeloma samples, compared to normal bone marrow plasma cells.	30/4363	64/21728	1.26319e-06	1.20183e-05	6.34554e-06	30	ABL1/APC/BCL7B/CAPN1/CASP1/CTSO/DNASE1L1/ECH1/EIF3B/FARSA/H1-2/ILF3/LAMC1/LSR/MLLT3/MRPL58/MVP/NAA80/NAP1L4/NKRF/PFKM/PHB1/PTPA/PTPRK/PUM3/PURA/QSOX1/RBM10/SMPD1/UCHL1
CHUNG_BLISTER_CYTOTOXICITY_UP	Genes up-regulated in blister cells from patients with adverse drug reactions (ADR).	52/4363	138/21728	1.27709e-06	1.2129e-05	6.40396e-06	52	ALDH6A1/ASMTL/ATOX1/BOLA2/CHTOP/CISD2/CLPTM1L/CNDP2/COPS8/COQ5/CTSB/CTSL/CYB5A/DCP1B/DIABLO/EOLA1/FABP5/GCHFR/GGA2/GMEB1/GNA15/ILVBL/IRAK1/LCMT1/MCM5/MED27/MIF4GD/N4BP2/NANS/PAIP1/PBDC1/PSMB2/PSMD2/RACGAP1/RALA/RBBP8/RFK/SDC4/SERPING1/SLC1A4/SLC35B2/SMIM12/SNAP47/SNX9/TBL2/TCF12/TIMM23/TPI1/USP11/WDR54/ZNF410/ZWILCH
JAEGER_METASTASIS_UP	Genes up-regulated in metastases from malignant melanoma compared to the primary tumors.	24/4363	46/21728	1.30203e-06	1.22918e-05	6.48993e-06	24	AURKA/BGN/DDAH1/ENPP1/EPS8/FN1/GINS4/GPI/HLTF/KIF2C/NCAM1/NCAPG/NCBP2/NNT/NUDT9/PAPSS2/PLOD2/RRM2/SEPTIN6/SLC16A3/SMC4/SPP1/TBC1D1/UCHL1
PID_SYNDECAN_1_PATHWAY	Syndecan-1-mediated signaling events	24/4363	46/21728	1.30203e-06	1.22918e-05	6.48993e-06	24	BSG/COL11A1/COL12A1/COL14A1/COL15A1/COL16A1/COL1A1/COL1A2/COL2A1/COL3A1/COL4A1/COL5A1/COL5A2/COL6A1/COL6A2/COL6A3/COL7A1/COL8A1/HPSE/MAPK3/MMP7/PRKACA/SDC1/TGFB1
ZHAN_MULTIPLE_MYELOMA_PR_UP	Top 50 up-regulated genes in cluster PR of multiple myeloma samples characterized by increased expression of proliferation and cell cycle genes.	24/4363	46/21728	1.30203e-06	1.22918e-05	6.48993e-06	24	ASPM/AURKA/BIRC5/BUB1B/CCNB1/CDK1/CENPL/FOXM1/KIF14/NUF2/RACGAP1/RRM2/SLC19A1/SPC24/SPC25/TOP2A/TPX2/TRIP13/TSR1/TTK/TYMS/UBE2C/UBE2T/ZWILCH
WP_EBOLA_VIRUS_INFECTION_IN_HOST	Ebola virus infection in host	50/4363	131/21728	1.30543e-06	1.22918e-05	6.48993e-06	50	ACTB/ACTG1/BST2/C1QBP/CTSB/CTSL/EGFR/EIF2AK2/EIF2S1/EPS15/FLNA/FLNB/GSN/HLA-A/HLA-B/HLA-C/HLA-DPA1/HLA-DQB1/HLA-DRA/HLA-DRB1/HLA-E/HLA-F/IGF1R/IKBKE/IQGAP1/IRF7/ITGA3/ITGA5/KPNA1/MAPK3/MFGE8/NEDD4/NFKB1/NFKB2/NPC1/PIK3CB/PIK3CD/PIK3R1/PIK3R2/RAB9A/RAC1/RASA2/REL/RELB/RIGI/SCIN/STAT1/TBK1/TIAM1/VAV2
BURTON_ADIPOGENESIS_8	Progressively down-regulated 8-96 h during differentiation of 3T3-L1 cells (fibroblast) into adipocytes.	35/4363	80/21728	1.30803e-06	1.22918e-05	6.48993e-06	35	ANXA3/ANXA5/APP/ASAH1/BAX/CAP1/CD276/CMTM3/CTSA/DSTN/GBA1/KCTD10/LAMP2/LOX/MYH9/NCAM1/OGN/PDLIM7/PLD3/PRDX4/PSAP/PTGIS/RAB31/RPS6KA4/SCPEP1/SERPINB6/SLC1A4/SLC7A5/SPTAN1/TAPBP/TES/TPBG/TSPAN6/VCAM1/VCL
HUANG_DASATINIB_SENSITIVITY_UP	Genes whose expression positively correlated with sensitivity of breast cancer cell lines to dasatinib [PubChem=3062316].	35/4363	80/21728	1.30803e-06	1.22918e-05	6.48993e-06	35	AKR1C3/ANXA1/ARHGAP29/CALD1/CAST/CAVIN1/CCDC50/COL5A1/DENND2B/DPYD/EGFR/EPHA2/GBP3/GNG12/IFI16/IFIT3/INPP1/ITGA5/LAMB3/LIMA1/LYN/MAML2/NDC80/PALM2AKAP2/PARVA/PGM1/PPP1R18/PSMB8/PSMB9/REXO2/SAMD9L/SH3KBP1/TFPI/TGFBI/UPP1
REACTOME_THE_CITRIC_ACID_TCA_CYCLE_AND_RESPIRATORY_ELECTRON_TRANSPORT	The citric acid (TCA) cycle and respiratory electron transport	63/4363	178/21728	1.31453e-06	1.23172e-05	6.50335e-06	63	ACAD9/ACO2/ATP5F1C/ATP5PB/ATP5PD/ATP5PO/BSG/COA1/COQ10B/COX11/COX18/COX19/COX4I1/COX7A2L/CS/D2HGDH/DLAT/DLD/DMAC2L/ETFA/ETFDH/FH/GLO1/GSTZ1/HAGH/IDH2/IDH3A/IDH3B/LDHA/LDHB/MDH2/NDUFA4/NDUFA9/NDUFAF4/NDUFAF5/NDUFB1/NDUFB8/NDUFB9/NDUFS1/NDUFS2/NDUFS3/NDUFS4/NDUFS7/NDUFV3/NNT/OGDH/PDHA1/PDHB/PDHX/PDK2/PDK3/PDP1/RXRA/SCO1/SCO2/SLC16A1/SLC16A3/SURF1/TACO1/TIMMDC1/UQCRH/UQCRQ/VDAC1
REACTOME_REGULATION_OF_INSULIN_LIKE_GROWTH_FACTOR_IGF_TRANSPORT_AND_UPTAKE_BY_INSULIN_LIKE_GROWTH_FACTOR_BINDING_PROTEINS_IGFBPS	Regulation of Insulin-like Growth Factor (IGF) transport and uptake by Insulin-like Growth Factor Binding Proteins (IGFBPs)	48/4363	124/21728	1.31534e-06	1.23172e-05	6.50335e-06	48	ADAM10/ANO8/APLP2/APOE/APP/C3/C4A/CCN1/CDH2/CKAP4/CP/CST3/FBN1/FN1/FUCA2/HSP90B1/IGFBP2/IGFBP3/IGFBP4/IGFBP5/IGFBP7/LAMB1/LAMB2/LAMC1/LGALS1/LTBP1/MELTF/MFGE8/MGAT4A/MMP2/MSLN/NOTUM/NUCB1/P4HB/PDIA6/PNPLA2/QSOX1/RCN1/SERPINA1/SPARCL1/SPP1/TF/TGOLN2/TIMP1/TMEM132A/TNC/VCAN/VWA1
YAMAZAKI_TCEB3_TARGETS_UP	Genes up-regulated in embryonic stem cells from TCEB3 [GeneID=6924] knockout mice.	60/4363	167/21728	1.31997e-06	1.2339e-05	6.51485e-06	60	ANKRD50/ANXA2/APP/ARF4/ATP1B1/ATP6AP1/B2M/BACH1/CASKIN2/CCN1/COBLL1/COL4A1/COL4A2/CST3/DDAH1/DOCK9/ENPEP/EPHB4/ERP44/FBLN2/FKBP9/FNDC3A/GLUL/GNS/HSDL1/HSPG2/IGFBP4/LAMB1/LAMC1/LGMN/LMBRD1/MAN1A2/MFGE8/NID1/NID2/P4HA1/P4HA2/P4HB/PLOD1/PLOD2/PSAP/PSPH/PTPN9/PXDN/RCN1/SERPING1/SERPINH1/SGCE/SLC16A1/SLC7A1/SPARC/SRPRB/STARD10/SUSD2/TFPI/TIMP3/TST/UBE2Q2/WARS1/ZFHX3
EGUCHI_CELL_CYCLE_RB1_TARGETS	RB1 [GeneID=5925] target genes involved in cell cycle regulation: genes down-regulated by doxorubicin [PubChem=31703] only in cells expressing RB1.	15/4363	22/21728	1.36378e-06	1.27262e-05	6.71929e-06	15	BUB1/CCNA2/CENPE/ECT2/FEN1/KIF11/KIF18A/MCM2/MCM3/MCM4/MCM5/MCM7/NDC80/SMC2/SMC4
SONG_TARGETS_OF_IE86_CMV_PROTEIN	Cellular genes up-regulated in forskin fibroblasts by expression of CMV EI86 protein off an adenovirus vector.	27/4363	55/21728	1.37626e-06	1.28203e-05	6.76898e-06	27	BARD1/BLM/CDK1/CDT1/DCK/DHFR/E2F1/FLAD1/FOXM1/KIF11/MCM2/MCM3/MCM5/MCM7/POLA1/POLD3/RFC2/RPA1/RRM1/SLC29A1/TK1/TMEM106C/TPX2/TYMS/UMPS/UNG/ZWINT
WANG_CLIM2_TARGETS_DN	Genes down-regulated in MCF7 cells (breast cancer) engineered to conditionally express a dominant negative form of CLIM2 [GeneID=8861] by a Tet Off system.	64/4363	182/21728	1.40457e-06	1.30612e-05	6.8962e-06	64	ACBD3/ARHGAP12/ARPC2/ATE1/BSDC1/CAPZA2/CEBPZ/COBLL1/COIL/CPE/CRK/CTSB/DIP2A/DNTTIP1/ELOA/ETNK1/FARSA/GCA/GORAB/GTPBP4/HMGCS1/IFIT1/IMPACT/IRF9/ISG15/ITM2B/LRRFIP1/MED13L/MTMR2/NCOR1/NDUFB8/NDUFV3/NEK7/PAM/PCBD2/PGM3/PPP1R13L/PPP1R9A/PRIM2/PRPF40A/RAD18/RCHY1/RDH11/RNF14/RPP30/SAMD9/SCML2/SEC23A/SEC23B/SERINC3/SP100/SPTBN1/ST3GAL1/STAT1/STOM/SYPL1/TIPRL/TRIM2/TSC22D3/UBA3/UBQLN1/WDR45/WHAMM/ZNF292
RODRIGUES_THYROID_CARCINOMA_DN	Genes down-regulated in poorly differentiated thyroid carcinoma (PDTC) compared to anaplastic thyroid carcinoma (ATC).	34/4363	77/21728	1.42583e-06	1.32359e-05	6.98843e-06	34	ALCAM/ANAPC5/ANK3/ARHGAP29/ARHGAP35/BBC3/BBX/CD44/COL8A1/FN1/GMEB2/HIVEP2/IRF1/ITGB8/KANSL1/LIF/MAP2/MYO1D/NAA50/NAMPT/PCBP2/PLEC/PMEPA1/PPP1R13L/PTPRK/RNF213/ROBO1/S100A2/SAMD9/SYTL2/THBS1/TSC22D2/UCKL1/ZMYM2
IZADPANAH_STEM_CELL_ADIPOSE_VS_BONE_DN	Genes down-regulated in adipose tissue mesenchymal stem cells (ASC) vs bone marrow mesenchymal stem cells (rBMSC)	43/4363	107/21728	1.43521e-06	1.32937e-05	7.01892e-06	43	AKAP12/AKR1C1/ANXA3/AR/ARHGAP29/CA12/CDH11/CFB/CISD1/COL5A2/DAAM1/DAB2/DOCK11/EHBP1/FAM234B/FBLN1/FBN1/HSPA2/IGF2BP3/KDM5B/KLHDC9/LAMA4/LAMB1/LOX/LOXL2/LTBP2/MYH10/NEK1/NPR3/NRIP1/PLOD2/POSTN/PTGIS/RAB12/RASAL2/S100A16/SERPING1/SLC29A1/SYTL2/TLE1/TXNIP/VCL/ZSCAN18
RAMALHO_STEMNESS_UP	Genes enriched in embryonic, neural and hematopoietic stem cells.	68/4363	197/21728	1.43702e-06	1.32937e-05	7.01892e-06	68	ACAT2/ALDH7A1/BACH1/COPRS/COPS4/CRTAP/CWC22/DCTPP1/DNAJB6/DTYMK/EIF4G2/ERCC5/FBXO38/FHL1/FKBP9/GAB1/GARS1/GCAT/GCLM/GFER/GLO1/IARS1/IARS2/INTS5/LAPTM4A/LAPTM4B/LIMA1/LSG1/MRPS2/MTERF3/MTMR10/NDUFAF4/NIFK/PCF11/PIGX/PLS3/PPA1/PPP1R2/PRPF6/PTPN2/RCL1/RCN1/RIDA/RPP14/RSL1D1/SEC23A/SEC23IP/SLC4A7/SLC7A6/SMARCAD1/TARS2/TBC1D15/TBRG1/TGS1/TRIP6/UBE2T/UMPS/UPP1/URI1/USP10/USP9X/UTP20/WDR55/XPO1/XPOT/XRC…
REACTOME_DEUBIQUITINATION	Deubiquitination	94/4363	297/21728	1.4434e-06	1.33297e-05	7.03792e-06	94	ABRAXAS2/ACTB/ACTL6A/ACTR5/ADRM1/APC/AR/ARRB1/AXIN1/BABAM1/BARD1/BRCA1/BRCC3/CCNA2/CDC20/CDK1/ESR1/FKBP8/FOXK2/IDE/IFIH1/INO80C/INO80E/MAT2B/MAVS/MDM2/OTUB1/OTUD7B/PSMA1/PSMA2/PSMA3/PSMA6/PSMA7/PSMB1/PSMB10/PSMB2/PSMB3/PSMB4/PSMB5/PSMB6/PSMB8/PSMB9/PSMC3/PSMD1/PSMD10/PSMD2/PSMD5/PSMD6/PSMD8/PSMD9/PSME1/PSME2/PTRH2/RCE1/RIGI/RIPK1/RIPK2/RNF123/SENP8/SMAD4/SMURF2/TAF10/TGFB1/TGFBR1/TNIP1/TNIP2/TOMM…
BLANCO_MELO_COVID19_SARS_COV_2_POS_PATIENT_LUNG_TISSUE_DN	Genes strongly down-regulated (og2(FC)<-3.58, padj<0.05) in post mortem lung tissue from COVID-19 patients vs uninfected biopsy.	62/4363	175/21728	1.52897e-06	1.40955e-05	7.44229e-06	62	ACTR1B/ADAM15/ADCY6/ASB1/ATG4B/BCOR/CFAP20/CHFR/DOCK6/DPH7/EDC3/EDC4/ENTPD6/ENTR1/EXOSC7/FBXW5/FHIP2B/GAK/GLT8D1/GMPPA/HARS2/HMCES/ILVBL/ITPA/LDB1/LRRC47/MADD/MCM7/METTL3/MICAL3/MLXIP/MYO1D/NCAPH2/NDST1/NEBL/NES/NFATC2/PHLDB1/PLXNA2/PYCR2/RASSF1/RNF31/RNMT/RRAD/RSAD1/SEPHS1/SFN/SGSM3/SH3PXD2B/SKIC2/SLC25A4/SLC9A1/SMTN/STARD10/TBCD/TCF25/TFIP11/TSR1/TTC7A/XAB2/ZSCAN18/ZSWIM8
BROWNE_HCMV_INFECTION_16HR_UP	Genes up-regulated in primary fibroblast cell culture after infection with HCMV (AD169 strain) at 16 h time point that were not up-regulated at the previous time point, 14 h.	75/4363	224/21728	1.60678e-06	1.47873e-05	7.80755e-06	75	ALKBH1/ANGEL2/ARFIP2/ARHGEF5/ATP7B/B3GALT5/BAK1/BPGM/CAMSAP1/CDC40/CREM/DDX10/DDX21/DFFB/DLG3/ENO2/EPHA2/ETFDH/EXPH5/FAM169A/FAM234B/FKBP5/GK/HLTF/HSPA12A/HSPA2/HSPA4L/IFI44/IL27RA/IREB2/KHDRBS3/LYN/MAOA/MAT2A/MPHOSPH8/NECAP1/NR2C2/NXT2/PDE4D/PGM3/PLS1/PLSCR1/POP7/POU2F1/PPFIA1/PPP1R2/PRKACA/PRPF19/PRPF4/PTPN21/REL/RFK/RGS3/RUNX3/SAP30/SEC23IP/SFMBT1/SIKE1/SLC16A1/SLC7A1/STARD3/STBD1/TESK2/TEX30/…
GU_PDEF_TARGETS_UP	Integrin, VEGF, Wnt and TGFbeta signaling pathway genes up-regulated in PC-3 cells (prostate cancer) after knockdown of PDEF [GeneID=25803] by RNAi.	32/4363	71/21728	1.66671e-06	1.52863e-05	8.07099e-06	32	CCN2/CDH11/CDH2/COL16A1/COL1A1/COL4A1/COL4A2/COL5A1/COL5A2/COL6A1/COL6A2/COL6A3/DOCK1/DOCK10/FN1/ITGA3/ITGA5/LAMB2/LAMC1/LAMC2/PIK3C3/PIK3CD/PLCB4/PLCG1/PTK2/SDC1/SERPINA1/SMAD4/TGFB1/TGFBI/TNC/VIM
REACTOME_ORC1_REMOVAL_FROM_CHROMATIN	Orc1 removal from chromatin	32/4363	71/21728	1.66671e-06	1.52863e-05	8.07099e-06	32	CCNA2/CDK2/CDT1/MCM2/MCM3/MCM4/MCM5/MCM7/PSMA1/PSMA2/PSMA3/PSMA6/PSMA7/PSMB1/PSMB10/PSMB2/PSMB3/PSMB4/PSMB5/PSMB6/PSMB8/PSMB9/PSMC3/PSMD1/PSMD10/PSMD2/PSMD5/PSMD6/PSMD8/PSMD9/PSME1/PSME2
LIM_MAMMARY_STEM_CELL_UP	Genes consistently up-regulated in mammary stem cells both in mouse and human species.	139/4363	480/21728	1.67635e-06	1.53484e-05	8.10376e-06	139	ADARB1/AEBP1/ALDH1L2/APOE/ATP2A2/BACH1/BCOR/CADM1/CALD1/CCN2/CDH3/CHST3/CNP/COL12A1/COL14A1/COL16A1/COL18A1/COL4A1/COL4A2/COL5A1/COL5A2/COL7A1/CRISPLD1/CSPG4/CTNNAL1/CXCL14/DIPK2A/DOCK10/DPYSL3/DST/EDARADD/EEPD1/EFNB1/EGFR/ELP5/ENPP2/EOGT/ERF/FABP5/FERMT2/FHL1/FOXP1/GJA1/GNB4/GOLIM4/GPSM1/GSN/GYPC/HDAC4/HSPG2/ICAM1/IGFBP2/IGFBP3/IGFBP4/IL6ST/IRX4/ITGA9/KLHL42/L3HYPDH/LAMA3/LAMB1/LAMB3/LAMC1/LARGE…
REACTOME_PI_METABOLISM	PI Metabolism	36/4363	84/21728	1.68823e-06	1.54307e-05	8.14722e-06	36	GDE1/GDPD1/INPP4A/INPP4B/INPP5J/INPP5K/INPPL1/MTM1/MTMR1/MTMR10/MTMR12/MTMR2/MTMR3/MTMR6/OCRL/PI4K2A/PI4K2B/PI4KB/PIK3C2A/PIK3C3/PIK3CB/PIK3CD/PIK3R1/PIK3R2/PIK3R4/PIP4K2C/PIP4P1/PITPNB/PLEKHA2/PLEKHA5/PLEKHA6/PTPN13/SACM1L/SYNJ1/SYNJ2/TNFAIP8L1
BURTON_ADIPOGENESIS_5	Up-regulated at 48-96 h during differentiation of 3T3-L1 cells (fibroblast) into adipocytes.	46/4363	118/21728	1.72311e-06	1.57227e-05	8.30139e-06	46	ACO2/ACSL1/BCL2L13/C3/CAVIN1/CBR3/CISD1/COQ9/DBI/ECHS1/ESRRA/FABP5/G6PD/GK/GPI/GRPEL1/LPIN1/MDH2/MRPS26/MYORG/NRIP1/PC/PDIA6/PEX11A/PEX14/PHB1/POR/PPA1/PRELID3B/PSMA1/PTGES2/RGCC/RMC1/RMDN3/RPP14/RREB1/SLC1A5/SLC5A6/SORBS1/TALDO1/TBL2/TIMM17A/TIMM23/TOB1/TYSND1/UQCRH
KIM_WT1_TARGETS_12HR_DN	Genes down-regulated in UB27 cells (osteosarcoma) at 12 hr after inducing the expression of a mutated form of WT1 [GeneID=7490].	73/4363	217/21728	1.80495e-06	1.64414e-05	8.68087e-06	73	ACOT2/ADK/ANP32A/APBB2/ARFRP1/ASB1/ATF1/CALD1/CCN1/CCN2/CD44/CDV3/CLCC1/CLN5/EGFR/EZR/FAM3C/FEN1/GLS/GRSF1/IGF2BP3/IGFBP7/IL18/LAMB1/LAMC2/MAN2A1/MANF/MAP4K5/MCL1/METTL13/MTAP/MYBBP1A/NAP1L1/NFKB1/NOLC1/NOP16/NSDHL/OGFR/PALM2AKAP2/PDF/PLEK2/PLOD2/PLSCR1/PMEPA1/PNN/POGK/POLR3E/PTPN7/PUS1/RBFA/RBM14/REXO2/RFTN1/RIOX2/RPS2/SEMA3C/SFSWAP/SMUG1/SMURF2/SOD2/SYNCRIP/SYNGR2/TCP11L1/THBS1/TMPO/TSR3/UCHL3/…
WUNDER_INFLAMMATORY_RESPONSE_AND_CHOLESTEROL_UP	Genes up-regulated in gastric mucosal tissue of mice on 2% cholesterol [PubChem=5997] diet and infected with H. pylori vs those infected with H. pylori while on 0% cholesterol diet.	30/4363	65/21728	1.89686e-06	1.72492e-05	9.10738e-06	30	ARG2/B2M/BST2/CASP1/CASP7/CD14/CD74/CMPK2/ERO1A/FLOT1/GBP2/GK/HLA-B/HLA-DRB1/HLA-E/IFI44/LYN/PDIA4/PSMB10/PSMB8/PSMB9/PSME2/SERPINA1/SLC16A1/SP110/STAT1/TAP2/TLR2/UBA7/UPP1
MOREAUX_MULTIPLE_MYELOMA_BY_TACI_DN	Down-regulated genes distinguishing in multiple myeloma (MM) samples with lower expression of TACI [GeneID=23495].	62/4363	176/21728	1.9024e-06	1.72702e-05	9.11847e-06	62	ACD/ACTL6A/ACTR6/BARD1/C1QBP/CCT2/CCT5/CDC23/CDK1/CEP152/CEP57/CMC1/COMMD4/DDX31/DENND4A/DKC1/DNAJB14/EOGT/FAM98B/FEM1B/FIBP/GEMIN5/GLT8D1/IARS1/ILF3/IREB2/KLF13/LAP3/MALSU1/MBD4/MCM2/MINDY3/MINPP1/MRPL43/MRPL50/MRPS12/NAA50/NADSYN1/NMT1/NNT/PAAF1/PAIP1/PDCD6/PPIP5K2/PSMA3/PSMD8/PTPMT1/RACGAP1/RIOX2/SKIC8/SLC16A1/SLC33A1/SSBP1/TAF2/TBCB/TEFM/TIMM50/TMA16/TMEM165/TMEM267/TYMS/YJU2
[truncated: 4,492 more rows]

## Sheet: GSEA.C2
ID	Description	setSize	enrichmentScore	NES	pvalue	p.adjust	qvalue	rank	leading_edge	core_enrichment
[truncated: 4,153 more rows]

[truncated: 4 more sheets: Enrich.C5, GSEA.C5, Enrich.H, GSEA.H]
