# Supplementary material for: Therapeutic synergies that overcome carboplatin resistance in triple-negative breast cancer
Source: J Exp Clin Cancer Res. 2026 Feb 3;45:83. doi: 10.1186/s13046-025-03636-9 (PMC13037280; doi:10.1186/s13046-025-03636-9)
Supplement: Supplementary file 9 — Supplementary Material 9. Supplemental File 3: Pathway enrichment results (Enrich and GSEA) for differentially expressed proteins in the BCM-2147 carboplatin-resistant versus carboplatin-sensitive comparison. Worksheets are organized by analysis type and gene-set collection (e.g., Enrich.KEGG, GSEA.C5). [file 13046_2025_3636_MOESM9_ESM.xlsx]

## Sheet: Enrich.KEGG
Term	Overlap	P.value	Adjusted.P.value	Odds.Ratio	Combined.Score	Genes
Fructose and mannose metabolism	14/33	1.05023e-06	0.000239546	6.77722	93.2986	AKR1B1/ALDOA/FPGT/GMPPA/HK2/KHK/MPI/PFKFB3/PFKM/PFKP/PMM2/SORD/TKFC/TPI1
Amino sugar and nucleotide sugar metabolism	17/48	1.57596e-06	0.000239546	5.04825	67.4478	CYB5R2/CYB5R4/FPGT/GALT/GFPT1/GMPPA/GNE/GNPNAT1/HK2/MPI/PGM1/PGM2/PGM3/PMM2/RENBP/UGDH/UGP2
Protein processing in endoplasmic reticulum	34/165	2.54756e-05	0.00218283	2.39681	25.353	ATF6/BAG2/CAPN1/CAPN2/CKAP4/CRYAB/DNAJB1/DNAJB11/EIF2AK2/ERO1A/ERO1B/FBXO2/FBXO6/HSP90B1/HSPA2/HSPA5/HSPA8/HSPH1/HYOU1/MAP2K7/NSFL1C/PDIA4/PRKCSH/RNF185/RRBP1/SEC23A/SEC24C/SEC31A/SIL1/STT3B/SVIP/UBXN6/UGGT2/WFS1
ECM-receptor interaction	21/82	3.29169e-05	0.00218283	3.17035	32.7229	AGRN/CD44/COL4A1/COL4A2/COL6A1/COL6A2/FN1/HMMR/HSPG2/ITGA6/ITGB4/ITGB6/ITGB8/LAMA3/LAMA5/LAMB1/LAMB3/LAMC1/LAMC2/SDC1/TNC
Valine, leucine and isoleucine degradation	15/48	3.59019e-05	0.00218283	4.17963	42.7774	AACS/ACAA1/ACAA2/ACADM/ACADS/ACSF3/ALDH2/ALDH6A1/BCAT1/DBT/HIBCH/HMGCS1/IVD/MCEE/OXCT1
Small cell lung cancer	22/93	7.9632e-05	0.00403469	2.85341	26.9307	AKT2/BIRC2/CDK2/CDK4/CDK6/CDKN1B/CHUK/COL4A1/COL4A2/DDB2/FN1/ITGA6/LAMA3/LAMA5/LAMB1/LAMB3/LAMC1/LAMC2/NFKB1/PIK3CD/SKP2/TRAF5
Galactose metabolism	11/31	0.000108809	0.00472542	5.05069	46.0922	AKR1B1/B4GALT2/G6PC3/GALT/HK2/MGAM2/PFKM/PFKP/PGM1/PGM2/UGP2
Glycolysis / Gluconeogenesis	17/68	0.00024698	0.00841816	3.06513	25.4596	ADPGK/AKR1A1/ALDH1A3/ALDH2/ALDOA/ENO1/ENO2/G6PC3/HK2/MINPP1/PCK2/PFKM/PFKP/PGM1/PGM2/PKM/TPI1
Focal adhesion	36/199	0.000249222	0.00841816	2.03804	16.91	ACTB/ACTN1/ACTN4/AKT2/BCAR1/BIRC2/BRAF/CAPN2/COL4A1/COL4A2/COL6A1/COL6A2/DOCK1/ERBB2/FLNA/FLNB/FN1/GSK3B/ITGA6/ITGB4/ITGB6/ITGB8/LAMA3/LAMA5/LAMB1/LAMB3/LAMC1/LAMC2/MYLK/PIK3CD/PXN/TLN2/TNC/VASP/VCL/ZYX
Lysosome	25/123	0.000355226	0.0107989	2.34924	18.6595	ACP2/AGA/AP1B1/AP1M1/AP1M2/AP3M2/ARSA/ATP6V0A4/CLN3/CLTA/CLTB/CTSA/CTSB/CTSZ/GALNS/IGF2R/LAMP1/MANBA/NAGA/NEU1/SCARB2/SLC11A2/SORT1/TCIRG1/TPP1
Central carbon metabolism in cancer	16/65	0.000449105	0.0124116	3.00138	23.1354	AKT2/ERBB2/GLS/HK2/MAP2K2/PFKM/PFKP/PIK3CD/PKM/SCO2/SIRT3/SIRT6/SLC16A3/SLC1A5/SLC2A1/SLC7A5
Arginine biosynthesis	8/21	0.000552144	0.0139876	5.64468	42.3447	ACY1/ARG2/ASS1/GLS/GLUD1/GLUD2/GOT1/GPT
Arginine and proline metabolism	13/49	0.000703299	0.0164464	3.31654	24.0772	ALDH2/ALDH4A1/ARG2/GAMT/GOT1/L3HYPDH/LAP3/MAOA/MAOB/OAT/P4HA1/PYCR1/PYCR3
Glutathione metabolism	14/56	0.000848968	0.0184347	3.06197	21.6527	ANPEP/CHAC2/GGT1/GPX4/GPX8/GSR/GSTK1/GSTM2/GSTM3/GSTT1/LAP3/MGST2/OPLAH/RRM2
Cell cycle	24/124	0.000960386	0.0194638	2.20879	15.347	ATM/ATR/BUB1B/CCNB1/CDC25C/CDC7/CDK1/CDK2/CDK4/CDK6/CDKN1B/CDKN2A/CDKN2C/GSK3B/MAD2L1/MCM2/ORC4/PCNA/SFN/SKP2/STAG2/YWHAB/YWHAH/YWHAZ
Other glycan degradation	7/18	0.0010704	0.0203376	5.83479	39.9084	AGA/ENGASE/FUCA2/GBA2/MAN2C1/MANBA/NEU1
Adherens junction	16/72	0.00147301	0.0248253	2.62518	17.1174	ACP1/ACTB/ACTN1/ACTN4/AFDN/CTNNA1/ERBB2/IQGAP1/LMO7/NECTIN1/NECTIN4/PTPN6/PTPRJ/SORBS1/VCL/WASF1
p53 signaling pathway	16/72	0.00147301	0.0248253	2.62518	17.1174	AIFM2/ATM/ATR/BID/CCNB1/CDK1/CDK2/CDK4/CDK6/CDKN2A/DDB2/RCHY1/RRM2/SERPINB5/SFN/STEAP3
Steroid biosynthesis	7/19	0.00155158	0.0248253	5.34826	34.5951	DHCR24/HSD17B7/MSMO1/NSDHL/SOAT1/SQLE/TM7SF2
Pentose phosphate pathway	9/30	0.00181353	0.0275657	3.93137	24.8167	ALDOA/PFKM/PFKP/PGLS/PGM1/PGM2/RBKS/RGN/TALDO1
Amoebiasis	19/96	0.0023812	0.0344708	2.26803	13.6993	ACTN1/ACTN4/ARG2/COL4A1/COL4A2/FN1/GNA11/HSPB1/LAMA3/LAMA5/LAMB1/LAMB3/LAMC1/LAMC2/NFKB1/PIK3CD/PLCB3/PRKACA/VCL
Other types of O-glycan biosynthesis	7/22	0.00403347	0.0533119	4.2779	23.5846	B4GALT2/B4GALT3/EOGT/OGT/POFUT1/POGLUT1/ST6GAL1
Terpenoid backbone biosynthesis	7/22	0.00403347	0.0533119	4.2779	23.5846	FDPS/GGPS1/HMGCS1/IDI1/MVD/PDSS1/ZMPSTE24
Epstein-Barr virus infection	32/201	0.0044999	0.0536101	1.74309	9.41911	AKT2/BID/CD44/CDK2/CDK4/CDK6/CDKN1B/CHUK/DDB2/EIF2AK2/HLA-DRB1/IRAK1/MAP2K4/MAP2K7/MAVS/NCOR2/NEDD4/NFKB1/NFKB2/OAS1/OAS2/PIK3CD/PLCG2/RELB/SAP30/SIN3A/SKP2/TAP1/TBK1/TRAF5/TYK2/VIM
Ferroptosis	10/40	0.00453683	0.0536101	3.05776	16.4982	ACSL1/CP/FTH1/GPX4/LPCAT3/PRNP/SLC11A2/SLC39A8/SLC3A2/STEAP3
Tight junction	28/170	0.00469749	0.0536101	1.81421	9.72546	ACTB/ACTN1/ACTN4/ACTR3/AFDN/ARHGEF2/CDK4/CGNL1/CLDN23/CLDN3/CLDN4/ERBB2/LLGL1/LLGL2/MAGI1/MAP2K7/MARVELD2/MYH10/MYH14/MYH9/NEDD4/PCNA/PRKACA/PRKCZ/RAPGEF6/SYNPO/TJP2/VASP
Riboflavin metabolism	4/8	0.00476143	0.0536101	9.15854	48.9726	ACP1/ACP2/BLVRB/RFK
Alanine, aspartate and glutamate metabolism	9/35	0.00570523	0.0619425	3.17446	16.4004	ALDH4A1/ALDH5A1/ASS1/GFPT1/GLS/GLUD1/GLUD2/GOT1/GPT
DNA replication	9/36	0.00695456	0.0704729	3.05672	15.1869	MCM2/PCNA/POLA1/POLA2/POLD4/PRIM1/PRIM2/RFC3/RNASEH2C
Starch and sucrose metabolism	9/36	0.00695456	0.0704729	3.05672	15.1869	G6PC3/GYG2/HK2/MGAM2/PGM1/PGM2/PGM2L1/PYGB/UGP2
D-Glutamine and D-glutamate metabolism	3/5	0.00821441	0.0805542	13.7324	65.9409	GLS/GLUD1/GLUD2
Salmonella infection	16/86	0.00930789	0.084595	2.09851	9.81451	ACTB/DYNC1I2/DYNC1LI2/DYNC2H1/FLNA/FLNB/IL18/KLC2/KLC3/MYH10/MYH14/MYH9/NFKB1/PFN2/PYCARD/WASF1
Hepatitis C	25/155	0.00945195	0.084595	1.76781	8.2407	AKT2/BID/BRAF/CDK2/CDK4/CDK6/CHUK/CLDN23/CLDN3/CLDN4/EIF2AK2/GSK3B/LDLR/MAP2K2/MAVS/MX1/NFKB1/OAS1/OAS2/PIK3CD/TBK1/TYK2/YWHAB/YWHAH/YWHAZ
Influenza A	27/171	0.00952271	0.084595	1.72404	8.02379	ACTB/AGFG1/AKT2/DNAJB1/EIF2AK2/FDPS/GSK3B/HLA-DRB1/HNRNPUL1/HSPA2/HSPA8/IL18/IVNS1ABP/MAP2K2/MAP2K4/MAP2K7/MAVS/MX1/NFKB1/OAS1/OAS2/PABPN1/PIK3CD/PLG/PYCARD/TBK1/TYK2
Mineral absorption	11/51	0.00973955	0.084595	2.52254	11.6833	ATOX1/ATP1B1/CYBRD1/FTH1/HMOX2/MT1G/MT1X/MT2A/SLC11A2/SLC30A1/SLC34A2
Human papillomavirus infection	46/330	0.0102945	0.0861583	1.49223	6.82865	AKT2/ATM/ATP6V0A4/ATP6V1B1/ATR/CDK2/CDK4/CDK6/CDKN1B/CHUK/COL4A1/COL4A2/COL6A1/COL6A2/EIF2AK2/FN1/FZD6/GSK3B/ITGA6/ITGB4/ITGB6/ITGB8/LAMA3/LAMA5/LAMB1/LAMB3/LAMC1/LAMC2/LLGL1/LLGL2/MAGI1/MAP2K2/MX1/NFKB1/NOTCH3/PIK3CD/PKM/PRKACA/PRKCZ/PXN/TBK1/TCIRG1/TNC/TUBG1/TYK2/UBE3A
One carbon pool by folate	6/20	0.0104864	0.0861583	3.9269	17.8976	ALDH1L2/MTHFD1/MTHFD1L/MTHFS/SHMT1/TYMS
Folate biosynthesis	7/26	0.0109692	0.0877537	3.37654	15.2372	AKR1B1/AKR1C3/CBR1/GGH/PCBD1/PCBD2/QDPR
Glycosaminoglycan biosynthesis	11/53	0.0129996	0.10133	2.40215	10.4322	B3GALT6/B4GALT2/B4GALT3/CHPF/CHPF2/CHST12/CHST14/CHSY1/CSGALNACT2/EXT2/EXTL2
Biosynthesis of unsaturated fatty acids	7/27	0.0135757	0.103176	3.20753	13.7907	ACAA1/ACOT7/ELOVL1/FADS2/HACD2/HSD17B12/SCD5
Glycine, serine and threonine metabolism	9/40	0.0141307	0.104774	2.66171	11.3373	ALAS1/GAMT/GRHPR/MAOA/MAOB/PSAT1/SDSL/SHMT1/SRR
Vitamin B6 metabolism	3/6	0.0152285	0.110226	9.15439	38.3073	PDXK/PNPO/PSAT1
Measles	22/138	0.0161954	0.114497	1.7421	7.18275	AKT2/BID/CDK2/CDK4/CDK6/CDKN1B/CHUK/EIF2AK2/GSK3B/HSPA2/HSPA8/IRAK1/MAVS/MX1/NFKB1/OAS1/OAS2/PIK3CD/RAB9A/RCHY1/TBK1/TYK2
Human immunodeficiency virus 1 infection	31/212	0.0168066	0.116118	1.57479	6.43457	AKT2/AP1B1/AP1M1/AP1M2/APOBEC3F/ATM/ATR/BID/BST2/CCNB1/CDC25C/CDK1/CGAS/CHUK/CUL4A/CUL4B/FBXW11/GNA11/IRAK1/MAP2K2/MAP2K7/NFKB1/PIK3CD/PLCG2/PPP3CA/PXN/SAMHD1/TAP1/TBK1/TRAF5/TRIM5
Arachidonic acid metabolism	12/63	0.0188882	0.125483	2.1581	8.56598	AKR1C3/CBR1/CBR3/CYP2J2/EPHX2/GGT1/GPX8/PLA2G4A/PLA2G4B/PTGES/PTGES2/PTGIS
Regulation of actin cytoskeleton	31/214	0.0189876	0.125483	1.55741	6.17351	ACTB/ACTN1/ACTN4/BCAR1/BRAF/DOCK1/ENAH/FN1/GNA12/GNA13/GSN/IQGAP1/IQGAP2/ITGA6/ITGB4/ITGB6/ITGB8/MAP2K2/MYH10/MYH14/MYH9/MYLK/PFN2/PIK3CD/PXN/RRAS/SLC9A1/SPATA13/SSH3/VCL/WASF1
Phenylalanine metabolism	5/17	0.0208924	0.133109	3.8163	14.7629	ALDH1A3/GOT1/MAOA/MAOB/MIF
Proximal tubule bicarbonate reclamation	6/23	0.0211556	0.133109	3.23338	12.4674	ATP1B1/CA2/GLS/GLUD1/GLUD2/PCK2
Pyrimidine metabolism	11/57	0.0219151	0.133109	2.19278	8.37769	CDA/CMPK1/DPYD/NME3/NME4/NUDT2/PNP/RRM2/TYMP/TYMS/UPP1
N-Glycan biosynthesis	10/50	0.0223307	0.133109	2.29205	8.71389	ALG3/B4GALT2/B4GALT3/MAN2A1/MAN2A2/MGAT4A/MGAT5/SRD5A3/ST6GAL1/STT3B
Vibrio cholerae infection	10/50	0.0223307	0.133109	2.29205	8.71389	ACTB/ATP6V0A4/ATP6V1B1/ERO1A/PDIA4/PLCG2/PRKACA/SLC12A2/TCIRG1/TJP2
Apoptosis	22/143	0.0235949	0.135146	1.66965	6.25572	ACTB/AKT2/ATM/BID/BIRC2/BIRC6/CAPN1/CAPN2/CHUK/CTSB/CTSZ/DIABLO/HTRA2/LMNA/LMNB1/LMNB2/MAP2K2/MCL1/NFKB1/PARP4/PIK3CD/SPTAN1
Citrate cycle (TCA cycle)	7/30	0.0240062	0.135146	2.78869	10.4003	ACO2/IDH3A/PC/PCK2/SDHA/SDHB/SDHC
Glyoxylate and dicarboxylate metabolism	7/30	0.0240062	0.135146	2.78869	10.4003	ACO2/CAT/GRHPR/HYI/MCEE/PGP/SHMT1
Fatty acid degradation	9/44	0.0256871	0.14198	2.35699	8.63074	ACAA1/ACAA2/ACADM/ACADS/ACADVL/ACSL1/ALDH2/ECI1/GCDH
Non-small cell lung cancer	12/66	0.0265368	0.143745	2.03787	7.39588	AKT2/BRAF/CDK4/CDK6/CDKN2A/DDB2/EML4/ERBB2/MAP2K2/PIK3CD/PLCG2/STK4
VEGF signaling pathway	11/59	0.0277611	0.143745	2.10118	7.53089	AKT2/HSPB1/MAP2K2/MAPKAPK3/PIK3CD/PLA2G4A/PLA2G4B/PLCG2/PPP3CA/PXN/SPHK1
Inositol phosphate metabolism	13/74	0.0278973	0.143745	1.95459	6.9959	ALDH6A1/ITPK1/MINPP1/MTM1/MTMR1/PIK3C2A/PIK3C3/PIK3CD/PLCB3/PLCD1/PLCG2/SYNJ2/TPI1
Toxoplasmosis	18/113	0.0278978	0.143745	1.73891	6.22392	AKT2/BIRC2/CHUK/HLA-DRB1/HSPA2/HSPA8/IRAK1/ITGA6/LAMA3/LAMA5/LAMB1/LAMB3/LAMC1/LAMC2/LDLR/NFKB1/PPIF/TYK2
Pantothenate and CoA biosynthesis	5/19	0.0332921	0.16868	3.27075	11.1285	BCAT1/DPYD/PANK4/PPCDC/PPCS
Pyruvate metabolism	8/39	0.0339111	0.169	2.36476	8.00237	ACYP1/ALDH2/GLO1/GRHPR/ME1/PC/PCK2/PKM
Drug metabolism	17/108	0.0353528	0.173343	1.714	5.72883	ALDH1A3/CDA/CES2/CMPK1/DPYD/GSTK1/GSTM2/GSTM3/GSTT1/MAOA/MAOB/MGST2/NME3/NME4/RRM2/TYMP/UPP1
Hedgehog signaling pathway	9/47	0.0378911	0.179983	2.17055	7.1043	ARRB1/CSNK1E/CUL3/FBXW11/GRK2/GSK3B/KIF3A/KIF7/PRKACA
Sphingolipid metabolism	9/47	0.0378911	0.179983	2.17055	7.1043	ARSA/CERS2/DEGS1/GBA2/NEU1/PLPP2/SPHK1/SPTLC1/SPTLC2
Cellular senescence	23/160	0.042057	0.196697	1.5411	4.88332	AKT2/ATM/ATR/CAPN1/CAPN2/CCNB1/CDK1/CDK2/CDK4/CDK6/CDKN2A/FBXW11/MAP2K2/MCU/NFKB1/PIK3CD/PPID/PPP3CA/RAD1/RRAS/SQSTM1/TRPV4/ZFP36L2
Fatty acid elongation	6/27	0.0442725	0.203005	2.61692	8.15795	ACAA2/ACOT7/ELOVL1/HACD2/HSD17B12/THEM4
NOD-like receptor signaling pathway	25/178	0.0447413	0.203005	1.50013	4.66069	BIRC2/CAMP/CHUK/CTSB/GBP1/GBP2/GBP3/IL18/MAVS/MCU/MFN2/NFKB1/OAS1/OAS2/PLCB3/PYCARD/PYDC1/RBCK1/SUGT1/TBK1/TP53BP1/TRAF5/TRIP6/TXNIP/TYK2
Glycerophospholipid metabolism	15/97	0.052549	0.233203	1.67747	4.94184	CHKA/CHKB/DGKA/GPAT3/LPCAT1/LPCAT3/LPIN3/LYPLA2/PCYT1A/PCYT2/PLA2G4A/PLA2G4B/PLD1/PLPP2/PTDSS2
MAPK signaling pathway	38/295	0.0529309	0.233203	1.35864	3.99274	AKT2/ARRB1/BRAF/CHUK/DUSP9/EPHA2/ERBB2/ERBB3/FLNA/FLNB/GNA12/HSPA2/HSPA8/HSPB1/IRAK1/KITLG/MAP2K2/MAP2K4/MAP2K7/MAP3K4/MAP4K3/MAPKAPK3/MAPT/NFKB1/NFKB2/PLA2G4A/PLA2G4B/PPM1A/PPM1B/PPP3CA/PRKACA/RASA1/RASA2/RELB/RRAS/STK3/STK4/TAOK3
Fluid shear stress and atherosclerosis	20/139	0.0546163	0.237191	1.54197	4.48314	ACTB/AKT2/ARHGEF2/ASS1/CHUK/GPC1/GSTM2/GSTM3/GSTT1/HSP90B1/MAP2K4/MAP2K7/MGST2/NFKB1/PIAS4/PIK3CD/PRKCZ/SDC1/SQSTM1/TRPV4
Bacterial invasion of epithelial cells	12/74	0.0574965	0.242763	1.77413	5.06696	ACTB/BCAR1/CLTA/CLTB/CTNNA1/DOCK1/ELMO3/FN1/PIK3CD/PXN/VCL/WASF1
PPAR signaling pathway	12/74	0.0574965	0.242763	1.77413	5.06696	ACAA1/ACADM/ACSL1/CYP27A1/DBI/FADS2/ME1/PCK2/PLIN2/SCD5/SLC27A1/SORBS1
Tyrosine metabolism	7/36	0.0588805	0.245201	2.21099	6.26205	ALDH1A3/COMT/FAH/GOT1/MAOA/MAOB/MIF
Viral carcinogenesis	27/201	0.0606719	0.249247	1.4244	3.99155	ACTN1/ACTN4/CDK1/CDK2/CDK4/CDK6/CDKN1B/CDKN2A/EIF2AK2/GSN/GTF2E2/HDAC7/HDAC8/NFKB1/NFKB2/PIK3CD/PKM/POLB/PRKACA/PXN/RASA2/SKP2/TRAF5/UBE3A/YWHAB/YWHAH/YWHAZ
Peroxisome	13/83	0.0623574	0.250931	1.70243	4.72402	ABCD1/ACAA1/ACOT8/ACSL1/CAT/ECH1/EPHX2/FAR1/GSTK1/PEX10/PEX2/PHYH/PRDX1
Thyroid hormone signaling pathway	17/116	0.0627328	0.250931	1.57479	4.36039	ACTB/AKT2/ATP1B1/GSK3B/MAP2K2/MED12/MED13/NOTCH3/PFKP/PIK3CD/PLCB3/PLCD1/PLCG2/PRKACA/SIN3A/SLC2A1/SLC9A1
Steroid hormone biosynthesis	10/60	0.0674612	0.264155	1.83262	4.94111	AKR1C2/AKR1C3/COMT/DHRS11/HSD17B12/HSD17B7/HSD17B8/SRD5A1/SRD5A3/SULT2B1
Chronic myeloid leukemia	12/76	0.0679509	0.264155	1.71849	4.62098	AKT2/BRAF/CDK4/CDK6/CDKN1B/CDKN2A/CHUK/CTBP1/DDB2/MAP2K2/NFKB1/PIK3CD
Nicotinate and nicotinamide metabolism	6/30	0.0691289	0.264155	2.28942	6.11683	NADK2/NAPRT/NMNAT3/NNT/PNP/QPRT
Histidine metabolism	5/23	0.0695144	0.264155	2.54335	6.78115	ALDH1A3/ALDH2/HNMT/MAOA/MAOB
Basal transcription factors	8/45	0.0706786	0.265263	1.98062	5.24789	GTF2E2/GTF2F2/GTF2I/GTF2IRD1/TAF10/TAF2/TAF5L/TAF6L
Antigen processing and presentation	12/77	0.0736132	0.27065	1.69196	4.41421	CD74/CTSB/HLA-DRB1/HSPA2/HSPA5/HSPA8/IFI30/PSME1/RFX5/RFXANK/RFXAP/TAP1
Glycerolipid metabolism	10/61	0.0738945	0.27065	1.79659	4.68032	AKR1A1/AKR1B1/ALDH2/DGAT2/DGKA/GPAT3/LPIN3/PLPP2/PNPLA2/TKFC
Sphingolipid signaling pathway	17/119	0.0759727	0.273019	1.52822	3.9388	ABCC1/AKT2/BID/CERS2/DEGS1/GNA12/GNA13/MAP2K2/NFKB1/NSMAF/PIK3CD/PLCB3/PLD1/PRKCZ/SPHK1/SPTLC1/SPTLC2
Necroptosis	22/162	0.0763376	0.273019	1.44152	3.70845	BID/BIRC2/CAPN1/CAPN2/CHMP4C/EIF2AK2/FTH1/GLUD1/GLUD2/MLKL/PARP4/PLA2G4A/PLA2G4B/PPIA/PPID/PYCARD/PYGB/RBCK1/SQSTM1/STAT6/TRAF5/TYK2
beta-Alanine metabolism	6/31	0.0788922	0.276763	2.19772	5.58149	ACADM/ALDH1A3/ALDH2/ALDH6A1/DPYD/HIBCH
Nitrogen metabolism	4/17	0.0792051	0.276763	2.8166	7.1421	CA2/CA5B/GLUD1/GLUD2
Ubiquitin mediated proteolysis	19/137	0.0802642	0.277276	1.47661	3.72464	BIRC2/BIRC6/CUL3/CUL4A/CUL4B/CUL7/DDB2/FBXO2/FBXO4/FBXW11/ITCH/NEDD4/PIAS4/RCHY1/SKP2/UBA1/UBA7/UBE3A/UBE4A
Nucleotide excision repair	8/47	0.086848	0.296649	1.87884	4.59114	CUL4A/CUL4B/DDB2/PCNA/POLD4/RFC3/XPA/XPC
Cytosolic DNA-sensing pathway	10/63	0.0878751	0.296823	1.7286	4.20367	CGAS/CHUK/IL18/MAVS/NFKB1/POLR1C/POLR3K/PYCARD/TBK1/TREX1
Propanoate metabolism	6/32	0.089387	0.298612	2.11308	5.10261	ACADM/ALDH6A1/DBT/ECHDC1/HIBCH/MCEE
Arrhythmogenic right ventricular cardiomyopathy (ARVC)	11/72	0.0941217	0.311011	1.65219	3.90441	ACTB/CTNNA1/DMD/DSC2/EMD/ITGA6/ITGB4/ITGB6/ITGB8/LMNA/PKP2
Shigellosis	10/65	0.103343	0.337809	1.66555	3.78031	ACTB/CD44/CHUK/DOCK1/ELMO3/FBXW11/NFKB1/PFN2/VCL/WASF1
Insulin resistance	15/108	0.109555	0.352626	1.47815	3.26867	AKT2/G6PC3/GFPT1/GSK3B/NFKB1/OGA/OGT/PCK2/PIK3CD/PRKCZ/PTPA/PYGB/SLC27A1/SLC27A3/SLC2A1
Phosphonate and phosphinate metabolism	2/6	0.111495	0.352626	4.57462	10.0357	PCYT1A/PCYT2
Pentose and glucuronate interconversions	6/34	0.112515	0.352626	1.96192	4.28615	AKR1A1/AKR1B1/DCXR/SORD/UGDH/UGP2
SNARE interactions in vesicular transport	6/34	0.112515	0.352626	1.96192	4.28615	BET1L/BNIP1/STX17/STX6/VAMP8/VTI1A
Cholesterol metabolism	8/50	0.114793	0.356094	1.74435	3.77586	APOE/CYP27A1/LDLR/LRP1/NCEH1/SOAT1/SORT1/TSPO
Pancreatic cancer	11/75	0.117154	0.359744	1.57448	3.37612	AKT2/BRAF/CDK4/CDK6/CDKN2A/CHUK/DDB2/ERBB2/NFKB1/PIK3CD/PLD1
Collecting duct acid secretion	5/27	0.120913	0.367576	2.08046	4.39536	ATP6V0A4/ATP6V1B1/CA2/SLC12A7/TCIRG1
Butanoate metabolism	5/28	0.135933	0.409145	1.9899	3.97103	AACS/ACADS/ALDH5A1/HMGCS1/OXCT1
Carbohydrate digestion and absorption	7/44	0.137879	0.410934	1.73216	3.43207	AKT2/ATP1B1/G6PC3/HK2/MGAM2/PIK3CD/SLC37A4
FoxO signaling pathway	17/132	0.153501	0.453052	1.35448	2.53836	AKT2/ATM/BRAF/CAT/CCNB1/CDK2/CDKN1B/CHUK/CSNK1E/G6PC3/HOMER2/MAP2K2/PCK2/PIK3CD/SGK3/SKP2/STK4
PI3K-Akt signaling pathway	41/354	0.156955	0.458616	1.20171	2.22532	AKT2/CDK2/CDK4/CDK6/CDKN1B/CHUK/COL4A1/COL4A2/COL6A1/COL6A2/EPHA2/ERBB2/ERBB3/FN1/G6PC3/GSK3B/HSP90B1/ITGA6/ITGB4/ITGB6/ITGB8/KITLG/LAMA3/LAMA5/LAMB1/LAMB3/LAMC1/LAMC2/MAGI1/MAP2K2/MCL1/NFKB1/PCK2/PIK3CD/PRLR/SGK3/THEM4/TNC/YWHAB/YWHAH/YWHAZ
B cell receptor signaling pathway	10/71	0.158404	0.458616	1.50123	2.76618	AKT2/BCL10/CHUK/GSK3B/MAP2K2/NFKB1/PIK3CD/PLCG2/PPP3CA/PTPN6
Legionellosis	8/55	0.170639	0.489379	1.55835	2.75548	BCL2L13/HBS1L/HSPA2/HSPA8/IL18/NFKB1/NFKB2/PYCARD
Choline metabolism in cancer	13/99	0.175145	0.497607	1.38446	2.41193	AKT2/CHKA/CHKB/DGKA/MAP2K2/PCYT1A/PIK3CD/PLA2G4A/PLA2G4B/PLD1/PLPP2/SLC44A2/WASF1
Hepatitis B	20/163	0.18093	0.500324	1.28145	2.19083	AKT2/BID/BRAF/CDK2/CHUK/DDB2/HSPG2/IRAK1/MAP2K2/MAP2K4/MAP2K7/MAVS/NFKB1/PCNA/PIK3CD/STAT6/TBK1/TYK2/YWHAB/YWHAZ
Fc gamma R-mediated phagocytosis	12/91	0.183453	0.500324	1.39104	2.35891	AKT2/GSN/MARCKS/PIK3CD/PLA2G4A/PLA2G4B/PLCG2/PLD1/PLPP2/SPHK1/VASP/WASF1
HIF-1 signaling pathway	13/100	0.184355	0.500324	1.36847	2.31394	AKT2/ALDOA/CDKN1B/ENO1/ENO2/ERBB2/HK2/MAP2K2/NFKB1/PFKFB3/PIK3CD/PLCG2/SLC2A1
Human T-cell leukemia virus 1 infection	26/219	0.184776	0.500324	1.23466	2.08486	AKT2/ATM/ATR/BUB1B/CDK2/CDK4/CDKN2A/CDKN2C/CHUK/FDPS/HLA-DRB1/MAD2L1/MAP2K2/MAP2K4/MMP7/NFKB1/NFKB2/PIK3CD/POLB/PPP3CA/PRKACA/RELB/SLC2A1/TLN2/TRRAP/TSPO
Mannose type O-glycan biosynthesis	4/23	0.185976	0.500324	1.92651	3.24066	B4GALT2/B4GALT3/B4GAT1/POMK
Protein export	4/23	0.185976	0.500324	1.92651	3.24066	HSPA5/SEC11C/SRPRA/SRPRB
Proteoglycans in cancer	24/201	0.188494	0.502651	1.24254	2.07342	ACTB/AKT2/ANK3/BRAF/CD44/ERBB2/ERBB3/FLNA/FLNB/FN1/FZD6/GPC1/HSPG2/IQGAP1/MAP2K2/PDCD4/PIK3CD/PLCG2/PRKACA/PTPN6/PXN/RRAS/SDC1/SLC9A1
Metabolism of xenobiotics by cytochrome P450	10/74	0.190439	0.503422	1.43062	2.37257	AKR7A2/AKR7A3/ALDH1A3/CBR1/CBR3/GSTK1/GSTM2/GSTM3/GSTT1/MGST2
RNA transport	20/165	0.195515	0.512384	1.26364	2.06241	AAAS/CLNS1A/DDX20/EIF2B4/EIF3B/EIF4G1/FXR2/GEMIN2/GEMIN4/GEMIN6/GEMIN8/NCBP1/NCBP2/NDC1/NUP214/PAIP1/POP1/RPP25/SMN1/TGS1
Purine metabolism	16/129	0.201208	0.51967	1.29685	2.07939	ADK/APRT/ENTPD2/NME3/NME4/NTPCR/NUDT16/NUDT2/PDE5A/PFAS/PGM1/PGM2/PKM/PNP/PRUNE1/RRM2
Glioma	10/75	0.201714	0.51967	1.40853	2.25492	AKT2/BRAF/CAMK1D/CDK4/CDK6/CDKN2A/DDB2/MAP2K2/PIK3CD/PLCG2
Ovarian steroidogenesis	7/49	0.204497	0.522413	1.52553	2.42132	AKR1C3/CYP2J2/HSD17B7/LDLR/PLA2G4A/PLA2G4B/PRKACA
Endometrial cancer	8/58	0.20904	0.52859	1.4646	2.29244	AKT2/BRAF/CTNNA1/DDB2/ERBB2/GSK3B/MAP2K2/PIK3CD
Leukocyte transendothelial migration	14/112	0.212421	0.52859	1.30819	2.02662	ACTB/ACTN1/ACTN4/AFDN/BCAR1/CLDN23/CLDN3/CLDN4/CTNNA1/PIK3CD/PLCG2/PXN/VASP/VCL
Bladder cancer	6/41	0.213188	0.52859	1.56893	2.42491	BRAF/CDK4/CDKN2A/ERBB2/MAP2K2/TYMP
ErbB signaling pathway	11/85	0.21387	0.52859	1.36096	2.09912	AKT2/BRAF/CDKN1B/ERBB2/ERBB3/GSK3B/MAP2K2/MAP2K4/MAP2K7/PIK3CD/PLCG2
C-type lectin receptor signaling pathway	13/104	0.223373	0.541077	1.30803	1.96062	AKT2/BCL10/BCL3/CHUK/LSP1/NFKB1/NFKB2/PIK3CD/PLCG2/PPP3CA/PYCARD/RELB/RRAS
Endocytosis	28/244	0.224701	0.541077	1.18774	1.77328	ACAP3/AGAP3/ARFGAP2/ARFGAP3/ARRB1/CAPZA2/CHMP4C/CLTA/CLTB/EPN1/EPS15/GRK2/HSPA2/HSPA8/IGF2R/IST1/ITCH/LDLR/MVB12B/NEDD4/PLD1/PRKCZ/RAB31/RBSN/SH3GL1/SPART/VPS26B/WASHC3
Glycosylphosphatidylinositol (GPI)-anchor biosynthesis	4/25	0.228607	0.541077	1.74284	2.572	PIGA/PIGM/PIGN/PIGX
alpha-Linolenic acid metabolism	4/25	0.228607	0.541077	1.74284	2.572	ACAA1/FADS2/PLA2G4A/PLA2G4B
Porphyrin and chlorophyll metabolism	6/42	0.229602	0.541077	1.52526	2.24429	ALAD/ALAS1/BLVRB/CP/FXN/HMOX2
Tryptophan metabolism	6/42	0.229602	0.541077	1.52526	2.24429	ALDH2/CAT/GCDH/HAAO/MAOA/MAOB
Primary bile acid biosynthesis	3/17	0.23164	0.541682	1.96046	2.86731	ACOT8/CYP27A1/HSD3B7
Long-term depression	8/60	0.236339	0.54845	1.40812	2.03119	BRAF/GNA11/GNA12/GNA13/MAP2K2/PLA2G4A/PLA2G4B/PLCB3
Platelet activation	15/124	0.239369	0.549148	1.26005	1.80156	ACTB/AKT2/GNA13/MYLK/PIK3CD/PLA2G4A/PLA2G4B/PLCB3/PLCG2/PRKACA/PRKCZ/STIM1/TLN2/VAMP8/VASP
mTOR signaling pathway	18/152	0.240252	0.549148	1.23013	1.75425	AKT2/ATP6V1B1/BRAF/CHUK/CLIP1/DEPTOR/FZD6/GSK3B/LAMTOR1/LAMTOR2/LAMTOR5/MAP2K2/MAPKAP1/PIK3CD/RICTOR/SKP2/SLC3A2/SLC7A5
Synthesis and degradation of ketone bodies	2/10	0.25847	0.584474	2.2868	3.09399	HMGCS1/OXCT1
Prion diseases	5/35	0.259553	0.584474	1.525	2.05691	HSPA5/LAMC1/MAP2K2/PRKACA/PRNP
Vasopressin-regulated water reabsorption	6/44	0.263533	0.589075	1.44483	1.92678	ARHGDIB/DYNC1I2/DYNC1LI2/DYNC2H1/DYNC2LI1/PRKACA
Phosphatidylinositol signaling system	12/99	0.268659	0.596148	1.26256	1.6594	DGKA/ITPK1/MTM1/MTMR1/PIK3C2A/PIK3C3/PIK3CD/PLCB3/PLCD1/PLCG2/PPIP5K2/SYNJ2
Insulin signaling pathway	16/137	0.274857	0.605481	1.21057	1.56345	AKT2/BRAF/FASN/FLOT1/G6PC3/GSK3B/HK2/MAP2K2/PCK2/PIK3CD/PRKACA/PRKAR1A/PRKAR2B/PRKCZ/PYGB/SORBS1
AGE-RAGE signaling pathway in diabetic complications	12/100	0.280155	0.610085	1.24814	1.58815	AKT2/CDK4/CDKN1B/COL4A1/COL4A2/FN1/NFKB1/PIK3CD/PLCB3/PLCD1/PLCG2/PRKCZ
Glycosphingolipid biosynthesis	6/45	0.28096	0.610085	1.4077	1.78713	B3GNT3/B4GALT2/B4GALT3/NAGA/ST3GAL4/ST6GALNAC4
Hepatocellular carcinoma	19/168	0.298644	0.643886	1.16737	1.41077	ACTB/AKT2/BRAF/CDK4/CDK6/CDKN2A/DDB2/FZD6/GSK3B/GSTM2/GSTM3/GSTT1/MAP2K2/MGST2/PIK3CD/PLCG2/SMARCA2/SMARCC2/TXNRD1
Tuberculosis	20/179	0.311437	0.666738	1.15147	1.34326	AKT2/ATP6V0A4/BCL10/BID/CAMP/CD74/HLA-DRB1/IL18/IRAK1/LAMP1/LSP1/MRC2/NFKB1/PIK3C3/PPP3CA/RFX5/RFXANK/RFXAP/SPHK1/TCIRG1
Cysteine and methionine metabolism	6/47	0.31651	0.668187	1.33888	1.54025	BCAT1/DNMT1/DNMT3B/GOT1/SDSL/TST
Ether lipid metabolism	6/47	0.31651	0.668187	1.33888	1.54025	GDPD3/LPCAT1/PLA2G4A/PLA2G4B/PLD1/PLPP2
Alzheimer disease	19/171	0.326366	0.684243	1.14414	1.28113	APOE/ATF6/BID/CAPN1/CAPN2/COX5A/COX6B1/COX7A2/COX7B/GSK3B/LRP1/MAPT/NDUFA4/PLCB3/PPP3CA/RTN4/SDHA/SDHB/SDHC
NF-kappa B signaling pathway	11/95	0.333836	0.695111	1.19827	1.31463	ATM/BCL10/BIRC2/CHUK/IRAK1/NFKB1/NFKB2/PIAS4/PLCG2/RELB/TRAF5
Epithelial cell signaling in Helicobacter pylori infection	8/68	0.35482	0.72882	1.21982	1.26391	ATP6V0A4/ATP6V1B1/CHUK/CSK/MAP2K4/NFKB1/PLCG2/TCIRG1
Fc epsilon RI signaling pathway	8/68	0.35482	0.72882	1.21982	1.26391	AKT2/MAP2K2/MAP2K4/MAP2K7/PIK3CD/PLA2G4A/PLA2G4B/PLCG2
Prostate cancer	11/97	0.35945	0.733374	1.17027	1.1974	AKT2/BRAF/CDK2/CDKN1B/CHUK/ERBB2/GSK3B/HSP90B1/MAP2K2/NFKB1/PIK3CD
RNA polymerase	4/31	0.365916	0.741589	1.35509	1.36234	POLR1A/POLR1B/POLR1C/POLR3K
Osteoclast differentiation	14/127	0.371496	0.743625	1.13358	1.1225	AKT2/CHUK/FHL2/FOSL2/MAP2K7/NFKB1/NFKB2/PIK3CD/PLCG2/PPP3CA/RELB/SIRPA/SQSTM1/TYK2
Fatty acid biosynthesis	2/13	0.371813	0.743625	1.66285	1.64517	ACSL1/FASN
RNA degradation	9/79	0.376302	0.747684	1.1762	1.14958	DDX6/EDC4/ENO1/ENO2/LSM7/NUDT16/PFKM/PFKP/ZCCHC7
Prolactin signaling pathway	8/70	0.385719	0.761418	1.18034	1.12445	AKT2/ELF5/GALT/GSK3B/MAP2K2/NFKB1/PIK3CD/PRLR
Mismatch repair	3/23	0.399013	0.777564	1.37186	1.26041	PCNA/POLD4/RFC3
Renin-angiotensin system	3/23	0.399013	0.777564	1.37186	1.26041	ANPEP/CTSA/THOP1
Neomycin, kanamycin and gentamicin biosynthesis	1/5	0.404935	0.77846	2.28615	2.06674	HK2
Phenylalanine, tyrosine and tryptophan biosynthesis	1/5	0.404935	0.77846	2.28615	2.06674	GOT1
mRNA surveillance pathway	10/91	0.408629	0.77846	1.1293	1.01066	CSTF2T/GSPT2/HBS1L/MSI1/NCBP1/NCBP2/PABPN1/PAPOLA/SMG5/WDR82
T cell receptor signaling pathway	11/101	0.411344	0.77846	1.11801	0.99316	AKT2/BCL10/CDK4/CHUK/GSK3B/MAP2K2/MAP2K7/NFKB1/PIK3CD/PPP3CA/PTPN6
Base excision repair	4/33	0.412276	0.77846	1.26149	1.11776	PARP4/PCNA/POLB/POLD4
Melanoma	8/72	0.416717	0.781988	1.14333	1.00081	AKT2/BRAF/CDK4/CDK6/CDKN2A/DDB2/MAP2K2/PIK3CD
Chemical carcinogenesis	9/82	0.419847	0.783028	1.12768	0.978671	AKR1C2/ALDH1A3/CBR1/GSTK1/GSTM2/GSTM3/GSTT1/MGST2/SULT1A3
Vitamin digestion and absorption	3/24	0.426447	0.790488	1.30646	1.11346	ABCC1/BTD/SLC19A1
GnRH signaling pathway	10/93	0.436047	0.803384	1.10196	0.914633	GNA11/MAP2K2/MAP2K4/MAP2K7/MAP3K4/PLA2G4A/PLA2G4B/PLCB3/PLD1/PRKACA
Thiamine metabolism	2/15	0.443511	0.812213	1.40687	1.14383	ACP1/NTPCR
Thyroid hormone synthesis	8/74	0.447626	0.814839	1.10856	0.891059	ATP1B1/GPX8/GSR/HSP90B1/HSPA5/PDIA4/PLCB3/PRKACA
Human cytomegalovirus infection	23/225	0.460096	0.818511	1.0414	0.808461	AKAP13/AKT2/BCAR1/BID/CDK4/CDK6/CDKN2A/CGAS/CHUK/GNA11/GNA12/GNA13/GSK3B/MAP2K2/NFKB1/PIK3CD/PLCB3/PPP3CA/PRKACA/PXN/TAP1/TBK1/TRAF5
ABC transporters	5/45	0.460259	0.818511	1.14311	0.887015	ABCB6/ABCC1/ABCC5/ABCD1/TAP1
Cushing syndrome	16/155	0.462399	0.818511	1.05274	0.812009	AHR/BRAF/CDK2/CDK4/CDK6/CDKN1B/CDKN2A/CDKN2C/FZD6/GNA11/GSK3B/LDLR/MAP2K2/NCEH1/PLCB3/PRKACA
Mitophagy	7/65	0.462497	0.818511	1.10371	0.851088	BCL2L13/FUNDC1/MFN2/RHOT2/RRAS/SQSTM1/TBK1
Oocyte meiosis	13/125	0.463105	0.818511	1.06153	0.817166	CCNB1/CDC25C/CDK1/CDK2/CPEB4/FBXW11/MAD2L1/PPP3CA/PRKACA/SLK/YWHAB/YWHAH/YWHAZ
Phospholipase D signaling pathway	15/148	0.495551	0.870795	1.03129	0.724053	AKT2/DGKA/GNA12/GNA13/KITLG/MAP2K2/PIK3CD/PLA2G4A/PLA2G4B/PLCB3/PLCG2/PLD1/PLPP2/RRAS/SPHK1
Autophagy	13/128	0.498486	0.870919	1.03366	0.719615	AKT2/ATG2B/ATG4A/CTSB/DEPTOR/LAMP1/MAP2K2/PIK3C3/PIK3CD/PRKACA/RRAS/STX17/VAMP8
Primary immunodeficiency	4/37	0.502184	0.871022	1.10834	0.763412	RFX5/RFXANK/RFXAP/TAP1
Ascorbate and aldarate metabolism	3/27	0.505673	0.871022	1.14297	0.779349	ALDH2/RGN/UGDH
Neurotrophin signaling pathway	12/119	0.512281	0.871022	1.02542	0.685888	AKT2/ARHGDIB/BRAF/GSK3B/IRAK1/MAGED1/MAP2K2/MAP2K7/NFKB1/PIK3CD/PLCG2/SORT1
Hippo signaling pathway	16/160	0.515233	0.871022	1.01591	0.673683	ACTB/BIRC2/CSNK1E/CTNNA1/FBXW11/FZD6/GSK3B/LLGL1/LLGL2/PRKCZ/STK3/TEAD3/YAP1/YWHAB/YWHAH/YWHAZ
Progesterone-mediated oocyte maturation	10/99	0.517173	0.871022	1.02733	0.677398	AKT2/BRAF/CCNB1/CDC25C/CDK1/CDK2/CPEB4/MAD2L1/PIK3CD/PRKACA
Endocrine and other factor-regulated calcium reabsorption	5/48	0.518602	0.871022	1.06318	0.698105	ATP1B1/CLTA/CLTB/PLCB3/PRKACA
Notch signaling pathway	5/48	0.518602	0.871022	1.06318	0.698105	CTBP1/DTX2/DTX3L/NCOR2/NOTCH3
Adipocytokine signaling pathway	7/69	0.527198	0.87579	1.03227	0.66084	ACSL1/AKT2/CHUK/G6PC3/NFKB1/PCK2/SLC2A1
TNF signaling pathway	11/110	0.527203	0.87579	1.01586	0.650327	AKT2/BCL3/BIRC2/CHUK/ITCH/MAP2K4/MAP2K7/MLKL/NFKB1/PIK3CD/TRAF5
Pathways in cancer	52/530	0.537185	0.883171	0.994378	0.617919	AKT2/BID/BIRC2/BRAF/CDK2/CDK4/CDK6/CDKN1B/CDKN2A/CHUK/COL4A1/COL4A2/CTBP1/CTNNA1/DDB2/EML4/ERBB2/FN1/FZD6/GNA11/GNA12/GNA13/GSK3B/GSTM2/GSTM3/GSTT1/HSP90B1/ITGA6/KIF7/KITLG/LAMA3/LAMA5/LAMB1/LAMB3/LAMC1/LAMC2/MAP2K2/MGST2/NFKB1/NFKB2/NOTCH3/PIK3CD/PLCB3/PLCG2/PLD1/PRKACA/SKP2/SLC2A1/STAT6/STK4/TRAF5/TXNRD1
Cocaine addiction	5/49	0.537456	0.883171	1.03896	0.6451	MAOA/MAOB/NFKB1/PPP1R1B/PRKACA
Parkinson disease	14/142	0.541587	0.885175	0.999904	0.613193	COX5A/COX6B1/COX7A2/COX7B/HTRA2/NDUFA4/PPIF/PRKACA/SDHA/SDHB/SDHC/UBA1/UBA7/UCHL1
Dilated cardiomyopathy (DCM)	9/91	0.547724	0.890418	1.0034	0.604033	ACTB/DMD/EMD/ITGA6/ITGB4/ITGB6/ITGB8/LMNA/PRKACA
Linoleic acid metabolism	3/29	0.555198	0.897768	1.05493	0.620751	CYP2J2/PLA2G4A/PLA2G4B
Sulfur relay system	1/8	0.564213	0.907517	1.30615	0.747543	TST
Kaposi sarcoma-associated herpesvirus infection	18/186	0.569803	0.911686	0.97931	0.550826	AKT2/BID/CDK4/CDK6/CHUK/EIF2AK2/GSK3B/MAP2K2/MAP2K4/MAP2K7/NFKB1/PIK3C3/PIK3CD/PLCG2/PPP3CA/PREX1/TBK1/TYK2
Bile secretion	7/72	0.573676	0.913076	0.984467	0.547058	ATP1B1/CA2/LDLR/NCEH1/PRKACA/SLC2A1/SLC9A1
Toll-like receptor signaling pathway	10/104	0.581841	0.921248	0.972412	0.526618	AKT2/CHUK/IRAK1/MAP2K2/MAP2K4/MAP2K7/NFKB1/PIK3CD/TBK1/TOLLIP
Homologous recombination	4/41	0.58551	0.922254	0.988299	0.529009	ABRAXAS1/ATM/BABAM1/POLD4
Mucin type O-glycan biosynthesis	3/31	0.601628	0.939414	0.979467	0.497683	C1GALT1/C1GALT1C1/GALNT11
Parathyroid hormone synthesis, secretion and action	10/106	0.60661	0.939414	0.952047	0.475899	AKAP13/ARRB1/BRAF/GNA11/GNA12/GNA13/PLCB3/PLD1/PRKACA/SLC34A2
Sulfur metabolism	1/9	0.607198	0.939414	1.14282	0.570153	TST
Hypertrophic cardiomyopathy (HCM)	8/85	0.608765	0.939414	0.949613	0.471314	ACTB/DMD/EMD/ITGA6/ITGB4/ITGB6/ITGB8/LMNA
Non-alcoholic fatty liver disease (NAFLD)	14/149	0.616127	0.94389	0.947687	0.458967	AKT2/BID/COX5A/COX6B1/COX7A2/COX7B/GSK3B/ITCH/NDUFA4/NFKB1/PIK3CD/SDHA/SDHB/SDHC
Gastric acid secretion	7/75	0.617875	0.94389	0.940877	0.453003	ACTB/ATP1B1/CA2/MYLK/PLCB3/PRKACA/SLC9A1
Relaxin signaling pathway	12/130	0.638656	0.967166	0.929263	0.416672	AKT2/ARRB1/COL4A1/COL4A2/MAP2K2/MAP2K4/MAP2K7/NFKB1/PIK3CD/PLCB3/PRKACA/PRKCZ
Regulation of lipolysis in adipocytes	5/55	0.642468	0.967166	0.913981	0.40438	ABHD5/AKT2/PIK3CD/PNPLA2/PRKACA
Acute myeloid leukemia	6/66	0.643839	0.967166	0.913937	0.402412	AKT2/BRAF/CHUK/MAP2K2/NFKB1/PIK3CD
AMPK signaling pathway	11/120	0.645838	0.967166	0.922152	0.403171	AKT2/EEF2/FASN/G6PC3/PCK2/PFKFB3/PFKM/PFKP/PIK3CD/SCD5/TBC1D1
Rap1 signaling pathway	19/206	0.655333	0.969447	0.928173	0.392256	ACTB/AFDN/AKT2/BCAR1/BRAF/EPHA2/KITLG/MAGI1/MAP2K2/PFN2/PIK3CD/PLCB3/PRKCZ/PRKD1/RAPGEF6/RRAS/SIPA1L1/TLN2/VASP
Long-term potentiation	6/67	0.658462	0.969447	0.898904	0.375605	BRAF/MAP2K2/PLCB3/PPP1R1A/PPP3CA/PRKACA
Vascular smooth muscle contraction	12/132	0.659733	0.969447	0.913673	0.380015	BRAF/CALD1/GNA11/GNA12/GNA13/MAP2K2/MYLK/PLA2G4A/PLA2G4B/PLCB3/PPP1R14A/PRKACA
Proteasome	4/45	0.660117	0.969447	0.891682	0.370349	PSMB1/PSMB10/PSMB9/PSME1
Oxidative phosphorylation	12/133	0.670011	0.971762	0.906072	0.362846	ATP6V0A4/ATP6V1B1/COX5A/COX6B1/COX7A2/COX7B/LHPP/NDUFA4/SDHA/SDHB/SDHC/TCIRG1
Complement and coagulation cascades	7/79	0.67268	0.971762	0.888408	0.352241	CD59/CLU/F8/PLG/PROCR/SERPINA1/SERPING1
Type II diabetes mellitus	4/46	0.677274	0.971762	0.870403	0.339178	HK2/PIK3CD/PKM/PRKCZ
cGMP-PKG signaling pathway	15/166	0.677703	0.971762	0.90744	0.353036	AKT2/ATP1B1/ATP2B4/GNA11/GNA12/GNA13/GTF2I/GTF2IRD1/MAP2K2/MYLK/PDE5A/PLCB3/PPIF/PPP3CA/VASP
Taurine and hypotaurine metabolism	1/11	0.680873	0.971762	0.914155	0.351382	GGT1
Ubiquinone and other terpenoid-quinone biosynthesis	1/11	0.680873	0.971762	0.914155	0.351382	VKORC1
Glucagon signaling pathway	9/103	0.697318	0.985616	0.874725	0.31535	AKT2/G6PC3/PCK2/PKM/PLCB3/PPP3CA/PRKACA/PYGB/SLC2A1
Glutamatergic synapse	10/114	0.697787	0.985616	0.878421	0.316092	GLS/GRK2/HOMER2/PLA2G4A/PLA2G4B/PLCB3/PLD1/PPP3CA/PRKACA/SHANK2
Lysine degradation	5/59	0.703548	0.985616	0.84609	0.297501	ALDH2/BBOX1/GCDH/HYKK/SUV39H2
Viral myocarditis	5/59	0.703548	0.985616	0.84609	0.297501	ACTB/BID/DMD/EIF4G1/HLA-DRB1
African trypanosomiasis	3/37	0.720726	0.995912	0.806351	0.264077	IL18/PLCB3/THOP1
Aldosterone-regulated sodium reabsorption	3/37	0.720726	0.995912	0.806351	0.264077	ATP1B1/PIK3CD/SFN
Thyroid cancer	3/37	0.720726	0.995912	0.806351	0.264077	BRAF/DDB2/MAP2K2
Non-homologous end-joining	1/13	0.740735	0.999995	0.761711	0.228599	NHEJ1
Amyotrophic lateral sclerosis (ALS)	4/51	0.753865	0.999995	0.77759	0.219702	BID/CAT/CCS/PPP3CA
Aldosterone synthesis and secretion	8/98	0.76221	0.999995	0.811858	0.220446	ATP1B1/ATP2B4/CAMK1D/GNA11/LDLR/PLCB3/PRKACA/PRKD1
Thermogenesis	20/231	0.762252	0.999995	0.865172	0.234875	ACSL1/ACTB/COA3/COA5/COX18/COX20/COX5A/COX6B1/COX7A2/COX7B/NDUFA4/PNPLA2/PRKACA/SDHA/SDHB/SDHC/SIRT6/SLC25A20/SMARCA2/SMARCC2
Calcium signaling pathway	16/188	0.76793	0.999995	0.849194	0.224235	ATP2B4/CAMK1D/ERBB2/ERBB3/GNA11/MCU/MYLK/PLCB3/PLCD1/PLCG2/PPIF/PPP3CA/PRKACA/SPHK1/STIM1/STIM2
Ras signaling pathway	20/232	0.768774	0.999995	0.861042	0.226418	AFDN/AKT2/CHUK/EPHA2/KITLG/MAP2K2/NFKB1/PIK3CD/PLA2G4A/PLA2G4B/PLCG2/PLD1/PRKACA/RASA1/RASA2/RASAL1/RGL2/RRAS/STK4/TBK1
Cortisol synthesis and secretion	5/65	0.780807	0.999995	0.761227	0.188348	GNA11/LDLR/NCEH1/PLCB3/PRKACA
Inflammatory mediator regulation of TRP channels	8/100	0.78146	0.999995	0.79412	0.195823	CYP2J2/PIK3CD/PLA2G4A/PLA2G4B/PLCB3/PLCG2/PRKACA/TRPV4
Ribosome biogenesis in eukaryotes	8/101	0.790646	0.999995	0.785538	0.184527	EFL1/MDN1/NVL/POP1/RBM28/RIOK2/RPP25/WDR75
Fanconi anemia pathway	4/54	0.792624	0.999995	0.730813	0.169845	ATR/FANCD2/FANCI/UBE2T
Cardiac muscle contraction	6/78	0.793521	0.999995	0.761105	0.176025	ATP1B1/COX5A/COX6B1/COX7A2/COX7B/SLC9A1
Synaptic vesicle cycle	6/78	0.793521	0.999995	0.761105	0.176025	ATP6V0A4/ATP6V1B1/CLTA/CLTB/SLC6A9/TCIRG1
Breast cancer	12/147	0.79403	0.999995	0.811474	0.187153	AKT2/BRAF/CDK4/CDK6/DDB2/ERBB2/FZD6/GSK3B/MAP2K2/NFKB2/NOTCH3/PIK3CD
Protein digestion and absorption	7/90	0.796186	0.999995	0.770195	0.175545	ATP1B1/COL4A1/COL4A2/COL6A1/COL6A2/SLC1A5/SLC3A2
Salivary secretion	7/90	0.796186	0.999995	0.770195	0.175545	ATP1B1/ATP2B4/CAMP/PLCB3/PRKACA/SLC12A2/SLC9A1
Longevity regulating pathway	8/102	0.799541	0.999995	0.777137	0.173859	AKT2/CAT/CRYAB/HSPA2/HSPA8/NFKB1/PIK3CD/PRKACA
Apelin signaling pathway	11/137	0.80404	0.999995	0.796978	0.173825	AKT2/GNA13/MAP2K2/MYLK/NOTCH3/PIK3C3/PLCB3/PRKACA/RRAS/SLC9A1/SPHK1
Pathogenic Escherichia coli infection	4/55	0.804401	0.999995	0.716443	0.155939	ACTB/ARHGEF2/KRT18/YWHAZ
Chagas disease (American trypanosomiasis)	8/103	0.80815	0.999995	0.768914	0.163785	AKT2/CHUK/GNA11/IRAK1/MAP2K4/NFKB1/PIK3CD/PLCB3
Amphetamine addiction	5/68	0.813132	0.999995	0.724857	0.149946	MAOA/MAOB/PPP1R1B/PPP3CA/PRKACA
Th1 and Th2 cell differentiation	7/92	0.814303	0.999995	0.751989	0.154476	CHUK/HLA-DRB1/NFKB1/NOTCH3/PPP3CA/STAT6/TYK2
Renal cell carcinoma	5/69	0.82302	0.999995	0.713491	0.13897	AKT2/BRAF/MAP2K2/PIK3CD/SLC2A1
Circadian rhythm	2/31	0.824426	0.999995	0.630107	0.121653	CSNK1E/FBXW11
Selenocompound metabolism	1/17	0.828889	0.999995	0.571157	0.107188	TXNRD1
Phagosome	12/152	0.829048	0.999995	0.782274	0.146658	ACTB/ATP6V0A4/ATP6V1B1/DYNC1I2/DYNC1LI2/DYNC2H1/HLA-DRB1/LAMP1/MRC2/PIK3C3/TAP1/TCIRG1
RIG-I-like receptor signaling pathway	5/70	0.83248	0.999995	0.702475	0.128796	CHUK/MAVS/NFKB1/TBK1/TKFC
Th17 cell differentiation	8/107	0.839781	0.999995	0.737682	0.128809	AHR/CHUK/HLA-DRB1/IL27RA/NFKB1/PPP3CA/STAT6/TYK2
Hematopoietic cell lineage	7/97	0.854116	0.999995	0.710014	0.111961	ANPEP/CD44/CD59/CD9/HLA-DRB1/ITGA6/KITLG
Glycosaminoglycan degradation	1/19	0.860995	0.999995	0.507639	0.0759766	GALNS
Pancreatic secretion	7/98	0.861186	0.999995	0.702173	0.104936	ATP1B1/ATP2B4/CA2/PLCB3/RAB27B/SLC12A2/SLC9A1
Colorectal cancer	6/86	0.862861	0.999995	0.68469	0.100993	AKT2/BRAF/DDB2/GSK3B/MAP2K2/PIK3CD
Axon guidance	14/181	0.863735	0.999995	0.764724	0.112024	DPYSL2/ENAH/EPHA2/EPHB3/GSK3B/NTN4/PIK3CD/PLCG2/PPP3CA/PRKCZ/RASA1/RRAS/SEMA4C/SSH3
Malaria	3/49	0.874053	0.999995	0.595601	0.0801763	IL18/LRP1/SDC1
Serotonergic synapse	8/113	0.879328	0.999995	0.695296	0.089413	BRAF/CYP2J2/MAOA/MAOB/PLA2G4A/PLA2G4B/PLCB3/PRKACA
Gastric cancer	11/149	0.879497	0.999995	0.727187	0.0933744	AKT2/BRAF/CDK2/CDKN1B/CTNNA1/DDB2/ERBB2/FZD6/GSK3B/MAP2K2/PIK3CD
Basal cell carcinoma	4/63	0.880132	0.999995	0.619023	0.0790391	DDB2/FZD6/GSK3B/KIF7
MicroRNAs in cancer	24/299	0.881088	0.999995	0.795356	0.100691	ABCC1/ATM/CD44/CDC25C/CDK6/CDKN1B/CDKN2A/DNMT1/DNMT3B/ERBB2/ERBB3/FSCN1/GLS/MAP2K2/MARCKS/MCL1/NFKB1/NOTCH3/PDCD4/PLCG2/SERPINB5/ST14/TNC/VIM
Inflammatory bowel disease (IBD)	4/65	0.894531	0.999995	0.598661	0.0667241	HLA-DRB1/IL18/NFKB1/STAT6
Chemokine signaling pathway	14/190	0.904101	0.999995	0.725253	0.073116	AKT2/ARRB1/BCAR1/BRAF/CHUK/GRK2/GSK3B/NFKB1/PIK3CD/PLCB3/PREX1/PRKACA/PRKCZ/PXN
IL-17 signaling pathway	6/93	0.906566	0.999995	0.629354	0.0617339	CHUK/GSK3B/HSP90B1/NFKB1/TBK1/TRAF5
Dopaminergic synapse	9/131	0.90879	0.999995	0.672916	0.0643587	AKT2/COMT/GSK3B/MAOA/MAOB/PLCB3/PPP1R1B/PPP3CA/PRKACA
Huntington disease	14/193	0.915148	0.999995	0.712978	0.0632197	CLTA/CLTB/COX5A/COX6B1/COX7A2/COX7B/NDUFA4/PLCB3/PPIF/SDHA/SDHB/SDHC/SIN3A/TGM2
Cell adhesion molecules (CAMs)	10/145	0.916027	0.999995	0.675539	0.0592514	CLDN23/CLDN3/CLDN4/GLG1/HLA-DRB1/ITGA6/ITGB8/NECTIN1/SDC1/VCAN
Renin secretion	4/69	0.918833	0.999995	0.561695	0.0475481	CTSB/PLCB3/PPP3CA/PRKACA
Wnt signaling pathway	11/158	0.91905	0.999995	0.682322	0.0575983	CSNK1E/CTBP1/DAAM1/FBXW11/FZD6/GSK3B/MMP7/PLCB3/PPP3CA/PRKACA/SFRP1
Fat digestion and absorption	2/41	0.922441	0.999995	0.468281	0.0378049	DGAT2/PLPP2
Estrogen signaling pathway	9/137	0.93225	0.999995	0.641158	0.0449801	AKT2/HSP90B1/HSPA2/HSPA8/KRT18/MAP2K2/PIK3CD/PLCB3/PRKACA
Insulin secretion	5/86	0.935092	0.999995	0.563213	0.0377976	ATP1B1/GNA11/PLCB3/PRKACA/SLC2A1
Melanogenesis	6/101	0.941277	0.999995	0.576099	0.0348641	FZD6/GSK3B/KITLG/MAP2K2/PLCB3/PRKACA
Leishmaniasis	4/74	0.942091	0.999995	0.521429	0.0311051	HLA-DRB1/IRAK1/NFKB1/PTPN6
Gap junction	5/88	0.94281	0.999995	0.54958	0.0323648	CDK1/GNA11/MAP2K2/PLCB3/PRKACA
Oxytocin signaling pathway	10/153	0.943014	0.999995	0.637461	0.0374025	ACTB/CAMK1D/EEF2/MAP2K2/MYLK/PLA2G4A/PLA2G4B/PLCB3/PPP3CA/PRKACA
Pertussis	4/76	0.949555	0.999995	0.506888	0.0262374	IRAK1/NFKB1/PYCARD/SERPING1
Natural killer cell mediated cytotoxicity	8/131	0.952627	0.999995	0.59295	0.0287769	BID/BRAF/MAP2K2/PIK3CD/PLCG2/PPP3CA/PTPN6/RAET1G
Rheumatoid arthritis	5/91	0.952841	0.999995	0.53032	0.025618	ATP6V0A4/ATP6V1B1/HLA-DRB1/IL18/TCIRG1
Asthma	1/31	0.960065	0.999995	0.30438	0.0124049	HLA-DRB1
JAK-STAT signaling pathway	10/162	0.964025	0.999995	0.599415	0.0219614	AKT2/GFAP/IL27RA/MCL1/PIAS4/PIK3CD/PRLR/PTPN6/STAT6/TYK2
Staphylococcus aureus infection	3/68	0.969505	0.999995	0.421057	0.0130401	CAMP/HLA-DRB1/PLG
Transcriptional misregulation in cancer	11/186	0.979929	0.999995	0.572253	0.0116027	ATM/CCNT1/CDKN1B/CDKN2C/DDB2/ETV6/EWSR1/NFKB1/PROM1/SIN3A/SS18
cAMP signaling pathway	13/212	0.979976	0.999995	0.594542	0.0120261	AFDN/AKT2/ATP1B1/ATP2B4/BRAF/MAP2K2/NFKB1/PIK3CD/PLD1/PPP1R1B/PRKACA/RRAS/SLC9A1
Allograft rejection	1/38	0.980714	0.999995	0.246699	0.00480428	HLA-DRB1
Spliceosome	7/134	0.982084	0.999995	0.502122	0.00907754	HNRNPA1/HSPA2/HSPA8/LSM7/NCBP1/NCBP2/SF3B5
Graft-versus-host disease	1/41	0.985883	0.999995	0.228158	0.0032438	HLA-DRB1
Type I diabetes mellitus	1/43	0.988535	0.999995	0.217269	0.00250547	HLA-DRB1
Cholinergic synapse	5/112	0.988777	0.999995	0.42574	0.00480509	AKT2/GNA11/PIK3CD/PLCB3/PRKACA
Adrenergic signaling in cardiomyocytes	7/145	0.991164	0.999995	0.461814	0.00409852	AKT2/ATP1B1/ATP2B4/PLCB3/PPP1R1A/PRKACA/SLC9A1
Aminoacyl-tRNA biosynthesis	2/66	0.991374	0.999995	0.284962	0.00246871	FARS2/PARS2
Retinol metabolism	2/67	0.992123	0.999995	0.280562	0.00221865	RDH10/RDH11
Intestinal immune network for IgA production	1/48	0.993184	0.999995	0.194102	0.00132745	HLA-DRB1
Signaling pathways regulating pluripotency of stem cells	6/139	0.99516	0.999995	0.410627	0.00199218	AKT2/DUSP9/FZD6/GSK3B/MAP2K2/PIK3CD
Morphine addiction	3/91	0.995328	0.999995	0.31061	0.00145468	ARRB1/GRK2/PRKACA
Autoimmune thyroid disease	1/53	0.995949	0.999995	0.175389	0.000712026	HLA-DRB1
Circadian entrainment	3/97	0.997191	0.999995	0.290686	0.000817659	NOS1AP/PLCB3/PRKACA
Systemic lupus erythematosus	5/133	0.997626	0.999995	0.355475	0.000844913	ACTN1/ACTN4/HLA-DRB1/RO60/TRIM21
Alcoholism	8/180	0.997714	0.999995	0.422867	0.000967649	BRAF/CAMKK1/HDAC7/HDAC8/MAOA/MAOB/PPP1R1B/PRKACA
Taste transduction	2/83	0.998197	0.999995	0.224942	0.000405907	ENTPD2/PRKACA
GABAergic synapse	2/89	0.998971	0.999995	0.209359	0.000215516	GLS/PRKACA
Ribosome	4/153	0.999884	0.999995	0.243889	2.82459e-05	MRPL1/MRPL11/RPL14/RPS7
TGF-beta signaling pathway	1/90	0.999911	0.999995	0.102264	9.08138e-06	LTBP1
Retrograde endocannabinoid signaling	3/148	0.999966	0.999995	0.187909	6.3276e-06	NDUFA4/PLCB3/PRKACA
Herpes simplex virus 1 infection	24/492	0.99998	0.999995	0.462276	9.09885e-06	AKT2/BID/BIRC2/BST2/CD74/CGAS/CHUK/EIF2AK2/EIF2B4/HLA-DRB1/IRAK1/MAVS/NECTIN1/NFKB1/OAS1/OAS2/PIK3CD/RBAK/TAP1/TBK1/TRAF5/TYK2/ZNF132/ZNF845
Olfactory transduction	3/444	0.999995	0.999995	0.0607615	3.19353e-07	ARRB1/GRK2/PRKACA
Neuroactive ligand-receptor interaction	3/338	0.999995	0.999995	0.0804697	3.90212e-07	PLG/PRLR/TSPO
Cytokine-cytokine receptor interaction	3/294	0.999995	0.999995	0.0928673	4.3154e-07	IL18/IL27RA/PRLR

## Sheet: GSEA.KEGG
ID	Description	NES	pvalue	p.adjust	core_enrichment
hsa05145	Toxoplasmosis	2.04	1.29e-04	1.96e-02	HLA-DRB1/HSPA8/ITGA6/LAMA3/LAMA5/LAMB1/LAMB3/LAMC1/LAMC2/LDLR/MAP2K3/PPIF
hsa00190	Oxidative phosphorylation	-2.02	3.51e-05	1.06e-02	ATP5F1A/ATP5F1C/ATP5F1D/ATP5MF/ATP5MG/ATP5PB/ATP5PD/ATP5PF/ATP5PO/ATP6V0A1/ATP6V0A4/ATP6V0D1/ATP6V1A/ATP6V1B1/ATP6V1B2/ATP6V1D/ATP6V1E1/ATP6V1G1/ATP6V1H/COX4I1/COX5A/COX5B/COX6B1/COX6C/COX7A2/COX7B/CYCS/LHPP/NDUFA10/NDUFA11/NDUFA13/NDUFA2/NDUFA4/NDUFA7/NDUFA9/NDUFB1/NDUFB10/NDUFB11/NDUFB2/NDUFB3/NDUFB4/NDUFB5/NDUFB6/NDUFB7/NDUFB8/NDUFB9/NDUFC2/NDUFS1/NDUFS2/NDUFS4/NDUFS5/NDUFS6/NDUFS7/NDUFV1/NDUF…
hsa00532	Glycosaminoglycan biosynthesis - chondroitin sulfate / dermatan sulfate	1.9	3.90e-03	1.69e-01	B3GALT6/CHPF/CHPF2/CHST12/CHST14/CHSY1/CSGALNACT2
hsa01040	Biosynthesis of unsaturated fatty acids	1.83	8.61e-03	2.17e-01	FADS2/FADS2/SCD5
hsa04512	ECM-receptor interaction	1.8	3.36e-03	1.69e-01	AGRN/COL4A1/COL4A2/HMMR/ITGA6/ITGB4/ITGB6/LAMA3/LAMA5/LAMB1/LAMB3/LAMC1/LAMC2/NPNT/THBS1/TNC
hsa05031	Amphetamine addiction	-1.78	7.46e-03	2.13e-01	ATF2/MAOA/MAOB/PPP1R1B/PPP3CA/PRKACA
hsa03460	Fanconi anemia pathway	1.78	1.46e-02	2.36e-01	ATR/ATRIP/CENPS/FANCD2/FANCI/MLH1/MUS81/POLK/RMI1/RMI2/RPA1/TELO2/TOP3A/TOP3B/UBE2T/WDR48
hsa00340	Histidine metabolism	-1.76	9.78e-03	2.28e-01	ALDH2/ALDH3B1/HNMT/MAOA/MAOB
hsa05146	Amoebiasis	1.72	1.48e-02	2.36e-01	ARG2/COL4A1/COL4A2/GNA11/LAMA3/LAMA5/LAMB1/LAMB3/LAMC2
hsa04714	Thermogenesis	-1.67	1.16e-03	8.77e-02	ACSL1/ACTL6A/AKT1S1/ARID1A/ARID1B/ATF2/ATP5F1A/ATP5F1C/ATP5F1D/ATP5MF/ATP5MG/ATP5PB/ATP5PD/ATP5PF/ATP5PO/COA3/COA4/COA5/COA6/COX20/COX4I1/COX5A/COX5B/COX6B1/COX6C/COX7A2/COX7B/CPT1A/CPT2/CREB3L2/GRB2/KDM1A/KDM3B/MGLL/MTOR/NDUFA10/NDUFA11/NDUFA13/NDUFA2/NDUFA4/NDUFA7/NDUFA9/NDUFAF1/NDUFAF5/NDUFAF6/NDUFB1/NDUFB10/NDUFB11/NDUFB2/NDUFB3/NDUFB4/NDUFB5/NDUFB6/NDUFB7/NDUFB8/NDUFB9/NDUFC2/NDUFS1/NDUFS2/N…
hsa04350	TGF-beta signaling pathway	1.67	1.79e-02	2.62e-01	EMP3/LTBP1/TF/THBS1
hsa05222	Small cell lung cancer	1.67	7.31e-03	2.13e-01	COL4A1/COL4A2/ITGA6/LAMA3/LAMA5/LAMB1/LAMB3/LAMC2/SKP2/TRAF5
hsa05030	Cocaine addiction	-1.66	1.42e-02	2.36e-01	ATF2/MAOA/MAOB/PPP1R1B/PRKACA
hsa01210	2-Oxocarboxylic acid metabolism	-1.62	2.86e-02	3.33e-01	ACO2/ACY1/BCAT1/GOT1/GPT/GPT2/IDH3A/IDH3B/IDH3G
hsa04976	Bile secretion	1.61	1.82e-02	2.62e-01	CA2/LDLR/NCEH1/SLC2A1
hsa05208	Chemical carcinogenesis - reactive oxygen species	-1.61	3.29e-03	1.69e-01	ACP1/ACP1/AHR/AKR1A1/AKR1C2/AKR1C3/AKT2/ATP5F1A/ATP5F1C/ATP5PB/ATP5PD/ATP5PF/ATP5PO/CAT/CBR1/COX4I1/COX5A/COX5B/COX6B1/COX6C/COX7A2/COX7B/EPHX1/EPHX2/GSTM1/GSTM2/GSTO2/GSTT1/KEAP1/MAP2K4/NDUFA10/NDUFA4/NDUFA7/NDUFA9/NDUFB1/NDUFB10/NDUFB11/NDUFB2/NDUFB3/NDUFB5/NDUFB6/NDUFB7/NDUFB8/NDUFB9/NDUFC2/NDUFS5/NDUFS6/NDUFS7/NQO1/PIK3CD/PLD2/PRKD1/PRKD2/RAC1/SDHA/SDHB/SDHC/SLC26A2/SOD2
hsa00020	Citrate cycle (TCA cycle)	-1.6	3.21e-02	3.59e-01	ACO2/IDH3A/IDH3B/IDH3G/MDH1/PC/PCK2/SDHA/SDHB/SDHC/SUCLG1/SUCLG2
hsa04621	NOD-like receptor signaling pathway	-1.59	1.17e-02	2.36e-01	CAMP/CTSB/GBP1/GBP2/GBP3/IL18/IRF9/MAVS/MCU/OAS1/OAS2/PYCARD/PYDC1/RBCK1/SUGT1/SUGT1/TAB2/TP53BP1/TRIP6/TXNIP/TYK2
hsa01523	Antifolate resistance	1.58	4.17e-02	4.33e-01	ABCC1/ABCC4/ABCC5/CHUK/GGH/NFKB1/SHMT1/SLC19A1/TYMS
hsa04146	Peroxisome	-1.58	7.03e-03	2.13e-01	ABCD1/ACAA1/ACOT8/ACOX1/ACSL1/CAT/DECR2/ECH1/EPHX2/GNPAT/GSTK1/HMGCL/PEX10/PEX12/PEX14/PEX16/PEX2/PEX26/PEX6/PHYH/PRDX1/PRDX5/PXMP4/SOD2
hsa05205	Proteoglycans in cancer	-1.57	1.26e-02	2.36e-01	AKT2/ANK3/ANK3/CD44/ERBB2/ERBB3/FLNA/FLNB/FLNB/FN1/GPC1/IQGAP1/ITGA2/ITGA2/PDCD4/PIK3CD/PLCG2/PRKACA/PTPN6/RRAS/SDC1/SLC9A1/SMAD2
hsa04974	Protein digestion and absorption	1.57	5.62e-02	4.33e-01	COL4A1/COL4A2
hsa05200	Pathways in cancer	1.56	1.03e-03	8.77e-02	BRAF/CCNE1/CDK2/CDK4/CHUK/COL4A1/COL4A2/EGFR/EML4/FZD6/GNA11/GNA12/GSTM3/HSP90AB1/HSP90B1/ITGA3/ITGA6/KIF7/KITLG/LAMA3/LAMA5/LAMB1/LAMB3/LAMC1/LAMC2/MAP2K2/MGST2/NCOA4/NFKB2/NOTCH3/PLD1/POLK/PTGS2/SKP2/SLC2A1/STK4/TRAF5/TXNRD1
hsa04932	Non-alcoholic fatty liver disease	-1.55	1.40e-02	2.36e-01	ADIPOR1/AKT2/CASP3/COX4I1/COX5A/COX5B/COX6B1/COX6C/COX7A2/COX7B/CYCS/GSK3B/IRS2/NDUFA10/NDUFA11/NDUFA13/NDUFA2/NDUFA4/NDUFA7/NDUFA9/NDUFB1/NDUFB10/NDUFB11/NDUFB2/NDUFB3/NDUFB4/NDUFB5/NDUFB6/NDUFB7/NDUFB8/NDUFB9/NDUFC2/NDUFS1/NDUFS2/NDUFS4/NDUFS5/NDUFS6/NDUFS7/NDUFV1/NDUFV3/PIK3CD/PIK3R1/PRKAG1/RAC1/SDHA/SDHB/SDHC/TRAF2/UQCRB/UQCRC1/UQCRC2/UQCRFS1/UQCRH/UQCRQ
hsa04728	Dopaminergic synapse	-1.55	4.51e-02	4.33e-01	AKT2/ATF2/CREB3L2/GSK3B/ITPR2/MAOA/MAOB/PLCB3/PPP1R1B/PPP2R5C/PPP3CA/PRKACA
hsa04723	Retrograde endocannabinoid signaling	-1.53	2.70e-02	3.33e-01	FAAH/GNAI2/ITPR2/MAPK3/MGLL/NDUFA10/NDUFA11/NDUFA13/NDUFA2/NDUFA4/NDUFA7/NDUFA9/NDUFB1/NDUFB10/NDUFB11/NDUFB2/NDUFB3/NDUFB4/NDUFB5/NDUFB6/NDUFB7/NDUFB8/NDUFB9/NDUFC2/NDUFS1/NDUFS2/NDUFS4/NDUFS5/NDUFS6/NDUFS7/NDUFV1/NDUFV3/PLCB3/PLCB4/PRKACA
hsa03008	Ribosome biogenesis in eukaryotes	1.52	2.80e-02	3.33e-01	AK6/CSNK2A2/EMG1/GAR1/GNL2/GNL3/GNL3L/GTPBP4/HEATR1/LSG1/MDN1/MPHOSPH10/NAT10/NMD3/NOL6/NOP56/NVL/NXT2/POP1/RBM28/RCL1/RIOK1/RIOK2/RPP25L/RRP7A/TCOF1/TCOF1/UTP14A/UTP15/UTP18/UTP4/UTP6/WDR43/WDR75/XRN1
hsa04510	Focal adhesion	1.52	2.45e-02	3.23e-01	ACTB/ACTG1/COL4A1/COL4A2/ITGA6/ITGB4/ITGB6/LAMA3/LAMA5/LAMB1/LAMB3/LAMC1/LAMC2/THBS1
hsa01250	Biosynthesis of nucleotide sugars	-1.51	5.05e-02	4.33e-01	FCSK/FPGT/GALK2/GALT/GFPT1/GFUS/GMPPA/GMPPB/HK1/MPI/NAGK/PGM1/PGM2/PGM3/PMM2/UAP1/UAP1L1/UGDH/UGP2
hsa04310	Wnt signaling pathway	-1.51	5.29e-02	4.33e-01	CREBBP/CTBP1/DAAM1/EP300/GSK3B/LZTS2/MMP7/NFATC2/PLCB3/PLCB4/PPP3CA/PRKACA/PSEN1/RAC1/SFRP1/TBL1XR1/TP53
hsa04151	PI3K-Akt signaling pathway	1.5	7.74e-03	2.13e-01	CHUK/COL4A1/COL4A2/EGFR/EPHA2/G6PC3/HSP90AB1/HSP90B1/ITGA3/ITGA6/ITGB4/ITGB6/KITLG/LAMA3/LAMA5/LAMB1/LAMB3/LAMC1/LAMC2/MAP2K2/PRLR/SGK3/THBS1/THEM4/TNC
hsa00520	Amino sugar and nucleotide sugar metabolism	-1.48	4.69e-02	4.33e-01	AMDHD2/CYB5R1/CYB5R2/CYB5R3/FCSK/FPGT/GALK2/GALT/GFPT1/GFUS/GMPPA/GMPPB/HK1/MPI/NAGK/PGM1/PGM2/PGM3/PMM2/RENBP/UAP1/UAP1L1/UGDH/UGP2
hsa04260	Cardiac muscle contraction	-1.48	6.09e-02	4.40e-01	ATP1A1/ATP1B1/ATP2A3/COX4I1/COX5A/COX5B/COX6B1/COX6C/COX7A2/COX7B/SLC9A1/TPM4/UQCRB/UQCRC1/UQCRC2/UQCRFS1/UQCRH/UQCRQ
hsa05202	Transcriptional misregulation in cancer	-1.47	4.56e-02	4.33e-01	BIRC2/CD14/CDKN1B/CDKN2C/CEBPB/DDB2/ETV6/EWSR1/MEN1/MLF1/PROM1/SIN3A/SPINT1/SS18
hsa03020	RNA polymerase	1.46	7.32e-02	4.71e-01	POLR1A/POLR1B/POLR1C/POLR1E/POLR1F/POLR1G/POLR1H/POLR2B/POLR3C/POLR3D/POLR3F/POLR3K
hsa04020	Calcium signaling pathway	-1.46	4.91e-02	4.33e-01	ATP2A3/ATP2B4/CAMK1D/ERBB2/ERBB3/MCU/MYLK/P2RX4/PLCB3/PLCD1/PLCD4/PLCG2/PPP3CA/PRKACA/SPHK1/STIM1/STIM2
hsa00410	beta-Alanine metabolism	-1.46	7.83e-02	4.71e-01	ACADS/ACOX1/ALDH2/ALDH3B1/ALDH6A1/DPYD/ECHS1/HADHA/HIBCH
hsa00590	Arachidonic acid metabolism	-1.46	6.90e-02	4.64e-01	AKR1C3/CBR1/CYP2J2/EPHX2/PLA2G4A/PLA2G4B/PTGES/PTGES2/PTGIS
hsa05415	Diabetic cardiomyopathy	-1.45	2.37e-02	3.23e-01	ACE/AKT2/ATP2A3/ATP5F1A/ATP5F1C/ATP5F1D/ATP5PB/ATP5PD/ATP5PF/ATP5PO/COX4I1/COX5A/COX5B/COX6B1/COX6C/COX7A2/COX7B/CPT2/GFPT1/GSK3B/MTOR/NDUFA10/NDUFA11/NDUFA13/NDUFA2/NDUFA4/NDUFA7/NDUFA9/NDUFB1/NDUFB10/NDUFB11/NDUFB2/NDUFB3/NDUFB4/NDUFB5/NDUFB6/NDUFB7/NDUFB8/NDUFB9/NDUFC2/NDUFS1/NDUFS2/NDUFS4/NDUFS5/NDUFS6/NDUFS7/NDUFV1/NDUFV3/PDK3/PIK3CD/PIK3R1/PLCB3/PLCB4/PRKCZ/PTPA/RAC1/SDHA/SDHB/SDHC/SMAD2/TB…
hsa00350	Tyrosine metabolism	-1.45	6.52e-02	4.60e-01	ALDH3B1/FAH/FAHD1/GOT1/HGD/MAOA/MAOB/MIF
hsa04926	Relaxin signaling pathway	1.45	6.73e-02	4.63e-01	COL4A1/COL4A2/MAP2K2
hsa01200	Carbon metabolism	-1.45	3.32e-02	3.59e-01	ACADS/ACO2/ACOX1/ACSS1/ACSS2/ALDH6A1/ALDOA/CAT/ECHS1/ENO1/ENO1/ESD/FBP1/FBP2/GLDC/GLUD1/GLUD2/GOT1/GPT/GPT2/H6PD/HIBCH/HK1/IDH3A/IDH3B/IDH3G/MCEE/MDH1/MMUT/PC/PGLS/PGP/PHGDH/PKM/PKM/PSAT1/RGN/RPE/SDHA/SDHB/SDHC/SHMT2/SUCLG1/SUCLG2/TALDO1/TKFC/TPI1
hsa00100	Steroid biosynthesis	1.44	7.49e-02	4.71e-01	CYP51A1/DHCR24/EBP/HSD17B7/MSMO1/NSDHL/SOAT1/SQLE
hsa04261	Adrenergic signaling in cardiomyocytes	-1.44	7.73e-02	4.71e-01	AKT2/ATF2/ATP1A1/ATP1B1/ATP2A3/ATP2B4/CREB3L2/PLCB3/PPP1R1A/PPP2R5C/PRKACA/SLC9A1/TPM4
hsa04979	Cholesterol metabolism	1.44	7.99e-02	4.71e-01	ABCA1/APOE/LDLR/NCEH1/PLTP/SOAT1/SORT1
hsa03022	Basal transcription factors	-1.43	7.62e-02	4.71e-01	GTF2IRD1/TAF10/TAF5L/TAF6L
hsa05416	Viral myocarditis	1.42	8.68e-02	4.85e-01	ACTB/ACTG1/DMD/HLA-DRB1
hsa03030	DNA replication	1.42	8.17e-02	4.71e-01	PCNA/POLA1/POLA2/POLE3/POLE4/PRIM1/PRIM2/RFC2/RFC3/RFC4/RFC5/RNASEH2A/RNASEH2B/RNASEH2C
hsa00982	Drug metabolism - cytochrome P450	-1.41	9.45e-02	4.85e-01	ALDH3B1/GSTK1/GSTM1/GSTM2/GSTO2/GSTT1/MAOA/MAOB
hsa00071	Fatty acid degradation	-1.39	9.39e-02	4.85e-01	ACAA1/ACAA2/ACAA2/ACADM/ACADS/ACADVL/ACOX1/ACSL1/ALDH2/CPT2/ECHS1/ECI1/GCDH/HADH/HADHA/HADHB
hsa04611	Platelet activation	-1.39	8.25e-02	4.71e-01	AKT2/ARHGEF1/GNA13/ITGA2/ITGA2/ITPR2/MYLK/PIK3CD/PLA2G4A/PLA2G4B/PLCB3/PLCG2/PRKACA/PRKCZ/SNAP23/STIM1/TLN2/VAMP8/VASP
hsa04970	Salivary secretion	-1.39	9.22e-02	4.85e-01	ATP1A1/ATP1B1/ATP2B4/CAMP/ITPR2/MUC5AC/PLCB3/PRKACA/SLC12A2/SLC9A1
hsa04910	Insulin signaling pathway	-1.39	5.84e-02	4.33e-01	PCK2/PIK3CD/PRKACA/PRKAR1A/PRKAR2B/PRKCZ/PYGB/SORBS1
hsa00500	Starch and sucrose metabolism	-1.39	1.12e-01	5.48e-01	GYG1/GYG2/HK1/PGM1/PGM2/PGM2L1/PYGB/UGP2
hsa05323	Rheumatoid arthritis	-1.37	1.10e-01	5.45e-01	ATP6V0A4/ATP6V1B1/ATP6V1D/IL18/TCIRG1
hsa04530	Tight junction	-1.37	5.41e-02	4.33e-01	ACTN1/ACTN4/ACTR3/AFDN/AMOTL2/ARHGEF2/ARPC3/ARPC5/ARPC5L/CGNL1/CLDN23/CLDN3/CLDN4/CLDN7/CRB3/EPB41L4B/ERBB2/EZR/F11R/LLGL1/LLGL2/MAGI1/MARVELD2/MYH10/MYH14/MYH9/OCLN/PARD6B/PRKACA/PRKCZ/RAC1/SCRIB/SYNPO/VASP/YBX3
hsa05100	Bacterial invasion of epithelial cells	-1.36	9.12e-02	4.85e-01	ACTR3/ARPC3/ARPC5/ARPC5L/BCAR1/CDH1/CLTB/CRK/CTNNA1/ELMO2/ELMO3/FN1/ILK/PIK3CD/RAC1/SEPTIN11/SEPTIN2/SEPTIN8/SEPTIN9/VCL/WASF2
hsa04610	Complement and coagulation cascades	1.35	1.51e-01	6.02e-01	F8/PLG/PROCR/SERPINA1/SERPING1
hsa04810	Regulation of actin cytoskeleton	-1.35	5.66e-02	4.33e-01	ACTN1/ACTN4/ACTR3/AKT2/ARPC3/BCAR1/ENAH/FN1/GNA13/GSN/IQGAP1/ITGA2/ITGA2/ITGB8/MYH10/MYH14/MYH9/MYLK/PIK3CD/RRAS/SLC9A1/SPATA13/SSH3/VCL/WASF2
hsa05130	Pathogenic Escherichia coli infection	-1.34	5.85e-02	4.33e-01	ABI1/ACTR3/ARHGEF1/ARHGEF2/ARPC3/ARPC5/ARPC5L/BAIAP2L1/BAK1/BRK1/CASP3/CLDN23/CLDN3/CLDN4/CLDN7/EZR/GNA13/IL18/IRAK1/MYH10/MYH14/MYH9/MYO1C/MYO5B/MYO6/MYO6/OCLN/PTPN6/PYCARD/RAC1/SEC24C/SEC24C/SEC24D/TAB2/WASF2/WIPF3
hsa05020	Prion disease	-1.34	5.17e-02	4.33e-01	APAF1/ATF2/ATP5F1A/ATP5F1C/ATP5F1D/ATP5PB/ATP5PD/ATP5PF/ATP5PO/CASP3/COX4I1/COX5A/COX5B/COX6B1/COX6C/COX7A2/COX7B/CREB3L2/CYCS/GSK3B/HSPA1B/HSPA6/HSPA8/HSPA8/ITPR2/KLC1/KLC3/KLC4/MAPK3/MCU/NDUFA10/NDUFA11/NDUFA13/NDUFA2/NDUFA4/NDUFA7/NDUFA9/NDUFB1/NDUFB10/NDUFB11/NDUFB2/NDUFB3/NDUFB4/NDUFB5/NDUFB6/NDUFB7/NDUFB8/NDUFB9/NDUFC2/NDUFS1/NDUFS2/NDUFS4/NDUFS5/NDUFS6/NDUFS7/NDUFV1/NDUFV3/PIK3CD/PIK3R1/PP…
hsa05410	Hypertrophic cardiomyopathy	1.33	1.28e-01	5.67e-01	ACTB/ACTG1/DMD/ITGA6/ITGB4/ITGB6
hsa04750	Inflammatory mediator regulation of TRP channels	-1.33	1.19e-01	5.67e-01	CYP2J2/ITPR2/MAP2K6/PIK3CD/PLA2G4A/PLA2G4B/PLCB3/PLCG2/PRKACA/TRPV4
hsa04340	Hedgehog signaling pathway	1.33	1.41e-01	5.93e-01	CSNK1E/EFCAB7/FBXW11/GRK2/IQCE/KIF3A/KIF7
hsa04721	Synaptic vesicle cycle	-1.32	1.22e-01	5.67e-01	ATP6V0A4/ATP6V1B1/ATP6V1D/CLTB/SLC6A9/TCIRG1
hsa04914	Progesterone-mediated oocyte maturation	1.32	9.72e-02	4.91e-01	ADCY6/AKT1/ANAPC7/AURKA/BRAF/BUB1/CCNA2/CCNB1/CCNB2/CDC25C/CDK1/CDK2/CPEB4/HSP90AB1/KIF22/MAD1L1/MAD2L1/MAP2K1/PGR/PIK3CB/PIK3R2/PLK1/RAF1
hsa04924	Renin secretion	-1.32	1.45e-01	5.93e-01	ACE/CTSB/ITPR2/PLCB3/PLCB4/PPP3CA/PRKACA
hsa01212	Fatty acid metabolism	1.31	1.38e-01	5.90e-01	FADS2/FADS2/SCD5
hsa05034	Alcoholism	-1.3	1.56e-01	6.05e-01	ATF2/HDAC11/MACROH2A1/MAOA/MAOB/PPP1R1B/PRKACA
hsa00030	Pentose phosphate pathway	-1.29	1.67e-01	6.05e-01	ALDOA/FBP1/H6PD/PGLS/PGM1/PGM2/RBKS/RGN/TALDO1
hsa04940	Type I diabetes mellitus	1.29	2.10e-01	6.39e-01	HLA-DRB1
hsa00983	Drug metabolism - other enzymes	-1.28	1.44e-01	5.93e-01	CDA/CES2/CMPK1/DPYD/GSTM1/GSTM2/GSTO2/GSTT1/NME3/RRM1/TYMP/UPP1
hsa05414	Dilated cardiomyopathy	1.28	1.61e-01	6.05e-01	ACTB/ACTG1/DMD/ITGA6/ITGB4/ITGB6
hsa05412	Arrhythmogenic right ventricular cardiomyopathy	1.28	1.64e-01	6.05e-01	ACTB/ACTG1/DMD/ITGA6/ITGB4/ITGB6/PKP2
hsa03320	PPAR signaling pathway	1.28	1.24e-01	5.67e-01	FADS2/FADS2/HMGCS1/PLTP/SCD5
hsa05144	Malaria	-1.28	1.86e-01	6.05e-01	IL18/LRP1/SDC1
hsa04727	GABAergic synapse	-1.27	1.84e-01	6.05e-01	GLS/GLS/NSF/PRKACA/SLC38A2
hsa04923	Regulation of lipolysis in adipocytes	-1.27	1.77e-01	6.05e-01	ABHD5/AKT2/IRS2/PIK3CD/PNPLA2/PRKACA
hsa05135	Yersinia infection	-1.27	1.25e-01	5.67e-01	ACTR3/AKT2/ARPC3/BCAR1/ELMO2/FN1/GSK3B/IL18/IRAK1/MAP2K4/MAP2K6/PIK3CD/PYCARD/TAB2/WASF2/WIPF3
hsa05120	Epithelial cell signaling in Helicobacter pylori infection	-1.27	1.62e-01	6.05e-01	ATP6V0A4/ATP6V1B1/ATP6V1B2/ATP6V1D/ATP6V1E1/ATP6V1G1/CASP3/CSK/F11R/MAP2K4/PLCG2/RAC1/TCIRG1/TJP1
hsa04142	Lysosome	-1.27	1.23e-01	5.67e-01	ACP2/AP1B1/AP1G1/AP1M1/AP1S2/ARSA/ATP6V0A4/CLTB/CTSA/CTSB/ENTPD4/GALNS/MANBA/NAGA/NEU1/SCARB2/SLC11A2/TCIRG1/TPP1
hsa04211	Longevity regulating pathway	-1.26	1.73e-01	6.05e-01	ADIPOR1/AKT1S1/AKT2/APPL1/ATF2/CAT/CREB3L2/EHMT2/FOXO3/IRS2/MTOR/PIK3CD/PIK3R1/PRKACA/PRKAG1/RHEB/RPS6KB2/RPTOR/SOD2/TP53
hsa03010	Ribosome	1.25	1.29e-01	5.67e-01	RPL14/RPL4/RPS7
hsa04213	Longevity regulating pathway - multiple species	-1.24	1.83e-01	6.05e-01	AKT1S1/AKT2/CAT/CRYAB/FOXO3/HSPA1B/HSPA6/HSPA8/HSPA8/IRS2/MTOR/PIK3CD/PIK3R1/PRKACA/PRKAG1/RPS6KB2/RPTOR/SOD2
hsa04612	Antigen processing and presentation	1.24	1.78e-01	6.05e-01	CD74/CTSS/HLA-DRB1/HSP90AB1/HSPA4/HSPA5/HSPA8/IFI30/PDIA3/RFX5/RFXANK/RFXAP/TAP1/TAP2
hsa04726	Serotonergic synapse	-1.24	1.73e-01	6.05e-01	CASP3/CYP2J2/ITPR2/MAOA/MAOB/PLA2G4A/PLA2G4B/PLCB3/PRKACA
hsa05165	Human papillomavirus infection	1.23	9.04e-02	4.85e-01	ATM/ATR/CCNE1/CDK2/CDK4/CHUK/COL4A1/COL4A2/EGFR/FZD6/ITGA3/ITGA6/ITGB4/ITGB6/LAMA3/LAMA5/LAMB1/LAMB3/LAMC1/LAMC2/MAP2K2/MX1/NOTCH3/PRKCI/PTGS2/PXN/TADA3/TBK1/THBS1/TNC
hsa03015	mRNA surveillance pathway	1.23	1.47e-01	5.95e-01	GSPT2/HBS1L/MSI1/NCBP1/WDR82
hsa03410	Base excision repair	1.23	1.60e-01	6.05e-01	PARG/PARP2/PARP4/PCNA/POLB/POLE3/POLE4/RFC2/RFC3/RFC4/RFC5/TDP1
hsa00280	Valine, leucine and isoleucine degradation	-1.23	1.83e-01	6.05e-01	ACAA1/ACAA2/ACAA2/ACAD8/ACADM/ACADS/ACSF3/ALDH2/ALDH6A1/BCAT1/BCKDHA/BCKDHB/DBT/ECHS1/HADH/HADHA/HADHB/HIBADH/HIBCH/HMGCL/HMGCS2/IVD/MCEE/MMUT
hsa04966	Collecting duct acid secretion	-1.23	2.30e-01	6.51e-01	ATP6V0A4/ATP6V1B1/ATP6V1D/SLC12A7/TCIRG1
hsa00240	Pyrimidine metabolism	-1.23	2.00e-01	6.38e-01	ASMTL/CDA/CMPK1/CTPS2/DHODH/DPYD/ENTPD4/NME3/NT5C3B/RRM1/TYMP/UPP1
hsa00220	Arginine biosynthesis	-1.23	2.36e-01	6.51e-01	ACY1/ASS1/GLS/GLS/GLUD1/GLUD2/GOT1/GPT
hsa04927	Cortisol synthesis and secretion	1.23	2.09e-01	6.39e-01	GNA11/LDLR/NCEH1
hsa00052	Galactose metabolism	1.22	2.20e-01	6.41e-01	AKR1B1/B4GALT2/G6PC3/HK2/MGAM2/PFKM/PFKP
hsa00980	Metabolism of xenobiotics by cytochrome P450	-1.21	2.16e-01	6.41e-01	AKR7A2/AKR7A3/ALDH3B1/CBR1/EPHX1/GSTK1/GSTM1/GSTM2/GSTO2/GSTT1
hsa00640	Propanoate metabolism	-1.21	2.11e-01	6.39e-01	ACADS/ACOX1/ACSS1/ACSS2/ACSS3/ALDH6A1/BCKDHA/BCKDHB/DBT/ECHS1/HADHA/HIBCH/MCEE/MMUT/SUCLG1/SUCLG2
hsa04152	AMPK signaling pathway	1.2	1.67e-01	6.05e-01	AKT1/EEF2/EEF2K/FASN/G6PC3/PFKFB3/PFKM/PFKP/PIK3R2/SCD/SCD5/SIRT1/SREBF1
hsa04913	Ovarian steroidogenesis	-1.2	2.46e-01	6.51e-01	AKR1C3/CYP2J2/PLA2G4A/PLA2G4B/PRKACA
hsa04960	Aldosterone-regulated sodium reabsorption	-1.2	2.52e-01	6.51e-01	ATP1A1/ATP1B1/HSD11B2/MAPK3/NEDD4L/PIK3CD/PIK3R1/SFN
hsa00140	Steroid hormone biosynthesis	-1.2	2.54e-01	6.51e-01	AKR1C2/AKR1C3/DHRS11/HSD17B8/SRD5A1/SRD5A3
hsa05131	Shigellosis	-1.2	1.31e-01	5.68e-01	ACTN1/ACTN4/ACTR3/AKT1S1/AKT2/ARHGEF2/ARPC3/ARPC5/ARPC5L/BCAR1/BCL10/BECN1/C3/CAPN1/CAPN2/CAPNS1/CAST/CD14/CD44/CRK/ELMO2/FNBP1L/GSK3B/HK1/IL18/ILK/ITPR2/MALT1/PFN1/PIK3CD/PLCB3/PLCD1/PLCD4/PLCG2/PYCARD/RAC1/RBCK1/RIPK2/RRAGC/SEPTIN11/SEPTIN2/SEPTIN7/SEPTIN8/SEPTIN9/TAB2/TLN2/TP53/TRAF2/VCL/WASF2
hsa05110	Vibrio cholerae infection	-1.2	2.33e-01	6.51e-01	ATP6V0A4/ATP6V1B1/ATP6V1D/PLCG2/PRKACA/SLC12A2/TCIRG1
hsa04936	Alcoholic liver disease	1.19	1.85e-01	6.05e-01	ACACA/ACOX3/AKT1/ALDH1B1/CASP8/CHUK/FASN/IRAK4/LPIN3/MAP2K3/MAP2K7/NFKB1/SCD/SCD5/SIRT1/SREBF1/TBK1
hsa04080	Neuroactive ligand-receptor interaction	1.19	2.65e-01	6.54e-01	PLG/PRLR
hsa01232	Nucleotide metabolism	-1.19	2.20e-01	6.41e-01	ADK/ADSS1/AK1/AK2/APRT/ASMTL/CDA/CMPK1/CTPS2/DTYMK/ENTPD2/ENTPD3/ENTPD4/GMPR2/HDDC2/NME3/NT5C/NT5C3B/NTPCR/NUDT16/RRM1/TK2/TYMP/UPP1
hsa04115	p53 signaling pathway	1.19	1.98e-01	6.37e-01	AIFM2/ATM/ATR/BID/CCNB1/CCNB2/CCNE1/CD82/CDK1/CDK2/CDK4/GTSE1/RCHY1/RRM2/THBS1
hsa04933	AGE-RAGE signaling pathway in diabetic complications	-1.19	2.19e-01	6.41e-01	AKT2/CDKN1B/FN1/PIK3CD/PLCD1/PLCD4/PLCG2/PRKCZ/SMAD2
hsa00380	Tryptophan metabolism	-1.19	2.44e-01	6.51e-01	ALDH2/CAT/GCDH/KYNU/MAOA/MAOB
hsa02010	ABC transporters	1.18	2.71e-01	6.58e-01	ABCA1/ABCA3/ABCB6/ABCB7/ABCC1/ABCC4/ABCC5/TAP1/TAP2/TAP2
hsa05206	MicroRNAs in cancer	-1.18	2.10e-01	6.39e-01	CD44/CDK6/CDKN1B/CDKN2A/DNMT3B/EP300/ERBB2/ERBB3/FSCN1/GLS/GLS/IRS2/MARCKS/MCL1/PDCD4/PIK3CD/PLCG2/SERPINB5/TNC/VIM
hsa05171	Coronavirus disease - COVID-19	1.17	1.78e-01	6.05e-01	CGAS/CHUK/EGFR/MX1/RIGI/RPL14/RPL4/RPS7/STING1
hsa00330	Arginine and proline metabolism	-1.16	2.60e-01	6.51e-01	ALDH2/ALDH4A1/CKM/GOT1/LAP3/MAOA/MAOB/OAT/PYCR1
hsa04925	Aldosterone synthesis and secretion	-1.16	2.62e-01	6.51e-01	ATF2/ATP1A1/ATP1B1/ATP2B4/CAMK1D/CREB3L2/ITPR2/PLCB3/PRKACA/PRKD1/PRKD2
hsa04961	Endocrine and other factor-regulated calcium reabsorption	-1.16	2.61e-01	6.51e-01	AP2A2/ATP1A1/ATP1B1/ATP2B4/CLTB/CLTC/PLCB3/PLCB4/PRKACA
hsa04270	Vascular smooth muscle contraction	-1.16	2.44e-01	6.51e-01	ARHGEF1/CALD1/GNA13/ITPR2/MYH10/MYH14/MYH9/MYLK/PLA2G4A/PLA2G4B/PLCB3/PRKACA
hsa04012	ErbB signaling pathway	-1.15	2.45e-01	6.51e-01	AKT2/CDKN1B/ERBB2/ERBB3/MAP2K4/PIK3CD/PLCG2
hsa03250	Viral life cycle - HIV-1	-1.15	2.60e-01	6.51e-01	APOBEC3F/MAP1B/TRIM5
hsa04217	Necroptosis	-1.15	2.47e-01	6.51e-01	BIRC2/CAPN1/CAPN2/CHMP4C/GLUD1/GLUD2/IRF9/MACROH2A1/PLA2G4A/PLA2G4B/PPIA/PYCARD/PYGB/RBCK1/STAT6/TYK2
hsa00250	Alanine, aspartate and glutamate metabolism	-1.15	2.71e-01	6.58e-01	ADSS1/ALDH4A1/ASL/ASNS/ASS1/GFPT1/GLS/GLS/GLUD1/GLUD2/GOT1/GPT/GPT2
hsa04931	Insulin resistance	-1.15	2.54e-01	6.51e-01	AKT2/GFPT1/GSK3B/IRS2/OGA/OGT/PCK2/PIK3CD/PRKCZ/PTPA/PYGB/SLC27A1
hsa04814	Motor proteins	1.15	2.06e-01	6.39e-01	ACTB/ACTG1/ACTG1/CENPE/DYNC2H1/DYNC2LI1/DYNLT1/KIF11/KIF14/KIF21A/KIF22/KIF23/KIF2C/KIF3A/KIF7/KIFAP3/KIFC1/KLC2/MYO5A/MYO5C/TUBB4A/TUBG1
hsa04962	Vasopressin-regulated water reabsorption	1.15	2.84e-01	6.77e-01	ARHGDIB/DYNC2H1/DYNC2LI1
hsa05152	Tuberculosis	-1.14	2.58e-01	6.51e-01	AKT2/ATP6V0A4/BCL10/CAMP/CASP3/CD14/CEBPB/CEBPG/EP300/IL18/IRAK1/ITGB2/LSP1/MRC2/PPP3CA/RAB5A/RIPK2/SPHK1/TCIRG1
hsa04114	Oocyte meiosis	1.14	2.57e-01	6.51e-01	AURKA/BUB1/CCNB1/CCNB2/CCNE1/CDC25C/CDK1/CDK2/CPEB4/ESPL1/FBXO5/FBXW11/MAD2L1/PLK1
hsa05016	Huntington disease	-1.14	2.23e-01	6.43e-01	ACTR1B/AMBRA1/AP2A2/APAF1/ATP5F1A/ATP5F1C/ATP5F1D/ATP5PB/ATP5PD/ATP5PF/ATP5PO/BECN1/CASP3/CLTB/CLTC/COX4I1/COX5A/COX5B/COX6B1/COX6C/COX7A2/COX7B/CREB3L2/CREBBP/CYCS/EP300/GPX8/HTT/KLC1/KLC3/KLC4/MTOR/NDUFA10/NDUFA2/NDUFA4/NDUFA7/NDUFA9/NDUFB1/NDUFB10/NDUFB11/NDUFB2/NDUFB3/NDUFB5/NDUFB6/NDUFB7/NDUFB8/NDUFB9/NDUFC2/NDUFS1/NDUFS4/NDUFS5/NDUFS6/NDUFS7/PLCB3/PLCB4/POLR2A/PSMA6/PSMB1/PSMB2/SDHA/SDHB/SD…
hsa01522	Endocrine resistance	-1.13	2.78e-01	6.69e-01	AKT2/CDKN1B/CDKN2C/ERBB2/PIK3CD/PRKACA
hsa04724	Glutamatergic synapse	-1.12	2.96e-01	6.86e-01	GLS/GLS/HOMER2/HOMER3/ITPR2/PLA2G4A/PLA2G4B/PLCB3/PLCB4/PLD2/PPP3CA/PRKACA/SHANK2/SLC38A2
hsa00040	Pentose and glucuronate interconversions	-1.12	3.36e-01	7.28e-01	AKR1A1/CRPPA/DCXR/FGGY/SORD/UGDH/UGP2
hsa04971	Gastric acid secretion	1.12	2.97e-01	6.86e-01	ACTB/ACTG1/CA2
hsa04670	Leukocyte transendothelial migration	-1.12	2.92e-01	6.85e-01	ACTN1/ACTN4/AFDN/BCAR1/CLDN23/CLDN3/CLDN4/CLDN7/CTNNA1/EZR/F11R/ITGB2/OCLN/PIK3CD/PLCG2/RAC1/SIPA1/VASP/VCL
hsa04064	NF-kappa B signaling pathway	1.11	2.99e-01	6.86e-01	ATM/BIRC3/CHUK/CSNK2A2/EDARADD/ICAM1/IRAK4/LTBR/NFKB1/NFKB2/PIAS4/PTGS2/RELB/RIGI/SYK/TRAF5
hsa04666	Fc gamma R-mediated phagocytosis	-1.11	3.05e-01	6.90e-01	ACTR3/AKT2/ARPC3/ARPC5/ARPC5L/ASAP3/CRK/GSN/MARCKS/PIK3CD/PLA2G4A/PLA2G4B/PLCG2/PLD2/RAC1/SPHK1/VASP/WASF2
hsa00480	Glutathione metabolism	-1.11	3.03e-01	6.89e-01	ANPEP/GPX8/GSTK1/GSTM2/GSTT1/LANCL1/LAP3/OPLAH
hsa04978	Mineral absorption	-1.1	3.22e-01	7.15e-01	ATP1B1/ATP2B4/CYBRD1/MT1X/SLC11A2/SLC30A1/SLC34A2
hsa04930	Type II diabetes mellitus	-1.1	3.66e-01	7.51e-01	HK1/IRS2/PIK3CD/PKM/PKM/PRKCZ
hsa00061	Fatty acid biosynthesis	-1.1	3.66e-01	7.51e-01	ACSF3/ACSL1/HSD17B8/OXSM
hsa00900	Terpenoid backbone biosynthesis	1.1	3.28e-01	7.15e-01	ACAT1/ACAT1/FDPS/HMGCS1/IDI1/PDSS1/ZMPSTE24
hsa00920	Sulfur metabolism	-1.09	3.77e-01	7.57e-01	BPNT1/MPST/PAPSS1/SELENBP1/TST
hsa04137	Mitophagy - animal	-1.09	3.26e-01	7.15e-01	AMBRA1/ATG9A/BCL2L13/BECN1/FUNDC1/MFN2/OPTN/RHOT2/RRAS/TBC1D17/TP53
hsa04141	Protein processing in endoplasmic reticulum	1.09	2.87e-01	6.79e-01	AMFR/ATF6/CKAP4/DNAJB11/ERO1A/ERO1B/HSP90AB1/HSP90B1/HSPA5/HSPA8/HSPH1/HYOU1/HYOU1/NSFL1C/PDIA4/PDIA4/PRKCSH/RNF185/SIL1/SVIP/UBXN6/UGGT2
hsa04371	Apelin signaling pathway	-1.09	3.25e-01	7.15e-01	AKT2/CDH1/GNA13/MEF2D/MYLK/PLCB3/PRKACA/RRAS/SLC9A1/SMAD2/SPHK1
hsa04136	Autophagy - other	1.08	3.57e-01	7.51e-01	ATG2A/ATG2B/ATG4A/ATG4C/IGBP1/PIK3C3/PIK3R4/WIPI2
hsa05012	Parkinson disease	-1.07	3.26e-01	7.15e-01	ATP5F1A/ATP5F1C/ATP5PB/ATP5PD/ATP5PF/ATP5PO/CASP3/COX4I1/COX5A/COX5B/COX6B1/COX6C/COX7A2/COX7B/HTRA2/ITPR2/KEAP1/KLC1/KLC3/KLC4/MAOA/MAOB/MAPT/MCU/MFN2/NDUFA10/NDUFA4/NDUFA7/NDUFA9/NDUFB1/NDUFB10/NDUFB11/NDUFB2/NDUFB3/NDUFB5/NDUFB6/NDUFB7/NDUFB8/NDUFB9/NDUFC2/NDUFS5/NDUFS6/NDUFS7/PRKACA/PSMA6/PSMB1/PSMB2/SDHA/SDHB/SDHC/SLC11A2/SLC39A7/TP53/UBA1/UBA7
hsa00051	Fructose and mannose metabolism	-1.07	3.64e-01	7.51e-01	ALDOA/FBP1/FBP2/FCSK/FPGT/GFUS/GMPPA/GMPPB/HK1/KHK/MPI/PMM2/SORD/TKFC/TPI1
hsa05216	Thyroid cancer	1.07	3.82e-01	7.57e-01	BRAF/MAP2K2/NCOA4/POLK
hsa04540	Gap junction	1.07	3.63e-01	7.51e-01	CDK1/EGFR/GNA11/MAP2K2/TUBB4A
hsa05132	Salmonella infection	-1.06	3.56e-01	7.51e-01	ABI1/ACBD3/ACTR1B/ACTR3/AHNAK/AHNAK2/AKT2/ANXA2/ARPC3/ARPC5/ARPC5L/BAK1/BIRC2/BRK1/CASP3/CD14/DYNC1I2/DYNC1LI2/DYNLT3/ELMO2/EXOC2/EXOC4/FBXO22/FLNA/FLNB/FLNB/HSP90AA1/IL18/IRAK1/KLC1/KLC3/KLC4/MAP2K4/MAP2K6/MYO6/MYO6/PFN1/PIK3CD/PYCARD/RAB5A/RAB9A/RAC1/RIPK2/RRAS/SNX33/STX10/TAB2/VPS11
hsa03430	Mismatch repair	1.06	3.67e-01	7.51e-01	LIG1/MLH1/MSH2/MSH3/PCNA/PMS2/POLD2/RFC1/RFC2/RFC3/RFC4/RFC5/RPA1/RPA2/RPA3
hsa00630	Glyoxylate and dicarboxylate metabolism	-1.06	3.77e-01	7.57e-01	ACO2/ACSS1/ACSS2/CAT/GLDC/GRHPR/HYI/MCEE/MDH1/MMUT/PGP/SHMT2
hsa00620	Pyruvate metabolism	-1.05	3.80e-01	7.57e-01	AKR1A1/ALDH2/GRHPR/PC/PCK2/PKM/PKM
hsa01230	Biosynthesis of amino acids	-1.05	3.65e-01	7.51e-01	ACO2/ACY1/ALDOA/ASL/ASNS/ASS1/BCAT1/CBS/ENO1/ENO1/GOT1/GPT/GPT2/IDH3A/IDH3B/IDH3G/MTR/PC/PHGDH/PKM/PKM/PSAT1/PYCR1/PYCR2/PYCR3/RPE/SHMT2/TALDO1/TPI1
hsa04370	VEGF signaling pathway	-1.04	3.99e-01	7.85e-01	AKT2/HSPB1/PIK3CD/PLA2G4A/PLA2G4B/PLCG2/PPP3CA/SPHK1
hsa04520	Adherens junction	1.04	3.77e-01	7.57e-01	ACP1/ACTN1/ACTN4/AFDN/ARHGAP29/CDH1/CTNNA1/EP300/ERBB2/IQGAP1/LMO7/LMO7/NECTIN2/PTPN6/SORBS1/VCL/WASF2
hsa00650	Butanoate metabolism	1.04	4.38e-01	8.20e-01	AACS/ACAT1/ALDH5A1/HMGCS1/OXCT1
hsa04216	Ferroptosis	-1.03	4.09e-01	7.96e-01	ACSL1/CP/LPCAT3/PRNP/SLC11A2/SLC3A2/SLC3A2/STEAP3
hsa04024	cAMP signaling pathway	-1.02	4.10e-01	7.96e-01	ACOX1/AFDN/AKT2/ATP1A1/ATP1B1/ATP2A3/ATP2B4/CREB3L2/EP300/PIK3CD/PPP1R1B/PRKACA/RAC1/RRAS/SLC9A1
hsa04658	Th1 and Th2 cell differentiation	1.02	4.22e-01	8.05e-01	CHUK/HLA-DRB1/JAK1/NFKB1/NOTCH3/STAT5B
hsa04911	Insulin secretion	1.02	4.20e-01	8.04e-01	GNA11/SLC2A1
hsa04625	C-type lectin receptor signaling pathway	-1.02	4.30e-01	8.09e-01	AKT2/BCL10/IRF9/LSP1/PIK3CD/PLCG2/PPP3CA/PYCARD/RRAS
hsa04022	cGMP-PKG signaling pathway	-1.01	4.18e-01	8.04e-01	AKT2/ATF2/ATP1A1/ATP1B1/ATP2A3/ATP2B4/CREB3L2/GNA13/GTF2I/GTF2IRD1/IRS2/ITPR2/MEF2D/MYLK/PLCB3/PPP3CA/VASP
hsa00790	Folate biosynthesis	-1.01	4.58e-01	8.29e-01	AKR1C3/PCBD2/QDPR
hsa00270	Cysteine and methionine metabolism	-1.01	4.30e-01	8.09e-01	BCAT1/CBS/DNMT3A/DNMT3B/ENOPH1/GOT1/MDH1/MPST/MTR/PHGDH/PSAT1/TST
hsa04060	Cytokine-cytokine receptor interaction	-1.01	4.64e-01	8.31e-01	IL18/RELL1
hsa00062	Fatty acid elongation	-1	4.73e-01	8.42e-01	ACAA2/ACAA2/ECHS1/ELOVL1/HACD2/HADH/HADHA/HADHB/PPT1
hsa05231	Choline metabolism in cancer	-1	4.46e-01	8.29e-01	AKT2/CHKB/DGKA/DGKQ/PCYT1A/PIK3CD/PLA2G4A/PLA2G4B/SLC44A2
hsa04110	Cell cycle	1	4.51e-01	8.29e-01	ATM/ATR/AURKB/BUB1/BUB1B/CCNB1/CCNB2/CCNE1/CDC25C/CDC7/CDCA5/CDK1/CDK2/CDK4/DDX11/ESPL1/FBXO5/HDAC8/MAD2L1/MAD2L1BP/NDC80/ORC4/PCNA/PLK1/SKP2/STAG1/TTK
hsa04922	Glucagon signaling pathway	-0.99	4.55e-01	8.29e-01	AKT2/ATF2/CREB3L2/CREBBP/EP300/FBP1/FBP2/ITPR2/PCK2/PHKA2/PHKG2/PKM/PKM/PLCB3/PLCB4/PPP3CA/PRKACA/PYGB
hsa00561	Glycerolipid metabolism	-0.99	4.53e-01	8.29e-01	ABHD16A/AKR1A1/ALDH2/DGAT2/DGKA/DGKQ/GK/PNPLA2/TKFC
hsa05418	Fluid shear stress and atherosclerosis	-0.98	4.60e-01	8.29e-01	AKT2/ARHGEF2/ASS1/GPC1/GSTM2/GSTT1/MAP2K4/PIK3CD/PRKCZ/SDC1/TRPV4
hsa00511	Other glycan degradation	-0.97	4.95e-01	8.61e-01	ENGASE/FUCA1/MAN2B2/MAN2C1/MANBA/NEU1
hsa04066	HIF-1 signaling pathway	0.97	5.12e-01	8.71e-01	EGFR/ENO2/HK2/MAP2K2/PFKFB3/PFKM/PFKP/SLC2A1/TF
hsa04392	Hippo signaling pathway - multiple species	0.97	4.92e-01	8.61e-01	CSNK1E/LATS1/STK3
hsa04068	FoxO signaling pathway	0.97	5.07e-01	8.71e-01	ATM/BRAF/CCNB1/CCNB2/CDK2/CHUK/CSNK1E/EGFR/G6PC3/MAP2K2/PLK1/SGK3/SKP2/STK4
hsa05230	Central carbon metabolism in cancer	0.97	4.94e-01	8.61e-01	AKT2/ERBB2/GLS/GLS/PIK3CD/PKM/SCO2/SIRT3/SLC1A5/SLC7A5
hsa00514	Other types of O-glycan biosynthesis	0.96	4.90e-01	8.61e-01	B3GLCT/B4GALT2/B4GALT3/EOGT/GALNT11/GALNT12/GALNT3/PLOD3/POFUT1/POMT1/XXYLT1
hsa05204	Chemical carcinogenesis - DNA adducts	-0.96	5.21e-01	8.72e-01	AKR1C2/CBR1/EPHX1/GSTK1/GSTM1/GSTM2/GSTO2/GSTT1
hsa05168	Herpes simplex virus 1 infection	0.96	5.55e-01	8.89e-01	AKT1/BID/BIRC3/BST2/CARD9/CASP8/CD74/CGAS/CHUK/EIF2AK2/HLA-DRB1/IRAK4/JAK1/NECTIN1/NFKB1/PDIA3/PIK3R2/RBAK/RIGI/STING1/SYK/TAP1/TAP2/TBK1/TRAF5/ZNF175/ZNF724/ZNF845
hsa04380	Osteoclast differentiation	-0.96	5.09e-01	8.71e-01	AKT2/FHL2/FOSL2/IRF9/PIK3CD/PLCG2/PPP3CA/SIRPA/TAB2/TYK2
hsa00513	Various types of N-glycan biosynthesis	0.96	5.17e-01	8.72e-01	ALG3/B4GALT2/B4GALT3/MAN2A1/MAN2A2/MGAT4A
hsa04730	Long-term depression	0.96	5.03e-01	8.71e-01	BRAF/GNA11/GNA12/MAP2K2
hsa00970	Aminoacyl-tRNA biosynthesis	-0.96	5.21e-01	8.72e-01	AARS1/AARS2/CARS1/EPRS1/FARS2/GARS1/GATC/HARS2/LARS2/MTFMT/NARS1/PARS2/RARS2/SARS1/SARS2/SEPSECS/TARS2/TARS3/VARS2/WARS1/WARS2/YARS1
hsa04640	Hematopoietic cell lineage	-0.95	5.24e-01	8.72e-01	ANPEP/CD14/CD44/CD59/CD9/ITGA2/ITGA2
hsa00010	Glycolysis / Gluconeogenesis	-0.95	5.36e-01	8.82e-01	ACSS2/AKR1A1/ALDH2/ALDH3B1/ALDOA/BPGM/ENO1/ENO1/FBP1/FBP2/HK1/PCK2/PGM1/PGM2/PKM/PKM/TPI1
hsa05226	Gastric cancer	-0.95	5.36e-01	8.82e-01	AKT2/CDH1/CDKN1B/CTNNA1/DDB2/ERBB2/GSK3B/MUC2/PIK3CD/SMAD2
hsa05166	Human T-cell leukemia virus 1 infection	-0.95	5.50e-01	8.87e-01	AKT2/ATF2/CDKN2C/MAP2K4/MMP7/PIK3CD/PPP3CA/PRKACA/SMAD2/TLN2/TSPO
hsa04919	Thyroid hormone signaling pathway	0.94	5.48e-01	8.87e-01	ACTB/ACTG1/MAP2K2/NOTCH3/PFKP/SLC2A1
hsa00562	Inositol phosphate metabolism	-0.94	5.45e-01	8.87e-01	ALDH6A1/CDIPT/MTM1/PI4KA/PIK3CD/PLCB3/PLCD1/PLCD4/PLCG2/SYNJ2/TPI1
hsa04657	IL-17 signaling pathway	0.94	5.38e-01	8.82e-01	CHUK/HSP90AB1/HSP90B1/NFKB1/PTGS2/TBK1/TRAF4/TRAF5/USP25
hsa05010	Alzheimer disease	-0.93	6.32e-01	9.38e-01	AKT2/AMBRA1/APAF1/APH1B/ATP2A3/ATP5F1A/ATP5F1C/ATP5F1D/ATP5PB/ATP5PD/ATP5PF/ATP5PO/BECN1/CAPN1/CAPN2/CASP3/CDK5/COX4I1/COX5A/COX5B/COX6B1/COX6C/COX7A2/COX7B/CYCS/GSK3B/IRS2/ITPR2/KLC1/KLC3/KLC4/LRP1/MAPT/MCU/MTOR/NDUFA10/NDUFA2/NDUFA4/NDUFA7/NDUFA9/NDUFB1/NDUFB10/NDUFB11/NDUFB2/NDUFB3/NDUFB5/NDUFB6/NDUFB7/NDUFB8/NDUFB9/NDUFC2/NDUFS1/NDUFS4/NDUFS5/NDUFS6/NDUFS7/PIK3CD/PIK3R1/PLCB3/PLCB4/PPP3CA/PSE…
hsa04360	Axon guidance	-0.93	5.70e-01	9.04e-01	CDK5/DPYSL2/ENAH/EPHB3/GSK3B/ILK/NFATC2/PARD6B/PIK3CD/PIK3R1/PLCG2/PLXNB1/PLXNB2/PPP3CA/PRKCZ/RAC1/RASA1/RGMA/RRAS/SRGAP1/SSH3
hsa01240	Biosynthesis of cofactors	-0.93	5.90e-01	9.18e-01	AKR1A1/ALAD/ALDH2/BCAT1/CMPK1/CTPS2/DHODH/GGCX/GMPPA/GMPPB/KYNU/MPI/MTHFD1/NAPRT/NME3/NMNAT3/OXSM/PDXK/PMM2/PNPO/PPCDC/PSAT1/RGN/SDR16C5/SHMT2/UGDH/UGP2
hsa00260	Glycine, serine and threonine metabolism	-0.93	5.58e-01	8.89e-01	BPGM/CBS/GCAT/GLDC/GRHPR/MAOA/MAOB/PHGDH/PSAT1/SARDH/SHMT2/SRR
hsa04514	Cell adhesion molecules	-0.92	5.94e-01	9.18e-01	CD99/CDH1/CLDN23/CLDN3/CLDN4/CLDN7/F11R/GLG1/HLA-A/HLA-B/HLA-B/HLA-B/HLA-B/HLA-C/HLA-E/HLA-F/ITGAV/ITGB2/ITGB8/MPZL1/NECTIN2/OCLN/SDC1/VTCN1
hsa05207	Chemical carcinogenesis - receptor activation	-0.91	5.97e-01	9.18e-01	AHR/AKT2/ATF2/EPHX2/GSTM2/GSTT1/KLF5/PIK3CD/PRKACA
hsa00910	Nitrogen metabolism	-0.91	5.80e-01	9.16e-01	CA5B/GLUD1/GLUD2
hsa03060	Protein export	0.91	5.84e-01	9.18e-01	HSPA5/SEC11C
hsa04622	RIG-I-like receptor signaling pathway	0.9	6.05e-01	9.25e-01	CASP10/CASP8/CHUK/NFKB1/NFKBIB/PIN1/RIGI/STING1/TANK/TBK1
hsa04550	Signaling pathways regulating pluripotency of stem cells	0.9	5.96e-01	9.18e-01	AKT1/DUSP9/FGF2/FZD6/JAK1/KAT6A/MAP2K1/MAP2K2/MAPK13/PIK3CB/PIK3R2/RAF1/REST/RIF1/SMARCAD1/ZFHX3
hsa05169	Epstein-Barr virus infection	-0.9	6.56e-01	9.38e-01	AKT2/CD44/CDK6/CDKN1B/DDB2/IRAK1/IRF9/MAP2K4/MAVS/NCOR2/OAS1/OAS2/PIK3CD/PLCG2/SAP30/SIN3A/TAB2/TYK2/VIM
hsa04664	Fc epsilon RI signaling pathway	-0.89	6.17e-01	9.38e-01	AKT2/MAP2K4/PIK3CD/PLA2G4A/PLA2G4B/PLCG2
hsa04935	Growth hormone synthesis, secretion and action	-0.89	6.25e-01	9.38e-01	AKT2/ATF2/BCAR1/CREB3L2/EP300/GSK3B/IRS2/ITPR2/MAP2K4/MAP2K6/PIK3CD/PLCB3/PLCG2/PRKACA
hsa04010	MAPK signaling pathway	0.89	6.86e-01	9.38e-01	AKT2/ATF2/CD14/ERBB2/ERBB3/FLNA/FLNB/FLNB/HSPB1/IRAK1/MAP2K4/MAP2K6/MAPT/PLA2G4A/PLA2G4B/PPM1A/PPM1B/PPP3CA/PRKACA/RASA1/RASA2/RRAS/TAB2/TAOK3
hsa04145	Phagosome	0.89	6.51e-01	9.38e-01	ACTB/ACTG1/DYNC2H1/HLA-DRB1/THBS1/TUBB4A
hsa04934	Cushing syndrome	0.89	6.48e-01	9.38e-01	BRAF/CCNE1/CDK2/CDK4/EGFR/FZD6/GNA11/LDLR/MAP2K2/NCEH1
hsa05134	Legionellosis	-0.89	6.21e-01	9.38e-01	APAF1/BCL2L13/C3/CASP3/CD14/CYCS/EEF1G/HSPA1B/HSPA6/HSPA8/HSPA8/IL18/ITGB2/MYD88/PYCARD
hsa04150	mTOR signaling pathway	-0.88	6.55e-01	9.38e-01	AKT2/ATP6V1B1/ATP6V1D/CLIP1/DEPTOR/GSK3B/LAMTOR1/LAMTOR2/LAMTOR5/PIK3CD/RRAGC/SLC3A2/SLC3A2/SLC7A5
hsa05022	Pathways of neurodegeneration - multiple diseases	-0.88	7.71e-01	9.38e-01	ACTR1B/AMBRA1/ATP2A3/ATP5F1A/ATP5F1C/ATP5PB/ATP5PD/ATP5PF/ATP5PO/ATXN1L/ATXN3/BAK1/BECN1/CAPN1/CAPN2/CASP3/CAT/CCS/COX4I1/COX5A/COX5B/COX6B1/COX6C/COX7A2/COX7B/GPX8/GSK3B/HTRA2/HTT/ITPR2/KLC1/KLC3/KLC4/MAP2K6/MAPT/MCU/MFN2/NDUFA10/NDUFA4/NDUFA7/NDUFA9/NDUFB1/NDUFB10/NDUFB11/NDUFB2/NDUFB3/NDUFB5/NDUFB6/NDUFB7/NDUFB8/NDUFB9/NDUFC2/NDUFS5/NDUFS6/NDUFS7/OPTN/PLCB3/PPP3CA/PRNP/PSEN1/PSMA6/PSMB1/PSMB2/…
hsa05203	Viral carcinogenesis	-0.88	6.99e-01	9.38e-01	ACTN1/ACTN4/ATF2/BAK1/C3/CASP3/CDK6/CDKN1B/CDKN2A/CREB3L2/CREBBP/DDB1/EP300/GRB2/GSN/HDAC11/HLA-A/HLA-B/HLA-B/HLA-B/HLA-B/HLA-C/HLA-E/HLA-F/IRF9/PIK3CD/PIK3R1/PKM/PKM/PRKACA/RAC1/RASA2/SCRIB/TP53/TRADD/TRAF2/UBE3A/UBR4/VAC14/YWHAB/YWHAH/YWHAZ
hsa05164	Influenza A	0.87	7.42e-01	9.38e-01	ACTB/ACTG1/ACTG1/BID/CDK4/CHUK/EIF2AK2/FDPS/HLA-DRB1/ICAM1/JAK1/MAP2K2/MX1/PIK3R2/PLG/RIGI/TBK1
hsa04668	TNF signaling pathway	0.87	6.80e-01	9.38e-01	AKT1/BCL3/BIRC3/CASP10/CHUK/ICAM1/ITCH/JUNB/MAP2K3/MAP2K7/MLKL/NFKB1/PIK3R2/PTGS2/TRAF5
hsa04662	B cell receptor signaling pathway	-0.87	6.53e-01	9.38e-01	AKT2/BCL10/GSK3B/PIK3CD/PLCG2/PPP3CA/PTPN6
hsa05014	Amyotrophic lateral sclerosis	-0.87	7.72e-01	9.38e-01	ACTR1B/AMBRA1/ATP5F1A/ATP5F1C/ATP5PB/ATP5PD/ATP5PF/ATP5PO/BECN1/CASP3/CAT/CCS/COX4I1/COX5A/COX5B/COX6B1/COX6C/COX7A2/COX7B/GPX8/HNRNPA1/KLC1/KLC3/KLC4/MAP2K6/MCU/NDUFA10/NDUFA4/NDUFA7/NDUFA9/NDUFB1/NDUFB10/NDUFB11/NDUFB2/NDUFB3/NDUFB5/NDUFB6/NDUFB7/NDUFB8/NDUFB9/NDUFC2/NDUFS5/NDUFS6/NDUFS7/NUP214/NUP214/OPTN/PFN1/PPP3CA/PSMA6/PSMB1/PSMB2/RAB5A/RAC1/SDHA/SDHB/SDHC/SEC13/TP53/TRAF2/UBQLN1/VAPB/WIPI1
hsa04972	Pancreatic secretion	-0.87	6.40e-01	9.38e-01	ATP1A1/ATP1B1/ATP2A3/ATP2B4/ITPR2/PLCB3/RAB27B/RAC1/SLC12A2/SLC9A1
hsa04015	Rap1 signaling pathway	-0.87	6.70e-01	9.38e-01	AFDN/AKT2/BCAR1/CDH1/CRK/ENAH/EVL/ITGB2/MAGI1/MAP2K6/PARD6B/PFN1/PIK3CD/PLCB3/PRKCZ/PRKD1/PRKD2/RAC1/RRAS/SIPA1/TLN2/VASP
hsa05170	Human immunodeficiency virus 1 infection	0.87	7.55e-01	9.38e-01	ATM/ATR/BID/BST2/CCNB1/CCNB2/CDC25C/CDK1/CGAS/CHUK/FBXW11/GNA11/LIMK1/MAP2K2/MAP2K3/MAP2K7/NFKB1/PIK3R2/PXN/SAMHD1/STING1/TAP1/TBK1/TRAF5
hsa00830	Retinol metabolism	0.86	6.27e-01	9.38e-01	RDH10/RDH11
hsa04140	Autophagy - animal	-0.86	6.82e-01	9.38e-01	AKT2/AMBRA1/ATG9A/CTSB/DAPK2/DEPTOR/IRS2/PIK3CD/PRKACA/RAB33B/RRAGC/RRAS/VAMP8
hsa04062	Chemokine signaling pathway	-0.85	6.96e-01	9.38e-01	AKT2/BCAR1/DOCK2/GSK3B/PIK3CD/PLCG2/PREX1/PRKACA/PRKCZ
hsa05225	Hepatocellular carcinoma	0.85	7.51e-01	9.38e-01	ACTB/ACTG1/BRAF/CDK4/EGFR/FZD6/GSTM3/MAP2K2/MGST2/POLK/TXNRD1
hsa04720	Long-term potentiation	-0.85	6.81e-01	9.38e-01	CREBBP/EP300/ITPR2/PLCB3/PLCB4/PPP1R1A/PPP3CA/PRKACA
hsa05160	Hepatitis C	-0.85	7.21e-01	9.38e-01	AKT2/CASP3/CDK6/CLDN23/CLDN3/CLDN4/CLDN7/GSK3B/IRF9/MAVS/OAS1/OAS2/OCLN/PIK3CD/RNASEL/TYK2/YWHAB/YWHAH/YWHAZ
hsa04218	Cellular senescence	0.84	7.70e-01	9.38e-01	AKT1/ATM/ATR/CCNB1/CCNB2/CCNE1/CDK1/CDK2/CDK4/FBXW11/HUS1/MAP2K2/MAP2K3/NFKB1/PIK3R2/PPID/RAD1/SIRT1/SQSTM1/ZFP36L2
hsa04130	SNARE interactions in vesicular transport	-0.84	6.92e-01	9.38e-01	BET1/BET1L/GOSR2/SNAP23/STX4/STX5/STX6/STX8/USE1/VAMP8/YKT6
hsa05220	Chronic myeloid leukemia	-0.84	7.26e-01	9.38e-01	AKT2/CDK6/CDKN1B/DDB2/PIK3CD
hsa04630	JAK-STAT signaling pathway	-0.84	6.87e-01	9.38e-01	AKT2/EP300/GFAP/IRF9/MCL1/PIK3CD/PTPN6/STAT6/TYK2
hsa00564	Glycerophospholipid metabolism	-0.84	7.09e-01	9.38e-01	CHKB/DGKA/DGKQ/LPCAT1/LPCAT3/LYPLA2/PCYT1A/PCYT2/PLA2G4A/PLA2G4B
hsa04928	Parathyroid hormone synthesis, secretion and action	-0.84	7.01e-01	9.38e-01	AKAP13/ARHGEF1/ATF2/CREB3L2/GNA13/ITPR2/MEF2D/PLCB3/PRKACA/SLC34A2
hsa05224	Breast cancer	0.84	7.35e-01	9.38e-01	BRAF/CDK4/EGFR/FZD6/MAP2K2/NFKB2/NOTCH3/POLK
hsa03420	Nucleotide excision repair	0.84	7.44e-01	9.38e-01	CCNH/CDK7/CETN2/ERCC2/ERCC3/ERCC4/GTF2H1/GTF2H3/LIG1/MNAT1/PCNA/POLD2/POLE3/POLE4/POLR2B/RFC1/RFC2/RFC3/RFC4/RFC5/RPA1/RPA2/RPA3/UVSSA/XPA
hsa04390	Hippo signaling pathway	-0.84	7.32e-01	9.38e-01	BIRC2/CDH1/CSNK1D/CTNNA1/GSK3B/ITGB2/LLGL1/LLGL2/PARD6B/PRKCZ/SCRIB/SMAD2/TEAD3/YAP1/YWHAB/YWHAH/YWHAZ
hsa00785	Lipoic acid metabolism	-0.83	6.71e-01	9.38e-01	BCKDHA/BCKDHB/DBT/DLST/GLDC/OGDH
hsa00563	Glycosylphosphatidylinositol (GPI)-anchor biosynthesis	0.83	6.78e-01	9.38e-01	GPAA1/PIGA/PIGK/PIGM/PIGQ/PIGS/PIGT/PIGX
hsa04072	Phospholipase D signaling pathway	-0.83	7.37e-01	9.38e-01	AKT2/DGKA/DGKQ/GNA13/PIK3CD/PLA2G4A/PLA2G4B/PLCG2/RRAS/SPHK1
hsa00510	N-Glycan biosynthesis	0.83	7.24e-01	9.38e-01	ALG3/B4GALT2/B4GALT3/MAN2A1/MAN2A2/MGAT4A/MGAT5
hsa03013	Nucleocytoplasmic transport	0.83	8.10e-01	9.49e-01	AAAS/AHCTF1/ALYREF/EEF1A1/IPO11/IPO5/IPO5/IPO7/KPNA3/KPNB1/NCBP1/NCBP2/NDC1/NMD3/NUP107/NUP133/NUP160/NUP205/NUP210/NUP42/NUP54/NUP58/NUP93/NXT2/PHAX/SEH1L/THOC3/THOC5/THOC6/THOC7/TMEM33/UPF3B/XPO4/XPO5/XPO6
hsa05167	Kaposi sarcoma-associated herpesvirus infection	-0.83	7.58e-01	9.38e-01	AKT2/BAK1/BECN1/C3/CASP3/CDK6/CREBBP/EP300/GSK3B/HLA-A/HLA-B/HLA-B/HLA-B/HLA-B/HLA-C/HLA-E/HLA-F/IRF9/ITPR2/MAP2K4/MAP2K6/NFATC2/PIK3CD/PIK3R1/PLCG2/PPP3CA/PREX1/RAC1/STAT2/TP53/TRADD/TRAF2/TYK2
hsa05162	Measles	-0.83	7.39e-01	9.38e-01	AKT2/CDK6/CDKN1B/GSK3B/IRAK1/IRF9/MAVS/OAS1/OAS2/PIK3CD/RAB9A/TAB2/TYK2
hsa04912	GnRH signaling pathway	0.83	7.43e-01	9.38e-01	EGFR/GNA11/MAP2K2/MAP2K3/MAP3K4/PLD1
hsa04070	Phosphatidylinositol signaling system	-0.82	7.37e-01	9.38e-01	CDIPT/DGKA/DGKQ/ITPR2/MTM1/PI4KA/PIK3CD/PIP4P1/PLCB3/PLCD1/PLCD4/PLCG2/SYNJ2
hsa04613	Neutrophil extracellular trap formation	0.82	7.69e-01	9.38e-01	ACTB/ACTG1/HDAC8/MAP2K2/PPIF
hsa00860	Porphyrin metabolism	0.82	7.23e-01	9.38e-01	ALAS1/BLVRB/COX15/FECH/FXN/GUSB/HMOX2
hsa05235	PD-L1 expression and PD-1 checkpoint pathway in cancer	0.81	7.70e-01	9.38e-01	AKT1/CHUK/CSNK2A2/EGFR/EML4/JAK1/MAP2K2/MAP2K3/NFKB1/PIK3R2
hsa05219	Bladder cancer	-0.81	7.24e-01	9.38e-01	CDH1/CDKN2A/DAPK2/ERBB2/TYMP
hsa00512	Mucin type O-glycan biosynthesis	-0.81	7.14e-01	9.38e-01	B3GNT3/C1GALT1/C1GALT1C1/GALNT4/GCNT1
hsa05223	Non-small cell lung cancer	0.81	7.74e-01	9.38e-01	AKT1/BRAF/CDK4/EGFR/EML4/MAP2K2/PIK3R2/POLK/STAT5B/STK4
hsa04330	Notch signaling pathway	-0.8	7.39e-01	9.38e-01	ATXN1L/CTBP1/DTX2/DTX2/EP300/NCOR2/PSEN1
hsa04623	Cytosolic DNA-sensing pathway	-0.8	7.67e-01	9.38e-01	IL18/MAVS/PYCARD/TREX1
hsa04210	Apoptosis	0.8	8.53e-01	9.61e-01	ACTB/ACTG1/ACTG1/AKT1/ATM/BID/BIRC3/BIRC5/CASP10/CASP2/CASP8/CHUK/CTSS/CTSZ/ITPR3/LMNB2/MAP2K2/NFKB1/PARP2/PARP4/PIK3R2
hsa05211	Renal cell carcinoma	0.79	8.02e-01	9.49e-01	MAP2K2/SLC2A1
hsa04917	Prolactin signaling pathway	-0.78	7.47e-01	9.38e-01	AKT2/ELF5/GALT/GSK3B/PIK3CD
hsa00770	Pantothenate and CoA biosynthesis	-0.78	7.48e-01	9.38e-01	ALDH2/BCAT1/DPYD/PPCDC
hsa05221	Acute myeloid leukemia	0.78	7.97e-01	9.49e-01	AKT1/BRAF/CCNA2/CHUK/MAP2K1/MAP2K2/NFKB1/PIK3CB/PIK3R2/RAF1/STAT5B
hsa03018	RNA degradation	0.77	8.29e-01	9.58e-01	ENO2/PFKM/PFKP
hsa04014	Ras signaling pathway	-0.77	8.68e-01	9.67e-01	AKT2/PIK3CD/PLA2G4A/PLCG2/PRKACA/RASA2/RASAL1/RGL2/RRAS
hsa04929	GnRH secretion	0.77	8.00e-01	9.49e-01	AKT1/ARRB1/GNA11/ITPR3/MAP2K1/MAP2K2/PIK3CB/PIK3R2/RAF1
hsa00565	Ether lipid metabolism	-0.77	7.77e-01	9.38e-01	GDPD3/LPCAT1/PAFAH1B1/PLA2G4A/PLA2G4B/PLD2
hsa04620	Toll-like receptor signaling pathway	-0.76	8.19e-01	9.50e-01	AKT2/CD14/IRAK1/MAP2K4/MAP2K6/PIK3CD/TAB2/TOLLIP
hsa00670	One carbon pool by folate	0.76	7.60e-01	9.38e-01	ALDH1L2/MTFMT/MTHFD1/MTHFS/MTR/SHMT2
hsa05142	Chagas disease	-0.76	8.14e-01	9.49e-01	ACE/AKT2/IRAK1/MAP2K4/PIK3CD/PLCB3/SMAD2
hsa04918	Thyroid hormone synthesis	0.76	8.08e-01	9.49e-01	GSR/HSP90B1/HSPA5/PDIA4/PDIA4/TTF2
hsa03440	Homologous recombination	0.75	8.12e-01	9.49e-01	ABRAXAS1/ATM/MRE11/MUS81/POLD2/RAD50/RPA1/RPA2/RPA3/TOP3A/TOP3B/TOPBP1/UIMC1
hsa00760	Nicotinate and nicotinamide metabolism	-0.75	8.07e-01	9.49e-01	NAPRT/NMNAT3/SIRT2/SIRT3
hsa04659	Th17 cell differentiation	0.75	8.54e-01	9.61e-01	CHUK/HLA-DRB1/HSP90AB1/IL27RA/JAK1/NFKB1/STAT5B
hsa01521	EGFR tyrosine kinase inhibitor resistance	-0.74	8.38e-01	9.61e-01	AKT2/ERBB2/ERBB3/GSK3B/PIK3CD/PLCG2
hsa04071	Sphingolipid signaling pathway	0.74	8.86e-01	9.79e-01	ABCC1/AKT1/BID/CERS2/CERS5/GNA12/MAP2K2/NFKB1/NSMAF/PIK3R2/PLD1/SPTLC1/SPTLC2
hsa03083	Polycomb repressive complex	0.74	8.49e-01	9.61e-01	AURKB/AUTS2/CBX2/LCOR/MGA/PHC3/TEX10/YY1
hsa05133	Pertussis	-0.74	8.47e-01	9.61e-01	C3/CASP3/CD14/IRAK1/ITGB2/PYCARD
hsa04975	Fat digestion and absorption	0.74	7.89e-01	9.49e-01	ABCA1/ACAT1/ACAT1/ACAT2/AGPAT2/GOT2/PLPP2
hsa05140	Leishmaniasis	0.74	8.37e-01	9.61e-01	CYBA/HLA-DRB1/IRAK4/JAK1/NFKB1/NFKBIB/PTGS2
hsa05213	Endometrial cancer	-0.72	8.40e-01	9.61e-01	AKT2/BAK1/CDH1/CTNNA1/DDB2/ERBB2/FOXO3/GRB2/GSK3B/ILK/PIK3CD/PIK3R1/TP53
hsa04921	Oxytocin signaling pathway	-0.72	8.83e-01	9.79e-01	ACTB/ACTG1/ACTG1/EEF2/EEF2K/EGFR/MAP2K2/PTGS2
hsa04660	T cell receptor signaling pathway	-0.72	8.98e-01	9.82e-01	AKT2/BCL10/GSK3B/PIK3CD/PPP2R5C/PPP3CA/PTPN6
hsa00600	Sphingolipid metabolism	-0.72	8.56e-01	9.61e-01	ARSA/DEGS1/DEGS2/NEU1/SPHK1
hsa04725	Cholinergic synapse	-0.71	8.64e-01	9.66e-01	AKT2/CREB3L2/ITPR2/PIK3CD/PIK3R1/PLCB3/PLCB4/PRKACA
hsa05215	Prostate cancer	-0.7	9.08e-01	9.89e-01	AKT2/CDKN1B/EP300/ERBB2/GSK3B/PIK3CD/SPINT1
hsa05212	Pancreatic cancer	-0.7	9.11e-01	9.89e-01	AKT2/BAK1/CDK6/CDKN2A/DDB2/ERBB2/PIK3CD/PLD2/RAC1/SMAD2/TP53
hsa04920	Adipocytokine signaling pathway	-0.69	8.91e-01	9.80e-01	ACSL1/ADIPOR1/AKT2/IRS2/PCK2
hsa05218	Melanoma	0.68	9.17e-01	9.92e-01	AKT1/BRAF/CDK4/EGFR/MAP2K2/PIK3R2/POLK
hsa05032	Morphine addiction	-0.67	8.93e-01	9.80e-01	GNAI2/PDE8A/PRKACA

## Sheet: Enrich.C2
ID	Description	GeneRatio	BgRatio	pvalue	p.adjust	qvalue	Count	geneID
LIM_MAMMARY_STEM_CELL_DN	Genes consistently down-regulated in mammary stem cells both in mouse and human species.	76/1214	416/21728	3.09989e-20	1.44579e-16	1.0941e-16	76	ACAD10/ACY1/ALAD/ALDH1A3/BAIAP2L1/BARX2/BCL2L13/C1orf210/CA2/CACFD1/CAPG/CGNL1/CIB1/CLDN3/CLDN4/COBL/CORO2A/DHCR24/ELAPOR1/ELF3/EPB41/ERBB2/ERBB3/EVPL/FBXO6/FRK/FUNDC1/GET1/GRTP1/HDHD3/HOMER2/IFI35/LRBA/LYPD3/MB/MPI/MTA3/MTUS1/MYO5B/MYO5C/NEU1/NUDT2/OPLAH/OXLD1/PACSIN3/PCBD2/PNPO/POLB/PPL/PPP1R1B/PRKCZ/PTBP3/PTPN6/PYROXD2/RBM47/SDSL/SHMT1/SIGIRR/SIL1/SLC25A35/SNX8/SORBS2/SPATA13/SSH3/STAP2/STAT6/…
JOHNSTONE_PARVB_TARGETS_3_UP	Genes up-regulated upon overexpression of PARVB [GeneID=29780] in MDA-MB-231 cells (breast cancer) cultured in 3D Matrigel only.	75/1214	433/21728	1.33521e-18	3.11371e-15	2.35629e-15	75	ACSL1/ACY1/AFDN/AGRN/AHNAK/AKR1C3/ANXA1/ANXA4/ATP2B4/C6orf120/CALHM2/CAT/CDC42EP4/CLDN4/CLIC3/CLU/CPD/CRTAP/CSTB/CTSA/CTSB/EFHD2/ENO2/ERRFI1/FLNA/FN1/GLS/GRN/GSN/HLA-DRB1/HNMT/IFI35/IQGAP1/ITGB4/LDLR/LGALS8/LOXL4/LPCAT3/LRP1/MARCKS/MELTF/MOV10/MPI/MYH9/NOP53/OGA/PBXIP1/PDCD4/PLD1/POLD4/PPP1R21/PRNP/PTPN23/PYGB/RBCK1/RBM47/S100A2/S100A4/SAMHD1/SEC16A/SEPTIN9/SGK3/SLC30A1/STAT6/STEAP3/TCIRG1/TGM2/T…
REN_ALVEOLAR_RHABDOMYOSARCOMA_DN	Genes commonly down-regulated in human alveolar rhabdomyosarcoma (ARMS) and its mouse model overexpressing PAX3-FOXO1 [GeneID=5077;2308] fusion.	72/1214	407/21728	2.00575e-18	3.11827e-15	2.35975e-15	72	ACTN4/ADAM9/ANO10/ANXA1/ANXA2/ATOX1/CAPG/CAT/CAVIN1/CLIC4/CLU/CNN2/COL6A1/COL6A2/CORO1B/CSTB/CTSB/CUL4B/DYNLT3/ECM1/ELF3/ELOVL1/ENG/EOGT/FHL2/FKBP11/FKBP14/FN1/FTSJ1/GRAMD2B/GRN/GSN/HSPA13/IQGAP1/IRAK1/LAMC1/LAMP1/LGALS8/LIMA1/LRP1/LXN/MAN2A1/MRC2/MXRA7/MYH9/MYLK/NEU1/NSMAF/P3H1/PDCD6/PDLIM5/PDXK/PLS3/PPIC/PRKD1/PTGES/RAB31/RRAS/RRBP1/S100A13/S100A6/SCPEP1/SLC25A1/SLC25A32/SLC35A2/STAT6/SWAP70/TA…
WU_CELL_MIGRATION	Genes associated with migration rate of 40 human bladder cancer cells.	46/1214	183/21728	2.70964e-18	3.15944e-15	2.3909e-15	46	AKR1C3/ANXA8/ARHGDIB/BST2/CAPG/CDA/CLDN4/CLU/COL4A1/COL4A2/COL6A2/CRYBG1/CST6/CSTB/DYNLT3/EMP3/ESRP1/FBLN1/FKBP11/FN1/GRAMD2B/ITGB4/KLF5/LAMA3/LGALS3/LIMA1/MAOA/MAP1B/MT2A/MTUS1/PKP3/PPL/PTGES/RAB31/S100A2/S100A4/S100A6/S100P/SFN/SIRPA/SLPI/TGM2/TRIM29/TSPAN13/TXNIP/VIM
BERENJENO_TRANSFORMED_BY_RHOA_DN	Genes down-regulated in NIH3T3 cells (fibroblasts) transformed by expression of contitutively active (Q63L) form of RHOA [GeneID=387] off plasmid vector.	70/1214	400/21728	1.10027e-17	1.02634e-14	7.76678e-15	70	ACADM/ANK3/ANXA4/ANXA6/ARSA/COL6A2/CRYBG1/CSTF2T/CTSA/CYB5A/DAP/EMB/EN1/ENAH/FN1/FSCN1/GAMT/GRN/GSN/HEBP1/HMGCS1/HSD17B11/ISLR/LAMTOR2/LIMA1/LRBA/LXN/MAGED1/MAN2A1/MAOA/MARCKS/MCEE/MRC2/MROH1/MTARC2/MTSS2/NACC2/NAGA/NFIB/NFIX/NME3/NRBP2/NTPCR/OGA/OXCT1/PCK2/PDCD4/PHYH/PLCD1/PNP/PRNP/PYGB/RRAS/S100A13/SDHC/SEC23A/SIRT2/SLC12A2/SLC1A5/SLC44A2/SMARCA2/SPTAN1/SSBP4/TMEM205/TOM1/TPP1/TRIO/TXNIP/WASHC3…
VERHAAK_GLIOBLASTOMA_MESENCHYMAL	Genes correlated with mesenchymal type of glioblastoma multiforme tumors.	49/1214	216/21728	2.08472e-17	1.60691e-14	1.21602e-14	49	ACSL1/ANXA1/ANXA2/ANXA4/BLVRB/CAVIN1/CHI3L1/CNN2/CRYBG1/CTSB/CTSZ/CYBRD1/CYTIP/DSC2/EMP3/ENG/FHL2/GRN/IQGAP1/LAMB1/LCP1/LGALS1/LGALS3/LTBP1/MAN2A1/MGST2/MRC2/MYH9/PLBD1/PLS3/POLD4/PTPN6/RBKS/RBM47/RELB/RRAS/S100A11/S100A13/S100A4/SCPEP1/SERPINA1/SLC16A3/STAT6/SWAP70/SYPL1/TCIRG1/TES/THEMIS2/TYMP
DEBIASI_APOPTOSIS_BY_REOVIRUS_INFECTION_DN	Genes down-regulated in HEK293 cells (embryonic kidney) at 6 h, 12 h or 24 h after infection with reovirus strain T3A (known as a strong inducer of apoptosis).	56/1214	276/21728	2.41174e-17	1.60691e-14	1.21602e-14	56	ABCB6/AGRN/AHNAK/B4GAT1/COL4A2/DDB2/DHCR24/EDRF1/ENO2/ERBB2/ESYT1/FADS2/FAM114A1/FLNA/FSCN1/FTSJ1/GAMT/GPC1/GRHPR/HYOU1/IFT27/IGSF3/ITGA6/KHK/LAMA5/LASP1/MAGED1/MAPKAPK3/MAPRE2/METTL13/MGAT5/NAGA/NOMO1/NOTCH3/OBSL1/PARP4/PCYT2/PDIA4/PFAS/PLEC/POLA2/PRPSAP1/PTK7/RRBP1/SCO2/SEC16A/SELENBP1/SEPTIN9/SFRP1/SHMT1/SLC1A5/SLC7A5/SQLE/SYNM/TCF25/TXNIP
CHARAFE_BREAST_CANCER_LUMINAL_VS_MESENCHYMAL_UP	Genes up-regulated in luminal-like breast cancer cell lines compared to the mesenchymal-like ones.	74/1214	454/21728	7.35142e-17	4.28588e-14	3.24333e-14	74	ANK3/ANKRD22/ARFGAP2/ARFIP2/AZGP1/BCAS1/BLVRB/C6orf132/CACFD1/CIRBP/CLDN3/CLDN4/CLN3/CRABP2/CRIP2/CYB5A/DDR1/DNAJA4/EEIG1/EFHD1/ELAPOR1/ELF3/ENTPD2/EPHB3/ERBB2/ERBB3/ESRP1/FCSK/GRAMD4/IQCE/LLGL2/LYPD3/MB/MYO5B/MYO5C/NME3/NOL3/PADI2/PCDH1/PCK2/PDCD4/PKP3/PLEKHA6/PPCS/PREX1/PROM2/PRR15L/PRSS8/PTPN6/RAB27B/RASEF/RBM47/RGL2/RHPN1/S100P/SCAMP2/SELENBP1/SIGIRR/SLC44A2/SMPDL3B/SPTLC2/SSH3/SULT2B1/SYTL1/…
GRUETZMANN_PANCREATIC_CANCER_UP	Genes up-regulated in pancreatic ductal adenocarcinoma (PDAC) identified in a meta analysis across four independent studies.	63/1214	359/21728	4.23343e-16	2.19386e-13	1.6602e-13	63	ACOT7/ACYP1/ADAM9/ANXA1/ANXA8/ARHGEF2/BST2/CRABP2/CRIP2/CSTB/DGKA/DYNLT3/ECM1/EMP3/ENO1/EVPL/FBLN2/FN1/GBP1/GBP2/GOLIM4/GPC1/GPX4/GRN/HMGB2/IQGAP1/ITGB4/KLF5/LAMA3/LCP1/LTBP1/MSMO1/MYH10/MYH9/MYLK/NCBP2/NID1/NSDHL/PARP4/PKM/PLEC/PNP/POLB/PRDX1/PRNP/PYGB/RAB31/S100A11/S100P/SDC1/SEC23A/SELENOW/SERPINA1/SFN/SLC2A1/SLPI/TOP1/TRIM29/TSN/TSPO/TXNRD1/YWHAH/YWHAZ
CHARAFE_BREAST_CANCER_LUMINAL_VS_BASAL_DN	Genes down-regulated in luminal-like breast cancer cell lines compared to the basal-like ones.	72/1214	456/21728	1.08962e-15	5.082e-13	3.8458e-13	72	AKR1B1/AKR1C3/ALDH1A3/ANXA1/ANXA2/ANXA4/ANXA8/CAVIN1/CCDC9B/CD44/CD59/CDK6/CLIC4/CMPK1/COL4A1/COL4A2/CORO1C/COTL1/CRIPT/CRYAB/CRYBG1/CYBRD1/DGKA/DMD/DOCK5/DSG3/EMP3/FBLIM1/FSCN1/GBP1/GBP3/GPX8/HSD17B11/IL18/ITGA6/ITGB8/KLF5/KLK5/LAMA3/LAMB3/LAMC1/LAMC2/MT2A/NSFL1C/PARP4/PGM2/PIK3CD/PKP2/PLA2G4A/PLS3/PM20D2/PRNP/PTK7/RFLNB/S100A2/SAA1/SAMD9/SCPEP1/SERPINB5/SFN/SFRP1/SIRPA/SLPI/SMCHD1/SOAT1/SPATS2L…
FARMER_BREAST_CANCER_APOCRINE_VS_BASAL	Genes which best discriminate between two groups of breast cancer according the status of ESR1 and AR [GeneID=2099;367]: apocrine (ESR1- AR+) vs basal (ESR1- AR-).	58/1214	329/21728	5.14641e-15	2.18208e-12	1.65128e-12	58	ABCC5/ACSL1/AKR1A1/ANKRD27/APOD/ARFIP2/AZGP1/BLVRB/CEP55/CIRBP/CLN3/CLU/CRIPT/CTBS/CYB5A/DAP/DBI/DCXR/DHCR24/DMD/ECHDC1/EFHD1/ELAPOR1/EN1/FAH/GGT1/GLS/GSPT2/HERC5/KLF5/LIMA1/LRBA/LRRC8D/MAOA/MAPT/MSMO1/MTUS1/NEDD4/OBI1/PPIC/PRKAR2B/PROM1/PRR15L/PTK6/RBM47/S100A13/S100A2/S100A4/S100A6/SH3BP4/SLC2A10/SPTLC2/SWAP70/TRMT11/TSC22D3/TSPAN13/TTC13/UGDH
DELYS_THYROID_CANCER_UP	Genes up-regulated in papillary thyroid carcinoma (PTC) compared to normal tissue.	69/1214	445/21728	1.10296e-14	4.28683e-12	3.24405e-12	69	ACOT7/ACTN4/ACY1/AGRN/ALDH1A3/ANXA1/ANXA2/ANXA8/APOE/ARHGDIB/BCAT1/CAPG/CD44/CHI3L1/CORO1C/CPD/CRABP2/CRYBG1/CST6/CTSA/CTSB/DDB2/DMD/DSC2/ECM1/ELF3/EMP3/EPHB3/ERBB3/EVPL/FN1/GBP2/IGSF3/KLK6/LAMB3/LAMC2/LGALS1/LGALS3/MAP2/MAPKAPK3/MED13/MMP7/MRC2/MSMO1/MTUS1/MYH10/PC/PKM/PLCD1/PNP/PPL/PTK7/RRAS/S100A1/S100A11/S100A13/S100A2/S100A4/SDC1/SERPINA1/SFN/SH3GL1/SLC1A5/SLC7A5/SLPI/TGM2/TNC/TRIM29/TSPO
CHIARADONNA_NEOPLASTIC_TRANSFORMATION_CDC25_DN	Genes down-regulated in reverted NIH3T3 cells (fibroblasts transformed by activated KRAS [GeneID=3845] which then reverted to normal cells upon stable over-expression of a dominant negative form of CDC25 [GeneID=5923]) vs normal fibroblasts.	37/1214	152/21728	1.66188e-14	5.9623e-12	4.51196e-12	37	ABCC1/ACOT7/ACP2/AGRN/ALDH2/ANXA4/ARHGEF2/CAPG/CARD19/CES2/CLIC4/COL4A1/COL4A2/DAP/EMP3/FHL2/GAMT/GPC1/ITGB4/LAMC2/LASP1/MSLN/NFIC/NRBP2/PKP2/PNKD/PNPLA2/POLD4/RFLNB/S100A1/S100A13/SLC1A5/STAT6/TALDO1/TRIM47/TSPO/UTRN
FARMER_BREAST_CANCER_APOCRINE_VS_LUMINAL	Genes which best discriminate between two groups of breast cancer according to the status of ESR1 and AR [GeneID=2099;367]: apocrine (ESR1- AR+) and luminal (ESR1+ AR+).	56/1214	327/21728	5.4592e-14	1.81869e-11	1.37629e-11	56	ABCC5/ACADM/ACOT7/ACSL1/ADAM9/AKR1A1/ALDH1A3/ANKRD27/APOD/AZGP1/BST2/CDKN1B/CLIC3/CLU/COMT/CRABP2/CRYBG1/CSTB/CTBS/CYB5A/DAP/DBI/DDAH2/DHCR24/ECHDC1/EFHD1/ENO2/EVL/GGT1/HMGCS1/IFI35/MAOA/MAOB/MED13/MSMO1/MTFR1/MTUS1/MYH10/NME3/PFKM/PKP2/PNP/PRKAR2B/QPRT/RIOX2/RTP4/S100A13/SLPI/SPTLC2/SRD5A1/STEAP3/SWAP70/TRAF5/TRPS1/TTYH1/VLDLR
SWEET_LUNG_CANCER_KRAS_UP	Genes up-regulated in the Kras2LA mouse lung cancer model with mutated KRAS [GeneID=3845].	71/1214	482/21728	6.29529e-14	1.95742e-11	1.48127e-11	71	ACTN4/ANK3/ANXA4/ARG2/ATOX1/CD44/CD74/CHCHD7/CHI3L1/CIP2A/CLDN3/CLU/COTL1/CSTB/CTSA/CTSB/CTSZ/DAP/DSC2/EEF1D/EEF2/ELF5/ELOVL1/ENO1/ERRFI1/ESRP1/GNE/GRHPR/HLA-DRB1/IL18/IQGAP1/KLF5/LAMB3/LAMC2/LAP3/LCP1/LGALS3/LPCAT3/MANF/ME1/MX1/MYDGF/PAPOLA/PCBD1/PCYT1A/PGLS/PKM/PLBD1/PRNP/PSMD5/RABGGTB/RDH11/RFK/RO60/RRBP1/S100A1/SDC1/SHMT1/SIRPA/SLC12A2/SLC34A2/SLPI/SOAT1/ST3GAL4/ST6GAL1/TAOK3/TES/TFCP2L1/TMEM…
ONDER_CDH1_TARGETS_2_DN	Genes down-regulated in HMLE cells (immortalized nontransformed mammary epithelium) after E-cadhedrin (CDH1) [GeneID=999] knockdown by RNAi.	70/1214	473/21728	7.52476e-14	2.19347e-11	1.6599e-11	70	AGRN/ALDH1A3/ANK3/ANXA8/ARG2/ARHGDIB/ATP2B4/B3GNT3/C1orf116/CA2/CD44/CLDN4/COBLL1/CORO2A/CRYBG1/CST6/CYB5R2/DDR1/DMD/DSC2/DSG3/EPS8L2/ERBB3/ESRP1/FAM169A/IGSF3/IL18/ITGA6/ITGB4/KLF5/KLK5/LAMA3/LAMB3/LAMC2/LIMA1/LYPD3/MAOA/MGST2/MTARC1/MTUS1/MYO5C/PKP3/PLA2G4A/PPL/PRKCZ/PRSS8/PSTPIP2/PTGES/RBM47/RIGI/S100A2/S100P/SAA1/SDC1/SERPINA1/SFN/SFRP1/SIRPA/SLC20A2/SLC7A5/SLPI/SMPDL3B/SPAG1/ST6GAL1/STAP2/TF…
CREIGHTON_ENDOCRINE_THERAPY_RESISTANCE_5	The 'group 5 set' of genes associated with acquired endocrine therapy resistance in breast tumors expressing ESR1 but not ERBB2 [GeneID=2099;2064].	70/1214	493/21728	5.81767e-13	1.59609e-10	1.20784e-10	70	AACS/ABCC5/ACSL1/ADAM9/AHR/ALAD/ALDH1A3/ANK3/ARHGEF37/BCAS1/BET1L/CLDN4/COBLL1/CORO2A/DBI/DDAH2/DHCR24/EML1/ERBB2/FAM114A1/GRAMD2B/GRAMD4/GSN/IGSF3/KIAA1671/LIMA1/MB/MTA3/MTARC2/MTMR12/MTUS1/MXRA7/MYH9/NACC2/NAXD/NCEH1/PAIP1/PALM3/PCYT1A/PDCD6/PDXK/PLBD1/PLEKHS1/POGLUT3/PROM2/PRR15L/PTK6/RAB20/RAB27B/RAP1GAP2/RFK/RICTOR/S100A13/SASH1/SDC1/SH3BGRL/SH3BP4/SLC12A2/SLC44A2/SLC9A1/SPAG1/ST3GAL4/SWAP70…
WAMUNYOKOLI_OVARIAN_CANCER_LMP_UP	Genes up-regulated in mucinous ovarian carcinoma tumors of low malignant potential (LMP) compared to normal ovarian surface epithelium tissue.	47/1214	270/21728	3.22227e-12	8.34927e-10	6.31829e-10	47	AACS/ACAA1/ACY1/AGR3/AKAP13/AKR1C3/ALAS1/BAIAP2L1/C1GALT1/C1orf116/C8orf82/CACFD1/CD59/CIB1/DBI/DNAJA4/DOHH/EFHD2/ELF3/EPS8L2/ERBB3/ESRP1/FRK/GNA11/GRTP1/KLF5/LLGL2/MLLT6/MROH1/OXLD1/PET100/PLS1/POLR1H/PPIA/RASEF/RNF126/RRBP1/S100A6/SCAMP2/SFN/SLC2A10/TALDO1/TC2N/TEX264/TMEM259/TOP1/UBA7
LI_INDUCED_T_TO_NATURAL_KILLER_UP	Genes up-regulated in ITNK cells (T-lymphocyte progenitors (DN3 cells) reprogrammed to natural killer (NK) cells by ablation of BCL11B [GeneID=64919] gene), compared to the parental DN3 cells.	51/1214	315/21728	6.59051e-12	1.6178e-09	1.22427e-09	51	AHNAK/ANXA2/CAPG/CAPN2/CAPNS1/CHSY1/COMT/CORO1C/COTL1/CRYBG1/CSTB/CYB5R4/DCXR/DHRS11/ECI1/ELOVL1/ERRFI1/FHL2/GBP2/GPC1/HAAO/HMGCS1/KIAA1671/LASP1/LGALS1/LGALS3/LMNA/LRRC8C/MAPKAPK3/MSMO1/NIBAN2/OTULIN/PDLIM7/PKP3/PRRC1/PTMS/RAB19/RHOF/RIOX2/S100A1/S100A11/S100A13/S100A4/S100A6/SDF2L1/SIRT3/SULT2B1/SYPL1/TES/TSPO/VIM
RICKMAN_METASTASIS_DN	Genes down-regulated in metastatic vs non-metastatic HNSCC (head and neck squamous cell carcinoma) samples.	45/1214	262/21728	1.49421e-11	3.4845e-09	2.63689e-09	45	ANXA8/ATP2B4/BTBD2/CAPG/CD44/CORO1C/DSG3/EHBP1L1/GBP1/GBP2/IGSF3/IL18/ITGB4/LMNA/MAP2K2/MOB3A/MTUS1/PCSK7/PKM/PKP3/PROM2/RBM34/RHOF/RNF126/S100A11/S100A2/S100A6/SCAMP2/SCO2/SDC1/SFN/SH3GL1/SLC16A3/SLC2A1/SNX33/ST6GALNAC4/TAGLN2/TBC1D2/THOP1/TMEM259/TOM1L2/TRIM29/TSPO/TYMP/VASP
REACTOME_NEUTROPHIL_DEGRANULATION	Neutrophil degranulation	65/1214	479/21728	2.98693e-11	6.62021e-09	5.00983e-09	65	ACAA1/ALAD/ANPEP/ANXA2/AP1M1/APRT/ARSA/BST2/C6orf120/CAMP/CAT/CD44/CD59/CDA/CHI3L1/CNN2/COTL1/CRACR2A/CSTB/CTSA/CTSB/CTSZ/EEF2/FRK/FTH1/GALNS/GRN/GSN/IQGAP1/IST1/LAMP1/LAMTOR2/LGALS3/MAGT1/MIF/NEU1/PADI2/PDXK/PGM2/PKM/PLD1/PNP/PPIA/PSMB1/PTGES2/PTPN6/PYCARD/PYGB/RAB31/RHOF/S100A11/S100P/SDCBP/SERPINA1/SIRPA/SLC44A2/SLPI/SPTAN1/STING1/TCIRG1/TMEM179B/TMEM30A/TOLLIP/TOM1/UNC13D
LI_WILMS_TUMOR_VS_FETAL_KIDNEY_1_UP	Genes up-regulated in Wilm's tumor samples compared to fetal kidney.	36/1214	183/21728	3.12274e-11	6.62021e-09	5.00983e-09	36	ACSL1/AGRN/AHNAK/AKR1C3/ANK3/ANXA4/APOE/BLVRB/CLDN3/CLU/CRIM1/CRYAB/CRYZ/CYB5A/DUSP9/DYNC2LI1/FPGT/GLUD2/IL27RA/IQGAP1/LLGL2/MAN2A1/MSMO1/MYH9/MYLK/OXCT1/PDXK/PLS1/PLS3/PPL/PRNP/SLC30A1/TOM1L1/TRIM2/TSPO/VLDLR
ZHONG_SECRETOME_OF_LUNG_CANCER_AND_FIBROBLAST	Proteins secreted in co-culture of LKR-13 tumor cells (non-small cell lung cancer, NSCLC) and MLg stroma cells (fibroblasts).	30/1214	133/21728	3.95003e-11	8.00997e-09	6.06153e-09	30	ACTN4/AGRN/AKR1B1/ANXA4/CAPG/CHAF1A/CLU/CP/CTSB/CTSZ/CYTIP/ECM1/EEF2/ENO1/FN1/GLO1/GOT1/GSR/LAP3/LMNA/LXN/ME1/MSLN/PKM/PNP/PPIC/PRDX1/PSMB1/YWHAH/YWHAZ
REACTOME_METABOLISM_OF_CARBOHYDRATES	Metabolism of carbohydrates	47/1214	293/21728	6.13933e-11	1.19308e-08	9.02859e-09	47	ABCC5/AGRN/AKR1A1/AKR1B1/B3GALT6/B3GNT3/B4GALT3/B4GAT1/CD44/CHPF/CHST12/CHST14/CHSY1/CSGALNACT2/CSPG4/DCXR/ENO1/ENO2/FUT11/GALNS/GALT/GOT1/GPC1/KHK/MAN2C1/NUP214/PC/PCK2/PFKM/PFKP/PGLS/PGM2/PGP/PKM/PRKACA/PYGB/RBKS/SDC1/SHPK/SLC25A1/SLC26A2/SLC2A1/SLC9A1/SORD/ST3GAL4/TALDO1/TKFC
HOSHIDA_LIVER_CANCER_SUBCLASS_S3	Genes from 'subtype S3' signature of hepatocellular carcinoma (HCC): hepatocyte differentiation.	44/1214	266/21728	9.00666e-11	1.68028e-08	1.27155e-08	44	ACADM/ACADS/ACSL1/ACY1/ALAS1/ALDH2/ANXA6/ARSA/ATOX1/AZGP1/BLVRB/CA2/CAT/CP/CSTB/CYB5A/CYP27A1/ECI1/FAH/GPT/HAAO/MAOA/MAOB/MGST2/MSMO1/MT2A/MTHFD1/MTHFS/MYLK/NFIB/NFIC/PCK2/POLD4/PON3/QDPR/RGN/SDC1/SDHB/SELENBP1/SHMT1/SLPI/SMARCA2/SOAT1/SRD5A1
LEI_MYB_TARGETS	Myb-regulated genes in MCF7 (breast cancer) and lung epithelial cell lines overexpressing MYBL2, MYBL1 or MYB [GeneID=4605;4603;4602].	49/1214	323/21728	1.80452e-10	3.23704e-08	2.44962e-08	49	ALAS1/ANXA1/ANXA2/APRT/CD59/CLDN3/CLIC4/CLU/CRABP2/CRIM1/CRIP2/CRYAB/DDR1/EEF1D/FADS2/FHL2/FLOT1/FN1/GRN/HNRNPA1/LAMA3/LAMA5/LAMB1/LAMC2/LASP1/MAOA/ME1/PDXK/PLEC/PNP/PPL/PSMD5/S100P/SAA1/SELENBP1/SERPINB5/SFN/SFRP1/SLC16A3/SLC7A5/SMARCA2/STAT6/TGM2/TM7SF2/TRIO/TRIP6/TSC22D3/TXNRD1/VIM
CHARAFE_BREAST_CANCER_LUMINAL_VS_MESENCHYMAL_DN	Genes down-regulated in luminal-like breast cancer cell lines compared to the mesenchymal-like ones.	62/1214	466/21728	1.94832e-10	3.36555e-08	2.54687e-08	62	AKR1B1/AKR1C3/ANXA1/ANXA2/ARHGEF40/BACH1/BCAT1/CAVIN1/CD44/CDK6/CDKN2C/CHSY1/CMTM7/COL4A1/COL4A2/COL6A1/COL6A2/CORO1C/CRIM1/CRTAP/CUL4B/DMD/ECHDC1/EMP3/ENG/FBLIM1/FSCN1/GLS/GPX8/HSD17B11/IKBIP/KATNAL1/LAMB1/LAMC1/MAP1B/MCAM/MPP1/MRC2/MXRA7/MYLK/NMT2/P3H1/PFAS/PFKP/PIK3CD/POGLUT3/PPP1R18/PRNP/RAB31/RFLNB/S100A2/SDCBP/SFRP1/SKP2/SOAT1/SPATS2L/SPDL1/STAMBPL1/TBC1D1/TRIO/TTL/VIM
CHARAFE_BREAST_CANCER_BASAL_VS_MESENCHYMAL_UP	Genes up-regulated in basal-like breast cancer cell lines as compared to the mesenchymal-like ones.	28/1214	125/21728	2.08929e-10	3.42689e-08	2.5933e-08	28	ACSL1/APRT/C1orf116/C6orf132/CRYBG1/DSG3/ELF3/EMC10/ENTPD2/ESRP1/GSN/KLK5/KLK6/MYO5B/PKP3/PPL/PROM2/PRR15L/PRSS8/PTPN6/S100P/SLPI/SSH3/SYTL1/TC2N/TLCD1/TRIM29/TSC22D3
LINDGREN_BLADDER_CANCER_CLUSTER_1_DN	Down-regulated genes whose expression profile is specific to Custer I of urothelial cell carcinoma (UCC) tumors.	54/1214	378/21728	2.13079e-10	3.42689e-08	2.5933e-08	54	ACOT7/ACSL1/AKR7A2/ALAS1/ANXA6/BLVRB/CA2/CAPG/CDC7/CDCA2/CDKN2C/CERS2/CES2/CHAF1B/CLDN4/CLIC4/CLN3/COL4A2/CTSA/DBI/ENAH/ENO2/ERBB2/ERBB3/FBLN2/GSTM2/HMGB2/HMGCS1/LGALS1/MCAM/MYLK/NCKIPSD/NDRG2/NEU1/NFKB2/PEPD/PREX1/PRRC1/PRSS8/PRUNE1/PYCR1/RBM28/RELL1/S100A4/SLC12A2/SLC43A3/SLC44A2/SPATA13/SQLE/STAG2/SUN2/TAGLN2/TCF25/TNC
TURASHVILI_BREAST_DUCTAL_CARCINOMA_VS_DUCTAL_NORMAL_DN	Genes down-regulated in ductal carcinoma vs normal ductal breast cells.	37/1214	206/21728	2.59745e-10	4.03818e-08	3.05588e-08	37	ALDH1A3/ANPEP/ANXA1/APOD/CCDC9B/CD59/CHI3L1/CP/CRYAB/CYB5R2/DSG3/ELF3/ELF5/GRAMD2B/ITGB4/ITGB8/KBTBD6/LAMA3/LAMB3/LAMC2/MAOB/MAP2/MMP7/MYLK/NDRG2/NFIB/PLEKHS1/SAA1/SERPINA1/SFRP1/SORBS2/STEAP3/SYNM/TNC/TRIM2/TRIM29/TRIP6
MONNIER_POSTRADIATION_TUMOR_ESCAPE_DN	The postradiation tumor escape signature: genes down-regulated in tumors from irradiated stroma vs those from non-irradiated stroma.	54/1214	382/21728	3.16292e-10	4.75866e-08	3.60111e-08	54	C6orf120/CAT/CEP41/CLU/COL6A1/COX20/CP/CRYZ/CYBRD1/DYNLT3/ERRFI1/FBLIM1/FBXO6/FLOT1/FRK/GBP2/GRHPR/GRN/GSN/HEBP1/HMGB2/MARCKS/MSLN/MYCBP2/NAXD/NIT1/NOL3/OAF/PBXIP1/PCBD2/PDIA4/PKP2/PLD1/PPIC/PRNP/RFXANK/RMDN1/RRAS/S100A1/SIL1/SPICE1/ST6GAL1/TBC1D8B/TGM2/TM7SF2/TMEM205/TMTC4/TRIM21/TRIM5/TSC22D3/TSPO/TTC13/UNC93B1/ZFAND6
JINESH_BLEBBISHIELD_TRANSFORMED_STEM_CELL_SPHERES_UP	Genes up-regulated in transformed spheres compared to blebbishields from RT4 cells	33/1214	176/21728	7.60631e-10	1.10862e-07	8.38946e-08	33	ABCC5/AGR3/AHNAK/ALDH1A3/ANKRD10/ANXA1/ANXA2/ANXA8/CD44/CIRBP/CRIP2/CTSB/EEIG1/EFHD2/FSCN1/FTH1/GLS/LAMB3/LAMC2/LXN/LYPD3/MMP7/MX1/PARP4/PGM3/PLEC/PTGES/RAB27B/SAMD9/SLC2A10/TXNIP/TXNRD1/UGDH
TORCHIA_TARGETS_OF_EWSR1_FLI1_FUSION_UP	Genes up-regulated in leukemic progenitor cells expressing activated fusion of ESWR1 and FLI1 [GeneID=2130, 2313] compared to normal hematopoetic progenitors.	42/1214	271/21728	1.86473e-09	2.63549e-07	1.9944e-07	42	ANKRD27/APOE/ARHGEF2/ARSA/BCAS3/CAP2/CD59/CDA/CDKN2C/CYTIP/DCXR/DNAJA4/EEIG1/EMP3/ERO1B/FNBP1L/GRAMD2B/GRN/GRTP1/GSPT2/MACROD2/MAPT/MAVS/MGAT5/MTMR12/NDRG2/NFIC/NIBAN2/PC/PDLIM5/PKP3/PON3/RAB27B/RFK/S100A13/SERGEF/SOGA1/TMED8/TOM1L1/TRIM47/TSC22D3/TTC39B
LI_AMPLIFIED_IN_LUNG_CANCER	Genes with increased copy number that correlates with increased expression across six different lung adenocarcinoma cell lines.	33/1214	183/21728	2.14967e-09	2.94884e-07	2.23153e-07	33	AKR1A1/APRT/CLDN4/CRABP2/CSTB/DAP/EEF1D/ENO1/ERBB2/ERBB3/FSCN1/GALNS/HYOU1/MAGED1/MIF/MSLN/NME4/PDCD6/PFKP/PFN2/PKM/PRDX1/S100P/SDHA/SFN/SLC7A5/TALDO1/TOP1/TRIM2/TXNRD1/UCHL1/UGDH/YWHAZ
DURCHDEWALD_SKIN_CARCINOGENESIS_DN	Genes down-regulated upon skin specific knockout of FOS [GeneID=2353] by cre-lox in the K5-SOS-F mice (express a constitutively active form of SOS1 [GeneID=6654] in the skin).	41/1214	265/21728	3.05508e-09	4.07111e-07	3.0808e-07	41	ABCC1/ALDH1A3/ANK3/ATP13A3/ATP2C1/CAT/CD44/CHI3L1/COBLL1/CRABP2/DAP/DDX49/DHX37/DSG3/ENAH/FBLIM1/GSR/HMGCS1/ITGA6/KIAA0513/LAMA3/LRP8/LXN/MED13/MYH9/MYO5B/NSDHL/NVL/OGA/PEAK1/PLD1/PTBP3/SAMHD1/SLPI/SQLE/TMX3/TPP1/UTRN/YWHAZ/ZHX2/ZNF131
ENGELMANN_CANCER_PROGENITORS_DN	Down-regulated genes in the cancer progenitor (stem) cells corresponding to side population (SP) MCF7 cells (breast cancer) positive for MUC1 [GeneID=4582].	19/1214	69/21728	4.37176e-09	5.66386e-07	4.28612e-07	19	AGR3/AKR1C2/AKR1C3/CAPS/CD44/CLIC3/CORO2A/EEIG1/EVL/FN1/GSN/KLK6/PNKD/RASAL1/S100P/SYTL4/TRPV4/TXNIP/UGDH
MCBRYAN_PUBERTAL_BREAST_4_5WK_UP	Genes up-regulated during pubertal mammary gland development between week 4 and 5.	41/1214	269/21728	4.78416e-09	6.03063e-07	4.56367e-07	41	APOD/ARG2/ATP2C1/ATP6V1B1/C1orf210/CAPG/CHI3L1/CLDN3/CLDN4/COL16A1/COTL1/DDR1/ELAPOR1/ELF5/EMB/ENAH/ERBB3/ERRFI1/ESRP1/FN1/GIPC2/HLA-DRB1/IKBIP/IRAK1/KLF5/NFKB2/PADI2/PFN2/POF1B/PROM1/PROM2/SDC1/SERPINB5/SFRP1/SLC2A1/SLC44A2/SLPI/STAMBPL1/TGM2/TNC/TRPS1
SESTO_RESPONSE_TO_UV_C7	Cluster 7: genes changed in primary keratinocytes by UVB irradiation.	19/1214	70/21728	5.68845e-09	6.98182e-07	5.28348e-07	19	AARS1/ACSL1/AKR1A1/CIRBP/CRABP2/EPHX2/GSN/ITGA6/LGALS1/MTHFD1/PCK2/PLA2G4A/PLCD1/PTMA/SDC1/SLC1A5/SRD5A1/TPP1/YARS1
COLDREN_GEFITINIB_RESISTANCE_DN	Genes down-regulated in NSCLC (non-small cell lung carcinoma) cell lines resistant to gefitinib [PubChem=123631] compared to the sensitive ones.	37/1214	230/21728	6.10455e-09	7.30042e-07	5.52458e-07	37	ALDH1A3/ANKRD22/ARHGDIB/B3GNT3/C1orf116/C6orf132/CAPS/CLDN4/COBLL1/COMT/CRYBG1/CST6/DDR1/ELF3/EMB/EPS8L2/ERBB3/HSD17B7/KLK6/LAMC2/LIMA1/MROH1/NPNT/PPL/PRR15L/PRSS8/PTK6/RASEF/RBM47/SCAMP2/SMPDL3B/STAP2/SVIL/SYTL1/TBC1D8B/TC2N/UNC13D
YAGI_AML_WITH_T_8_21_TRANSLOCATION	Genes specifically expressed in samples from patients with pediatric AML (acute myeloid leukemia ) bearing t(8;21) translocation.	50/1214	371/21728	7.29513e-09	8.50612e-07	6.43699e-07	50	ABCC1/ACP2/AGRN/AKR1C3/CAPG/CD74/CDKN2C/COMT/CRLF3/CSTB/CUL4B/DDAH2/DDR1/ECI1/EPB41/ERF/FSCN1/GDE1/GLO1/GLS/GNE/HLA-DRB1/IL27RA/ITGB4/LAMA5/LCP1/LGALS1/MAPKAPK3/NFIX/NUP214/OSBP/PBXIP1/RFX5/S100A4/SAP30/SEPTIN11/SFN/SIPA1L1/SLC25A1/SORD/SPART/STIM1/SWAP70/TRIO/TSC22D4/TXNRD1/UBA1/UBA7/UTP20/VLDLR
ENK_UV_RESPONSE_EPIDERMIS_UP	Genes up-regulated in epidermis after to UVB irradiation.	43/1214	296/21728	8.87583e-09	1.00968e-06	7.64073e-07	43	ALDH1A3/ARHGDIB/CA2/CAPN2/CERS2/CES2/CSTB/CTSB/CYB5R2/DDB2/DSC2/ELF3/FLNA/FSCN1/FTH1/HYOU1/ITGB4/MANF/ME1/MX1/MYLK/NME3/PDLIM7/PFKP/PKP2/PLCD1/PRDX3/PTBP3/RAB31/S100P/SCO2/SEPTIN9/SERPINA1/SFRP1/SLC1A5/SLC2A1/TNC/TOLLIP/TPD52L2/TREX1/TRIOBP/VLDLR/ZYX
PID_INTEGRIN4_PATHWAY	Alpha6 beta4 integrin-ligand interactions	8/1214	11/21728	1.31733e-08	1.46286e-06	1.10702e-06	8	ITGA6/ITGB4/LAMA3/LAMA5/LAMB1/LAMB3/LAMC1/LAMC2
HAN_SATB1_TARGETS_UP	Genes up-regulated in MDA-MB-231 cells (breast cancer) after knockdown of SATB1 [GeneID=6304] by RNAi.	54/1214	425/21728	1.47315e-08	1.59785e-06	1.20917e-06	54	ACAA1/ACO2/AIFM2/ARSA/ATP13A3/ATRN/BST2/COL6A2/CPD/CTSZ/DHCR24/DNAJB6/ECHDC1/EDRF1/ENG/ENO2/EPB41L1/EPM2AIP1/GGT1/GRAMD2B/HMGCS1/HYI/IL18/KLF5/LAMA5/LAMB1/LGALS8/LTBP1/MCAM/MSMO1/MX1/NACC2/NAGA/NEDD4/NOL3/PDCD4/PDXK/PIK3CD/PTK6/RBCK1/RBKS/S100P/SAMHD1/SCO2/SEC14L2/SFN/SLC30A1/SLPI/SQLE/TNS1/TSPO/TTPAL/UTP20/VLDLR
FOROUTAN_INTEGRATED_TGFB_EMT_DN	Genes down-regulated in the epithelial-mesenchymal transition (EMT) upon transforming growth factor beta (TGFb) stimulation derived from multiple datasets by integrating them.	19/1214	74/21728	1.55015e-08	1.64316e-06	1.24346e-06	19	ALDH1A3/ANK3/C1orf116/CP/CYB5A/DEPTOR/ELF3/ERBB3/ESRP1/GRTP1/MMP7/MTUS1/MYO5C/PKP2/PLS1/PPL/RBM47/S100P/SLPI
JAEGER_METASTASIS_DN	Genes down-regulated in metastases from malignant melanoma compared to the primary tumors.	39/1214	259/21728	1.59234e-08	1.65038e-06	1.24892e-06	39	AHNAK/ALDH2/ANK3/ANXA8/ARHGAP32/C1orf116/CA2/CDA/CLIC3/COBL/CRYBG1/CST6/DGKA/DSC2/DSG3/EVPL/GSTT1/ITGB4/KLF5/LAMA3/LAMB3/LAMC2/LYPD3/NFIB/PKP3/PPL/PRSS8/PYCARD/S100A2/S100P/SDC1/SFN/SLC2A1/SLPI/SRD5A1/SSH3/STAP2/TRIM29/TXNIP
SMID_BREAST_CANCER_RELAPSE_IN_BONE_DN	Genes down-regulated in bone relapse of breast cancer.	45/1214	324/21728	1.63668e-08	1.65945e-06	1.25579e-06	45	ART3/CD44/CDKAL1/CLIC4/COL4A2/CP/CRYAB/DSC2/ELF5/EN1/ENO1/EPHB3/FLNA/FSCN1/GBP1/ITGA6/KLF5/KLK5/KLK6/LTBP1/MMP7/MSLN/MUC16/NFIB/NFIX/PADI2/PLA2G4A/PYGB/S100A1/S100A2/SFRP1/SLC16A3/SLC43A3/SLC7A5/SLPI/SMPDL3B/SRD5A1/SYNM/TAGLN2/TFCP2L1/TRIM2/TRIM29/TTYH1/UCHL1/YWHAZ
PETROVA_ENDOTHELIUM_LYMPHATIC_VS_BLOOD_DN	Genes down-regulated in BEC (blood endothelial cells) compared to LEC (lymphatic endothelial cells).	29/1214	162/21728	2.3705e-08	2.35234e-06	1.78013e-06	29	AGRN/ALDH2/ANPEP/ANXA6/ARHGDIB/CAP2/CAPG/CD44/CD59/CLU/COL6A1/EMP3/ENO2/FHL2/GBP2/LAMA5/LAMC2/MAPKAPK3/NMT2/PCDH1/PFKM/PFN2/PLA2G4A/PRNP/RRAS/SORD/STAT6/TGM2/UCHL1
FARMER_BREAST_CANCER_BASAL_VS_LULMINAL	Genes which best discriminated between two groups of breast cancer according to the status of ESR1 and AR [GeneID=2099;367]: basal (ESR1- AR-) and luminal (ESR1+ AR+).	45/1214	329/21728	2.61584e-08	2.54173e-06	1.92345e-06	45	AHNAK/ART3/CD44/CHI3L1/CIRBP/CLIC4/CORO1C/CPD/DCXR/DMD/DSC2/ELAPOR1/EN1/EVL/GAMT/GLS/IFRD1/KLF5/LASP1/LGALS8/LIMA1/LRBA/LRRC8D/MAPT/MCM10/MYO5C/NFIB/NME3/PFKP/PRKAR1A/PRNP/PRR15L/RBM47/SKP2/SLC2A10/SLC43A3/SPTLC2/STEAP3/TM7SF2/TOM1L1/TRIM2/TRIM29/TRMT11/TSC22D3/TSPAN13
HOSHIDA_LIVER_CANCER_SUBCLASS_S1	Genes from 'subtype S1' signature of hepatocellular carcinoma (HCC): aberrant activation of the WNT signaling pathway.	36/1214	235/21728	3.59358e-08	3.4205e-06	2.58846e-06	36	ADAM9/ANXA1/ANXA4/ARHGDIB/CD74/COL4A1/COL4A2/COL6A1/COL6A2/CRABP2/CRIP2/DDR1/DGKA/FLNA/GRN/IQGAP1/KLF5/LAMB1/LCP1/LGALS1/MAP1B/ME1/MYCBP2/NSMAF/PNP/PPIC/PYGB/RAB31/S100A11/S100A13/SLC1A5/SLC2A1/SLC7A5/STK38/TP53BP1/TRAF5
HELLER_HDAC_TARGETS_SILENCED_BY_METHYLATION_UP	Genes up-regulated in multiple myeloma (MM) cell lines treated with both decitabine [PubChem=451668] TSA [PubChem=5562].	56/1214	461/21728	3.8825e-08	3.6216e-06	2.74064e-06	56	ACOT7/AGRN/AHR/AKAP13/AKR1C3/ALDH1A3/ALDH2/APOE/ARG2/ASMTL/CEP55/COL6A2/COTL1/CRIP2/DDAH2/DZIP3/ENAH/ERO1B/FLNA/FN1/FSCN1/GRN/GSN/HLA-DRB1/HSD17B11/ITGA6/KHK/KIAA0513/LPCAT3/MAPT/MT2A/NEU1/OAT/PDLIM5/PFN2/PIK3CD/PLEC/PLS1/PPL/PRKAR2B/RRAS/RRBP1/S100A4/SERPINB5/SGK3/SLC16A3/SLC9A1/SORBS1/SPTLC2/SWAP70/TAOK3/TLN2/TRIP6/TROAP/TSPAN13/TXNIP
LOCKWOOD_AMPLIFIED_IN_LUNG_CANCER	Overexpressed genes with amplified copy number across 27 non-small cell lung cancer (NSCLC) cell lines.	34/1214	216/21728	4.3362e-08	3.96549e-06	3.00088e-06	34	ABCC5/ATF6/B4GALT3/CAPZA2/CAT/CCDC85C/CCS/CD44/CERS2/CORO1B/DAP/DYNLT2B/FAM177A1/GCDH/HYOU1/IGSF8/MRM2/MRPL11/MTRR/OTULIN/PC/PCYT1A/PDCD6/PLD1/POLD4/S100A11/S100A13/S100A6/SDHA/SEC23A/SLC12A7/SRD5A1/TARS1/TES
WANG_BARRETTS_ESOPHAGUS_AND_ESOPHAGUS_CANCER_DN	Genes down-regulated in esophageal adenocarcinoma (EAC) and Barret's esophagus (BE) relative to normal esophagi.	13/1214	37/21728	4.90883e-08	4.40284e-06	3.33184e-06	13	ANXA1/ANXA8/CDA/CRABP2/CSTB/ECM1/OBSL1/PPL/S100A2/ST3GAL4/SULT2B1/TPD52L2/TRIM29
REACTOME_METABOLISM_OF_VITAMINS_AND_COFACTORS	Metabolism of vitamins and cofactors	31/1214	189/21728	6.48191e-08	5.70408e-06	4.31655e-06	31	ABCC1/AGRN/AKR1C3/ALDH1L2/APOE/CD320/CYB5A/GPC1/LDLR/LRP1/LRP8/MTHFD1/MTHFS/MTRR/NAXD/NMNAT3/PANK4/PARP14/PARP4/PC/PDXK/PNPO/PPCS/PTGIS/QPRT/RDH11/RFK/SDC1/SHMT1/SLC25A32/SLC2A1
HELLER_HDAC_TARGETS_UP	Genes up-regulated in at least one of three multiple myeloma (MM) cell lines by TSA [PubChem=5562].	43/1214	317/21728	6.76476e-08	5.84275e-06	4.42149e-06	43	AGRN/AKR1C3/ARG2/ASMTL/BLVRB/CHCHD7/COTL1/CPD/CRIP2/DDAH2/EHBP1L1/ENAH/FN1/FSCN1/GRN/GSN/HLA-DRB1/ITGA6/KHK/LIMA1/LLGL2/LPCAT3/MAOA/MT2A/MXRA7/NEU1/PDLIM7/PFN2/PIK3CD/PLEC/PPL/PRKAR2B/RRAS/S100A4/SGK3/SLC16A3/SLC9A1/SORBS1/TAOK3/TMEM259/TRIP6/TSPAN13/TXNIP
LUCAS_HNF4A_TARGETS_UP	Genes up-regulated in Tet-On HEK293 cells (embryonic kidney) by expression of HNF4A [GeneID=3172].	16/1214	58/21728	7.04594e-08	5.97496e-06	4.52154e-06	16	ACY1/COBL/DDAH2/DSC2/EFHD1/ERBB3/ETFDH/LASP1/MGST2/MPP1/MTM1/NID1/PKP2/RBKS/SELENBP1/SLC25A20
RUTELLA_RESPONSE_TO_HGF_UP	Genes up-regulated in peripheral blood monocytes by HGF [GeneID=3082].	52/1214	422/21728	7.46709e-08	6.21902e-06	4.70623e-06	52	AKR1B1/ALAS1/ANXA2/APOE/ASMTL/ATP13A3/BCAT1/CALHM2/CD59/CHI3L1/CPD/CRIM1/CRYZ/CTBS/CTSB/CYB5A/CYP27A1/DHCR24/DNAJB6/FAH/FSCN1/FTH1/GLS/GNA12/GSR/IL18/LAMP1/LDLR/LGALS3/LXN/LYPD3/MAOA/MARCKS/ME1/MT2A/PCK2/PDXK/PHYH/POGLUT1/PRDX1/RAB20/RBM47/RDH11/SCAMP2/SCARB2/SLC30A1/SLC43A3/SQLE/SUN2/TBC1D1/TCIRG1/TGM2
MULLIGHAN_MLL_SIGNATURE_2_UP	The 'MLL signature 2': genes up-regulated in pediatric AML (acute myeloid leukemia) with rearranged MLL [GeneID=4297] compared to the AML cases with intact MLL and NPM1 [GeneID=4869].	52/1214	423/21728	8.06369e-08	6.59808e-06	4.99308e-06	52	AKR7A2/AKT2/ALAD/ARHGEF40/CAPG/CAT/CLN3/CTBS/CTSA/DDX49/DHRS7B/ECI1/EFHD2/EHBP1L1/ELF3/EML2/ENO1/FLNA/GNA12/GRN/IQCE/IQGAP1/IRAK1/LAMP1/LCP1/LGALS1/MAP2K2/MGST2/MVB12B/NAGA/NIPBL/NSFL1C/PCYT1A/PKM/PLA2G4A/PLEC/POLD4/PTMS/PYCARD/RBKS/RBM47/RRBP1/S100A4/S100A6/SCPEP1/SIRPA/SLC16A3/TDRD7/TOLLIP/TPP1/TREX1/ZDHHC13
PID_INTEGRIN1_PATHWAY	Beta1 integrin cell surface interactions	17/1214	66/21728	8.37421e-08	6.73402e-06	5.09596e-06	17	COL4A1/COL6A1/COL6A2/CSPG4/FN1/IGSF8/ITGA6/LAMA3/LAMA5/LAMB1/LAMB3/LAMC1/LAMC2/NID1/NPNT/TGM2/TNC
GOLDRATH_ANTIGEN_RESPONSE	Genes up-regulated at the peak of an antigen response of naive CD8+ [GeneID=925;926] T-cells.	47/1214	366/21728	9.14904e-08	7.01071e-06	5.30534e-06	47	ACOT7/AHNAK/ALAD/ANXA1/ANXA2/ANXA4/CA2/CAPG/CAPN2/CD44/CD74/CDKN2C/CHAF1A/CIP2A/CLIC4/CRYBG1/DBI/DOCK5/EFHD2/EMP3/ERRFI1/FHL2/HAUS6/HLA-DRB1/HMGB2/LGALS1/LGALS3/LMNA/LXN/MAPRE2/MCM10/PGM2/PLBD1/PRIM2/RELL1/S100A11/S100A13/S100A4/S100A6/SCPEP1/SH3BGRL/SLPI/SPDL1/SQLE/SYPL1/TMEM30A/TTC39B
OSMAN_BLADDER_CANCER_UP	Genes up-regulated in blood samples from bladder cancer patients.	50/1214	401/21728	9.15243e-08	7.01071e-06	5.30534e-06	50	AKAP13/ALDH2/CAPZA2/CD44/CRIPT/CRTAP/CTSB/EMB/ENO1/ERAP1/ESF1/FBXO9/FBXW5/FLNA/FPGT/GOLIM4/HAUS6/HSPA13/IQGAP1/IRF2BP2/KBTBD6/LGALS3/MAGT1/MAN2A1/PARP4/PCMTD1/PDLIM5/PKM/PLA2G4A/PRNP/RASA2/RFXANK/RMDN1/RO60/SAMHD1/SAP30/SCAMP2/SCARB2/SDHC/SLC25A36/SLC26A2/SNTB2/SUGT1/SVIL/TMED8/TNRC6B/TOP1/TPP1/TTC33/VASP
REACTOME_NON_INTEGRIN_MEMBRANE_ECM_INTERACTIONS	Non-integrin membrane-ECM interactions	16/1214	59/21728	9.16924e-08	7.01071e-06	5.30534e-06	16	AGRN/COL4A1/COL4A2/DDR1/DMD/FN1/ITGA6/ITGB4/LAMA3/LAMA5/LAMB1/LAMB3/LAMC1/LAMC2/SDC1/TNC
CAIRO_LIVER_DEVELOPMENT_DN	Genes down-regulated at early fetal liver stage (embryonic days E11.5 - E12.5) compared to the late fetal liver stage (embryonic days E14.5 - E16.5).	34/1214	224/21728	1.07418e-07	8.08062e-06	6.11499e-06	34	ACADM/ACSL1/ANXA1/APOE/B3GNT3/CAMP/CYP27A1/DCXR/DHCR24/FAH/FKBP11/FN1/GAMT/GC/GCDH/GSN/HAAO/HMGCS1/LCP1/LRP1/MAN2A1/MAOB/MTARC1/NID1/NSDHL/PCK2/PCSK7/PCYT2/PHYH/PON3/QPRT/SELENBP1/SERPINA1/ST6GAL1
FOROUTAN_TGFB_EMT_DN	Genes down-regulated in the epithelial-mesenchymal transition (EMT) upon transforming growth factor beta (TGFb) stimulation derived from multiple datasets by combining results from an integrative approach and a product of ranks meta-analysis approach.	22/1214	108/21728	1.09214e-07	8.0853e-06	6.11854e-06	22	ALDH1A3/ANK3/C1orf116/CP/CYB5A/DEPTOR/ELF3/ERBB3/ESRP1/GRTP1/LAMA5/MMP7/MTUS1/MYO5C/PKP2/PLS1/PPL/RBM47/S100P/SLPI/SMPDL3B/SORD
PROVENZANI_METASTASIS_UP	Genes up-regulated in polysomal and total RNA samples from SW480 cells (primary colorectal carcinoma, CRC) compared to the SW620 cells (lymph node metastasis from the same individual).	32/1214	204/21728	1.16572e-07	8.32766e-06	6.30195e-06	32	AARS1/AKR1B1/AKR1C3/AZGP1/CARS1/CAT/CDKAL1/CDKN2C/CES2/EDC4/FGGY/HNRNPA1/IST1/LAMP1/LCP1/MAGED1/NAXD/OXCT1/PDF/PDIA4/POGLUT2/PROM1/QPRT/RBM47/RNF126/SKP2/SNTB2/TARS1/TERF2/TRAF5/TXNIP/WWOX
AMIT_EGF_RESPONSE_480_HELA	Genes whose expression peaked at 480 min after stimulation of HeLa cells with EGF [GeneID=1950].	28/1214	164/21728	1.16922e-07	8.32766e-06	6.30195e-06	28	AGRN/ARHGEF2/CD44/COL4A1/COL4A2/DHPS/EFHD2/ITGA6/LAMP1/MT2A/NCLN/NFKB2/PDLIM5/PDLIM7/PLEC/PNO1/RNF126/RRBP1/SEPTIN9/SFN/SLC1A5/SLC35F6/TBC1D2/TGM2/TRIO/VASP/YJU2/ZYX
MILI_PSEUDOPODIA_CHEMOTAXIS_DN	Transcripts depleted in pseudopodia of NIH/3T3 cells (fibroblast) in response to the chemotactic migration stimulus by lysophosphatidic acid (LPA) [PubChem=3988].	52/1214	428/21728	1.17844e-07	8.32766e-06	6.30195e-06	52	ABCC1/ABCC5/ATRN/B4GAT1/CHPF/CHST12/CHUK/COL16A1/COL4A1/CSPG4/CTSB/DDR1/ECM1/ELOVL1/ESYT1/FBLN2/FN1/GRN/HMGCS1/IGSF3/IGSF8/KHK/LAMC1/LDLR/LRP1/LRRC8C/MFSD11/MSLN/NAGA/NCEH1/NEU1/NFIB/OGA/P3H1/PCDH1/POGLUT2/PRNP/RRBP1/SCAMP2/SCPEP1/SEMA4C/SIRT3/SLC20A2/SLC2A1/SLC2A10/SLC35A2/SLC35F6/SLC44A2/STEAP3/SUN2/TRPS1/TXNIP
LIU_PROSTATE_CANCER_DN	Genes down-regulated in prostate cancer samples.	57/1214	491/21728	1.40611e-07	9.719e-06	7.35484e-06	57	AKR1B1/ALDH2/ANXA2/ARHGEF40/ATP2B4/CAPG/CAVIN1/CLIC4/CLU/COL16A1/COL4A1/COL4A2/COL6A1/CORO1C/CRABP2/CRIM1/CRYAB/CTSB/DDB2/DMD/ECHDC1/ENAH/ENO2/EOGT/FBXO2/FLNA/GBP2/LAMB1/LAMB3/LGALS1/LTBP1/MAP1B/MCAM/MELTF/MRC2/MXRA7/MYLK/NID1/OTULIN/PPIC/S100A4/S100A6/SCPEP1/SDC1/SH3BGRL/SH3PXD2B/SLFN5/SORBS1/SVIL/TBC1D1/TFCP2L1/TNS1/TRAF5/TRIM29/TRIP6/TSC22D3/UBA7
NABA_BASEMENT_MEMBRANES	Genes encoding structural components of basement membranes	13/1214	40/21728	1.41701e-07	9.719e-06	7.35484e-06	13	AGRN/COL4A1/COL4A2/COL6A1/COL6A2/LAMA3/LAMA5/LAMB1/LAMB3/LAMC1/LAMC2/NID1/NPNT
PASINI_SUZ12_TARGETS_DN	Genes down-regulated in ES (embryonic stem cells) with defficient SUZ12 [GeneID=23512].	42/1214	316/21728	1.69829e-07	1.14795e-05	8.68707e-06	42	AHNAK/AIF1L/ANXA1/ANXA2/CAPN2/CAVIN1/CDK6/CMTM7/CNN2/CORO1C/CRYAB/ELOVL1/ERRFI1/FLNA/FN1/GBP2/GSN/LGALS1/LRP8/MARCKS/MYH10/NPNT/PDLIM5/PDLIM7/PKP2/POGLUT2/PPP1R18/PRNP/PROM1/RDH10/RO60/S100A6/SDC1/SELENOW/SFN/SH3BGRL/SOAT1/TES/TMEM30A/TTYH3/VIM/ZYX
KOBAYASHI_EGFR_SIGNALING_24HR_UP	Genes up-regulated in H1975 cells (non-small cell lung cancer, NSCLC) resistant to gefitinib [PubChem=123631] after treatment with EGFR inhibitor CL-387785 [PubChem=2776] for 24h.	21/1214	102/21728	1.74699e-07	1.16399e-05	8.8085e-06	21	ACSL1/ANXA4/ANXA8/CD74/CLDN3/CPD/DEPTOR/EPB41L1/FTH1/GRN/GSN/LXN/MAOA/PBXIP1/PDCD4/PPL/S100P/SELENBP1/TPP1/TRIM2/TSC22D3
HAN_SATB1_TARGETS_DN	Genes down-regulated in MDA-MB-231 cells (breast cancer) after knockdown of SATB1 [GeneID=6304] by RNAi.	48/1214	388/21728	2.09241e-07	1.37451e-05	1.04016e-05	48	AKR1C3/BST2/CLDN4/CLU/COL6A2/CRABP2/CTSB/CUL7/DYNLT2B/EEF1E1/EFHD1/EML2/EPB41/ERBB2/ERBB3/FANCI/FBXO2/FN1/GBP2/GEMIN4/GSN/ITGA6/ITGB4/LAMB3/LAMC2/LMNA/METTL13/MPP1/MTUS1/PANK4/PAPOLA/PC/PNPO/PRUNE1/PTK6/PTK7/S100A2/S100A4/S100P/SEC14L2/SELENBP1/SHROOM2/SQLE/SYNJ2/TNC/TNS1/TSPAN13/ZCCHC8
ACEVEDO_NORMAL_TISSUE_ADJACENT_TO_LIVER_TUMOR_DN	Genes down-regulated in normal tissue adjacent to liver tumor, compared to the normal liver samples.	45/1214	354/21728	2.29621e-07	1.48743e-05	1.12561e-05	45	AARS1/BCL2L13/BET1L/CDA/CLDN3/CTSB/DGAT2/DNAJB11/EEF2/EFHD2/EML4/EVL/FEM1A/FGGY/HAAO/HMGCS1/LASP1/LDLR/MANF/MAOA/MAPKAPK3/MAPRE2/MYDGF/NSDHL/NSFL1C/NUDT2/OAF/OAT/OSBP/PDXK/PGM2/PNP/PTMS/PYROXD2/RMC1/SDHB/SH3BP4/SHMT1/SLC20A2/SLC25A1/SLC7A5/SPTAN1/THOP1/TM7SF2/VPS26B
GARY_CD5_TARGETS_UP	Genes up-regulated in Daudi cells (B lymphocytes) stably expressing CD5 [GeneID=921] off a plasmid vector.	55/1214	474/21728	2.36294e-07	1.50969e-05	1.14246e-05	55	AARS1/ACY1/AGRN/AKAP13/ASMTL/CAPNS1/CARS1/CD74/CSNK1E/CTBS/DHPS/DYNC2LI1/EEIG1/ENO2/FAHD2A/FLOT1/GRK2/HELLS/HMGCS1/IFRD1/IRF2BP2/LAMA3/LDLR/LRBA/LRSAM1/MAP2K2/MAPRE2/MSMO1/NFKB2/NME4/PBXIP1/PCK2/PDCD4/PKP2/POLD4/PPP1R18/PTPN6/RELB/SDCBP/SLC1A5/SLC25A1/SLC44A2/SQLE/ST6GALNAC4/TARS1/TBC1D1/TKFC/TPP1/TRIO/TSPO/TUBGCP3/UACA/UBXN6/VLDLR/WWOX
JISON_SICKLE_CELL_DISEASE_UP	Genes up-regulated in peripheral blood mononuclear cells (PBMC) from sickle cell disease patients compared to those from healthy subjects.	29/1214	182/21728	3.21564e-07	2.00923e-05	1.52048e-05	29	AKR1A1/ANXA2/ATOX1/BLVRB/BST2/C6orf120/CLIC4/CTSA/EMP3/FN1/GBP1/GBP2/IFI35/IQCE/MPP1/MX1/NOTCH3/PCK2/PRDX1/RENBP/SPTLC2/SQLE/TALDO1/TDRD7/TRIP6/TXNRD1/TYMP/YWHAH/ZMPSTE24
REACTOME_LAMININ_INTERACTIONS	Laminin interactions	11/1214	30/21728	3.23096e-07	2.00923e-05	1.52048e-05	11	COL4A1/COL4A2/ITGA6/ITGB4/LAMA3/LAMA5/LAMB1/LAMB3/LAMC1/LAMC2/NID1
COLINA_TARGETS_OF_4EBP1_AND_4EBP2	Genes up-regulated in MEF cells (embryonic fibroblast) with double knockout of the translation repressors 4EBP1 [GeneID=1978] and 4EBP2 [GeneID=1979].	45/1214	359/21728	3.43393e-07	2.10735e-05	1.59473e-05	45	ACADM/ALDH2/ARFGAP2/ATAD3A/BCAT1/BLVRB/BST2/CD59/CP/CRYZ/EMB/ENO2/GALT/GBP2/GRN/HAUS1/HELLS/IFI35/ISLR/LGALS8/LXN/MAPRE2/NFIB/NIT1/PCBD2/PFDN1/PFN2/PNP/PON3/RFK/RFX5/RTP4/S100A1/S100A13/SASH1/SCARB2/SELENOW/SLC12A2/SLC16A3/SMARCA2/SMPDL3B/TCIRG1/TGM2/TPP1/TRIM5
MOOTHA_PGC	Genes up-regulated in differentiating C2C12 cells (myoblasts) upon expression of PPARGC1A [GeneID=10891] off an adenoviral vector.	50/1214	421/21728	4.12544e-07	2.49884e-05	1.89099e-05	50	ACADM/ACADS/ACO2/ACOT7/ACYP1/ALAS1/ANKRD40/ARVCF/CA2/COMT/CRLF3/DBI/EFHD1/ENO1/GCDH/GPX4/IFRD1/LRBA/MANF/ME1/MRPL11/MT2A/MTARC1/NDRG2/NFIX/OXCT1/PCYT2/PDCD6/PDXK/PFKM/PFKP/PGLS/PHYH/PKM/PRDX3/PTDSS2/PTGES2/RAB31/S100A1/S100A13/SDHA/SDHB/SGTA/SHMT1/SLC12A7/SLC25A20/SPTLC2/ST6GALNAC4/TCIRG1/TYMP
FOROUTAN_PRODRANK_TGFB_EMT_DN	Genes down-regulated in the epithelial-mesenchymal transition (EMT) upon transforming growth factor beta (TGFb) stimulation derived from multiple datasets using a product of ranks meta-analysis approach.	18/1214	82/21728	4.79964e-07	2.8036e-05	2.12162e-05	18	ANK3/C1orf116/CYB5A/DEPTOR/ELF3/ERBB3/ESRP1/LAMA5/MMP7/MTUS1/MYO5C/PKP2/PLS1/PPL/RBM47/S100P/SMPDL3B/SORD
HSIAO_HOUSEKEEPING_GENES	Housekeeping genes identified as expressed across 19 normal tissues.	48/1214	399/21728	4.80892e-07	2.8036e-05	2.12162e-05	48	AAMP/AARS1/ANXA2/ARHGDIB/ATOX1/CAPN2/CAPNS1/CD74/CES2/CIRBP/CLU/COMT/COX6B1/CSTB/DHPS/EEF1D/EEF2/ENO1/FLNA/FTH1/GPX4/HNRNPA1/IQGAP1/IRAK1/LAMP1/LASP1/LGALS1/LGALS3/MARCKS/MGST2/MT2A/MYH9/NDUFA4/NFIB/PPIA/PRDX1/PTMA/PTPN6/SELENOW/SEPTIN2/SURF1/TAGLN2/TXNIP/UBA1/USP11/VIM/YWHAH/YWHAZ
PEDERSEN_METASTASIS_BY_ERBB2_ISOFORM_7	Genes regulated in MCF7 cells (breast cancer) by expression of the truncated (611-CTF) form of ERBB2 [GeneID=2064] at 60 h time point.	48/1214	399/21728	4.80892e-07	2.8036e-05	2.12162e-05	48	ADAM9/AIF1L/AKAP13/AKR7A2/ALDH1A3/ANKRD22/ANXA2/CAVIN1/CD44/CD59/CDC7/CLIC3/CMBL/DSC2/DZIP3/ECI1/EFHD1/ELAPOR1/FANCD2/FBXO4/GPC1/GPX8/HAUS4/ITCH/LAMC1/LDLR/MTARC1/MTARC2/MTHFD1/MTUS1/MYDGF/NPNT/OXCT1/PDLIM7/PPP1R18/PREX1/PTGES/RASSF8/RFXAP/RHOF/S100A2/SAP30/SH3BGRL/SYTL1/TMEM30A/TMTC4/TOM1L2/WWOX
GAJATE_RESPONSE_TO_TRABECTEDIN_UP	Genes up-regulated in HeLa cells (cervical carcinoma) by trabectedin [PubChem=3199].	16/1214	66/21728	4.93703e-07	2.84275e-05	2.15125e-05	16	ANXA1/ANXA4/CARS1/CD44/CLIC4/CLU/EML2/GSN/IL18/MYH10/PCK2/PHYH/S100A4/S100P/TXNIP/VLDLR
KOYAMA_SEMA3B_TARGETS_DN	Genes down-regulated in NCI-H1299 cells (large cell neuroendocrine carcinoma) stably expressing SEMA3B [GeneID=7869].	45/1214	364/21728	5.08465e-07	2.89205e-05	2.18855e-05	45	ACYP1/AIF1L/AKR1B1/ATRN/CAPZA2/CCDC167/CHCHD7/CTSZ/DNAJC21/EEIG1/EFHD1/EGFL7/ENG/FBLN2/FN1/GALNS/GBA2/GPC1/GRAMD4/HAUS3/HMGCS1/IVNS1ABP/NIPAL2/NMNAT3/PDCD6/PDIA4/PRKAR2B/RBM28/RFLNB/RFX5/SDHA/SH3BP4/SHCBP1/SLC12A7/SRSF12/STAT6/SVIL/SYNM/SYPL1/TAGLN2/THEMIS2/TRAF5/TRIM24/TTC13/ZNF131
RUTELLA_RESPONSE_TO_HGF_VS_CSF2RB_AND_IL4_UP	Genes up-regulated in peripheral blood mononucleocytes by HGF [GeneID=3082] compared to those regulated by CSF2RB (GM-CSF) and IL4 [GeneID=1437;3565].	49/1214	412/21728	5.15539e-07	2.89696e-05	2.19227e-05	49	AKR1B1/ALAS1/APOE/ARHGEF40/ATP13A3/BCAT1/CALHM2/CHI3L1/CPD/CRIM1/CTBS/CTSB/CYP27A1/DHCR24/FAH/FTH1/GNA12/GSR/IL18/LAMP1/LGALS3/LXN/MAN2A2/MAPRE2/ME1/MT2A/NUP214/PCK2/PDXK/PNP/PRDX1/PRKRIP1/RAB20/RAP1GAP2/RBM47/RDH11/SCAMP2/SCARB2/SCO2/SEPTIN9/SIGIRR/SLC30A1/SLC43A3/SPTLC2/ST6GAL1/SUN2/TBC1D1/TCIRG1/TGM2
TURASHVILI_BREAST_LOBULAR_CARCINOMA_VS_DUCTAL_NORMAL_DN	Genes down-regulated in lobular carcinoma vs normal ductal breast cells.	19/1214	91/21728	5.30881e-07	2.94765e-05	2.23063e-05	19	AZGP1/CA2/CGNL1/CP/CYB5R2/DMD/ELF5/HAUS1/LAMB3/MAOA/MMP7/MYLK/PAPOLA/SAA1/SFRP1/SNTB2/SYNM/TES/TRIM29
HORIUCHI_WTAP_TARGETS_DN	Genes down-regulated in primary endothelial cells (HUVEC) after knockdown of WTAP [GeneID=9589] by RNAi.	41/1214	318/21728	5.37968e-07	2.95186e-05	2.23382e-05	41	AKR1B1/ARHGAP18/ATP2C1/BUB1B/CAT/CD44/CDCA2/CEP55/CMPK1/CNN2/CRIP2/DCXR/ENAH/FANCD2/FLNA/FUT11/GLO1/GLS/GSR/HELLS/HMGB2/LMNB2/LRP8/LRRC8C/LXN/MAP1B/MAVS/NMT2/PALD1/PAPOLA/PBDC1/PPIA/PURB/SHMT1/SPATS2L/SQLE/TPP1/TROAP/UHRF1/USP38/VRK1
DANG_REGULATED_BY_MYC_DN	Genes down-regulated by MYC [GeneID=4609], according to the MYC Target Gene Database.	35/1214	251/21728	5.7068e-07	3.09495e-05	2.34209e-05	35	ACSL1/AKT2/ANXA4/ANXA6/ARVCF/CDKN1B/CHAF1B/CPD/CRYAB/CSPG4/CSTB/CTBS/CTSB/DDB2/ERBB2/ERRFI1/FADS2/FN1/FTH1/GBP2/GPC1/IFI35/LAMC1/LAMP1/LXN/PDLIM7/PLD1/PLS3/PYCR1/SCPEP1/SDCBP/SFN/SPTAN1/TSPO/VLDLR
RODWELL_AGING_KIDNEY_UP	Genes whose expression increases with age in normal kidney.	56/1214	500/21728	5.84734e-07	3.13471e-05	2.37219e-05	56	ABCC1/ANXA2/APRT/ARHGDIB/ARVCF/CALHM2/CLDN3/CMTM7/CORO1C/CST6/EHBP1L1/EML3/EMP3/FN1/FSCN1/GPX8/GRN/HLA-DRB1/IKBIP/IRAK1/ISLR/LAMP1/LASP1/MCAM/MMP7/MYDGF/NFIX/PALD1/PARP14/PDIA4/PGGHG/PGLS/PIK3CD/PPP1R14A/PPP1R18/PREX1/PROM1/PRUNE1/PTPN6/RAB31/RBCK1/RFLNB/RIGI/SAMD9/SAMHD1/SLFN5/STAT6/STING1/TAGLN2/THEMIS2/TNC/TREX1/TRIM47/TRIP6/TYMP/VIM
HUANG_FOXA2_TARGETS_DN	Genes down-regulated in H358 cells (lung cancer) by inducible expression of FOXA2 [GeneID=3170] in a Tet-off system.	12/1214	38/21728	6.11856e-07	3.22395e-05	2.43972e-05	12	ATP2B4/CD44/CLIC3/COL6A1/CRIP2/CTSB/ITGB4/S100A4/ST6GAL1/STEAP3/TGM2/TNC
MARSON_FOXP3_TARGETS_UP	Genes up-regulated by FOXP3 [GeneID=50943] in both ex vivo and hybridoma cells.	16/1214	67/21728	6.15205e-07	3.22395e-05	2.43972e-05	16	CAPG/CD44/CYB5A/ECM1/LRRC8C/MAPRE2/MYH9/PNP/PPM1B/RCSD1/S100A4/S100A6/SAMHD1/SH3BGRL/SWAP70/VIM
HUTTMANN_B_CLL_POOR_SURVIVAL_UP	Up-regulated genes in B-CLL (B-cell chronic leukemia) patients expressing high levels of ZAP70 and CD38 [GeneID=7535;952], which are associated with poor survival.	38/1214	286/21728	6.5456e-07	3.39208e-05	2.56695e-05	38	ANXA1/CAPG/CHST12/DMD/EHBP1L1/GRK2/GRN/HOMER2/IGSF3/LAMA5/MAN2C1/MX1/MYO5C/NEDD4/NEU1/PBXIP1/PGLS/PLD1/PNP/RFXANK/RHOT2/RRBP1/S100A11/S100A13/SEPTIN9/SLC16A3/SLC25A1/SPART/ST6GALNAC4/TBC1D1/THEMIS2/TKFC/TM7SF2/TMEM259/TRIM2/TSPO/ZSCAN18/ZYX
KEGG_ECM_RECEPTOR_INTERACTION	ECM-receptor interaction	18/1214	84/21728	7.0142e-07	3.55589e-05	2.69092e-05	18	AGRN/CD44/COL4A1/COL4A2/COL6A1/COL6A2/FN1/ITGA6/ITGB4/ITGB8/LAMA3/LAMA5/LAMB1/LAMB3/LAMC1/LAMC2/SDC1/TNC
KEGG_SMALL_CELL_LUNG_CANCER	Small cell lung cancer	18/1214	84/21728	7.0142e-07	3.55589e-05	2.69092e-05	18	AKT2/CDK6/CDKN1B/CHUK/COL4A1/COL4A2/FN1/ITGA6/LAMA3/LAMA5/LAMB1/LAMB3/LAMC1/LAMC2/PIAS4/PIK3CD/SKP2/TRAF5
DOANE_RESPONSE_TO_ANDROGEN_DN	Genes down-regulated in MDA-MB-453 cells (class A ER(-) [GeneID=2099] breast cancer) after exposure to the androgen R1881 [PubChem=13766].	34/1214	243/21728	7.60952e-07	3.81622e-05	2.88791e-05	34	ABCC5/ANXA6/ARG2/ARVCF/CDKN2C/CHAF1A/CRABP2/CYBRD1/ENO2/ERF/EVL/FBLN1/GPC1/HELLS/KHK/LTBP1/MARCKS/MCAM/MPP1/OBSL1/PLEKHA6/PRKACA/PRSS8/PYCARD/RRAS/SAMHD1/SGTA/SIPA1L1/SLC9A1/STAG2/TNC/TRAF5/ZDHHC13/ZPR1
LU_EZH2_TARGETS_UP	Genes up-regulated in SKOV3ip1 cells (ovarian cancer) upon knockdown of EZH2 [GeneID=2146] by RNAi.	38/1214	288/21728	7.79955e-07	3.8563e-05	2.91825e-05	38	ACO2/AKR1C2/APOBEC3F/ATOX1/BST2/C1orf210/C2CD2/C8orf82/CHST14/CLIC3/ECHDC3/FLOT1/GALT/GNA11/HDGFL2/IFI35/LMNA/MAPKAPK3/NME3/OXLD1/PCK2/PODXL2/PPP1R1B/PRIM2/RHOF/S100A13/S100A2/S100A4/S100A6/SDHC/SIGIRR/TES/TLCD1/TMEM30A/TRIM47/TRIOBP/TRIP6/ZCCHC3
FISCHER_DIRECT_P53_TARGETS_META_ANALYSIS	Genes directly bound and regulated by TP53[GeneID=7157].	40/1214	311/21728	7.85482e-07	3.8563e-05	2.91825e-05	40	ABCB6/ALDH1A3/ANXA4/APOD/BCL10/CHST14/CMBL/COBLL1/DDB2/DDR1/DGKA/EML2/EPM2AIP1/EPS8L2/GPC1/IKBIP/KIAA1217/LIMA1/LMNA/LRP1/NCEH1/NTPCR/OBSL1/PBLD/PSTPIP2/RFK/S100A2/SERPINB5/SFN/SFXN5/SLC30A1/SLC9A1/SUPT7L/SYTL1/TLCD1/TMEM68/TRIP6/TRUB1/TXNIP/ZNF385A
KANG_FLUOROURACIL_RESISTANCE_DN	Genes down-regulated in gastric cancer cell lines resistant to 5-fluorouracil [PubChem=3385].	8/1214	16/21728	7.98414e-07	3.87896e-05	2.9354e-05	8	GOT1/ITGB4/LAMC2/LDLR/OPLAH/PCK2/S100P/SLC2A1
GABRIELY_MIR21_TARGETS	Genes significantly de-regulated (p < 0.05) by MIR21 [GeneID=406991] in A172 cells (glioma).	38/1214	289/21728	8.50721e-07	4.09048e-05	3.09546e-05	38	ARMCX3/ASRGL1/ATP2B4/CEP97/COBLL1/CRYBG1/CUL3/CYBRD1/DMD/DYNC1LI2/ENAH/FANCI/GNE/ITGB8/KBTBD6/KBTBD7/KLF5/LDAH/LYRM7/MYCBP2/NEK1/NFIB/NIPBL/PDCD4/PLD1/PM20D2/PRRC1/PTBP3/PURB/RASEF/SASH1/SKP2/SLC26A2/ST6GAL1/TNRC6B/TRIM2/TTC33/UTRN
PID_A6B1_A6B4_INTEGRIN_PATHWAY	a6b1 and a6b4 Integrin signaling	13/1214	46/21728	8.75594e-07	4.1266e-05	3.1228e-05	13	ERBB2/ERBB3/ITGA6/ITGB4/LAMA3/LAMA5/LAMB1/LAMB3/LAMC1/LAMC2/SFN/YWHAH/YWHAZ
REACTOME_CELLULAR_RESPONSE_TO_CHEMICAL_STRESS	Cellular response to chemical stress	26/1214	160/21728	8.78446e-07	4.1266e-05	3.1228e-05	26	ABCC1/ATOX1/BACH1/BLVRB/CAT/CCS/COX20/COX6B1/CUL3/GPX8/GSR/NDUFA4/NUDT2/PRDX1/PRDX3/PSMB1/PSMD5/PTK6/SCO2/SIN3A/SIN3B/SKP2/STAP2/SURF1/TXNIP/TXNRD1
MCBRYAN_PUBERTAL_BREAST_3_4WK_UP	Genes up-regulated during pubertal mammary gland development between weeks 3 and 4.	31/1214	212/21728	8.86925e-07	4.1266e-05	3.1228e-05	31	ATP6V1B1/C1orf210/CHI3L1/CLDN3/CLU/COL16A1/COMT/CSPG4/ELF5/ESRP1/FADS2/FAM241B/FN1/FSCN1/GSN/HLA-DRB1/LGALS3/LIMA1/MRC2/MTARC1/PADI2/PROM2/RAB27B/SDC1/SERPINA1/SFRP1/SLC12A2/SLC25A35/TFCP2L1/TNC/TRPS1
ZHANG_BREAST_CANCER_PROGENITORS_UP	Genes up-regulated in cancer stem cells isolated from mammary tumors compared to the non-tumorigenic cells.	50/1214	432/21728	8.93624e-07	4.1266e-05	3.1228e-05	50	ACYP1/AHR/ARMC10/BUB1B/C11orf54/CAPZA2/CEP55/CRYZ/DDR1/EDARADD/EFCAB7/GEMIN6/HELLS/HMGB2/HNRNPA1/ITGA6/LMBRD2/LRBA/MAP7D2/MTHFD1/NCBP1/NDUFA4/NEK1/NUDCD1/NVL/OXCT1/PFN2/PPIP5K2/PPM1B/PROM1/PWP1/RELL1/RFX3/SAP30/SHCBP1/SHMT1/SKP2/SLC20A2/SMCHD1/ST6GAL1/TMTC4/TP53BP1/TRMT11/TRPS1/TSPAN13/UGDH/UHRF1/VPS26B/ZCCHC8/ZFAND6
ZHONG_SECRETOME_OF_LUNG_CANCER_AND_MACROPHAGE	Proteins secreted in co-culture of LKR-13 tumor cells (non-small cell lung cancer, NSCLC) and MHS stroma cells (macrophages).	17/1214	77/21728	9.1125e-07	4.15915e-05	3.14743e-05	17	AGRN/AKR1A1/ANXA2/CHAF1A/CLU/CP/CTSA/CTSB/CYTIP/ENO1/FN1/GOT1/MSLN/PRDX1/SDC1/TALDO1/YWHAZ
CUI_GLUCOSE_DEPRIVATION	Representative genes up-regulated in MiaPaCa2 cells (pancreatic cancer) under glucose-deprived conditions.	15/1214	61/21728	9.19474e-07	4.15915e-05	3.14743e-05	15	ART3/DNAJB11/ELF3/GFAP/GOT1/NEU1/PCK2/PDIA4/PRKCZ/PYCR1/RELB/SGK3/TRPS1/TXNIP/TXNRD1
GRADE_COLON_AND_RECTAL_CANCER_UP	Up-regulated genes in both rectal and colon carcinoma compared to normal mucosa samples.	38/1214	290/21728	9.27427e-07	4.15915e-05	3.14743e-05	38	AAMP/AARS1/ACBD6/AZGP1/CD44/COL4A1/CSNK1E/CTSB/DGAT2/EEF1E1/ENG/GEMIN6/GLO1/HELLS/HMGB2/HNRNPA1/IFRD1/IRAK1/LAMP1/LRP8/MTHFD1/PDCD6/PDXK/PKM/PNPO/PPIA/PRDX1/PSMB1/SERPINB5/SH3GL1/SLC12A2/SPATA13/TALDO1/TARS1/TRAF5/TTPAL/UTP11/ZFAND1
CAIRO_HEPATOBLASTOMA_UP	Genes up-regulated in hepatoblastoma samples compared to normal liver tissue.	31/1214	213/21728	9.83491e-07	4.36857e-05	3.30591e-05	31	AKR1C3/ANKRD27/CAP2/CLMN/CPD/CRIM1/DZIP3/FNBP1L/HMGCS1/ITGA6/LAMC1/MAGED1/MAP3K4/MARCKS/MAVS/MCAM/MINPP1/NSDHL/OBSL1/PDXK/PFKM/PRKD1/PRR15L/PRUNE1/RBM34/SEPTIN2/SLC25A36/SLC26A2/SQLE/TSN/UTRN
HENDRICKS_SMARCA4_TARGETS_UP	Genes up-regulated in ALAB cells (breast cancer) upon reintroduction of SMARCA4 [GeneID=6597] expressed off adenoviral vector.	14/1214	54/21728	1.05995e-06	4.66376e-05	3.52929e-05	14	ACTN4/AHNAK/ATP2B4/COTL1/CRYBG1/CTSB/EMP3/FBLIM1/FHL2/LGALS1/LMNA/MAP1B/S100A2/SMARCA2
WOO_LIVER_CANCER_RECURRENCE_DN	Genes negatively correlated with recurrence free survival in patients with hepatitis B-related (HBV) hepatocellular carcinoma (HCC).	17/1214	78/21728	1.10511e-06	4.79533e-05	3.62886e-05	17	ACAA1/ACY1/ALAS1/CAT/CYB5A/CYP27A1/DCXR/ECI1/EPHX2/GCDH/GPT/LDLR/PC/PCK2/PCYT2/QDPR/SLC35A2
PROVENZANI_METASTASIS_DN	Genes down-regulated in polysomal and total RNA samples from SW480 cells (primary colorectal carcinoma, CRC) compared to the SW620 cells (lymph node metastasis from the same individual).	24/1214	142/21728	1.11041e-06	4.79533e-05	3.62886e-05	24	ANXA6/BLVRB/CD44/CLDN3/CLU/COL4A2/COTL1/CTSB/KLK6/LAMC2/MAOB/NOP53/PFN2/PPIC/RINT1/RRAS/S100A11/S100A2/SAA1/SLC2A1/SPATS2L/TGM2/TRIM29/TRIP6
REACTOME_METABOLISM_OF_WATER_SOLUBLE_VITAMINS_AND_COFACTORS	Metabolism of water-soluble vitamins and cofactors	22/1214	123/21728	1.15351e-06	4.93575e-05	3.73512e-05	22	ABCC1/ALDH1L2/CD320/CYB5A/MTHFD1/MTHFS/MTRR/NAXD/NMNAT3/PANK4/PARP14/PARP4/PC/PDXK/PNPO/PPCS/PTGIS/QPRT/RFK/SHMT1/SLC25A32/SLC2A1
TURASHVILI_BREAST_LOBULAR_CARCINOMA_VS_LOBULAR_NORMAL_UP	Genes up-regulated in lobular carcinoma vs normal lobular breast cells.	19/1214	96/21728	1.25875e-06	5.3371e-05	4.03884e-05	19	AZGP1/CA2/CGNL1/CRYZ/CYB5R2/DMD/ELF5/HAUS1/KBTBD7/LAMB3/MYLK/PAPOLA/SERPINA1/SFRP1/SGK3/SYNM/TOM1L1/TRIM2/TRIM29
YAO_TEMPORAL_RESPONSE_TO_PROGESTERONE_CLUSTER_12	Genes co-regulated in uterus during a time course response to progesterone [PubChem=5994]: SOM cluster 12.	17/1214	79/21728	1.33551e-06	5.61153e-05	4.24652e-05	17	ACP1/ALDH2/CAPNS1/CD44/CIRBP/EMP3/GNA12/NSDHL/NTPCR/OXCT1/PC/PDCD6/PIK3C3/PTGIS/RRAS/S100A1/S100A11
ANDERSEN_CHOLANGIOCARCINOMA_CLASS2	Genes overexpressed in cholangiocarcinoma class 2 associated with poor prognosis.	27/1214	175/21728	1.5475e-06	6.44424e-05	4.87666e-05	27	ANKRD22/C1GALT1/C1orf116/CAPG/CEP55/CLDN4/CLIC3/CORO2A/CST6/DTX2/KLF5/KLK6/LAMB3/LAMC2/LGALS3/MSLN/PKP3/PLBD1/PPP1R1B/PTK6/S100P/SERPINB5/SFN/SLC16A3/SMPDL3B/TFCP2L1/UNC93B1
REACTOME_FATTY_ACID_METABOLISM	Fatty acid metabolism	27/1214	177/21728	1.93711e-06	7.99529e-05	6.05042e-05	27	ABCC1/ACAA1/ACAD10/ACADM/ACADS/ACBD6/ACOT7/ACSL1/AKR1C3/DBI/ECI1/ELOVL1/EPHX2/FADS2/GGT1/GPX4/MCEE/PHYH/PLA2G4A/PON3/PTGES/PTGES2/PTGIS/SCD5/SLC25A1/SLC25A20/THEM4
IBRAHIM_NRF1_UP	Genes up-regulated in HEK293T cells overexpressing FLAG-NRF1	48/1214	419/21728	1.96758e-06	8.04982e-05	6.09169e-05	48	AAMP/ACSL1/AKR1B1/AKR1C3/ALAS1/ALDH2/BCCIP/BCL2L13/BRIX1/C1orf198/DNAJB11/DNAJC21/ESF1/FBXW11/FKBP14/FTH1/HNRNPA1/HYOU1/IST1/MANF/ME1/NSUN2/PAPOLA/PCYT1A/PIK3CD/PKM/PLS3/POP1/PRDX1/PRNP/RIOK2/SCARB2/SCPEP1/SDCBP/SEC23A/SFXN5/SLC1A5/SLC2A1/SLC7A5/SOAT1/SPART/TAF5L/TALDO1/TAOK3/TTC27/UGDH/YARS1/YRDC
RAY_TUMORIGENESIS_BY_ERBB2_CDC25A_DN	Down-regulated genes in breast tumors from transgenic mice overexpressing ERBB2 and CDC25A [GeneID=2064;993] compared to those from mice overexpressing ERBB2 only.	35/1214	265/21728	2.05388e-06	8.32981e-05	6.30357e-05	35	ACSL1/AIFM2/C11orf54/CACFD1/CAVIN1/CRIP2/EFHD1/ELOVL1/ENAH/ENTPD2/EPB41/EPB41L1/ERRFI1/GDPD3/GRK2/GRTP1/LENG9/LRRC42/LYPLA2/MTFR1L/NFIC/OAS2/PADI2/PHYH/PPCS/PPM1B/PROSER2/RIGI/SAMHD1/SAP30/TRIM24/TSC22D3/TXNIP/USP48/ZMPSTE24
WANG_TUMOR_INVASIVENESS_DN	Down-regulated genes in the subpopulation of invasive PyMT cells (breast cancer) compared to the general population of PyMT cells.	30/1214	211/21728	2.39343e-06	9.62322e-05	7.28236e-05	30	ANXA4/ARVCF/ATRN/CD44/CDC123/COL6A1/CORO1C/CP/DYNC1LI2/ECI1/EMD/ERBB3/ESYT1/IQGAP1/IRAK1/IVNS1ABP/LCP1/MARCKS/NFIB/NOMO1/PBXIP1/PKP3/POLR1B/PSMB1/SIRT3/SLC27A1/TCF25/UGDH/UHRF1/YWHAZ
MULLIGHAN_MLL_SIGNATURE_1_UP	The 'MLL signature 1': genes up-regulated in pediatric AML (acute myeloid leukemia) with rearranged MLL [GeneID=4297] compared to all AML cases with the intact gene.	45/1214	386/21728	2.55991e-06	0.000102046	7.72234e-05	45	AKR7A2/ARHGEF40/CAPG/CAT/CLN3/CSPG4/CTSA/DHRS7B/EFHD2/EHBP1L1/ELF3/ENO1/EPHB3/FLNA/GNA12/GRN/IQCE/IRAK1/LAMP1/LCP1/LGALS1/MGST2/MVB12B/NIPBL/OXLD1/PCYT1A/PKM/POLD4/PRDX1/PYCARD/RBKS/RHOT2/RRBP1/S100A4/S100A6/SCPEP1/SDHB/SIRPA/SLC16A3/SLC43A3/TDRD7/TOLLIP/TPP1/TREX1/ZDHHC13
LINDGREN_BLADDER_CANCER_CLUSTER_3_UP	Genes whose expression profile is specific to Cluster III of urothelial cell carcinoma (UCC) tumors.	40/1214	327/21728	2.80889e-06	0.000111022	8.4016e-05	40	ACADM/ACSL1/AFDN/AKR7A2/ALAS1/ANKRD27/ANXA4/BLVRB/BRIX1/CDC7/CDKN2C/CEP55/CHAF1A/CHAF1B/CMSS1/CPD/CRIPT/DBI/DYNLT3/ERBB2/GLO1/HMGB2/NCEH1/NEU1/OSBP/OTULIN/PEPD/PGM3/PRDX1/PYCR1/RAD18/SHMT1/SIRT2/SOAT1/SPATA13/TARS1/TOM1L1/TXNRD1/VRK1/YARS1
MOOTHA_MITOCHONDRIA	Mitochondrial genes	50/1214	450/21728	2.92861e-06	0.000114782	8.6861e-05	50	ACAA1/ACADM/ACADS/ACO2/ACSL1/ALAS1/ALDH2/ARG2/CA5B/CAT/CLN3/COX6B1/CUL7/CYB5A/CYP20A1/CYP27A1/ECI1/ERBB2/ETFDH/GCDH/GPX4/HTATSF1/LGALS3/LYPLA2/MAOA/MAOB/MB/MRPL11/MTHFD1/NDUFA4/NME3/NME4/OAT/PC/PCK2/POLR1B/POLRMT/PRDX3/PYCR1/PYGB/SDHA/SDHB/SDHC/SLC25A1/SLC25A20/SLC25A32/SLC25A36/SURF1/TSPO/TYMP
WAMUNYOKOLI_OVARIAN_CANCER_GRADES_1_2_UP	Genes up-regulated in mucinous ovarian carcinoma tumors of grades 1 and 2 compared to the normal ovarian survace epithelium tissue.	23/1214	140/21728	3.04957e-06	0.000118526	8.96947e-05	23	AGR3/BRI3BP/CA2/CLDN23/CMPK1/CPD/DSC2/ERBB3/ESRP1/FRK/GGT1/GRTP1/ITGA6/KLF5/LLGL2/MESD/MLLT6/PBLD/PDIA4/PLS1/RASEF/SFN/SLC35A2
BASAKI_YBX1_TARGETS_UP	Genes up-regulated in SKOC-3 cells (ovarian cancer) after YB-1 (YBX1) [GeneID=4904] knockdown by RNAi.	37/1214	293/21728	3.11641e-06	0.000120123	9.09031e-05	37	ANXA8/BUB1B/CAVIN1/CDA/CEP55/CHAF1A/COTL1/COX20/DDB2/DHRS11/FANCI/FLNA/GLS/HMGB2/IRAK1/LAMC2/LMNB2/MAP1B/MCM10/MT2A/MTHFD1/PDLIM7/POLA2/PROSER2/RFLNB/RRAS/S100A2/SFN/SH3BP4/SHCBP1/SLC1A5/SLC7A5/SPDL1/TXNIP/UHRF1/WDR4/YWHAH
WANG_CLIM2_TARGETS_DN	Genes down-regulated in MCF7 cells (breast cancer) engineered to conditionally express a dominant negative form of CLIM2 [GeneID=8861] by a Tet Off system.	27/1214	182/21728	3.33741e-06	0.000127587	9.65516e-05	27	CAPZA2/COBLL1/CTSB/CYP20A1/DIP2A/HBS1L/HMGCS1/HNRNPA1/IFRD1/LGALS3/MSMO1/PCBD2/PFDN1/PGM3/PRIM2/RAD18/RDH11/RIMOC1/RRAS/SAMD9/SEC23A/SPAG1/SYPL1/TMEM11/TRIM2/TSC22D3/YRDC
BURTON_ADIPOGENESIS_6	Strongly up-regulated at 96 h during differentiation of 3T3-L1 cells (fibroblast) into adipocytes.	28/1214	193/21728	3.45099e-06	0.000130857	9.90257e-05	28	ACAA1/ACADS/ALAD/ALAS1/APMAP/APOE/C11orf54/CA2/CAMP/CAT/CDKN2C/CMBL/CYB5A/DHRS7B/ETFDH/FAH/GRHPR/GSR/ITGA6/ME1/PGM2/PNPLA2/QDPR/S100A1/SDHA/SDHB/SDHC/SLC25A1
LEIN_OLIGODENDROCYTE_MARKERS	Genes enriched in oligodendrocytes in the adult mouse brain identified through correlation-based searches seeded with the oligodendrocyte cell-type specific gene expression patterns.	16/1214	76/21728	3.68675e-06	0.000138669	0.000104938	16	APOD/CA2/CCP110/CERS2/CLIC4/CRYAB/EEF2/GSN/HMGCS1/MCAM/MTRR/NRBP2/PCYT2/QDPR/TALDO1/TPPP3
JINESH_BLEBBISHIELD_VS_LIVE_CONTROL_DN	Genes down-regulated in blebbishields compared to control RT4 live cells	38/1214	308/21728	4.03062e-06	0.000149886	0.000113426	38	ACY1/ANXA2/ANXA8/C1orf116/CAT/CD44/CD74/CDKN2C/CIRBP/CLDN23/CRTAP/CTSB/EEF2/GBP2/HERC5/HNMT/IFI35/LAMC2/LGALS8/MMP7/MX1/OAS2/PARP4/PET100/PFN2/PRSS8/PSTPIP2/PTGES/PYCARD/RAB27B/SAMD9/STAP2/STARD5/SYPL1/TAGLN2/TMTC4/TXNIP/UBA7
THUM_SYSTOLIC_HEART_FAILURE_UP	Genes up-regulated in samples with systolic heart failure compared to normal hearts.	48/1214	430/21728	4.04924e-06	0.000149886	0.000113426	48	ADAM9/ANXA4/ARFIP1/ARHGDIB/BCAT1/CAT/CD74/CLIC4/CP/CRTAP/CTSB/DNAJA4/DNAJB6/DPP9/ENG/ENO1/ERAP1/FBXW11/GPX8/GSN/HLA-DRB1/HNMT/HSD17B11/HTATSF1/LAMP1/LAP3/LCP1/LXN/LYRM7/NCBP2/PAPOLA/PDLIM7/PKP2/PLA2G4A/PRNP/PRUNE1/PTBP2/RICTOR/SCARB2/SPPL2B/SSBP4/ST6GAL1/SYPL1/TGM2/TPP1/UCHL1/UTRN/YWHAZ
DOANE_RESPONSE_TO_ANDROGEN_UP	Genes up-regulated in MDA-MB-453 cells (class A ER(-) [GeneID=2099] breast cancer) after exposure to the androgen R1881 [PubChem=13766].	27/1214	184/21728	4.12097e-06	0.00015134	0.000114526	27	ABCC1/ACAA1/AHNAK/AKT2/ARHGDIB/AZGP1/C1orf116/CA5B/CAMP/COBL/FKBP11/GGT1/LGALS3/MAPT/PDXK/POLD4/POP1/PRKAR2B/PYGB/RASAL1/RRBP1/S100P/SEC14L2/SIL1/SORD/SRD5A1/ST6GAL1
DUTERTRE_ESTRADIOL_RESPONSE_6HR_UP	Genes up-regulated in MCF7 cells (breast cancer) at 6 h of estradiol [PubChem=5757] treatment.	31/1214	228/21728	4.23263e-06	0.000154227	0.000116711	31	BLVRB/BRI3BP/CD44/CHAF1A/DEPTOR/EEIG1/FRK/GINS3/HELLS/KIF21A/LRP8/MAPT/MCM10/MMS22L/POLA2/POLR1B/PTGES/RAB31/SEC14L2/SEPTIN9/SGK3/SLC1A5/SLC26A2/SLC7A5/SVIL/SYTL4/TGM2/TMED8/UHRF1/WDR4/YARS1
BURTON_ADIPOGENESIS_10	Strongly down-regulated at 8-48 h during differentiation of 3T3-L1 cells (fibroblast) into adipocytes.	10/1214	31/21728	4.30606e-06	0.000155609	0.000117756	10	ANXA6/FLOT1/HMGCS1/MSMO1/MTM1/NSDHL/PKP2/PYGB/SQLE/ZFAND6
CHIARADONNA_NEOPLASTIC_TRANSFORMATION_CDC25_UP	Genes up-regulated in reverted NIH3T3 cells (fibroblasts transformed by activated KRAS [GeneID=3845] which then reverted to normal cells upon stable over-expression of a dominant negative form of CDC25 [GeneID=5923]) vs normal fibroblasts.	21/1214	123/21728	4.33729e-06	0.000155609	0.000117756	21	ANK3/ATP13A3/BACH1/CHI3L1/CTSB/EMB/ENAH/ENO2/ERRFI1/EVL/HTATSF1/IVNS1ABP/LXN/MAGED1/MAN2A1/NID1/NPNT/PFN2/SLC12A2/TNC/TOP1
LIU_CMYB_TARGETS_UP	Genes up-regulated in MCF-7 cells (breast cancer) by overexpression of CMYB [GeneID=4602] off adenovirus vector.	25/1214	164/21728	4.64958e-06	0.000165539	0.000125271	25	ACOT7/ASRGL1/CDC42EP1/CRIM1/CSGALNACT2/DUSP9/EFHD1/EMP3/ESYT1/ETFDH/FHL2/GDPD3/HYOU1/MT2A/OAT/PDCD4/PRKAR2B/PTBP3/PYGB/RBM47/SAP30/SRD5A1/STARD5/VRK1/WASHC3
JINESH_BLEBBISHIELD_TO_IMMUNE_CELL_FUSION_PBSHMS_UP	Genes Upregulated in PBSHMS (RT4 blebbishield-to-immune cell fusion)	45/1214	395/21728	4.72387e-06	0.00016691	0.000126309	45	ACTN4/ADAM9/AHNAK/ALDH1A3/ANXA2/BCAS1/CA2/CAVIN1/CD59/CLIC3/CNN2/COMT/CORO1C/COTL1/CRIM1/CTSZ/ELOVL1/ERRFI1/FBLN1/FHL2/GBP1/GSN/HEBP1/IKBIP/KIAA1671/LAMA5/MAN2A1/MAPT/MYH9/MYLK/NRBP2/PDLIM5/PIEZO1/PLS3/PPL/SASH1/SDF2L1/SLC12A2/SLC20A2/ST3GAL4/SVIL/SYTL4/TRIO/UGGT2/ZYX
LE_EGR2_TARGETS_DN	Genes down-regulated in P14 nerves of transgenic mice having hypomorhic (reduced function) allele of EGR2 [GeneID=1959].	19/1214	105/21728	5.09871e-06	0.0001788	0.000135306	19	CAT/CERS2/EFHD1/ERRFI1/FTH1/HMGCS1/ME1/MSMO1/NACC2/NRBP2/NSDHL/PCYT2/S100A1/SIRT2/SLC1A5/SLC25A1/SLC2A1/TMEM30A/UTRN
LAIHO_COLORECTAL_CANCER_SERRATED_UP	Genes up-regulated in serrated vs conventional colorectal carcinoma (CRC) samples.	20/1214	115/21728	5.4519e-06	0.000189759	0.000143599	20	ANXA2/CTSB/EMP3/GBP1/HLA-DRB1/IQGAP1/LAMB1/LAMC1/LGALS1/PDLIM5/PLA2G4A/PLS1/PPIC/PRKAR1A/PRNP/RBM34/RO60/SDCBP/SVIL/TAGLN2
STEIN_ESRRA_TARGETS_UP	Genes up-regulated by ESRRA [GeneID=2101] only.	44/1214	385/21728	5.53341e-06	0.000191169	0.000144667	44	ACAA1/ACADM/ACO2/ACY1/ACYP1/ALAS1/ANXA6/CUL7/DHRS11/ECI1/ETFDH/FAHD2A/FSCN1/GOT1/IFT27/IVNS1ABP/LPCAT3/MANF/MAP1B/MGST2/MRPL11/MTARC2/NDRG2/NPM3/OPLAH/PCYT2/PFKM/PFKP/PPIC/PRPSAP1/RAP1GAP2/RHOF/SDHA/SDHB/SEC14L2/SLC16A3/SLC25A20/SPTLC2/ST6GALNAC4/STEAP3/SULT2B1/TCIRG1/TRIM2/YIPF2
GROSS_HYPOXIA_VIA_ELK3_UP	Genes up-regulated in SEND cells (skin endothelium) at hypoxia with ELK3 [GeneID=2004] knockdown by RNAi.	29/1214	209/21728	5.71433e-06	0.000195968	0.000148298	29	AACS/ACP1/CDKN2C/CHST12/COL4A2/CORO1C/CRIP2/CRYAB/DBI/ENG/GET1/GNA11/HELLS/LAMA5/MARCKS/MINPP1/NCBP2/NEDD4/NFIC/PALD1/PDCD4/PFN2/PLEC/POLA2/SLC12A2/ST3GAL4/TNS1/TRIM21/TXNIP
REACTOME_ANCHORING_OF_THE_BASAL_BODY_TO_THE_PLASMA_MEMBRANE	Anchoring of the basal body to the plasma membrane	18/1214	97/21728	6.2164e-06	0.00021163	0.000160151	18	CCP110/CEP135/CEP41/CEP97/CSNK1E/HAUS1/HAUS3/HAUS4/HAUS5/HAUS6/HAUS7/HAUS8/IQCB1/NEDD1/PRKACA/PRKAR2B/SEPTIN2/TCTN3
PICCALUGA_ANGIOIMMUNOBLASTIC_LYMPHOMA_UP	Up-regulated genes in angioimmunoblastic lymphoma (AILT) compared to normal T lymphocytes.	29/1214	210/21728	6.28273e-06	0.000212338	0.000160686	29	APOE/ATOX1/CAVIN1/CHI3L1/CLU/COL4A1/COL4A2/COL6A1/CP/CYBRD1/CYP27A1/DHRS7B/ENG/FAM114A1/FN1/HNMT/IL18/LAMB1/LAMC1/MARCKS/MYLK/NFIB/PDLIM5/PLD1/PPIC/RRAS/TNC/TNS1/TRIM47
ROZANOV_MMP14_TARGETS_UP	Genes up-regulated in HT1080 cells (fibrosarcoma) over-expressing MMP14 [GeneID=4323] compared to those with knockdown of the gene by RNAi.	34/1214	267/21728	6.42985e-06	0.000215747	0.000163266	34	ANXA6/APMAP/CGNL1/CHSY1/COL4A1/COL4A2/COL6A1/COL6A2/CSPG4/DEPTOR/ENO2/ERRFI1/FN1/GBP3/LAMB1/MX1/MYLK/P3H1/PIK3CD/PNKD/PYCARD/PYGB/PYROXD2/QPRT/RAB20/S100A2/SHROOM2/SIRPA/SLC12A7/ST6GAL1/STK38/TRPV4/TXNIP/UACA
LIN_SILENCED_BY_TUMOR_MICROENVIRONMENT	Genes downregulated in MCF10A cells (breast cancer) co-cultured with cancer-associated fibroblasts (CAF).	19/1214	107/21728	6.79259e-06	0.00022629	0.000171245	19	A2ML1/AIF1L/ALDH1A3/ARHGDIB/AZGP1/CLIC3/CRIM1/CST6/DSC2/ELF3/EPB41L1/ERBB3/GDPD3/KLK6/MUC16/MYO5B/S100P/SAMD9/TRIM2
GU_PDEF_TARGETS_UP	Integrin, VEGF, Wnt and TGFbeta signaling pathway genes up-regulated in PC-3 cells (prostate cancer) after knockdown of PDEF [GeneID=25803] by RNAi.	15/1214	71/21728	7.0471e-06	0.000233104	0.000176401	15	COL16A1/COL4A1/COL4A2/COL6A1/COL6A2/FN1/ITGA6/LAMC1/LAMC2/PIK3C3/PIK3CD/SDC1/SERPINA1/TNC/VIM
MELLMAN_TUT1_TARGETS_DN	Genes down-regulated in HEK293 cells (embryo kidney) after knockdown of TUT1 [GeneID=64852] by RNAi.	12/1214	47/21728	7.3989e-06	0.000240734	0.000182175	12	AKR1A1/AKR1C3/AKR7A2/ALDH1A3/ALDH2/APOE/CAT/KLF5/PACSIN3/PRDX1/PTBP2/TALDO1
BOYLAN_MULTIPLE_MYELOMA_D_DN	Genes down-regulated in group D of tumors arising from overexpression of BCL2L1 and MYC [GeneID=598;4609] in plasma cells.	16/1214	80/21728	7.43262e-06	0.000240734	0.000182175	16	AHNAK/ANXA4/CD44/CGAS/CRYBG1/CSTF2T/GSN/HSD17B11/LGALS1/MAGED1/MARCKS/PSTPIP2/S100A1/S100A13/S100A6/TDRD7
YAO_TEMPORAL_RESPONSE_TO_PROGESTERONE_CLUSTER_9	Genes co-regulated in uterus during a time course response to progesterone [PubChem=5994]: SOM cluster 9.	16/1214	80/21728	7.43262e-06	0.000240734	0.000182175	16	AHR/ANPEP/ELF3/EMB/ITCH/LGALS3/LXN/MARCKS/NFIB/PLA2G4A/PPM1B/S100A13/SDCBP/SUGT1/SURF1/TES
PEDERSEN_METASTASIS_BY_ERBB2_ISOFORM_4	Genes regulated in MCF7 cells (breast cancer) by expression of the full-length and truncated (611-CTF) forms of ERBB2 [GeneID=2064] at 60 h time point.	19/1214	108/21728	7.81662e-06	0.000251426	0.000190266	19	ANXA1/B3GNT3/BAIAP2L1/CA2/CGNL1/CRACD/FHL2/FN1/HLA-DRB1/HSPA13/IGSF8/IL18/LAMC2/MAOA/MT2A/PLD1/S100A6/SGK3/SLC16A3
WENG_POR_TARGETS_LIVER_UP	Genes up-regulated in liver from mice with liver specific knockout of POR [GeneID=5447].	11/1214	40/21728	8.15715e-06	0.000260582	0.000197195	11	AHR/C11orf54/CES2/CLDN3/DHCR24/HMGCS1/LGALS1/MSMO1/PRNP/SQLE/UGDH
TURASHVILI_BREAST_DUCTAL_CARCINOMA_VS_LOBULAR_NORMAL_DN	Genes down-regulated in ductal carcinoma vs normal lobular breast cells.	15/1214	72/21728	8.44621e-06	0.000267981	0.000202794	15	ANXA1/CRYAB/CYB5R2/ELF3/ELF5/MAOA/MMP7/MYLK/NFIB/PLEKHS1/PROM1/SAA1/SFRP1/SORBS1/SYNM
MOOTHA_HUMAN_MITODB_6_2002	Mitochondrial genes; based on literature and sequence annotation resources and converted to Affymetrix HG-U133A probe sets.	47/1214	431/21728	9.48442e-06	0.000298887	0.000226183	47	ABCB6/ACADM/ACADS/ACO2/ACSL1/ALAS1/ALDH2/ARG2/CA5B/CLN3/COX6B1/CUL7/CYB5A/CYP27A1/ECI1/ETFDH/GCDH/GLS/GOT1/GPT/GPX4/GSR/HTATSF1/IVNS1ABP/LYPLA2/MAOA/MAOB/MRPL11/MTHFD1/NDUFA4/NME3/NME4/OAT/OXCT1/PC/PCK2/POLRMT/PRDX3/PYCR1/SDHA/SDHB/SDHC/SHMT1/SLC25A1/SLC25A20/SURF1/TSPO
ONDER_CDH1_TARGETS_1_UP	Genes up-regulated in HMLE cells (mmortalized nontransformed mammary epithelial) by expression of a dominant-negative form of E-cadhedrin (CDH1) [GeneID=999].	22/1214	140/21728	1.0378e-05	0.000324853	0.000245832	22	AKR1C3/APOE/CD44/CDKN1B/CRELD1/CRIP2/EML2/EPHB3/FBXO2/GPC1/HSPA13/MAGED1/OBSL1/P3H1/PCK2/PGM3/PRSS8/RRAS/THEMIS2/TSC22D3/TXNIP/YIPF2
REACTOME_TYPE_I_HEMIDESMOSOME_ASSEMBLY	Type I hemidesmosome assembly	6/1214	11/21728	1.08874e-05	0.000338526	0.000256179	6	ITGA6/ITGB4/LAMA3/LAMB3/LAMC2/PLEC
CHIARADONNA_NEOPLASTIC_TRANSFORMATION_KRAS_DN	Genes down-regulated in transformed NIH3T3 cells (fibroblasts transformed by activated KRAS [GeneID=3845]) vs normal cells.	22/1214	141/21728	1.16581e-05	0.000360088	0.000272496	22	CES2/COL4A2/CRTAP/DDR1/GSN/IFI35/LASP1/LLGL2/MSLN/NRBP2/NTPCR/PFKP/PHYH/PNP/RFLNB/S100A13/SAMHD1/SLC1A5/SLC39A3/SLPI/SPTAN1/TRIM47
TONKS_TARGETS_OF_RUNX1_RUNX1T1_FUSION_HSC_UP	Genes up-regulated in normal hematopoietic progenitors by RUNX1-RUNX1T1 [GeneID=861;862] fusion.	26/1214	184/21728	1.23162e-05	0.000377914	0.000285986	26	AHR/ANK3/ANXA2/APOE/ARG2/CA2/DDAH2/DDR1/DEPTOR/ECM1/FBXW11/FNBP1L/GBP2/GSN/NFKB2/NID1/PDCD4/PDLIM5/PRKAR1A/QPRT/RIGI/RRAS/TOM1L1/TRIM5/TXNIP/UCHL1
WONG_MITOCHONDRIA_GENE_MODULE	Genes that comprise the mitochondria gene module	29/1214	218/21728	1.30645e-05	0.000398253	0.000301378	29	ABCB6/ATOX1/ATP13A3/ATP6V1B1/COX6B1/CP/CRYZ/CYB5A/CYP27A1/ECI1/GCDH/GPX4/GSR/MAOA/MCEE/MRPL11/MTRR/NDUFA4/NME4/OXCT1/PCK2/SCO2/SDHB/SFXN5/SLC16A3/SLC25A1/SLC25A32/SURF1/TSPO
HOLLERN_EMT_BREAST_TUMOR_DN	Genes that that have low expression in mammary tumors of epithelial-mesenchymal transition (EMT) histology.	20/1214	122/21728	1.36299e-05	0.000412792	0.000312379	20	C1orf210/CLDN3/CLDN4/CLIC3/DDR1/DSC2/ELF5/EPS8L2/ERBB3/ESRP1/EVPL/KIF21A/LLGL2/LRBA/MYO5B/NIPAL2/PKP3/POF1B/PRSS8/STAP2
BUFFA_HYPOXIA_METAGENE	Common genes regulated by hypoxia across multiple head and neck and breast cancer clinical cohorts, and prognostic in multiple cancer types	12/1214	50/21728	1.47152e-05	0.000442784	0.000335076	12	ACOT7/CORO1C/ENO1/ESRP1/LRRC42/MIF/PFKP/PNP/SHCBP1/SLC25A32/SLC2A1/UTP11
DOUGLAS_BMI1_TARGETS_DN	Genes down-regulated in A4573 cells (Ewing's sarcoma, ESFT) after knockdown of BMI1 [GeneID=648] by RNAi.	37/1214	314/21728	1.53099e-05	0.000457728	0.000346385	37	BCL2L13/BST2/C2CD2/CHUK/CLU/DNAJC16/DSG3/FAM234A/FGGY/FRK/IFI35/KATNAL1/LANCL1/LCP1/NEU1/NFKB2/NIT1/PBXIP1/PCMTD1/PCYT1A/PPCS/PSMD5/RBCK1/RBM47/RO60/SHPK/SKP2/SLC20A2/SLFN5/SOAT1/STAT6/SUN2/TAF10/TKFC/TMED8/TMEM179B/TPP1
BROWNE_INTERFERON_RESPONSIVE_GENES	Genes up-regulated in primary fibroblast culture after treatment with interferon alpha for 6 h.	14/1214	67/21728	1.6181e-05	0.000479876	0.000363145	14	BST2/GBP1/GBP2/IFI35/IFIT5/MX1/OAS2/RBCK1/SAMHD1/TDRD7/THEMIS2/TREX1/TRIM21/TYMP
GARY_CD5_TARGETS_DN	Genes down-regulated in Daudi cells (B lymphocytes) stably expressing CD5 [GeneID=921] off a plasmid vector.	47/1214	440/21728	1.62565e-05	0.000479876	0.000363145	47	BCCIP/BRI3BP/CHCHD7/CHUK/CRYZ/CSTF2T/DDX20/DNAJB11/DNAJB6/EIF2B4/EMB/ERAP1/ERCC6L/FPGT/FRMD8/GBP1/GEMIN4/GEMIN6/GSPT2/IFI35/IKBIP/KBTBD6/MAGT1/MANF/MESD/METTL13/MRPL1/NCBP1/OGA/PAPOLA/PFDN1/PGM2/PNO1/PNP/POLA2/QTRT2/RINT1/SAMD9/SDF2L1/SGK3/SKP2/SOAT1/TSN/TXNIP/UGDH/UHRF1/YRDC
REACTOME_TRNA_MODIFICATION_IN_THE_NUCLEUS_AND_CYTOSOL	tRNA modification in the nucleus and cytosol	11/1214	43/21728	1.73897e-05	0.000510097	0.000386015	11	ADAT2/ADAT3/ALKBH8/CDKAL1/FTSJ1/NSUN2/NSUN6/QTRT1/QTRT2/TRMT11/WDR4
YAMAZAKI_TCEB3_TARGETS_DN	Genes down-regulated in embryonic stem cells from TCEB3 [GeneID=6924] knockout mice.	27/1214	199/21728	1.79153e-05	0.000521262	0.000394464	27	AKR1B1/ALDH2/ANXA1/APOE/BUB1B/CLDN4/COBL/CUL4B/DHCR24/DNAJC21/EMB/ENAH/HMGCS1/HNRNPA1/LGALS3/MAP1B/MDN1/MIF/PHYH/PNO1/S100A6/SAP30/TALDO1/TTC39B/UCHL1/UHRF1/ZFAND6
BOYAULT_LIVER_CANCER_SUBCLASS_G123_DN	Down-regulated genes in hepatocellular carcinoma (HCC) subclass G123, defined by unsupervised clustering.	12/1214	51/21728	1.82718e-05	0.000521262	0.000394464	12	ACAA1/ALAS1/DCXR/DMD/EPHX2/ETFDH/GCDH/GRHPR/MTHFD1/PCK2/RGN/SEC14L2
FRASOR_TAMOXIFEN_RESPONSE_UP	Genes preferentially up-regulated in MCF-7 cells (breast cancer) by tamoxifen [PubChem=5376] but not by estradiol or fulvestrant (ICI 182780) [PubChem=5757;3478439].	12/1214	51/21728	1.82718e-05	0.000521262	0.000394464	12	CD44/CLIC3/ELF3/LASP1/LTBP1/SDC1/SERPINA1/SLC25A1/SRD5A1/SUN2/TM7SF2/YWHAZ
IGLESIAS_E2F_TARGETS_UP	Genes up-regulated in pancreatic cells from mice with double knockout of E2F1 [GeneID=1869] and E2F2 [GeneID=1870] compared to wild type.	22/1214	145/21728	1.83291e-05	0.000521262	0.000394464	22	ACADM/ANXA2/APOE/ARSA/CAPZA2/CD74/COL4A1/COL6A2/CRTAP/CTSZ/EVL/FBLN2/GSN/LCP1/LGALS1/LMNA/NFIB/S100A11/S100A13/S100A6/SEPTIN2/UGDH
JOHNSTONE_PARVB_TARGETS_2_UP	Genes up-regulated upon overexpression of PARVB [GeneID=29780] in MDA-MB-231 cells (breast cancer) cultured in 3D collagen I and 3D Matrigel only.	22/1214	145/21728	1.83291e-05	0.000521262	0.000394464	22	AIF1L/AKR1B1/ALDH1A3/BRD9/CAVIN1/CD74/CORO1B/COTL1/ECM1/EMB/FLNA/HLA-DRB1/OAF/PKM/S100A11/SCAMP4/SLC25A1/SPTAN1/TPP1/TXNRD1/USP11/ZYX
GRUETZMANN_PANCREATIC_CANCER_DN	Genes down-regulated in pancreatic ductal adenocarcinoma (PDAC) identified in a meta analysis across four independent studies.	27/1214	200/21728	1.963e-05	0.000550732	0.000416766	27	ACADM/ANXA4/ARSA/BCAT1/CLU/CRYAB/CRYZ/CYB5A/DAP/DMD/EEF2/EPHX2/GALT/GAMT/HYOU1/LAMP1/LGALS8/MAOA/NFIB/PCBD1/PCK2/PEPD/PRKAR2B/PRPSAP1/PWP1/RGN/SLC20A2
DELACROIX_RARG_BOUND_MEF	Genes with DNA sequences bound by RARG [GeneID=5916] in MEF cells (embryonic fibroblast).	41/1214	367/21728	1.96331e-05	0.000550732	0.000416766	41	ACADM/ANXA1/ARSA/CAPNS1/CCP110/CERS2/CP/CRABP2/CTSB/DPP9/ECHDC3/EPS8L2/FBLN2/FN1/FSCN1/FTH1/GDE1/GSR/IFRD1/LAMC1/LRP1/LTBP1/MLLT6/MSLN/NDUFA4/NID1/NVL/PDLIM7/PKM/PPL/PRSS8/RHOF/RRAS/S100A4/SHPK/SIRT6/SNTB2/SPART/SUN2/TAGLN2/TCIRG1
KEGG_STEROID_BIOSYNTHESIS	Steroid biosynthesis	7/1214	17/21728	1.97916e-05	0.000550732	0.000416766	7	DHCR24/HSD17B7/MSMO1/NSDHL/SOAT1/SQLE/TM7SF2
CROMER_METASTASIS_DN	Metastatic propensity markers of head and neck squamous cell carcinoma (HNSCC): down-regulated in metastatic vs non-metastatic tumors.	15/1214	77/21728	1.98377e-05	0.000550732	0.000416766	15	DDB2/DTX2/IGSF3/ITGB4/KLF5/LMNA/PFKP/PLEC/RAB31/S100A11/SERPINB5/SH3GL1/SLC20A2/SVIL/TRIM29
SHEPARD_BMYB_MORPHOLINO_UP	Human orthologs of genes up-regulated in zebra fish after knockdown of BMYB [GeneID=4605] by morpholino.	28/1214	212/21728	2.09135e-05	0.000577162	0.000436767	28	ABCC5/AIF1L/ANXA2/CRABP2/DOHH/EFHD2/FOXI1/MPP1/MSI1/NCLN/PARP4/PGP/PNPO/PRDX1/PTGES2/RAB36/RDH10/RIOX2/SASH1/SDF2L1/SIAE/SPPL2B/TEX264/TMUB2/TPD52L2/TPPP3/TRIM47/WWOX
ROY_WOUND_BLOOD_VESSEL_DN	Genes down-regulated in blood vessel cells from wound site.	8/1214	23/21728	2.13972e-05	0.000584366	0.000442218	8	ANXA8/C1orf116/ERBB3/FBXO9/KLF5/PROM1/S100P/SFRP1
CHANG_IMMORTALIZED_BY_HPV31_DN	Genes down-regulated in normal keratinocytes immortalized by infection with the high risk HPV31 (human papilloma virus) strain.	13/1214	60/21728	2.14251e-05	0.000584366	0.000442218	13	DSC2/GBP1/HMGCS1/IFI35/KLK6/LAMA3/LRP1/MX1/NMT2/OAS2/SAMD9/SLPI/SULT2B1
WANG_LMO4_TARGETS_UP	Genes up-regulated in MCF7 cells (breast cancer) engineered to conditionally express LMO4 [GeneID=8543] by a Tet Off system.	41/1214	369/21728	2.23083e-05	0.00060213	0.000455661	41	ACY1/AKR7A2/ARG2/ATP13A3/BTBD2/CARD19/CDC123/CDCA2/COTL1/CRIPT/DBI/DCAF16/ENAH/EPM2AIP1/FRMD8/GRN/HELLS/HNMT/HNRNPA1/LGALS8/LTBP1/LYRM7/MB/MT2A/MTMR12/NIPAL2/NIT1/PCMTD1/PDCD4/PM20D2/PRKAR1A/PROM2/S100A13/SELENBP1/SGK3/SKP2/SLC2A1/SOAT1/SUSD2/SYPL1/TXNIP
WANG_BARRETTS_ESOPHAGUS_UP	Genes up-regulated in Barrett's esophagus compared to the normal tissue.	12/1214	52/21728	2.2555e-05	0.00060213	0.000455661	12	ACADS/AKR1C3/CA2/CLU/COL6A1/ITGB4/MSLN/PCSK7/PLEC/POLD4/S100P/SLC12A2
REACTOME_TP53_REGULATES_METABOLIC_GENES	TP53 Regulates Metabolic Genes	16/1214	87/21728	2.25928e-05	0.00060213	0.000455661	16	AKT2/COX20/COX6B1/GLS/GSR/LAMTOR2/MOV10/NDUFA4/PRDX1/SCO2/SFN/SURF1/TNRC6B/TXNRD1/YWHAH/YWHAZ
SMITH_TERT_TARGETS_DN	Genes consistently down-regulated in HMEC cells (primary mammary epithelium) upon expression of TERT [GeneID=7015] off a retroviral vector.	16/1214	87/21728	2.25928e-05	0.00060213	0.000455661	16	AKR1C3/ANXA4/ARHGDIB/CAT/DHCR24/FAH/GAMT/GSN/NME4/NSDHL/OAT/PNP/SAA1/SIRPA/SORD/SRD5A1
BASAKI_YBX1_TARGETS_DN	Genes down-regulated in SKOC-3 cells (ovarian cancer) after YB-1 (YBX1) [GeneID=4904] knockdown by RNAi.	43/1214	395/21728	2.33744e-05	0.000619422	0.000468747	43	ARHGAP18/ASMTL/ATP2C1/BST2/CAT/CGNL1/COBLL1/CRIPT/CRYBG1/CTBS/CUL4B/DCAF16/DEPTOR/DYNC2H1/DYNC2LI1/FUT11/IRF2BP2/LAMB1/LGALS8/LMBRD2/MMP7/PDCD4/PNP/PRKD1/RBM47/RDH10/RFX3/RICTOR/SERPINA1/SLC25A36/SLC27A1/SLC2A10/SLC30A1/SLC9A1/SLPI/SMCHD1/SPART/SSBP4/ST6GALNAC4/TCIRG1/TM7SF2/TSC22D3/VLDLR
RICKMAN_TUMOR_DIFFERENTIATED_WELL_VS_POORLY_DN	Down-regulated genes that vary between HNSCC (head and neck squamous cell carcinoma) groups formed on the basis of their level of pathological differentiation: well vs poorly differentiated tumors.	42/1214	383/21728	2.43584e-05	0.000641852	0.00048572	42	AHNAK/ALAS1/ARHGEF37/BACH1/C1orf116/C6orf132/CAVIN1/CCDC85C/CD44/CORO1C/CSNK1E/EHBP1L1/FBLIM1/FKBP14/LIMA1/LRRC8C/MAN2A1/PCSK7/PCYT1A/PLS3/PNP/PPIC/PTBP3/RAB31/S100A2/S100A6/SDC1/SFN/SH3PXD2B/SLC2A1/SLC35F6/SLC39A3/SLC7A5/SLC9A1/SNX33/STARD5/TANGO6/TES/TOM1/TTC39B/VLDLR/YIPF2
TONKS_TARGETS_OF_RUNX1_RUNX1T1_FUSION_MONOCYTE_UP	Genes up-regulated in monocytes by RUNX1-RUNX1T1 [GeneID=861;862] fusion.	27/1214	203/21728	2.57047e-05	0.000673489	0.000509661	27	AKR1C3/ANKRD40/APOE/ARG2/CAVIN1/CDC123/DDR1/ESF1/GBP1/HERC5/MT2A/MX1/NCLN/PFKM/PFKP/PLS3/PTDSS2/PWP1/QPRT/SASH1/SLC9A1/SORD/SPATS2L/SPTAN1/ST6GAL1/TRIP6/UCHL1
REACTOME_ASSEMBLY_OF_COLLAGEN_FIBRILS_AND_OTHER_MULTIMERIC_STRUCTURES	Assembly of collagen fibrils and other multimeric structures	13/1214	61/21728	2.58479e-05	0.000673489	0.000509661	13	COL4A1/COL4A2/COL6A1/COL6A2/CTSB/ITGA6/ITGB4/LAMA3/LAMB3/LAMC2/LOXL4/MMP7/PLEC
CONCANNON_APOPTOSIS_BY_EPOXOMICIN_UP	Genes up-regulated in SH-SY5Y cells (neuroblastoma) after treatment with epoxomicin [PubChem=3035402], a protease inhibitor causing apoptosis.	30/1214	238/21728	2.68167e-05	0.000694849	0.000525826	30	AKR1C3/ANXA2/ARHGEF2/ATP2B4/BLVRB/CAP2/CD44/CHM/CLU/COL16A1/DNAJB6/EPB41/GLS/GSR/IFRD1/LGALS8/LMNA/MAP1B/MAP2/ME1/NACC2/NSFL1C/PCYT1A/PRKCZ/RAB36/SLC16A3/SLC7A5/SYNJ2/TOM1/ZYX
TIEN_INTESTINE_PROBIOTICS_24HR_DN	Genes down-regulated in Caco-2 cells (intestinal epithelium) after coculture with the probiotic bacteria L. casei for 24h.	28/1214	215/21728	2.71156e-05	0.000698713	0.00052875	28	AARS1/ARHGEF2/ARMCX3/EEF2/ELF3/ESRP1/FTH1/GOT1/HSPA13/HYOU1/IFRD1/KLF5/LAMB3/MANF/MAP2K2/MTFR1/PCK2/PDCD4/PDIA4/PRNP/PRR15L/S100P/SDF2L1/SLC1A5/ST6GALNAC4/TES/TXNRD1/VASP
WP_PROSTAGLANDIN_SYNTHESIS_AND_REGULATION	Prostaglandin synthesis and regulation	11/1214	45/21728	2.76866e-05	0.000708183	0.000535916	11	AKR1B1/AKR1C2/AKR1C3/ANXA1/ANXA2/ANXA4/ANXA6/PLA2G4A/PTGES/PTGIS/S100A6
OISHI_CHOLANGIOMA_STEM_CELL_LIKE_DN	Genes under-expressed in stem cell-like cholangiocellular carcinoma	33/1214	274/21728	2.78768e-05	0.000708183	0.000535916	33	AHR/ALDH2/BACH1/BCAS1/CDA/CHPF/CIB1/CLIC3/CNN2/COL6A2/CRYBG1/CTBS/DGKA/ECM1/EFHD2/EMP3/KLF5/LIMA1/LRP1/MAPRE2/MT2A/PCK2/PTGIS/RAB31/RHOF/RRAS/SELENOW/SEPTIN11/SEPTIN9/SMPDL3B/SORD/TSPAN13/VASP
WP_SMALL_CELL_LUNG_CANCER	Small cell lung cancer	17/1214	98/21728	2.7997e-05	0.000708183	0.000535916	17	AKT2/CDK6/CDKN1B/CHUK/COL4A1/COL4A2/DDB2/FN1/ITGA6/LAMA3/LAMA5/LAMB1/LAMB3/LAMC1/LAMC2/PIK3CD/TRAF5
IZADPANAH_STEM_CELL_ADIPOSE_VS_BONE_UP	Genes up-regulated in adipose tissue mesenchymal stem cells (ASC) vs bone marrow mesenchymal stem cells (rBMSC)	20/1214	128/21728	2.80905e-05	0.000708183	0.000535916	20	AIFM2/CD44/COTL1/EML1/GOLIM4/LAP3/LMNA/LRP8/MAPRE2/MT2A/PDXK/PREX1/PRKAR1A/PTBP3/RAB31/SNX8/STAMBPL1/TBC1D1/TCIRG1/TREX1
FUJII_YBX1_TARGETS_DN	Genes down-regulated in MCF-7 cells (breast cancer) after knockdown of YBX1 [GeneID=4904] by RNAi.	26/1214	193/21728	2.882e-05	0.00072267	0.000546879	26	BUB1B/CHAF1A/COTL1/CRIPT/ENAH/FANCD2/FANCI/FLNA/HELLS/KBTBD6/MASTL/MCM10/NCBP2/OXCT1/POLA2/PRKAR2B/PTGES/RDH10/SHCBP1/SKP2/SLC25A32/SLC26A2/TRIO/UHRF1/VRK1/YWHAH
ALFANO_MYC_TARGETS	Genes up-regulated hT-RPE cells (immortalized retinal pigment epithelium) by MYC [GeneID=4609].	30/1214	239/21728	2.90614e-05	0.000724825	0.00054851	30	ABCC5/AGRN/ANXA1/B4GAT1/CD59/CRIP2/CYTIP/DDB2/DNAJB6/FLOT1/GSN/ITGA6/LASP1/LTBP1/MAP1B/MARCKS/MDN1/MYLK/OXCT1/PLEC/PNP/PYCR1/PYGB/QDPR/SDC1/SDCBP/SLPI/SVIL/TGM2/TRIP6
SENESE_HDAC1_TARGETS_UP	Genes up-regulated in U2OS cells (osteosarcoma) upon knockdown of HDAC1 [GeneID=3065] by RNAi.	47/1214	451/21728	3.04938e-05	0.000753325	0.000570077	47	ATP13A3/ATP6V0A4/BACH1/CA2/CD44/CDK6/COBLL1/CSGALNACT2/CYB5R2/DIMT1/ERRFI1/FBXW11/FN1/GSR/IQGAP1/ITGA6/KIAA1217/LAMB3/LAMC2/LCP1/LGALS8/MAOA/NFKB2/NSMAF/PAPOLA/PDE12/PLEC/PNO1/PNP/PRIM2/PRNP/PTBP3/RASSF8/SAA1/SKP2/SLC43A3/SPAG1/ST6GALNAC4/STEAP3/TGM2/TMEM259/TOP1/TPP1/TRIO/TRUB1/YRDC/YWHAZ
HORTON_SREBF_TARGETS	Genes up-regulated in liver from mice transgenic for SREBF1 or SREBF2 [GeneID = 6720, 6721] and down-regulated in mice lacking SCAP [GeneID=22937].	8/1214	24/21728	3.05271e-05	0.000753325	0.000570077	8	AACS/HMGCS1/HSD17B7/LDLR/ME1/RDH11/SQLE/TM7SF2
ZHU_CMV_ALL_DN	Down-regulated at any timepoint following infection of primary human foreskin fibroblasts with CMV	19/1214	119/21728	3.24757e-05	0.000797193	0.000603275	19	AARS1/AHR/ANPEP/ANXA1/APOE/CNN2/COL6A2/ENG/FBLN1/FLNA/HNMT/LMNA/MARCKS/MYH9/MYLK/NFIC/PTGIS/PYCR1/TP53BP1
COULOUARN_TEMPORAL_TGFB1_SIGNATURE_UP	'Late-TGFB1 signature': genes overexpressed in primary hepatocytes at a late phase of TGFB1 [GeneID=7040] treatment; is associated with a more invasive phenotype.	18/1214	109/21728	3.27238e-05	0.000799078	0.000604701	18	CLDN4/CLIC4/CPD/CSNK1E/DDR1/EMD/IQGAP1/ITGA6/LIMA1/PDLIM7/PRUNE1/RASSF8/RBM47/SPATS2L/SQLE/TBC1D1/TEX10/VIM
KEGG_ARGININE_AND_PROLINE_METABOLISM	Arginine and proline metabolism	12/1214	54/21728	3.38021e-05	0.000821108	0.000621372	12	ACY1/ALDH2/ARG2/GAMT/GLS/GLUD2/GOT1/LAP3/MAOA/MAOB/OAT/PYCR1
SCHAEFFER_PROSTATE_DEVELOPMENT_48HR_UP	Genes up-regulated in the urogenital sinus (UGS) of day E16 females exposed to the androgen dihydrotestosterone [PubChem=10635] for 48 h.	47/1214	453/21728	3.40736e-05	0.000823417	0.000623119	47	AIF1L/ALDH1A3/ANXA1/C11orf54/C1orf116/C6orf132/CARD19/CLDN23/CLDN4/CLU/COBLL1/CORO2A/CRYBG1/DCXR/ECM1/EDARADD/ELF3/EMB/EPHX2/ERRFI1/GSN/GSPT2/ITGB4/LLGL2/MANF/MMP7/MPI/PKP3/PLA2G4A/PLCD1/PLS3/PROM2/PTGES/RCSD1/RDH10/SEC11C/SIPA1L1/SLC1A5/SORBS2/SP6/TFCP2L1/TMTC4/TRIM2/TRPV4/TSC22D3/TSPAN13/VLDLR
REACTOME_COLLAGEN_FORMATION	Collagen formation	16/1214	90/21728	3.49707e-05	0.00084074	0.000636229	16	COL16A1/COL4A1/COL4A2/COL6A1/COL6A2/CRTAP/CTSB/ITGA6/ITGB4/LAMA3/LAMB3/LAMC2/LOXL4/MMP7/P3H1/PLEC
JINESH_BLEBBISHIELD_TO_IMMUNE_CELL_FUSION_PBSHMS_DN	Genes Downregulated in PBSHMS (RT4 blebbishield-to-immune cell fusion)	43/1214	402/21728	3.55565e-05	0.000850439	0.000643568	43	ACSL1/AKR1B1/AKR1C2/AKR1C3/ANKRD10/ANXA8/APOBEC3F/C2CD2/CAPS/CAT/CD74/CDC42EP4/CP/CRABP2/CRYZ/CSTB/DBI/DEPTOR/DYNLT2B/ELF5/FSCN1/HMGCS1/HNMT/IFI35/LANCL1/LZTS2/MMP7/MX1/NFIB/OAS2/PBDC1/PDCL3/PLBD1/PLEKHS1/PRSS8/SCPEP1/SLC2A1/SLPI/SORD/STARD5/SULT1A3/UGDH/WASHC3
BOQUEST_STEM_CELL_CULTURED_VS_FRESH_UP	Genes up-regulated in cultured stromal stem cells from adipose tissue, compared to the freshly isolated cells.	45/1214	428/21728	3.60278e-05	0.000857315	0.000648771	45	AKAP13/APOE/ARHGDIB/BST2/CD44/CEP55/CHI3L1/CLIC3/CLMN/ENG/ERAP1/FHL2/FN1/GBP2/GLS/GSN/IGSF3/MAOA/ME1/MTUS1/MX1/NACC2/NDRG2/NFIB/PDLIM5/PGM3/PLBD1/PRKAR2B/PRKD1/SAMHD1/SELENBP1/SEPTIN11/SLC16A3/SLC43A3/SLC7A5/SORBS1/SPTLC2/SRD5A1/SYNM/TGM2/TSC22D3/TXNIP/TXNRD1/UCHL1/YARS1
REACTOME_RECRUITMENT_OF_MITOTIC_CENTROSOME_PROTEINS_AND_COMPLEXES	Recruitment of mitotic centrosome proteins and complexes	15/1214	81/21728	3.71342e-05	0.000874854	0.000662044	15	CCP110/CEP135/CEP41/CSNK1E/HAUS1/HAUS3/HAUS4/HAUS5/HAUS6/HAUS7/HAUS8/NEDD1/PRKACA/PRKAR2B/TUBGCP3
MCBRYAN_PUBERTAL_TGFB1_TARGETS_DN	Pubertal genes down-regulated by TGFB1 [GeneID=7040].	13/1214	63/21728	3.714e-05	0.000874854	0.000662044	13	APOD/CHI3L1/CLDN4/ERBB3/KLF5/NFKB2/NID1/PFN2/PTGIS/RAB27B/SFRP1/SLC12A2/SLPI
SENESE_HDAC1_TARGETS_DN	Genes down-regulated in U2OS cells (osteosarcoma) upon knockdown of HDAC1 [GeneID=3065] by RNAi.	32/1214	266/21728	3.74724e-05	0.000878247	0.000664612	32	AHNAK/ARHGEF40/BTBD2/CAVIN1/CIRBP/COL16A1/ENAH/EPS8L2/FAM114A1/FBLN1/FLYWCH2/GET1/GPATCH2/GSN/LAMA5/LOXL4/MAGED1/MRC2/MTSS2/MYH10/MYLK/NMT2/NOTCH3/OBSL1/PALM3/SDC1/SIAE/SSH3/TNS1/TRIM2/TTYH1/UTRN
REACTOME_AURKA_ACTIVATION_BY_TPX2	AURKA Activation by TPX2	14/1214	72/21728	3.80548e-05	0.000887437	0.000671567	14	CCP110/CEP135/CEP41/CSNK1E/HAUS1/HAUS3/HAUS4/HAUS5/HAUS6/HAUS7/HAUS8/NEDD1/PRKACA/PRKAR2B
WP_AMINO_ACID_METABOLISM	Amino acid metabolism	16/1214	91/21728	4.02593e-05	0.000934175	0.000706935	16	ACAA1/ACADM/ACO2/ARG2/BCAT1/FAH/GLS/GOT1/GSR/HNMT/MAOA/OAT/PC/PKM/PYCR1/SDHA
RUTELLA_RESPONSE_TO_CSF2RB_AND_IL4_UP	Genes up-regulated in peripheral blood monocytes by CSF2RB (GM-CSF) and IL4 [GeneID=1437;3565].	38/1214	341/21728	4.11862e-05	0.000950952	0.000719631	38	ALAS1/ANXA2/APOE/ASMTL/CD59/CHI3L1/CIRBP/CRIM1/CRYZ/CSNK1E/CYB5A/DEPTOR/DHCR24/DNAJB6/FSCN1/FTH1/GLS/GNA12/HOMER2/LDLR/LXN/LYPD3/MAOA/MARCKS/ME1/NME3/PHYH/POGLUT1/PRDX1/QPRT/RBM47/RDH11/RO60/SCAMP2/SQLE/TGM2/TRAF5/ZHX2
WANG_ESOPHAGUS_CANCER_VS_NORMAL_DN	Down-regulated genes specific to esophageal adenocarcinoma (EAC) relative to normal tissue.	17/1214	101/21728	4.18054e-05	0.000960495	0.000726853	17	ACAA1/AFDN/ALDH1A3/CAPNS1/CRYAB/FPGT/GPC1/MAPKAPK3/NSDHL/OXCT1/PDCD4/S100A11/SH3GL1/SHMT1/SLC26A2/STIM1/STK38
SPIELMAN_LYMPHOBLAST_EUROPEAN_VS_ASIAN_UP	Genes up-regulated in lymphoblastoid cells from the European population compared to those from the Asian population.	49/1214	484/21728	4.39403e-05	0.0010046	0.000760226	49	ACOT7/ACY1/ACYP1/AHR/AKR1A1/APRT/ARHGDIB/CD74/CHUK/COX6B1/CSNK1E/CSTB/DBI/DCXR/DDB2/DHCR24/EMD/GPX4/HMGCS1/HNRNPA1/IL27RA/MAP2K2/MRM2/MTHFS/NME4/NSDHL/PAIP1/PCK2/PGLS/PHYH/PIAS4/POLA2/POLRMT/PRIM2/PTMA/PTPN6/S100A11/SFN/SGTA/STIM1/TBCA/TCIRG1/TEX264/TPP1/TRIP6/TROAP/VASP/VRK1/ZDHHC13
GOLDRATH_IMMUNE_MEMORY	'Memory genes' expressed uniquely in CD8+ [GeneID=925] memory T lymphocytes (compared with effector or naive cells)	13/1214	64/21728	4.42476e-05	0.00100669	0.000761809	13	CHCHD7/ECI1/GOLIM4/GPC1/PALD1/PLCD1/PRKCZ/PRNP/RRAS/SLC2A1/SORBS1/USP48/VRK1
HIRSCH_CELLULAR_TRANSFORMATION_SIGNATURE_DN	Down-regulated genes in the cancer gene signature, representing a gene signature of cellular transformation.	17/1214	102/21728	4.75923e-05	0.00107753	0.000815416	17	ARHGDIB/CAVIN1/COTL1/CRIM1/CRYBG1/DMD/FBLN1/GBP1/IFIT5/LASP1/MYH10/NFIC/PLS3/PTMS/S100A1/SFRP1/SPATS2L
REACTOME_DISEASES_OF_METABOLISM	Diseases of metabolism	30/1214	246/21728	5.01895e-05	0.00113084	0.000855761	30	ACY1/AGRN/B3GALT6/B4GAT1/C1GALT1/CD320/CHST14/CHSY1/CSPG4/CTSA/CYP27A1/DCXR/GALNS/GALT/GGT1/GNE/GPC1/KHK/MAOA/MPI/MTRR/MUC16/NEU1/NOTCH3/OPLAH/PC/SDC1/SLC26A2/SLC34A2/TALDO1
TOMLINS_PROSTATE_CANCER_DN	Genes down-regulated in prostate cancer vs benign prostate tissue, based on a meta-analysis of five gene expression profiling studies.	10/1214	40/21728	5.19472e-05	0.00116482	0.000881472	10	ATP2B4/CAVIN1/CLU/GSN/ITGB4/LGALS3/MYLK/SEC23A/SPART/SVIL
WP_FERROPTOSIS	Ferroptosis	13/1214	65/21728	5.25104e-05	0.00117181	0.000886767	13	ACSL1/AIFM2/AKR1C2/AKR1C3/BACH1/CP/FTH1/GPX4/LPCAT3/PRNP/SLC1A5/STEAP3/TXNRD1
WP_CHOLESTEROL_METABOLISM_WITH_BLOCH_AND_KANDUTSCHRUSSELL_PATHWAYS	Cholesterol metabolism with Bloch and Kandutsch-Russell pathways	11/1214	48/21728	5.28237e-05	0.00117319	0.000887808	11	ACSL1/CYP27A1/DHCR24/FADS2/HMGCS1/HSD17B7/MSMO1/NSDHL/SOAT1/SQLE/TM7SF2
JIANG_HYPOXIA_NORMAL	Genes up-regulated in RPTEC cells (normal kidney) by hypoxia.	26/1214	200/21728	5.33754e-05	0.00117876	0.000892027	26	ANXA4/ARHGEF2/BLVRB/CPD/ENO2/ITGB4/LAMC1/LRP1/MAGT1/MSMO1/NDRG2/NIT1/NOL3/OBSL1/PFDN1/PLCD1/RAB20/RFX3/SDCBP/SERGEF/SIRPA/SLC2A1/SQLE/TGM2/TMEM30A/TSC22D3
DITTMER_PTHLH_TARGETS_UP	Genes up-regulated in MDA-MB-231 cells (breast cancer) after knockdown of PTHLH [GeneID=5744] by RNAi.	18/1214	113/21728	5.35802e-05	0.00117876	0.000892027	18	ANXA1/B4GALT3/CAPZA2/COL4A2/COL6A1/CPD/ECM1/FLOT1/GPX4/GRHPR/HSD17B11/LAMA5/LAMP1/LTBP1/MARCKS/PAIP1/PHYH/PPM1B
VECCHI_GASTRIC_CANCER_EARLY_UP	Up-regulated genes distinguishing between early gastric cancer (EGC) and normal tissue samples.	45/1214	436/21728	5.62751e-05	0.00123224	0.000932496	45	ADAT2/AIFM2/ANKRD10/BUB1B/CBX2/CDCA2/CDK6/CEP55/CHI3L1/CLDN3/CTSB/EML4/ENO1/FANCD2/FANCI/GRN/KLF5/KLK6/LAMA3/LAMA5/LAMC2/LRP8/MCM10/MELTF/MMP7/NCBP2/NTPCR/NUDCD1/PCBD1/PDCD6/PFKP/PIEZO1/POP1/PTMA/RAD18/RHOT2/S100A11/S100A6/SKP2/SPDL1/SPTAN1/STAMBPL1/TMEM68/TRIM47/UHRF1
RUTELLA_RESPONSE_TO_CSF2RB_AND_IL4_DN	Genes down-regulated in peripheral blood monocytes by CSF2RB (GM-CSF) and IL4 [GeneID=1437;3565].	36/1214	321/21728	5.6868e-05	0.00123626	0.000935534	36	AKR1B1/ARHGEF40/ATP13A3/BCAT1/CALHM2/CPD/CTBS/CTSB/CYP27A1/FAH/GSR/HNRNPA1/IL18/LAMP1/LGALS3/MAN2A2/MAPRE2/MT2A/NUP214/PCK2/PDXK/PNP/PRKRIP1/RAB20/RAP1GAP2/SCARB2/SCO2/SEPTIN9/SIGIRR/SLC30A1/SLC43A3/SPTLC2/ST6GAL1/SUN2/TBC1D1/TCIRG1
VANTVEER_BREAST_CANCER_ESR1_DN	Down-regulated genes from the optimal set of 550 markers discriminating breast cancer samples by ESR1 [GeneID=2099] expression: ER(+) vs ER(-) tumors.	28/1214	224/21728	5.69886e-05	0.00123626	0.000935534	28	ATAD3A/CEP55/CHI3L1/CORO1C/CSTB/CYB5R2/DSC2/DUSP9/EML4/ENO1/FSCN1/GBP1/IFRD1/MAPRE2/MMP7/PADI2/PDXK/PFKP/PLEKHG1/PRIM2/PROM1/SLC43A3/STEAP3/TBC1D1/TES/THEMIS2/TRIM29/TTYH1
GRAESSMANN_APOPTOSIS_BY_SERUM_DEPRIVATION_DN	Genes down-regulated in ME-A cells (breast cancer) undergoing apoptosis upon serum starvation (5% to 0% FCS) for 22 hr.	29/1214	236/21728	5.79349e-05	0.00124908	0.000945238	29	ANO10/CAPG/CARD19/CLDN3/DEPTOR/DGAT2/DUSP9/EFHD1/EFHD2/ELF5/ENO2/ERAL1/KHK/MAP1B/MCAM/PAPOLA/PDLIM7/PDXK/PFN2/PGM2/PKP2/RAB27B/SELENOW/SLC2A1/SPATA13/ST6GALNAC4/TES/TGM2/ZNF385A
REACTOME_GLYCOSAMINOGLYCAN_METABOLISM	Glycosaminoglycan metabolism	19/1214	124/21728	5.81154e-05	0.00124908	0.000945238	19	ABCC5/AGRN/B3GALT6/B3GNT3/B4GALT3/B4GAT1/CD44/CHPF/CHST12/CHST14/CHSY1/CSGALNACT2/CSPG4/GALNS/GPC1/SDC1/SLC26A2/SLC9A1/ST3GAL4
APPEL_IMATINIB_RESPONSE	Genes up-regulated by imatinib [PubChem=5291] during dendritic cell differentiation.	9/1214	33/21728	5.86413e-05	0.0012546	0.000949418	9	APOD/APOE/CTSA/CTSB/CTSZ/ENG/LAMP1/NEU1/PLD1
REACTOME_RHO_GTPASE_CYCLE	RHO GTPase cycle	46/1214	450/21728	5.90288e-05	0.00125713	0.000951327	46	AKAP13/ARFGAP2/ARHGAP18/ARHGAP31/ARHGAP32/ARHGDIB/ARHGEF10L/ARHGEF2/ARHGEF40/ARMCX3/BAIAP2L1/CAVIN1/CCP110/CDC42EP1/CDC42EP4/CEP97/CPD/CUL3/DOCK5/EFHD2/EMD/ESYT1/FAM169A/FLOT1/FNBP1L/IQGAP1/MCAM/NSFL1C/PEAK1/PLD1/PLEKHG1/PLEKHG4/PLEKHG4B/PREX1/RHOF/RHPN1/SLC1A5/SPATA13/SPTAN1/STEAP3/STK38/SWAP70/TAOK3/TRIO/UACA/VIM
JOHANSSON_GLIOMAGENESIS_BY_PDGFB_UP	Genes up-regulated in brain tumors induced by retroviral delivery of PDGFB [GeneID=5155].	12/1214	57/21728	5.96896e-05	0.00126542	0.000957604	12	DBI/FN1/FRMD8/HLA-DRB1/HMGB2/HNRNPA1/HSPA14/LGALS1/MARCKS/MCAM/PPP1R18/TAGLN2
CHIANG_LIVER_CANCER_SUBCLASS_PROLIFERATION_UP	Top 200 marker genes up-regulated in the 'proliferation' subclass of hepatocellular carcinoma (HCC); characterized by increased proliferation, high levels of serum AFP [GeneID=174], and chromosomal instability.	24/1214	179/21728	6.21718e-05	0.00130617	0.00098844	24	ABCC1/ARHGAP18/ASRGL1/BCAT1/BUB1B/CDC7/CEP55/DDR1/DUSP9/FANCI/FUNDC1/HELLS/HMGB2/LAMB1/MARCKS/NCEH1/PKM/PLBD1/PM20D2/S100P/SHCBP1/SLC16A3/SLC1A5/SYNJ2
DAVICIONI_MOLECULAR_ARMS_VS_ERMS_DN	Genes down-regulated in mARMS (molecular ARMS) compared to the mERMS (molecular ERMS) class of rhabdomyosarcoma tumors.	24/1214	179/21728	6.21718e-05	0.00130617	0.00098844	24	ARHGEF40/BST2/CDC42EP4/CRABP2/CRTAP/EEF1D/EMP3/EPHB3/ERBB2/ERF/FBLN1/FKBP11/ISLR/MAPKAPK3/OBSL1/OPLAH/PLBD1/RRBP1/SDC1/SIGIRR/SLC1A5/SLC43A3/TRIP6/TRPS1
LIU_SOX4_TARGETS_DN	Genes down-regulated in LNCaP cells (prostate cancer) by overexpression of SOX4 [GeneID=6659] and up-regulated by its RNAi knockdown.	35/1214	310/21728	6.25453e-05	0.00130812	0.00098992	35	ACY1/AKR7A2/ATF6/CARS1/CUL3/CUL4B/DBI/DIMT1/ELF5/ENO1/FUT11/GPATCH2/GRN/LPCAT3/MAP3K4/MAPT/MELTF/NFIX/NME3/PDCD4/PDLIM5/PRDX3/RAB31/RBCK1/SCAMP4/SIN3B/SKP2/SMARCA2/STAG2/SYPL1/TMEM259/TNRC6B/TPP1/TRIOBP/TSC22D3
MCBRYAN_PUBERTAL_TGFB1_TARGETS_UP	Pubertal genes up-regulated by TGFB1 [GeneID=7040].	23/1214	168/21728	6.33189e-05	0.00131839	0.00099769	23	CAPG/CLU/COL16A1/COMT/COTL1/CP/CPD/CRIM1/ECM1/FN1/GSN/LASP1/NFIB/NFIC/S100A6/SERPINB5/SIRPA/SLC2A1/SNTB2/TGM2/TNC/TNS1/UTRN
MISSIAGLIA_REGULATED_BY_METHYLATION_UP	Genes up-regulated in PaCa44 and CFPAC1 cells (pancreatic cancer) after treatment with decitabine [PubChem=451668], a DNA hypomethylating agent similar to azacitidine [PubChem=9444].	19/1214	125/21728	6.50012e-05	0.0013474	0.00101964	19	ATOX1/BST2/CCS/CDC123/CTSB/GRN/GSN/MELTF/NEU1/OAS2/POLD4/PRSS8/QPRT/RRBP1/S100P/SCAMP2/SLPI/TRIM21/TXNIP
SANA_TNF_SIGNALING_DN	Genes down-regulated in five primary endothelial cell types (lung, aortic, iliac, dermal, and colon) by TNF [GeneID=7124].	15/1214	85/21728	6.65121e-05	0.00137262	0.00103873	15	ANXA1/ARHGDIB/CAPNS1/CLU/CRIP2/DDR1/DHRS11/FHL2/GBA2/ITGA6/MTUS1/NFIB/SASH1/TGM2/TXNIP
KAAB_HEART_ATRIUM_VS_VENTRICLE_DN	Genes down-regulated in the ventricles of healthy hearts, compared to atria.	31/1214	262/21728	6.74517e-05	0.00138129	0.00104529	31	ACAA1/ACADS/ALAS1/APOD/AZGP1/CAP2/CAPN2/CAPNS1/CYB5A/ECI1/FHL2/GLUD2/GPC1/GPT/IVNS1ABP/MAOB/MAPKAPK3/PCYT2/PDLIM5/PFKM/PFKP/PHYH/PKP2/PRDX3/PYGB/SDHA/SDHB/SLC25A20/SORBS2/STIM1/ZHX2
SENESE_HDAC1_AND_HDAC2_TARGETS_DN	Genes down-regulated in U2OS cells (osteosarcoma) upon knockdown of both HDAC1 and HDAC2 [GeneID=3065;3066] by RNAi.	29/1214	238/21728	6.75245e-05	0.00138129	0.00104529	29	ANXA8/CAP2/CDKN2C/CLU/COL16A1/CRYAB/ELAPOR1/FADS2/GPC1/GPX8/KATNAL1/LOXL4/MSLN/MSMO1/MTUS1/MYLK/NACC2/NFIB/PKP2/PLEKHG4/PLS3/QPRT/S100A4/SDC1/SLC26A2/SQLE/SRD5A1/SYTL1/TNS1
UDAYAKUMAR_MED1_TARGETS_UP	Genes up-regulated in HeLa cells after knockdown of MED1 [GeneID=5469] by RNAi.	20/1214	136/21728	6.80759e-05	0.00138649	0.00104922	20	AKR1A1/BRD9/CHAF1A/EML4/FKBP14/LRP8/ME1/NSMAF/PANK4/POGLUT2/PTMA/RBM47/RDH11/RO60/SDC1/SDF2L1/SLC16A3/SLC35A2/TCF25/THOP1
HAMAI_APOPTOSIS_VIA_TRAIL_DN	Genes down-regulated in T1 cells (primary melanoma, sensitive to TRAIL [GeneID=8743]) compared to G1 cells (metastatic melanoma, resistant to TRAIL).	26/1214	203/21728	6.87348e-05	0.00139382	0.00105477	26	APOE/ASPHD1/BCAS3/COL6A1/DDAH2/ECHDC3/ERBB2/ERF/FBLN1/KLK6/MAOA/NLE1/NOL3/PACSIN3/PCK2/PPP1R14A/PYCR1/SFRP1/SLC1A5/STEAP3/TAGLN2/TSC22D4/TXNIP/TYMP/UCHL1/VASP
HOFFMANN_PRE_BI_TO_LARGE_PRE_BII_LYMPHOCYTE_DN	Genes down-regulated during differentiation from pre-BI to large pre-BII lymphocyte.	14/1214	76/21728	7.10439e-05	0.00143441	0.00108549	14	AHNAK/ANXA1/ANXA2/EMB/ENG/MDN1/MGST2/PPIC/SIAE/SQLE/SSBP4/TRIM21/ZPR1/ZYX
FERNANDEZ_BOUND_BY_MYC	Genes identified by ChIP within the high-affinity group of MYC [GeneID=4609] targets.	24/1214	181/21728	7.43339e-05	0.0014917	0.00112884	24	ACAD10/ACADM/ACO2/AKR1A1/ALDH2/COL4A1/COL4A2/CSTB/ENO1/GALT/HNRNPA1/ITGA6/LMNA/MAN2A2/NIT1/PLA2G4A/POLB/PSMB1/PTMA/QDPR/SRD5A1/STAT6/TCIRG1/TOP1
LINDGREN_BLADDER_CANCER_CLUSTER_2B	Genes specifically up-regulated in Cluster IIb of urothelial cell carcinom (UCC) tumors.	41/1214	389/21728	7.45211e-05	0.0014917	0.00112884	41	ALDH2/ANPEP/ANXA6/CAVIN1/CHSY1/CLIC4/COL16A1/COL6A1/COL6A2/COTL1/CYBRD1/EFHD1/EMC10/EMP3/FBLN2/GSN/HLA-DRB1/HMGCS1/IL27RA/LCP1/LGALS1/LRRC8C/MCAM/MPP1/MT2A/MYLK/PIK3CD/PPP1R18/PREX1/PRKAR1A/RELL1/SAMHD1/SIRPA/SLC43A3/ST6GAL1/TCF25/TES/TNC/TNS1/TSC22D3/YWHAZ
REACTOME_EXTRACELLULAR_MATRIX_ORGANIZATION	Extracellular matrix organization	34/1214	301/21728	7.83832e-05	0.0015623	0.00118227	34	ADAM9/AGRN/CAPN2/CAPNS1/CD44/COL16A1/COL4A1/COL4A2/COL6A1/COL6A2/CRTAP/CTSB/DDR1/DMD/FBLN1/FBLN2/FN1/ITGA6/ITGB4/ITGB8/LAMA3/LAMA5/LAMB1/LAMB3/LAMC1/LAMC2/LOXL4/LTBP1/MMP7/NID1/P3H1/PLEC/SDC1/TNC
COULOUARN_TEMPORAL_TGFB1_SIGNATURE_DN	'Early-TGFB1 signature': genes overexpressed in primary hepatocytes at an early phase of TGFB1 [GeneID=7040] treatment; is associated with a less invasive phenotype.	20/1214	138/21728	8.38495e-05	0.00166415	0.00125934	20	ALAS1/CDA/DGAT2/DHCR24/EPS8L2/ERRFI1/GPT/GRHPR/HMGCS1/LDLR/LGALS3/LRP1/MSMO1/PCDH1/PCYT2/RELB/SELENBP1/SORBS2/SVIL/TM7SF2
SANSOM_APC_MYC_TARGETS	Genes down-regulated after double Cre-lox knockout of both APC and MYC [GeneID=324;4609] in small intestine.	29/1214	241/21728	8.46013e-05	0.00167195	0.00126525	29	ATF6/BCAS3/CORO1C/CTBS/DDX49/DHCR24/EPB41/GET1/LDAH/LMNB2/MDN1/MIF/MTHFD1/NFIC/NFKB2/OPLAH/PIAS4/POLA2/QTRT1/RBKS/SCAMP4/SDC1/SF3B5/SHMT1/SYTL1/THOP1/TTC27/WDR4/YJU2
ZHONG_SECRETOME_OF_LUNG_CANCER_AND_ENDOTHELIUM	Proteins secreted in co-culture of LKR-13 tumor cells (non-small cell lung cancer, NSCLC) and MEC stroma cells (endothelium).	13/1214	68/21728	8.58475e-05	0.00168942	0.00127847	13	ALAD/CLU/CP/CTSA/CTSZ/EEF2/ENO1/FN1/GLO1/GOT1/PRDX1/VIM/YWHAZ
REACTOME_REGULATION_OF_PLK1_ACTIVITY_AT_G2_M_TRANSITION	Regulation of PLK1 Activity at G2/M Transition	15/1214	87/21728	8.76803e-05	0.00171824	0.00130027	15	CCP110/CEP135/CEP41/CSNK1E/FBXW11/HAUS1/HAUS3/HAUS4/HAUS5/HAUS6/HAUS7/HAUS8/NEDD1/PRKACA/PRKAR2B
KOHOUTEK_CCNT1_TARGETS	Genes down-regulated in E14 ES (embryonic stem) cells upon knockdown of CYCT1 [GeneID=904] by RNAi.	11/1214	51/21728	9.54517e-05	0.00186271	0.0014096	11	CAPNS1/CLDN4/CLN3/CRYAB/EEIG1/FHL2/ITGB4/MROH1/S100A1/S100A13/SFN
PID_PI3KCI_AKT_PATHWAY	Class I PI3K signaling events mediated by Akt	9/1214	35/21728	9.70403e-05	0.00188582	0.00142709	9	AKT2/CDKN1B/CHUK/MAPKAP1/PRKACA/RICTOR/SFN/YWHAH/YWHAZ
KUMAR_TARGETS_OF_MLL_AF9_FUSION	Myeloid leukemia model in mice with germ-line MLL-AF9 fusion knock-in [GeneID=4297;4300]: genes changed in comparison among the leukemic, preleukemic and wild-type animals.	42/1214	407/21728	9.8558e-05	0.00190736	0.00144339	42	ABCC5/ACADS/ANKRD10/ANXA1/ARG2/CDC42EP4/CIB1/CMBL/CTSB/DDAH2/DDR1/DUSP9/ENO1/GDPD3/GOLIM4/GPC1/HMGCS1/MARCKS/NFIX/NME3/PDCD6/PFKP/PLA2G4A/PLBD1/PLS3/POLR1B/PPIC/RAB31/RABGGTB/RMC1/SLC12A2/SPATA13/SPTLC2/ST6GAL1/ST6GALNAC4/TMEM205/TMEM30A/TRIM5/TSPAN13/TTC39B/UGDH/ZCCHC3
NADLER_OBESITY_UP	Genes up-regulated in adipose tissue from obese mouse strains compared to the lean ones.	12/1214	60/21728	0.000101153	0.00194729	0.00147361	12	CAPG/CRYAB/CSTB/CTSA/CTSB/CTSZ/FBLN2/FLNA/GRN/LGALS3/LRP1/MIF
QI_PLASMACYTOMA_DN	Down-regulated genes that best disciminate plasmablastic plasmacytoma from plasmacytic plasmacytoma tumors.	16/1214	98/21728	0.000101456	0.00194729	0.00147361	16	ARFIP2/COL4A2/COL6A2/CYTIP/DNAJB11/GNE/LAMB1/LAMC2/LOXL4/LYPD3/MAGED1/NOL3/PTGIS/SLPI/SVIL/TRIP6
SMID_BREAST_CANCER_ERBB2_UP	Genes up-regulated in the erbb2 subype of breast cancer samples, characterized by higher expression of ERBB2 [GeneID=2064].	21/1214	151/21728	0.00010331	0.00197475	0.00149439	21	ACSL1/APOD/CAMP/CLIC3/CORO1B/CPD/CRYBG1/ERBB2/GGT1/GOT1/LDLR/LPCAT3/LRP1/NOL3/NVL/PLEKHA6/QPRT/SLC2A10/SLPI/SPTLC2/TM7SF2
KAAB_HEART_ATRIUM_VS_VENTRICLE_UP	Genes up-regulated in the atria of healthy hearts, compared to venticles.	30/1214	256/21728	0.000104524	0.00198979	0.00150577	30	AKR1A1/CDC123/DAP/DDR1/ENO2/EPB41L1/ERBB2/FAM114A1/FBLN1/FBLN2/GRN/HYOU1/ISLR/MAGED1/MAP1B/ME1/MGAT5/MYLK/NOMO1/PBXIP1/POLD4/PRDX1/PTGIS/S100A13/SFRP1/SLC9A1/TAGLN2/TRIP6/USP11/VIM
RUAN_RESPONSE_TO_TNF_DN	Adipocyte abundant genes down-regulated in 3T3-L1 cells (fibroblasts induced to differentiate to adipocytes) in response to TNF [GeneID=7124].	14/1214	79/21728	0.000110013	0.00208577	0.0015784	14	ACADM/ACADS/ACSL1/ALAD/ALAS1/CDKN2C/DBI/ESYT1/ITGA6/ME1/PC/SELENBP1/SORBS1/TALDO1
SWEET_KRAS_ONCOGENIC_SIGNATURE	Genes that contributed maximally to the GSEA score of the up-regulated gene set from the KrasLA mouse model in two human lung cancer expression data sets comparing mutant vs normal KRAS [GeneID=3845].	15/1214	89/21728	0.000114504	0.00216214	0.00163619	15	EEF1D/EEF2/HNRNPA1/IL18/LAMC1/LGALS3/MANF/MT2A/PCBD1/RABGGTB/RO60/S100A1/SIRPA/SLC12A2/VASP
HOUSTIS_ROS	Genes known to modulate ROS or whose expression changes in response to ROS	9/1214	36/21728	0.000123018	0.00230455	0.00174396	9	CAT/CP/FTH1/GPX4/GSR/PRDX1/PRDX3/TXNIP/TXNRD1
HELLER_SILENCED_BY_METHYLATION_UP	Genes up-regulated in at least one of three multiple myeloma (MM) cell lines treated with the DNA hypomethylating agent decitabine (5-aza-2'-deoxycytidine) [PubChem=451668].	32/1214	283/21728	0.00012315	0.00230455	0.00174396	32	AGRN/ALDH2/APOBEC3F/APOE/CAPG/CDC42EP4/CEP55/CHI3L1/CLDN3/CLU/CUL7/DDAH2/EPHX2/FSCN1/GBP1/HLA-DRB1/HNMT/IFIT5/LAMC2/LCP1/LDLR/MCAM/MX1/PIK3CD/RIGI/S100A13/S100A4/S100A6/S100P/SEPTIN9/SIRPA/TRIP6
CHANDRAN_METASTASIS_TOP50_DN	Top 50 genes down-regulated in metastatic vs primary prostate cancer tumors.	10/1214	44/21728	0.000124023	0.00230455	0.00174396	10	CIRBP/CRYBG1/EFHD2/MRC2/NOP53/PBXIP1/SFRP1/SORBS2/STAT6/SYTL1
WP_METABOLIC_REPROGRAMMING_IN_COLON_CANCER	Metabolic reprogramming in colon cancer	10/1214	44/21728	0.000124023	0.00230455	0.00174396	10	ACO2/ENO1/GLS/PKM/PYCR1/SDHB/SLC16A3/SLC1A5/SLC2A1/TALDO1
WILCOX_RESPONSE_TO_PROGESTERONE_UP	Genes up-regulated in primary cultures of ovarian surface epithlium cells exposed to progesterone [PubChem=5994] for 5 days.	21/1214	153/21728	0.000124956	0.00231268	0.00175012	21	ATG2B/CDKN2C/CEP55/FADS2/FANCI/HBS1L/HMGB2/HMGCS1/HSD17B11/KLF5/LDLR/LGALS8/MSMO1/NSDHL/PLA2G4A/PPL/SAMD9/SGK3/SHCBP1/SHMT1/SMPDL3B
KEGG_FOCAL_ADHESION	Focal adhesion	25/1214	199/21728	0.000128421	0.00236742	0.00179154	25	ACTN4/AKT2/CAPN2/COL4A1/COL4A2/COL6A1/COL6A2/ERBB2/FLNA/FN1/ITGA6/ITGB4/ITGB8/LAMA3/LAMA5/LAMB1/LAMB3/LAMC1/LAMC2/MYLK/PIK3CD/TLN2/TNC/VASP/ZYX
SMID_BREAST_CANCER_RELAPSE_IN_LUNG_UP	Genes up-regulated in lung relapse of breast cancer.	7/1214	22/21728	0.000135609	0.00248956	0.00188397	7	CLIC4/CSPG4/KLK6/MUC16/SLC7A5/TTYH1/UCHL1
BURTON_ADIPOGENESIS_2	Strongly up-regulated at 8 h during differentiation of 3T3-L1 cells (fibroblast) into adipocytes.	13/1214	71/21728	0.000136114	0.00248956	0.00188397	13	ANK3/BCAT1/CLIC4/COL4A1/IVNS1ABP/LXN/NSUN2/PTGES/SAMHD1/SASH1/SDC1/SRR/UGDH
TOYOTA_TARGETS_OF_MIR34B_AND_MIR34C	Genes down-regulated in HCT116 cells (colon cancer) upon expression of MIR34B or MIR34C [GeneID=407041;407042] microRNAs.	45/1214	454/21728	0.000144539	0.00263331	0.00199276	45	ARHGAP32/B4GALT3/BCCIP/BRI3BP/BUB1B/C2CD2/CASKIN2/CDCA2/CHST12/ENAH/FANCD2/FLOT1/GALNT11/GINS3/HAUS4/HAUS6/HDAC8/HELLS/LRRC8C/MAPT/MCU/MDN1/MMS22L/MTARC1/MTG2/NEDD1/NEDD4/OXCT1/PCBD2/PFN2/PIGX/POP1/PRR15L/RAB31/RFXAP/SHCBP1/SHMT1/SKP2/SLC43A3/SOGA1/SUN2/TAGLN2/TUBGCP3/UGGT2/YWHAZ
ZAMORA_NOS2_TARGETS_DN	Down-regulated in hepatocytes upon expression of NOS2 [GeneID=4843].	14/1214	81/21728	0.000145277	0.00263646	0.00199514	14	ACTN4/AZGP1/CAPNS1/CP/CTSZ/EEF2/MAN2A1/MAP2K2/MYH9/PCYT1A/PDIA4/PRPSAP1/RRAS/SORD
LUI_THYROID_CANCER_CLUSTER_5	Cluster 5: genes with similar expression profiles across follicular thyroid carcinoma (FTC) samples.	6/1214	16/21728	0.000148094	0.00266683	0.00201812	6	ACADM/BLVRB/CRYAB/HLA-DRB1/ISLR/LGALS1
WP_PATHWAYS_OF_NUCLEIC_ACID_METABOLISM_AND_INNATE_IMMUNE_SENSING	Pathways of nucleic acid metabolism and innate immune sensing	6/1214	16/21728	0.000148094	0.00266683	0.00201812	6	CGAS/MAVS/RIGI/SAMHD1/STING1/TREX1
SENESE_HDAC3_TARGETS_UP	Genes up-regulated in U2OS cells (osteosarcoma) upon knockdown of HDAC3 [GeneID=8841] by RNAi.	48/1214	495/21728	0.000148994	0.00267273	0.00202258	48	AKR1C3/ANXA4/ARFIP1/ATP13A3/BACH1/CD44/CDK6/CDKAL1/CMTM7/CTSB/CUL4B/CYB5R2/EFHD2/ERRFI1/FBXW11/FLOT1/FN1/GEMIN8/GLS/HNMT/IQGAP1/ITGA6/ITGB8/MAP2/MAPKAP1/MXRA7/NCEH1/NFKB2/OGA/PAPOLA/PLD1/PTBP3/RFX3/SAA1/SCARB2/SEPTIN11/SFRP1/SKP2/SLFN5/SRD5A1/STEAP3/STING1/TMEM259/TMEM30A/TOP1/TPP1/TRIO/YWHAZ
REACTOME_DETOXIFICATION_OF_REACTIVE_OXYGEN_SPECIES	Detoxification of Reactive Oxygen Species	9/1214	37/21728	0.000154563	0.00275145	0.00208216	9	ATOX1/CAT/CCS/GPX8/GSR/NUDT2/PRDX1/PRDX3/TXNRD1
REACTOME_MITOCHONDRIAL_FATTY_ACID_BETA_OXIDATION	Mitochondrial Fatty Acid Beta-Oxidation	9/1214	37/21728	0.000154563	0.00275145	0.00208216	9	ACAD10/ACADM/ACADS/ACBD6/ACOT7/DBI/ECI1/MCEE/THEM4
REACTOME_CILIUM_ASSEMBLY	Cilium Assembly	25/1214	202/21728	0.000163001	0.00287312	0.00217423	25	ARL6/CCP110/CEP135/CEP41/CEP97/CSNK1E/DYNC2H1/DYNC2LI1/DYNLT2B/EXOC3/HAUS1/HAUS3/HAUS4/HAUS5/HAUS6/HAUS7/HAUS8/IFT27/IFT52/IQCB1/NEDD1/PRKACA/PRKAR2B/SEPTIN2/TCTN3
WP_FOCAL_ADHESION	Focal adhesion	25/1214	202/21728	0.000163001	0.00287312	0.00217423	25	ACTN4/AKT2/CAPN2/COL4A1/COL4A2/COL6A2/ERBB2/FLNA/FN1/ITGA6/ITGB4/ITGB8/LAMA3/LAMA5/LAMB1/LAMB3/LAMC1/LAMC2/MYLK/PIK3CD/PTK6/TLN2/TNC/VASP/ZYX
ZWANG_EGF_INTERVAL_DN	Genes repressed in the time interval between two pulses of EGF [GeneID =1950] in 184A1 cells (mammary epithelium).	28/1214	238/21728	0.000163769	0.00287312	0.00217423	28	AKAP13/ARHGEF37/ARSA/C1orf210/CA2/CA5B/CDC42EP4/CLN3/CRACR2A/ELF3/ETFDH/FBXO2/FNBP1L/LAMA5/LLGL2/MXRA7/NUDT2/PLD1/PNPO/PYCARD/SIN3A/SLPI/SPATA13/ST6GAL1/TFCP2L1/TLCD1/TMEM179B/TPP1
PILON_KLF1_TARGETS_UP	Genes up-regulated in erythroid progenitor cells from fetal livers of E13.5 embryos with KLF1 [GeneID=10661] knockout compared to those from the wild type embryos.	48/1214	497/21728	0.000163861	0.00287312	0.00217423	48	AGRN/ANK3/ARFGAP2/C1GALT1/C2CD2/CAP2/CD59/CLU/COL4A1/COL6A2/DEPTOR/DNAJA4/DUSP9/FAM114A1/FBXO9/FN1/FTSJ1/GC/GINS3/HAUS1/HMGCS1/IGSF3/ISLR/LOXL4/MAGED1/MAGT1/ME1/MED13/MYLK/NDRG2/NSFL1C/NUDCD1/OBSL1/OGA/PCSK7/PIGN/PLS1/PRKAR2B/PTDSS2/RAB36/RAD18/SEPTIN2/SIN3A/SLC30A1/SLC44A2/SPATS2L/TMEM30A/TRIO
BROWNE_HCMV_INFECTION_20HR_DN	Genes down-regulated in primary fibroblast cell culture after infection with HCMV (AD169 strain) at 20 h time point that were not down-regulated at the previous time point, 18 h.	16/1214	102/21728	0.000164633	0.00287584	0.00217629	16	ACAA1/AHR/ANXA1/ANXA2/ATP13A3/BUB1B/CAP2/LTBP1/NMT2/OGA/SEPTIN11/SIPA1L1/SVIL/TPD52L2/TRIM2/TRIO
CHIANG_LIVER_CANCER_SUBCLASS_PROLIFERATION_DN	Top 200 marker genes down-regulated in the 'proliferation' subclass of hepatocellular carcinoma (HCC); characterized by increased proliferation, high levels of serum AFP [GeneID=174], and chromosomal instability.	23/1214	179/21728	0.000167804	0.00292029	0.00220993	23	ALAS1/AZGP1/CAT/CES2/CMBL/CYP27A1/DCXR/ECHDC3/ETFDH/GAMT/GCDH/GNE/GPT/GRHPR/HAAO/MTHFD1/PNPO/RGN/SEC14L2/SELENBP1/SORBS2/SRD5A1/SYTL4
REACTOME_INTERFERON_SIGNALING	Interferon Signaling	25/1214	203/21728	0.00017624	0.00305571	0.0023124	25	BST2/CD44/FLNA/GBP1/GBP2/GBP3/HERC5/HLA-DRB1/IFI35/IFIT5/MT2A/MX1/NEDD4/NUP214/OAS2/PDE12/PPM1B/PTPN6/RIGI/SAMHD1/TRIM2/TRIM21/TRIM29/TRIM5/UBA7
BYSTRYKH_HEMATOPOIESIS_STEM_CELL_AND_BRAIN_QTL_TRANS	Genes trans-regulated by the same QTL (quantitative trait loci) in brain and hematopoietic stem cells (HSC).	21/1214	157/21728	0.000180595	0.00310064	0.0023464	21	CHCHD7/COMT/DNAJB11/DNAJB6/EIF2B4/FBLN1/LAMB3/MOV10/MSI1/NME3/NRBP2/PCK2/PDLIM7/RMC1/SDC1/SF3B5/SLC2A1/SPTLC2/SYPL1/TCIRG1/ZFAND6
GROSS_HYPOXIA_VIA_ELK3_DN	Genes down-regulated in SEND cells (skin endothelium) at hypoxia with ELK3 [GeneID=2004] knockdown by RNAi.	21/1214	157/21728	0.000180595	0.00310064	0.0023464	21	ALDH1L2/ANPEP/BCL10/CARS1/CD44/DZIP3/ENO1/ERRFI1/GSPT2/IFRD1/ITGA6/MYH9/OAS2/PDLIM5/PTBP3/SLC2A1/SLPI/TNC/TRPS1/VLDLR/VWA1
HOSHIDA_LIVER_CANCER_SURVIVAL_UP	Survival signature genes defined in adjacent liver tissue: genes correlated with poor survival of hepatocellular carcinoma (HCC) patients.	13/1214	73/21728	0.000182211	0.00310064	0.0023464	13	AKAP13/ANXA1/CHSY1/COL16A1/COL4A1/DDR1/EPM2AIP1/IQGAP1/MMP7/NFKB2/RBM34/SLC12A2/TRIO
SCHUETZ_BREAST_CANCER_DUCTAL_INVASIVE_UP	Genes up-regulated in invasive ductal carcinoma (IDC) relative to ductal carcinoma in situ (DCIS, non-invasive).	37/1214	353/21728	0.000183027	0.00310064	0.0023464	37	AKR1B1/ANXA1/APOE/ARHGEF40/CAVIN1/CD74/COL16A1/COL4A1/COL4A2/COL6A1/COL6A2/EML1/EMP3/FBLN2/FKBP11/FN1/GBP1/GLS/HLA-DRB1/HSD17B11/IL18/ISLR/LAMB1/LAMC1/LGALS1/MAP1B/MRC2/MXRA7/NID1/PLS3/PPIC/PRNP/S100A4/SEC23A/SEPTIN11/SLC16A3/TGM2
LUI_THYROID_CANCER_PAX8_PPARG_UP	Top up-regulated genes distinguishing between follicular thyroid carcinoma (FTC) samples by the presence or absence of the PAX8-PPARG [GeneID=7849;5468] fusion protein.	10/1214	46/21728	0.000184043	0.00310064	0.0023464	10	ATP13A3/DDR1/DYNC2LI1/EVPL/FSCN1/LASP1/RDH11/SEPTIN9/SERPINA1/SLC20A2
MARCHINI_TRABECTEDIN_RESISTANCE_DN	Genes down-regulated in chondrosarcoma and ovarian carcinoma cell lines which developed resistance to trabectedin [PubChem=3199].	10/1214	46/21728	0.000184043	0.00310064	0.0023464	10	AKT2/COL4A2/NID1/NOTCH3/PRNP/PYCR1/SIRPA/SLC16A3/SLC1A5/SLC7A5
NUTT_GBM_VS_AO_GLIOMA_UP	Top 50 marker genes for glioblastoma multiforme (GBM), a class of high grade glioma.	10/1214	46/21728	0.000184043	0.00310064	0.0023464	10	ANXA2/CAPNS1/CD74/CLIC4/DYNLT3/FLNA/ITGB4/MAOB/TAGLN2/VIM
KAUFFMANN_DNA_REPLICATION_GENES	Genes involved in DNA replication, compiled manually by the authors.	20/1214	146/21728	0.00018415	0.00310064	0.0023464	20	CDC7/CHAF1A/CHAF1B/CRYAB/HTATSF1/NFIB/NFIC/NFIX/POLA2/POLB/POLD4/POLRMT/PPIA/PRIM2/PTMS/S100A11/TOM1L2/TREX1/TYMP/UBA1
NELSON_RESPONSE_TO_ANDROGEN_UP	Genes up-regulated in LNCaP cells (prostate cancer) in response to synthetic androgen R1881 [PubChem=13766].	14/1214	83/21728	0.000189914	0.00318332	0.00240897	14	ALDH1A3/AZGP1/CPD/DBI/DHCR24/GSR/HMGCS1/HOMER2/PDLIM5/PGM3/PHYH/SLC26A2/SORD/UGDH
BLANCO_MELO_HUMAN_PARAINFLUENZA_VIRUS_3_INFECTION_A594_CELLS_UP	Genes up-regulated in HPIV3 (A549 cells, MOI: 2, 24hpi)	25/1214	204/21728	0.000190426	0.00318332	0.00240897	25	ALDH1L2/BST2/CRYBG1/ERAP1/GBP1/GBP3/HERC5/HYOU1/IFIT5/LAMC2/LAP3/MAP2/MX1/OAS2/PARP14/RIGI/RTP4/SAMD9/SAMHD1/TDRD7/TGM2/THEMIS2/TRIM21/TRIM5/UBA7
PHONG_TNF_RESPONSE_NOT_VIA_P38	Genes whose expression changes in Calu-6 cells (lung cancer) by TNF [GeneID=7124] were not affected by p38 inhibitor LY479754.	36/1214	341/21728	0.000193098	0.00321646	0.00243405	36	ARHGEF40/C2CD2/CARS1/CDKN1B/COL6A1/COL6A2/CRYBG1/CUL4B/EFHD2/EML2/FLOT1/GBP1/GBP2/HTATSF1/HYOU1/IGSF3/IVNS1ABP/LAMC2/LDLR/MANF/MTUS1/MYH9/NFKB2/PDIA4/PDLIM5/PIK3CD/PTBP3/PTGES/RBM47/RELB/RFX5/RHOF/SH3BP4/SLC30A1/TRIM21/TRIO
KIM_RESPONSE_TO_TSA_AND_DECITABINE_UP	Genes up-regulated in glioma cell lines treated with both decitabine [PubChem=451668] and TSA [PubChem=5562].	19/1214	136/21728	0.000204	0.00338596	0.00256232	19	CDA/CLIC3/CLU/CST6/FAM169A/FBXO2/IL18/LAMB3/LAMC2/LXN/MYO5C/PPL/RHOF/S100A2/S100P/SFN/TES/TGM2/TM7SF2
ONDER_CDH1_TARGETS_1_DN	Genes down-regulated in HMLE cells (mmortalized nontransformed mammary epithelial) by expression of a dominant-negative form of E-cadhedrin (CDH1) [GeneID=999].	22/1214	170/21728	0.000207779	0.00343646	0.00260054	22	ATP13A3/C1orf116/CYB5R2/DSC2/EML4/FBXO9/HMGCS1/IFIT5/LGALS8/MCM10/MTARC1/MYO5C/NCBP1/PNO1/POGLUT1/POP1/SEPTIN11/SKP2/SLC43A3/SPAG1/UTP20/ZMPSTE24
SENGUPTA_NASOPHARYNGEAL_CARCINOMA_UP	Genes up-regulated in nsopharyngeal carcinoma relative to the normal tissue.	33/1214	304/21728	0.000210293	0.00346574	0.00262269	33	ANKRD22/BST2/BUB1B/CDC7/CEP135/CEP55/CHI3L1/COL4A1/COL4A2/ERAP1/ERO1B/FANCI/FN1/GALNT11/GBP1/GLS/HAUS6/HELLS/HMGB2/IKBIP/LAMB1/LAMC1/MASTL/MINPP1/NEDD1/NID1/NPNT/PM20D2/POGLUT1/PRNP/QDPR/UHRF1/ZNF131
DACOSTA_UV_RESPONSE_VIA_ERCC3_UP	Genes up-regulated in fibroblasts expressing mutant forms of ERCC3 [GeneID=2071] after UV irradiation.	34/1214	317/21728	0.000213424	0.00350496	0.00265237	34	AAMP/ABCB6/ACAA1/ACYP1/ALAS1/BTBD2/CBX2/CDKN2C/ECI1/EEF1D/ERBB2/FLNA/GLS/GRHPR/GSTT1/HAUS3/NCBP2/NCLN/NEU1/NME3/PDLIM7/PNP/S100A13/SCO2/SELENOW/SHMT1/SLC1A5/SYNM/TCIRG1/TERF2/TM7SF2/TREX1/TRIM21/UBA1
DESERT_STEM_CELL_HEPATOCELLULAR_CARCINOMA_SUBCLASS_UP	Genes up-regulated in the stem cell-type subclass of hepatocellular carcinomas. Sets created as part of a metaanalysis of nine public transcriptomic datasets merged into a metadataset including 1133 human hepatocellular carcinomas obtained after curative resection. For platform descriptions of each one of the 9 datasets, see Figure 1B in Désert et al., Hepatology (2017), 66: 1502-1518.	28/1214	242/21728	0.00021693	0.00355004	0.00268649	28	ADAM9/ARHGEF2/ASRGL1/BUB1B/CAPG/CEP55/COL4A1/CORO1C/ELF3/ENO1/HELLS/IGSF3/LAMB1/LAMC1/LGALS3/LMNB2/MARCKS/NSMAF/PKM/PLBD1/S100A11/S100A6/SPATS2L/TPD52L2/TRAF5/TROAP/UCHL1/YWHAZ
DOANE_BREAST_CANCER_ESR1_DN	Genes down-regulated in breast cancer samples positive for ESR1 [GeneID=2099] compared to the ESR1 negative tumors.	10/1214	47/21728	0.000222199	0.00362355	0.00274212	10	ART3/CRYAB/DSC2/ELF5/EN1/MMP7/MSLN/SFRP1/SLPI/TTYH1
SCHAEFFER_PROSTATE_DEVELOPMENT_6HR_DN	Genes down-regulated in the urogenital sinus (UGS) of day E16 females exposed to the androgen dihydrotestosterone [PubChem=10635] for 6 h.	45/1214	463/21728	0.00022491	0.00365498	0.0027659	45	AAMP/AHNAK/AKR7A2/ARHGEF2/BTBD2/C1orf116/CAT/CLIC4/CNN2/CRIM1/DNAJB11/ECD/FSCN1/GOLIM4/GPC1/GRN/GSR/HSD17B7/IRF2BP2/LIMA1/LRP1/LZTS2/MAGED1/MANF/MICU2/MOV10/MYDGF/NDUFA4/NEDD4/NFIX/OXCT1/PDIA4/PKM/PTK7/PTMS/SAP30/SDF2L1/SEPTIN9/SIN3B/SMARCA2/SP6/TNKS1BP1/TNRC6B/TRIOBP/UHRF1
MOSERLE_IFNA_RESPONSE	Top 50 genes up-regulated in ovarian cancer progenitor cells (also known as side population, SP, cells) in response to interferon alpha (IFNA).	8/1214	31/21728	0.000230799	0.00373766	0.00282847	8	GBP1/HERC5/IFIT5/MX1/OAS2/RIGI/RTP4/SAMD9
RODRIGUES_NTN1_TARGETS_DN	Genes down-regulated in HCT8/S11 cells (colon cancer) engineered to stably express NTN1 [GeneID=1630] off a plasmid vector.	21/1214	160/21728	0.000235634	0.00380276	0.00287773	21	AHNAK/CLDN3/CLDN4/FBXO2/FN1/FSCN1/HLA-DRB1/ITGB4/KLK6/MAGI1/MSLN/MYLK/PCDH1/PPL/PRSS8/RAB27B/RHOF/RRBP1/SIGIRR/SULT1A3/VASP
KARLSSON_TGFB1_TARGETS_DN	Genes down-regulated by TGFB1 [GeneID=7040] in MEF cells (embryonic fibroblast) via TGFB1R [GeneID=7046].	24/1214	195/21728	0.000237527	0.00382009	0.00289085	24	ALAD/BET1L/CDKN2C/COL6A1/CTSA/CTSB/CTSZ/DBI/FAM234A/FTH1/GRN/GSN/LAMA5/MAGED1/MAOA/MLLT6/MTUS1/NPNT/SH3BGRL/SMARCA2/SMPDL3B/TGM2/TNRC6B/TRIM24
WANG_CISPLATIN_RESPONSE_AND_XPC_DN	Genes down-regulated in fibroblasts with defective XPC [GeneID=7508] in response to cisplatin [PubChem=2767].	26/1214	219/21728	0.000238753	0.00382661	0.00289578	26	ACP2/ARHGAP32/ARHGEF2/CAPN2/CDA/CDC7/CUL3/CYBRD1/EDC4/ERAL1/GALNS/GPC1/KLF5/MAN2A2/MED13/PAIP1/PARP4/PNP/RFXANK/RRAS/SDCBP/SDHB/SLC9A1/TOM1/TSC22D3/TXNRD1
REACTOME_RECRUITMENT_OF_NUMA_TO_MITOTIC_CENTROSOMES	Recruitment of NuMA to mitotic centrosomes	15/1214	95/21728	0.000242116	0.00386562	0.0029253	15	CCP110/CEP135/CEP41/CSNK1E/HAUS1/HAUS3/HAUS4/HAUS5/HAUS6/HAUS7/HAUS8/NEDD1/PRKACA/PRKAR2B/TUBGCP3
LENAOUR_DENDRITIC_CELL_MATURATION_UP	Genes up-regulated during in vitro maturation of CD14+ [GeneID=929] monocytes (day 0) into immature (day 7) and mature dendritic cells (day 14).	17/1214	116/21728	0.000242845	0.00386562	0.0029253	17	ACOT7/APOE/CAT/CD59/CD74/CRABP2/CYB5A/ECM1/MAOA/OAT/PCBD1/PFKM/PFKP/PPIC/SPTAN1/ST6GAL1/TGM2
LIM_MAMMARY_STEM_CELL_UP	Genes consistently up-regulated in mammary stem cells both in mouse and human species.	46/1214	480/21728	0.000264499	0.00419599	0.00317531	46	ALDH1L2/APOE/BACH1/COL16A1/COL4A1/COL4A2/CRYAB/CSPG4/EDARADD/EOGT/ERF/GOLIM4/GSN/ITGA6/ITGB4/LAMA3/LAMB1/LAMB3/LAMC1/LGALS1/LIMA1/LRP1/LRRC8C/MAOB/MCAM/MXRA7/MYLK/P3H1/PDLIM7/PLS3/POGLUT2/PPP1R14A/PPP1R18/PRNP/RCSD1/RFLNB/SLC1A5/SNTB2/SOGA1/SORBS1/STAC2/SYNM/TES/TNS1/TRIM29/VIM
WAKABAYASHI_ADIPOGENESIS_PPARG_RXRA_BOUND_36HR	Genes with promoters bound by both PPARG and RXRA [GeneID=5468, 6256] at 36 h time point of adipocyte differentiation of 3T3-L1 cells (preadipocyte).	20/1214	150/21728	0.00026585	0.00420314	0.00318072	20	ACAA1/ACADM/ACADS/BCL2L13/CMPK1/CMSS1/DBI/EPHX2/ETFDH/FAH/LPCAT3/NID1/PDE12/POLD4/QTRT2/SCARB2/TOM1L2/TXNIP/VIM/ZBTB2
DAUER_STAT3_TARGETS_DN	Top 50 genes down-regulated in A549 cells (lung cancer) expressing STAT3 [GeneID=6774] off an adenovirus vector.	10/1214	48/21728	0.000266771	0.00420345	0.00318095	10	BCL2L13/HERC5/IFI35/LAP3/MX1/OAS2/RIGI/SAMD9/TDRD7/TRIM5
LU_EZH2_TARGETS_DN	Genes down-regulated in SKOV3ip1 cells (ovarian cancer) upon knockdown of EZH2 [GeneID=2146] by RNAi.	40/1214	400/21728	0.000275448	0.00430802	0.00326009	40	ABCC5/ACSL1/ASRGL1/ATP2B4/ATP2C1/ATRN/C6orf120/COL4A1/DNAAF5/DYNC1LI2/DYNLT3/ENAH/FAM169A/FKBP14/GRAMD2B/HSD17B7/IGSF3/LAMB1/LAMC1/LAMC2/LRBA/LRP8/MAGED1/MAGT1/MAN2A1/MTRR/MYLK/NEU1/NSUN2/PAIP1/PM20D2/POGLUT1/SDCBP/SKP2/STAMBPL1/TBC1D8B/TMEM267/TMTC4/TMX3/TROAP
BRUECKNER_TARGETS_OF_MIRLET7A3_DN	Genes down-regulated in A549 cells (lung cancer) expressing MIRLET7A3 [GeneID=406883] microRNA off a plasmid vector.	13/1214	76/21728	0.000276191	0.00430802	0.00326009	13	AKR1B1/ATOX1/COL4A2/CORO1C/COTL1/FN1/GLS/GPC1/LASP1/MT2A/PTGES/SFRP1/VIM
SANA_RESPONSE_TO_IFNG_UP	Genes up-regulated in five primary endothelial cell types (lung, aortic, iliac, dermal, and colon) by IFNG [GeneID=3458].	13/1214	76/21728	0.000276191	0.00430802	0.00326009	13	ATP6V0A4/BST2/CD74/GBP1/GBP3/HLA-DRB1/HSD17B11/IFI35/LAP3/MX1/OAS2/PARP14/SAMHD1
SHEDDEN_LUNG_CANCER_GOOD_SURVIVAL_A4	Cluster 4 of method A: up-regulation of these genes in patients with non-small cell lung cancer (NSCLC) predicts good survival outcome.	24/1214	197/21728	0.000277103	0.00430802	0.00326009	24	APOD/ATP2B4/C1orf116/CAPN2/CYB5A/EPB41L1/ERBB2/EVPL/FTH1/GALNT11/GLS/GPR39/HAUS4/HSD17B11/IL27RA/MAOA/PBXIP1/PLS3/PON3/RO60/S100A13/SLC34A2/TRIM2/UNC93B1
SANSOM_APC_TARGETS_DN	Top genes down-regulated at day 5 of Cre-Lox induced APC [GeneID=324] knockout in the intestine.	37/1214	361/21728	0.000285111	0.00441779	0.00334316	37	ACAA1/ACY3/ANK3/ANXA6/ARG2/ARHGDIB/ARSA/BARX2/CMBL/CUL4B/CYB5A/DGKA/ENTPD2/EPHX2/ERO1B/GBP2/GGT1/GNA11/GPX4/IL18/LRP1/MGST2/MOV10/PC/PEPD/PIK3CD/PRPSAP1/RFXANK/S100A13/SEC14L2/SIRPA/SIRT2/SLPI/ST3GAL4/ST6GAL1/SULT2B1/TRIM47
LANDIS_ERBB2_BREAST_TUMORS_324_UP	Up-regulated genes from the 324 genes identified by two analytical methods as changed in the mammary tumors induced by transgenic expression of ERBB2 [GeneID=2064].	20/1214	151/21728	0.000290666	0.00448103	0.00339101	20	ACTN4/ANK3/C11orf54/CIP2A/CLDN3/CRYBG1/DAP/ENAH/ERBB3/ERRFI1/HOMER2/LXN/MYDGF/NPNT/PDIA4/PTK7/SLC12A2/SPTAN1/ST6GALNAC4/TOM1L1
KEGG_PYRUVATE_METABOLISM	Pyruvate metabolism	9/1214	40/21728	0.000292074	0.00448103	0.00339101	9	ACYP1/AKR1B1/ALDH2/GLO1/GRHPR/ME1/PC/PCK2/PKM
LIANG_HEMATOPOIESIS_STEM_CELL_NUMBER_SMALL_VS_HUGE_UP	Genes up-regulated in LSK cells (bone marrow) as a function of a QTL for the size of hematopoietic stem cell (HSC) population: comparison of congenic D.B. Chr 3 (DB, small HSC population) vs parental D2 strain (huge HSC population).	9/1214	40/21728	0.000292074	0.00448103	0.00339101	9	ACADM/AGRN/COMT/FHL2/LXN/PLS3/QDPR/S100A11/TFCP2L1
SHETH_LIVER_CANCER_VS_TXNIP_LOSS_PAM1	Cluster PAM1: genes up-regulated in hepatocellular carcinoma (HCC) vs normal liver tissue from mice deficient for TXNIP [GeneID=10628].	29/1214	259/21728	0.000295738	0.00451393	0.00341591	29	ANO10/ANXA4/BCL10/CD320/CEP55/CES2/COL4A1/COQ8B/CORO1C/CSTB/ENTPD2/FBXO6/HAUS7/IGSF8/LMNA/LYPD3/MPP1/MTA3/PDLIM7/PYCR1/QTRT1/RELL1/RFLNB/RRBP1/SIRPA/TCEAL3/TGM2/TRIM2/VASP
REACTOME_BIOLOGICAL_OXIDATIONS	Biological oxidations	26/1214	222/21728	0.000296154	0.00451393	0.00341591	26	ACY1/ACY3/AHR/AKR1A1/AKR7A2/ALDH2/CES2/CMBL/COMT/CYP27A1/GGT1/GSTM2/GSTT1/MAOA/MAOB/MGST2/MTARC1/MTARC2/MTRR/OPLAH/PODXL2/PTGIS/SLC26A2/SULT1A3/SULT2B1/UGDH
REACTOME_DEGRADATION_OF_THE_EXTRACELLULAR_MATRIX	Degradation of the extracellular matrix	19/1214	140/21728	0.000298092	0.00452867	0.00342707	19	ADAM9/CAPN2/CAPNS1/CD44/COL16A1/COL4A1/COL4A2/COL6A1/COL6A2/CTSB/FN1/LAMA3/LAMA5/LAMB1/LAMB3/LAMC1/LAMC2/MMP7/NID1
DUTERTRE_ESTRADIOL_RESPONSE_24HR_UP	Genes up-regulated in MCF7 cells (breast cancer) at 24 h of estradiol [PubChem=5757] treatment.	34/1214	323/21728	0.000302991	0.00458815	0.00347207	34	BRI3BP/BUB1B/CD320/CDCA2/CEP55/CHAF1A/CHAF1B/CIP2A/DEPTOR/FAM111B/FANCD2/FANCI/GINS3/HAUS4/HAUS8/HELLS/MASTL/MCM10/MMS22L/MTHFD1/POLA2/RAB31/RAD18/SGK3/SHCBP1/SKP2/SLC26A2/SLC2A1/SLC7A5/SPDL1/TMED8/TROAP/UHRF1/VRK1
BIOCARTA_PRION_PATHWAY	Prion Pathway	5/1214	12/21728	0.00030731	0.00460866	0.00348759	5	DNAJB6/GFAP/LAMB1/LAMC1/PRNP
OUELLET_OVARIAN_CANCER_INVASIVE_VS_LMP_DN	Genes down-regulated in epithelial ovarian cancer (EOC) biopsies: invasive (TOV) vs low malignant potential (LMP) tumors.	5/1214	12/21728	0.00030731	0.00460866	0.00348759	5	CIRBP/GAMT/GNA11/LGALS8/SHROOM2
REACTOME_CASPASE_MEDIATED_CLEAVAGE_OF_CYTOSKELETAL_PROTEINS	Caspase-mediated cleavage of cytoskeletal proteins	5/1214	12/21728	0.00030731	0.00460866	0.00348759	5	GSN/MAPT/PLEC/SPTAN1/VIM
FRIDMAN_SENESCENCE_UP	Genes up-regulated in senescent cells.	13/1214	77/21728	0.00031555	0.00471707	0.00356963	13	ALDH1A3/CD44/CRYAB/FN1/GSN/HBS1L/IGSF3/RAB31/RGL2/RRAS/S100A11/TES/VIM
LIM_MAMMARY_LUMINAL_PROGENITOR_UP	Genes consistently up-regulated in mammary luminal progenitor cells both in mouse and human species.	11/1214	58/21728	0.000318878	0.00475159	0.00359575	11	ACSL1/ALDH1A3/ANPEP/ATP6V1B1/ELF5/FOXI1/GNE/MELTF/RASAL1/SLC34A2/SORBS2
BHAT_ESR1_TARGETS_NOT_VIA_AKT1_UP	Genes bound by ESR1 [GeneID=2099] and up-regulated by estradiol [PubChem=5757] in MCF-7 cells (breast cancer).	25/1214	211/21728	0.000321404	0.00477397	0.00361269	25	CARD19/CHSY1/DEPTOR/EEIG1/FHL2/FRK/GINS3/IFRD1/KHK/MCM10/NUDCD1/POLR1B/POP1/PTGES/SEC14L2/SIN3B/SLC2A1/SLC7A5/SPATS2L/SULT2B1/SVIL/SYTL4/TGM2/TRIM47/UHRF1
BLALOCK_ALZHEIMERS_DISEASE_INCIPIENT_UP	Genes up-regulated in patients at the incipient stage of Alzheimer's disease.	39/1214	390/21728	0.00032639	0.00483264	0.00365709	39	AKAP13/ARFGAP2/CD44/CDC42EP4/CLU/COTL1/CRYBG1/DIP2A/ENAH/ERAL1/ERAP1/ERF/GAMT/GBP1/HERC5/IL18/ISLR/ITGA6/LAMC1/NFIC/NSDHL/PC/PGLS/PGM3/POLR1B/PTBP3/PTGIS/RBCK1/S100A4/SFN/SFRP1/SMARCC2/SPAG1/SSH3/ST6GALNAC4/STAG2/TEX264/TNC/TSC22D4
REACTOME_CHOLESTEROL_BIOSYNTHESIS	Cholesterol biosynthesis	7/1214	25/21728	0.000329811	0.00486785	0.00368373	7	DHCR24/HMGCS1/HSD17B7/MSMO1/NSDHL/SQLE/TM7SF2
REACTOME_CELL_CELL_COMMUNICATION	Cell-Cell communication	18/1214	130/21728	0.000331745	0.00488094	0.00369364	18	ACTN4/AFDN/CLDN23/CLDN3/CLDN4/FBLIM1/FLNA/IQGAP1/ITGA6/ITGB4/LAMA3/LAMB3/LAMC2/PLEC/PTPN6/SIRPA/SPTAN1/VASP
BROWNE_HCMV_INFECTION_48HR_DN	Genes down-regulated in primary fibroblast cell culture after infection with HCMV (AD169 strain) at 48 h time point that were not down-regulated at the previous time point, 24 h.	46/1214	485/21728	0.000332955	0.00488335	0.00369546	46	ABCB6/ACY1/ANXA2/APRT/ATP2C1/BTBD2/CAMP/CAPNS1/CAVIN1/COL16A1/COL6A1/COL6A2/CRABP2/CTBS/DUSP9/EML2/EMP3/ERBB2/FADS2/FLNA/FN1/FOXI1/GAMT/GCDH/GFAP/GOLIM4/IFI35/LAMB1/LAMC2/MAP1B/MAP2/NEK1/NFIB/NIT1/PCDH1/PCSK7/PLCD1/RENBP/RIOX2/S100A13/SDC1/SEC16A/SPPL2B/TRIO/UBA7/ZYX
REACTOME_METABOLISM_OF_STEROIDS	Metabolism of steroids	20/1214	153/21728	0.000346433	0.00505246	0.00382344	20	AKR1B1/AKR1C2/AKR1C3/CYP27A1/DHCR24/GC/HMGCS1/HSD17B11/HSD17B7/MSMO1/NSDHL/OSBP/PIAS4/PTGIS/SEC23A/SQLE/SRD5A1/STARD5/TM7SF2/TSPO
HSIAO_LIVER_SPECIFIC_GENES	Liver selective genes	28/1214	249/21728	0.000347666	0.00505246	0.00382344	28	ACAA1/ACSL1/ALAS1/ALDH2/APOE/ATP13A3/AZGP1/CAT/CES2/CP/CYB5A/CYP27A1/DHCR24/FAH/GPT/HNMT/MGST2/MSMO1/MTHFD1/PCBD1/PCK2/PON3/RGL2/RGN/SAA1/SERPINA1/SHMT1/SORD
JI_RESPONSE_TO_FSH_UP	Genes up-regulated in MCV152 cells (ovarian cancer) treated with follicle stimulating hormone (FSH).	12/1214	68/21728	0.000348641	0.00505246	0.00382344	12	ACADS/AKR1C3/ANK3/CLU/COL16A1/CRYBG1/FADS2/IFI35/PDCD4/PPL/SQLE/TM7SF2
BLANCO_MELO_BETA_INTERFERON_TREATED_BRONCHIAL_EPITHELIAL_CELLS_UP	Genes up-regulated on treatment of normal human bronchial epithelial cells with beta interferon (hIFNB treatment 100u/ml, 4-12hrs).	38/1214	378/21728	0.000348819	0.00505246	0.00382344	38	APOBEC3F/APOD/ATP13A3/ATP6V0A4/BACH1/CSGALNACT2/GBP1/GBP2/GBP3/GPR180/IFIT5/LAP3/LCP1/MED13/MUC16/MX1/NUDCD1/RASA2/RASSF8/RELB/RELL1/RICTOR/RIGI/RO60/RTP4/SAMD9/SAMHD1/SLFN5/STARD5/SYNJ2/TDRD7/TGM2/THEMIS2/TRIM21/TRIM5/TXNRD1/UBA7/UGDH
JIANG_VHL_TARGETS	Genes up-regulated in 786-0 cells (renal carcinoma, RCC) upon expression of VHL [GeneID=7428] off a retroviral vector under normoxia (normal oxygen) condition.	14/1214	88/21728	0.000356222	0.00514371	0.00389249	14	BRIX1/COTL1/ENO2/LAMP1/LRP1/MTHFD1/PNKD/SCARB2/SIRT6/SLC7A5/SPATS2L/TES/TROAP/UACA
YAO_TEMPORAL_RESPONSE_TO_PROGESTERONE_CLUSTER_16	Genes co-regulated in uterus during a time course response to progesterone [PubChem=5994]: SOM cluster 16.	13/1214	78/21728	0.000359589	0.0051763	0.00391716	13	ANXA6/COL4A1/COL4A2/COL6A2/CRTAP/MAOA/MSMO1/NME4/NPNT/PCP4L1/PDLIM7/PFN2/SQLE
ROZANOV_MMP14_TARGETS_SUBSET	Genes linked to the ECM maintenance and angiogenesis that were changed in HT1080 cells (fibrosarcoma) over-expressing MMP14 [GeneID=4323] compared to those with knockdown of the gene by RNAi.	8/1214	33/21728	0.000367702	0.00526062	0.00398096	8	CHSY1/COL4A1/COL4A2/COL6A1/COL6A2/FN1/LAMB1/P3H1
SCHLOSSER_MYC_AND_SERUM_RESPONSE_SYNERGY	Cluster 3: genes strongly up-regulated in B493-6 cells (B lymphocytes) by a combination of MYC [GeneID=4609] and serum but not by each of them alone.	8/1214	33/21728	0.000367702	0.00526062	0.00398096	8	ARFIP2/NCLN/NME4/PYCR1/RNF126/SEPTIN11/SGTA/TAGLN2
HAHTOLA_MYCOSIS_FUNGOIDES_SKIN_UP	Genes up-regulated in lesional skin biopsies from mycosis fundoides patients compared to the normal skin samples.	22/1214	177/21728	0.000369286	0.00526712	0.00398588	22	CAPZA2/CERS2/CIRBP/CRIM1/FBLN1/FLNA/GEMIN6/GSN/HNRNPA1/LAMP1/MARCKS/MED13/NFIB/NME3/PDCD4/PDIA4/PWP1/SPTAN1/TRIM2/TSC22D3/TXNIP/YWHAZ
REACTOME_CHONDROITIN_SULFATE_DERMATAN_SULFATE_METABOLISM	Chondroitin sulfate/dermatan sulfate metabolism	10/1214	50/21728	0.000378528	0.00536612	0.0040608	10	AGRN/B3GALT6/CHPF/CHST12/CHST14/CHSY1/CSGALNACT2/CSPG4/GPC1/SDC1
ZHU_CMV_8_HR_DN	Down-regulated at 8 h following infection of primary human foreskin fibroblasts with CMV	10/1214	50/21728	0.000378528	0.00536612	0.0040608	10	AARS1/AHR/APOE/ENG/FBLN1/HNMT/LMNA/MARCKS/MYH9/TP53BP1
SATO_SILENCED_BY_METHYLATION_IN_PANCREATIC_CANCER_1	Genes up-regulated in the pancreatic cancer cell lines (AsPC1, Hs766T, MiaPaCa2, Panc1) but not in the non-neoplastic cells (HPDE) by decitabine (5-aza-2'-deoxycytidine) [PubChem=451668].	41/1214	421/21728	0.000402166	0.00568394	0.00430131	41	AHR/BST2/CD74/CDA/CHI3L1/CLDN3/CRABP2/CYB5R2/EFHD1/ELF5/FSCN1/GAMT/GRK2/IFIT5/KLHL36/LAMB3/LXN/LYPD3/MAOA/MCAM/MRC2/MX1/NEU1/NFKB2/POGLUT1/PRR15L/PYCARD/QPRT/RAB31/S100A2/SAA1/SAMD9/SERPINA1/SFN/SFRP1/SMARCA2/SVIL/SYNJ2/TES/UCHL1/ZHX2
CHEMNITZ_RESPONSE_TO_PROSTAGLANDIN_E2_DN	Genes down-regulated in CD4+ [GeneID=920] T lymphocytes after stimulation with prostaglandin E2 [PubChem=5280360].	40/1214	408/21728	0.000411647	0.00578289	0.00437619	40	AHR/AIF1L/ASRGL1/C1orf210/C6orf132/CDK6/CLDN4/CLIC4/COBL/CRYZ/DNAJA4/DNAJC16/DYNC2LI1/ELF3/GALNT11/GIPC2/ITGB8/MSLN/NAALADL2/NFIB/PARP4/PDF/PGGHG/PIK3C3/PLS1/PPIA/PPL/PROM1/PRR15L/PRSS8/RBM47/SDHAF3/SHMT1/SIPA1L1/SLPI/SNTB2/SPATS2L/SPTLC2/TRIOBP/TXNIP
MONNIER_POSTRADIATION_TUMOR_ESCAPE_UP	The postradiation tumor escape signature: genes up-regulated in tumors from irradiated stroma vs those from non-irradiated stroma.	40/1214	408/21728	0.000411647	0.00578289	0.00437619	40	ABCC1/AKR1B1/ASRGL1/BCAT1/CDK6/CGNL1/DAP/DEPTOR/DUSP9/DYNC1LI2/EEIG1/EPB41L1/GLS/GPC1/GSR/KIF21A/LTBP1/LYPD3/MLLT6/MTHFD1/NCBP1/NIPBL/NMT2/PC/PCYT1A/PDE12/POLR1A/POP1/PRKAR2B/SDC1/SELENOW/SLC12A2/SLC25A32/SNTB2/TANGO6/TRIM2/TTPAL/TXNRD1/UACA/ZMPSTE24
BENPORATH_OCT4_TARGETS	Set 'Oct4 targets': genes upregulated and identified by ChIP on chip as OCT4 [GeneID=5460] transcription factor targets in human embryonic stem cells.	31/1214	290/21728	0.000420705	0.00589239	0.00445906	31	BUB1B/CA2/CAPZA2/CDC123/CDC7/FBXW11/HMGB2/IST1/KLF5/MAN2C1/MTM1/NAXD/NCBP1/OBI1/OBSL1/OGA/PBDC1/PRKRIP1/RDH10/SFRP1/SORBS1/SUPT7L/TALDO1/TMEM30A/TNC/TRIM24/TRPS1/TSTD2/YJU2/ZHX2/ZMPSTE24
ICHIBA_GRAFT_VERSUS_HOST_DISEASE_35D_UP	Hepatic graft versus host disease (GVHD), day 35: genes up-regulated in allogeneic vs syngeneic bone marrow transplant.	19/1214	144/21728	0.000427975	0.00597628	0.00452254	19	CAMP/CD74/CYTIP/GBP2/GRN/HLA-DRB1/IQGAP1/LGALS3/PKM/PROM1/RRAS/S100A11/S100A4/S100A6/SAMHD1/SH3GL1/SIRPA/SLPI/SPTLC2
ELLWOOD_MYC_TARGETS_DN	Genes down-regulated in transgenic mice expressing human MYC [GeneID=4609] in prostate.	9/1214	42/21728	0.000430701	0.00599638	0.00453775	9	ALDH2/C11orf54/CA2/CLDN4/LAMTOR2/MTARC2/NME3/PHYH/PROM1
ZHENG_GLIOBLASTOMA_PLASTICITY_DN	The glioblastoma multiforme (GBM) plasticity signature: genes down-regulated in neural stem cells (NSC) with double knockout of TP53 and PTEN [GeneID=7157;5728] vs those with knockout of TP53 alone.	11/1214	60/21728	0.000433326	0.00601497	0.00455182	11	ARVCF/CLU/COL4A1/COL6A2/CRYAB/CSPG4/MAPT/NDRG2/PADI2/SLC26A2/TRIM5
BROWNE_HCMV_INFECTION_14HR_DN	Genes down-regulated in primary fibroblast cell culture after infection with HCMV (AD169 strain) at 14 h time point that were not down-regulated at the previous time point, 12 h.	31/1214	291/21728	0.000446305	0.00617676	0.00467425	31	ABCC1/AKAP13/ANXA2/BLVRB/BUB1B/CAP2/CLDN4/CRYBG1/DYNC2LI1/ERBB2/FAH/LAMC2/LDLR/LMNA/MARCKS/MPI/NEK1/NIPBL/NIT1/PARP4/PIK3CD/PLCD1/PLEC/RAB27B/RASA2/RIOX2/RRAS/SIRPA/SYNJ2/TM7SF2/TRIO
BOYLAN_MULTIPLE_MYELOMA_D_UP	Genes up-regulated in group D of tumors arising from overexpression of BCL2L1 and MYC [GeneID=598;4609] in plasma cells.	14/1214	90/21728	0.000451251	0.00622672	0.00471206	14	AARS1/AGTPBP1/BACH1/BLVRB/CLMN/DHCR24/FUT11/IRF2BP2/ITGA6/KIAA1671/LMNB2/NFIX/POLR1A/TLN2
CREIGHTON_AKT1_SIGNALING_VIA_MTOR_UP	Genes in the AKT1 [GeneID=207] pathway which are independent of MTOR [GeneID=2475], insensitive to RAD001 (everolimus) [PubChem=6442177].	8/1214	34/21728	0.000457511	0.00623928	0.00472156	8	CLDN3/CORO1B/DDR1/GPX4/LASP1/NEU1/RNF126/TOLLIP
KEGG_FRUCTOSE_AND_MANNOSE_METABOLISM	Fructose and mannose metabolism	8/1214	34/21728	0.000457511	0.00623928	0.00472156	8	AKR1B1/FCSK/FPGT/KHK/MPI/PFKM/PFKP/SORD
VALK_AML_CLUSTER_6	Top 40 genes from cluster 6 of acute myeloid leukemia (AML) expression profile; all samples are FAB M1 or M2 subtypes and all samples have internal tundem duplication of FLT3 [GeneID=2322].	8/1214	34/21728	0.000457511	0.00623928	0.00472156	8	BST2/CD74/DSC2/HLA-DRB1/LTBP1/TP53BP1/TTC27/XPA
VANTVEER_BREAST_CANCER_BRCA1_UP	Up-regulated genes from the optimal set of 100 markers discriminating ER(-) breast cancer tumors by BRCA1 [GeneID=672] mutation status.	8/1214	34/21728	0.000457511	0.00623928	0.00472156	8	ART3/ATAD3A/EEF1D/EML4/PACSIN3/THEMIS2/TRIP6/ZPR1
IWANAGA_CARCINOGENESIS_BY_KRAS_PTEN_DN	Cluster 2: genes down-regulated in lung tissue samples from mice with oncogenic form of KRAS [GeneID=3845] and inactivated PTEN [GeneID=5728].	36/1214	357/21728	0.000464994	0.00632284	0.0047848	36	ABCB6/ARHGAP18/ARHGEF2/CCDC134/CHSY1/COL4A1/CRIPT/CUL3/ENG/ERF/GEMIN8/GSN/HAUS3/LRP8/MAP2/MARCKS/MCAM/MIDEAS/MRPL54/NID1/OSBP/OXCT1/PPP1R14A/PROSER2/RICTOR/SMCHD1/SNTB2/SNX21/SPART/SPATS2L/SYNM/TGM2/TSPAN13/TTL/WWOX/XPA
MANALO_HYPOXIA_DN	Genes down-regulated in response to both hypoxia and overexpression of an active form of HIF1A [GeneID=3091].	31/1214	292/21728	0.000473273	0.00640333	0.00484571	31	ATP13A3/CDC7/CHAF1A/DHCR24/EEF1E1/ERCC6L/FANCI/GEMIN6/GINS3/HEATR3/LMNB2/LRP8/MCM10/MTHFD1/NCLN/NLE1/NVL/PAIP1/PCYT2/PFAS/PNO1/POLA2/RBM28/SHCBP1/SKP2/SLC1A5/SPDL1/UTP20/VRK1/WDR4/YARS1
GRYDER_PAX3FOXO1_ENHANCERS_KO_DOWN	Expressed genes (FPKM>1) associated with high-confidence PAX3-FOXO1 sites with enhancers in primary tumors and cell lines, restricted to those within topological domain boundaries, which are downregulated by delta log2(FPKM) < -0.2	42/1214	438/21728	0.00047366	0.00640333	0.00484571	42	ALDH1A3/ATRN/BABAM1/C1GALT1/CDC123/CHSY1/COL4A1/COL4A2/CRPPA/EFHD2/ERRFI1/FGGY/FSCN1/GLO1/ITGB8/LAMB3/METTL13/MIF/MYH9/NPM3/OAT/PALD1/PARP4/PCBD1/PFN2/PNO1/PRKAR1A/PRMT3/RNF216/SDC1/SELENON/SF3B5/SIPA1L1/SKP2/SMARCA2/SPATS2L/SPICE1/TEX10/THEMIS2/VIM/VRK1/YWHAZ
QI_PLASMACYTOMA_UP	Up-regulated genes that best disciminate plasmablastic plasmacytoma from plasmacytic plasmacytoma tumors.	28/1214	254/21728	0.000479654	0.00646562	0.00489285	28	ARHGDIB/CAPG/CIB1/CLU/CNN2/FSCN1/GBP2/IFI35/IL18/IL27RA/ITGA6/LASP1/LCP1/MARCKS/MTA3/PDLIM7/PLEC/PTGES/PTPN6/RELB/S100A13/SLC43A3/SWAP70/TGM2/TRIM21/TRIM5/VASP/ZYX
TOOKER_GEMCITABINE_RESISTANCE_DN	Down-regulated genes in Calu3 cells (non-small cell lung cancer, NSCLC) resistant to gemcitabine [PubChem=3461] which became up-regulated in response to bexarotene [PubChem=82146].	17/1214	123/21728	0.000490331	0.0065905	0.00498735	17	ACYP1/CAVIN1/CLIC4/CLU/CST6/CTSB/CYB5A/DHPS/LASP1/LGALS1/MTHFD1/PAPOLA/SH3BP4/SLC7A5/TOP1/TRIOBP/YARS1
MULLIGHAN_MLL_SIGNATURE_2_DN	The 'MLL signature 2': genes down-regulated in pediatric AML (acute myeloid leukemia) with rearranged MLL [GeneID=4297] compared to the AML cases with intact MLL and NPM1 [GeneID=4869].	30/1214	280/21728	0.000497276	0.00666158	0.00504114	30	AGRN/ATP2C1/BARX2/BCAT1/CAVIN1/CHD1L/CHI3L1/CLIC4/CLMN/DEPTOR/EEF1D/EGFL7/FAH/FSCN1/GLS/HNRNPA1/LAMA5/MAPRE2/MGAT5/MYO5C/NEDD4/NME4/PDCD4/PPL/PYCR1/SEPTIN11/SEPTIN9/SIPA1L1/TEX10/TRIM24
SERVITJA_ISLET_HNF1A_TARGETS_UP	Genes up-regulated in pancreatic islets upon knockout of HNF1A [GeneID=6927].	21/1214	169/21728	0.000498476	0.00666158	0.00504114	21	ACOT7/ANXA1/ANXA2/APOE/ARHGDIB/BLVRB/CAPG/CNN2/COL6A1/LGALS1/LGALS3/MCAM/NDRG2/NOL3/OPLAH/PLA2G4A/PYGB/SDC1/TGM2/UCHL1/VIM
ISSAEVA_MLL2_TARGETS	Genes down-regulated in HeLa cells upon knockdown of MLL2 [GeneID=8085] by RNAi.	11/1214	61/21728	0.000502346	0.00669412	0.00506577	11	AHNAK/CRIP2/CSPG4/DUSP9/ELF3/GSN/IL18/LAMB3/PPL/TAGLN2/TRIM29
DUTERTRE_ESTRADIOL_RESPONSE_6HR_DN	Genes down-regulated in MCF7 cells (breast cancer) at 6 h of estradiol [PubChem=5757] treatment.	14/1214	91/21728	0.00050635	0.00670914	0.00507713	14	ABCC5/ATP6V0A4/CDK6/CRYBG1/EFHD1/ERBB2/HSD17B11/KIAA0513/LIMA1/NPNT/RAB27B/SH3BP4/UACA/UTRN
WP_SELENIUM_MICRONUTRIENT_NETWORK	Selenium micronutrient network	14/1214	91/21728	0.00050635	0.00670914	0.00507713	14	CAT/GGT1/GPX4/GSR/LDLR/NFKB2/PNPO/PRDX1/PRDX3/RFK/SAA1/SELENON/SELENOW/TXNRD1
BENPORATH_MYC_TARGETS_WITH_EBOX	Set 'Myc targets1': targets of c-Myc [GeneID=4609] identified by ChIP on chip in cultured cell lines, focusing on E-box-containing genes; high affinity bound subset	26/1214	230/21728	0.000512854	0.00677607	0.00512778	26	ACADM/ACO2/AKR1A1/ALDH2/CSTB/DBI/ENO1/FAH/GALNS/GALT/HNRNPA1/LMNA/LMNB2/MAN2A2/MELTF/NIT1/NSUN2/PLA2G4A/POLB/PSMB1/PTMA/QDPR/SRD5A1/STAT6/TCIRG1/TOP1
REACTOME_CYTOPROTECTION_BY_HMOX1	Cytoprotection by HMOX1	17/1214	124/21728	0.000539239	0.00709235	0.00536713	17	ABCC1/BACH1/BLVRB/COX20/COX6B1/CUL3/NDUFA4/PSMB1/PSMD5/PTK6/SCO2/SIN3A/SIN3B/SKP2/STAP2/SURF1/TXNIP
HOSHIDA_LIVER_CANCER_SURVIVAL_DN	Survival signature genes defined in adjacent liver tissue: genes correlated with good survival of hepatocellular carcinoma (HCC) patients.	16/1214	113/21728	0.000541335	0.00709235	0.00536713	16	AARS1/AKR1A1/ALAS1/ATP2C1/CTBS/CYB5A/EMD/HAAO/PCYT2/POLRMT/PON3/PPP1R1A/SDHC/SELENBP1/TM7SF2/XPA
BROWNE_HCMV_INFECTION_18HR_DN	Genes down-regulated in primary fibroblast cell culture after infection with HCMV (AD169 strain) at 18 h time point that were not down-regulated at the previous time point, 16 h.	22/1214	182/21728	0.000543772	0.00709235	0.00536713	22	ANXA2/APRT/BTBD2/CAVIN1/CD44/CIRBP/COL6A1/COL6A2/FAH/KHK/MYLK/NME3/OBSL1/OPLAH/PCYT2/PLCD1/POLD4/PTGIS/RRAS/S100A1/SURF1/TRIOBP
OKUMURA_INFLAMMATORY_RESPONSE_LPS	Genes up-regulated in mast cells (MC) after stimulation with a bacterial lipopolysaccharide (LPS).	22/1214	182/21728	0.000543772	0.00709235	0.00536713	22	ACSL1/ARG2/CEP135/CYB5A/DNAJC16/FSCN1/HEATR3/IL27RA/MAOA/MARCKS/ME1/MTM1/NCKIPSD/PDXK/PELP1/RAB31/RELB/SCD5/SDHAF3/SPAG1/TSN/TTC27
GRYDER_PAX3FOXO1_TOP_ENHANCERS	Expressed genes (FPKM>1) associated with super-high-confidence PAX3-FOXO1 sites with highly-recurrent enhancers in primary tumors and cell lines, restricted to those within topological domain boundaries	42/1214	441/21728	0.000544396	0.00709235	0.00536713	42	ACYP1/ALDH1A3/ATF6/BABAM1/CDC123/CGNL1/CHSY1/COBL/COL4A1/CSTF2T/DPY19L3/EFHD2/ENAH/ERRFI1/FGGY/FSCN1/GALNT11/GLO1/GRN/HAUS1/LAMB3/MAGI1/MIF/NFIB/OAT/PALD1/PCBD1/PFN2/PINX1/PNO1/PODXL2/PREX1/RNF216/SASH1/SDC1/SELENON/SPATS2L/TBCA/TOM1/TXNRD1/UCHL1/YWHAZ
HAHTOLA_MYCOSIS_FUNGOIDES_SKIN_DN	Genes down-regulated in lesional skin biopsies from mycosis fundoides patients compared to the normal skin samples.	7/1214	27/21728	0.000552347	0.0071759	0.00543035	7	ANXA4/CAT/DSC2/ECM1/GRN/ITGA6/MICU2
WP_ALPHA_6_BETA_4_SIGNALING_PATHWAY	Alpha 6 beta 4 signaling pathway	8/1214	35/21728	0.000564317	0.00731105	0.00553262	8	ITGA6/ITGB4/LAMA3/LAMA5/LAMB1/LAMB3/LAMC1/LAMC2
MCBRYAN_PUBERTAL_BREAST_6_7WK_UP	Genes up-regulated during pubertal mammary gland development between week 6 and 7.	23/1214	195/21728	0.000583131	0.00753386	0.00570124	23	AKT2/ARHGEF2/CAVIN1/CHI3L1/COMT/CP/CPD/CRIM1/ECM1/FADS2/FSCN1/HSD17B11/LASP1/NFIB/NFIC/NFIX/PCMTD1/PCYT1A/SIRPA/SNTB2/SORBS1/STEAP3/TNS1
WIELAND_UP_BY_HBV_INFECTION	Genes induced in the liver during hepatitis B (HBV) viral clearance in chimpanzees.	15/1214	103/21728	0.000590407	0.00760679	0.00575642	15	ARHGDIB/CD74/COTL1/CTSB/GBP1/GBP2/HLA-DRB1/LAP3/LGALS3/PIK3CD/RAB20/RAB31/RFX5/THEMIS2/TPP1
MATZUK_SPERMATOZOA	Spermatozoa genes, based on mouse models with male reproductive defects.	16/1214	114/21728	0.000597688	0.00767938	0.00581136	16	AGTPBP1/AHR/ATP2B4/CD59/CENPB/CIB1/CSTF2T/GAMT/GBA2/LRP8/POLD4/PRKACA/PRKAR1A/SLC12A2/TALDO1/TSN
BLUM_RESPONSE_TO_SALIRASIB_UP	Selected genes up-regulated in response to the Ras inhibitor salirasib [PubChem=5469318] in a panel of cancer cell lines with constantly active HRAS [GeneID=3265].	27/1214	245/21728	0.000602313	0.00771755	0.00584024	27	AARS1/ARHGEF2/ATF6/BACH1/BCAT1/BLVRB/CARS1/EEF2/GOT1/HSPA13/HYOU1/IFRD1/LRP1/NIT1/NOP53/NSMAF/RELB/SCAMP2/SLC1A5/SLC35A2/SURF1/TARS1/TOM1/TOM1L1/VIM/ZPR1/ZYX
ABE_INNER_EAR	Genes prefentially expressed in human inner ear tissue (cochlea and vestibule), at least 10-fold higher from a mixture of 29 other tissues.	9/1214	44/21728	0.000619329	0.00787071	0.00595615	9	APOD/CCS/CLU/FBXO2/HYI/ISLR/LRP1/S100A13/USP11
GROSS_HYPOXIA_VIA_ELK3_ONLY_DN	Genes specifically down-regulated in SEND cells (skin endothelium) at hypoxia after knockdown of ELK3 [GeneID=2004] by RNAi.	9/1214	44/21728	0.000619329	0.00787071	0.00595615	9	CDKN2C/LAMA5/MARCKS/MINPP1/NCBP2/NFIC/PALD1/S100A4/ST3GAL4
KEGG_AMINO_SUGAR_AND_NUCLEOTIDE_SUGAR_METABOLISM	Amino sugar and nucleotide sugar metabolism	9/1214	44/21728	0.000619329	0.00787071	0.00595615	9	FCSK/FPGT/GALT/GNE/MPI/PGM2/PGM3/RENBP/UGDH
JAATINEN_HEMATOPOIETIC_STEM_CELL_UP	Genes up-regulated in CD133+ [GeneID=8842] cells (hematopoietic stem cells, HSC) compared to the CD133- cells.	33/1214	323/21728	0.000625894	0.00793253	0.00600292	33	ABCC1/ADAT2/AKR1A1/AKR1C3/ATP2C1/BCAT1/C11orf54/CBX2/CDK6/CRACD/CRIM1/DEPTOR/DPY19L3/EOGT/GOLIM4/IL18/MYO5C/OBSL1/PAIP1/PLA2G4A/PLS3/PM20D2/POGLUT2/PROM1/SGK3/SH3BP4/SMARCA2/SPART/SYPL1/TRIM24/TRIP6/TUSC1/UHRF1
REACTOME_SYNTHESIS_OF_SUBSTRATES_IN_N_GLYCAN_BIOSYTHESIS	Synthesis of substrates in N-glycan biosythesis	11/1214	63/21728	0.00066812	0.00844475	0.00639055	11	CTSA/FCSK/FPGT/GNE/MPI/NEU1/PGM3/RENBP/ST3GAL4/ST6GAL1/ST6GALNAC4
RAMALHO_STEMNESS_UP	Genes enriched in embryonic, neural and hematopoietic stem cells.	23/1214	197/21728	0.000672727	0.00847999	0.00641722	23	ACADM/ADAM9/BACH1/CRTAP/DNAJB6/ESF1/FKBP11/GLO1/ITGA6/LIMA1/MAP4K3/PIGX/PLS3/PPIC/PRPSAP1/RABGGTB/RIMOC1/SEC23A/TOM1L1/TRIP6/TXNRD1/UTP20/YWHAH
MOHANKUMAR_HOXA1_TARGETS_DN	Down-regulated in MCF7 cells (breast cancer) by HOXA1 [GeneID=3198].	21/1214	173/21728	0.000680395	0.00855354	0.00647287	21	ANXA1/APOD/ARHGEF37/CA2/CGNL1/CLIC3/DSC2/EML1/IGSF3/IL18/LAMB3/LAMC2/MAP1B/PLD1/RASAL1/S100A6/S100P/SERPINB5/TNC/TSPO/TXNIP
KYNG_DNA_DAMAGE_BY_4NQO	Genes specifically responding to 4NQO treatment of primary fibroblasts.	8/1214	36/21728	0.000690403	0.00863281	0.00653287	8	ABCC1/ASMTL/ATOX1/CYB5A/CYBRD1/FBLN2/PCK2/RABGGTB
KYNG_RESPONSE_TO_H2O2_VIA_ERCC6_UP	Genes up-regulated in response to hydorgen peroxyde [PubChem=784] in CS-B cells (Cockaine syndrome fibroblast, CS) with defficient ERCC6 [GeneID=2074].	8/1214	36/21728	0.000690403	0.00863281	0.00653287	8	ACSL1/AKT2/RFXAP/S100P/SLC26A2/TAF10/TRIP6/TSN
HWANG_PROSTATE_CANCER_MARKERS	Proteins implicated in prostate carcinogenesis.	7/1214	28/21728	0.000701258	0.0087451	0.00661784	7	AZGP1/CLU/FLNA/LGALS1/LGALS3/MIF/SELENBP1
SINGH_NFE2L2_TARGETS	Selected electrophile and drug detoxication genes down-regulated in A549 and H460 cells (lung cancer) upon knockdown of NFE2L2 [GeneID=4780] by RNAi.	5/1214	14/21728	0.000707145	0.00877161	0.0066379	5	ABCC1/GSR/ME1/PRDX1/TXNRD1
VICENT_METASTASIS_UP	The metastasis gene signature: genes up-regulated during metastasis of NSCLC (non-small cell lung carcinoma) tumors to bone.	5/1214	14/21728	0.000707145	0.00877161	0.0066379	5	CRYBG1/MCAM/MXRA7/SORBS2/TAOK3
CHIARADONNA_NEOPLASTIC_TRANSFORMATION_KRAS_CDC25_DN	Genes down-regulated in NIH3T3 cells (fibroblasts) transformed by activated KRAS [GeneID=3845] vs those reverted to normal cells upon over-expression of a dominant negative form of CDC25 [GeneID=5923].	10/1214	54/21728	0.00072007	0.00890536	0.00673911	10	CRTAP/DDR1/EMB/LXN/MAGED1/MAN2A1/NID1/SLC12A2/SLPI/TNC
WHITFIELD_CELL_CYCLE_G2_M	Genes periodically expressed in synchronized HeLa cells (cervical carcinoma), with peak during the G2/M phase of cell cycle.	23/1214	198/21728	0.000721847	0.00890536	0.00673911	23	AFDN/ARHGDIB/BUB1B/CDC42EP1/CEP55/CNN2/DZIP3/GOT1/HSPA13/LMNA/LRP8/PIK3CD/PRPSAP1/RNF126/SELENON/SHCBP1/SLC44A2/SOGA1/SPDL1/SRD5A1/TSN/TXNRD1/YWHAH
WOO_LIVER_CANCER_RECURRENCE_UP	Genes positively correlated with recurrence free survival in patients with hepatitis B-related (HBV) hepatocellular carcinoma (HCC).	15/1214	105/21728	0.0007254	0.00890536	0.00673911	15	ARHGEF2/CRYAB/DDR1/ENO2/EVL/FLNA/LAMA5/MARCKS/PFKM/PFKP/PFN2/PKM/PTMA/RHOF/S100A6
ACOSTA_PROLIFERATION_INDEPENDENT_MYC_TARGETS_DN	Genes down-regulated in K562 cells (lymphoblast) by MYC [GeneID=4609] in the presence of CKN1B [GeneID=1027].	16/1214	116/21728	0.000725565	0.00890536	0.00673911	16	AKR1C2/ARHGEF2/CHST12/ESYT1/GDE1/LASP1/LYPLA2/MCAM/MINPP1/MPP1/NAGA/NEU1/POLD4/S100A11/SELENBP1/USP11
VANTVEER_BREAST_CANCER_METASTASIS_UP	Genes whose expression is significantly and positively correlated with poor breast cancer clinical outcome (defined as developing distant metastases in less than 5 years).	9/1214	45/21728	0.000736274	0.00901308	0.00682063	9	ACADS/CIRBP/ELAPOR1/EVL/KIAA1217/PDIA4/QDPR/RAB27B/SEC14L2
ACOSTA_PROLIFERATION_INDEPENDENT_MYC_TARGETS_UP	Genes up-regulated in K562 cells (lymphoblast) by MYC [GeneID=4609] in the presence of CKN1B [GeneID=1027].	13/1214	84/21728	0.000748825	0.00913387	0.00691204	13	CD320/DUSP9/GCDH/GLS/MTRR/NUP214/OXCT1/PTK7/PWP1/RIOX2/SKP2/SORD/TSPO
PECE_MAMMARY_STEM_CELL_UP	The '3/3 signature': genes consistently up-regulated in all three pools of normal mammary stem cells (defined by their ability to retain the dye PKH26).	18/1214	139/21728	0.000750058	0.00913387	0.00691204	18	APOE/CLU/CSTB/DDR1/EEF1D/EPS8L2/LAMB3/LAMTOR2/MT2A/NFIB/NOP53/OXLD1/PET100/PPIA/PTMA/S100A2/TALDO1/TBCA
BILBAN_B_CLL_LPL_UP	Genes up-regulated in B-CLL (B-cell chronic leukemia) samples expressing high levels of LPL [GeneID=4023] compared with those expressing low levels of the gene.	11/1214	64/21728	0.000766694	0.00931214	0.00704695	11	ATOX1/BCL10/DMD/FBXW11/IGSF3/OAS2/RRBP1/ST6GAL1/ST6GALNAC4/TBC1D1/TOP1
HECKER_IFNB1_TARGETS	Genes transcriptionally modulated in the blood of multiple sclerosis patients in response to subcutaneous treatment with recombinant IFNB1 [GeneID = 3456].	14/1214	95/21728	0.000787571	0.00954086	0.00722003	14	CHI3L1/CLU/GBP1/HERC5/IFI35/IFIT5/LAP3/MX1/OAS2/RIGI/RTP4/SAMD9/SCO2/TYMP
CHAUHAN_RESPONSE_TO_METHOXYESTRADIOL_DN	Genes down-regulated by 2-methoxyestradiol (2ME2) [PubChem=1573] in the MM.1S cell line (multiple myeloma) sensitive to dexamethasone [PubChem=5743].	15/1214	106/21728	0.000802179	0.00969265	0.0073349	15	ARHGDIB/CAPNS1/CD74/CSNK1E/ENO2/GGT1/LGALS1/MAN2A1/MARCKS/NME4/PKM/PTPN6/TPP1/UBA1/VIM
RHEIN_ALL_GLUCOCORTICOID_THERAPY_DN	Genes down-regulated in ALL (acute lymphoblastic leukemia) blasts after 1 week of treatment with glucocorticoids.	36/1214	368/21728	0.000812329	0.00978993	0.00740851	36	ACADM/AKR1A1/BCCIP/BUB1B/CAT/CEP55/CYB5A/DIMT1/ENO1/GLO1/HAUS4/HEBP1/IVNS1ABP/LXN/MAGED1/MIF/MPP1/MTHFD1/MYH10/MYO5C/OXCT1/PFKM/PHYH/PPIA/PRDX1/PRDX3/PRPSAP1/SDHC/SEPTIN11/SH3BGRL/SHCBP1/SORD/TALDO1/TBCA/VRK1/ZFAND1
SWEET_LUNG_CANCER_KRAS_DN	Genes down-regulated in the Kras2LA mouse lung cancer model with mutated KRAS [GeneID=3845].	40/1214	423/21728	0.000836182	0.0100514	0.0076064	40	ABCC1/ACSL1/AHNAK/AHR/ANKRD10/ANKRD40/ART3/CA2/CAVIN1/CES2/CLIC4/COL6A2/CP/ENAH/ENG/EPB41/GBP2/GSN/HNRNPA1/IL27RA/LAMB1/MAPT/MARCKS/MSLN/MTSS2/NDRG2/NFIB/NID1/NPNT/PGM2/PROM1/PTGES/PTGIS/RDH11/SASH1/SLC7A5/SMARCA2/SORBS1/SPTAN1/TSPAN13
HOFFMANN_LARGE_TO_SMALL_PRE_BII_LYMPHOCYTE_UP	Genes up-regulated during differentiation from large pre-BII to small pre-BII lymphocyte.	19/1214	152/21728	0.000840203	0.0100738	0.00762332	19	AARS1/ACTN4/ACY1/CAMP/CDKN2C/CHAF1B/CIP2A/CRIP2/ENO1/GSN/HAUS6/HELLS/HLA-DRB1/HMGB2/MCM10/NEDD4/PCK2/SPDL1/STIM1
XIE_ST_HSC_S1PR3_OE_UP	Genes upregulated in short-term hematopoietic stem cells (CD34+,CD38_,CD45RA_,CD90_,CD49f_) upon overexpression of Sphingosine-1-Phosphate Receptor 3 (S1PR3)	22/1214	188/21728	0.000844314	0.0100971	0.00764099	22	BST2/C1orf116/FBXO6/GBP1/GBP2/GSN/HERC5/IFI35/IFIT5/MAP2/MTUS1/MX1/OAS2/RAB27B/RDH10/RELB/RIGI/RTP4/SAMD9/SLFN5/SPATS2L/TDRD7
MIKKELSEN_MEF_LCP_WITH_H3K4ME3	Genes with low-CpG-density promoters (LCP) bearing tri-methylation mark at H3K4 (H3K4me3) in MEF cells (embryonic fibroblasts).	17/1214	129/21728	0.000851628	0.0101586	0.00768747	17	ANXA1/ARHGDIB/CAPG/COL6A1/CP/DDR1/ECM1/ELOVL1/EMP3/GBP2/IFI35/KIAA1671/LPIN3/TNKS1BP1/TREX1/TRIM21/ZFAND6
PID_SYNDECAN_1_PATHWAY	Syndecan-1-mediated signaling events	9/1214	46/21728	0.000870601	0.0103412	0.00782565	9	COL16A1/COL4A1/COL6A1/COL6A2/LAMA5/MMP7/PRKACA/SDC1/SDCBP
SEITZ_NEOPLASTIC_TRANSFORMATION_BY_8P_DELETION_UP	Genes up-regulated in CT60/4 cells (breast cancer reverted to normal by transfer of chromosome 8p region) vs parental MDA-MB-231 cells (deleted chromosome 8p).	12/1214	75/21728	0.000873233	0.0103412	0.00782565	12	ALDH1A3/CLU/GBP1/HERC5/MAPRE2/MX1/OAS2/PDLIM5/PNP/RIGI/SAMD9/SORD
DELPUECH_FOXO3_TARGETS_UP	Genes up-regulated in DL23 cells (colon cancer) upon expression of an activated form of FOXO3 [GeneID=2309].	11/1214	65/21728	0.000877036	0.0103412	0.00782565	11	ABCC5/AKR1C2/CD59/CLDN4/CLU/CTSB/ERBB3/GSN/KLF5/S100P/SPAG1
BOYAULT_LIVER_CANCER_SUBCLASS_G5_DN	Down-regulated genes in hepatocellular carcinoma (HCC) subclass G5, defined by unsupervised clustering.	7/1214	29/21728	0.00088024	0.0103412	0.00782565	7	ARHGDIB/EMP3/RAB31/S100A11/SIRPA/TGM2/THEMIS2
GILDEA_METASTASIS	Top genes down-regulated in metastatic (T24T) vs non-metastatic (T24) bladder cancer cell lines.	7/1214	29/21728	0.00088024	0.0103412	0.00782565	7	AKR1C3/ARHGDIB/BST2/FN1/GBP1/HNMT/SLC2A10
KEGG_HISTIDINE_METABOLISM	Histidine metabolism	7/1214	29/21728	0.00088024	0.0103412	0.00782565	7	ACY3/ALDH1A3/ALDH2/HNMT/MAOA/MAOB/TRMT11
YOSHIMURA_MAPK8_TARGETS_DN	Genes down-regulated in vascular smooth muscle cells (VSMC) by MAPK8 (JNK1) [GeneID=5599].	35/1214	357/21728	0.000916851	0.0107435	0.0081301	35	ACSL1/ACTN4/AHNAK/AHR/ALAS1/APMAP/DBI/DYNC1LI2/ERO1B/FHL2/FN1/FRK/GRHPR/HMGCS1/HNMT/LAMA5/LDLR/LGALS8/MAGI1/MAGT1/MAP2/MAPKAPK3/MSMO1/MYCBP2/NSDHL/NVL/PET100/RABGGTB/SIPA1L1/SLC27A1/SOAT1/STK38/TKFC/USO1/YWHAZ
BROWN_MYELOID_CELL_DEVELOPMENT_UP	Genes defining differentiation potential of the bipotential myeloid cell line FDB.	20/1214	165/21728	0.000919092	0.0107435	0.0081301	20	ANPEP/ANXA4/CAMP/CAPG/CD44/CNN2/CPD/DGAT2/GRN/GSN/HEBP1/IQGAP1/LASP1/PSTPIP2/S100A11/S100A6/SCARB2/SIRPA/SOAT1/ZYX
COLDREN_GEFITINIB_RESISTANCE_UP	Genes up-regulated in NSCLC (non-small cell lung carcinoma) cell lines resistant to gefitinib [PubChem=123631] compared to the sensitive ones.	13/1214	86/21728	0.000939497	0.0109545	0.00828983	13	CRTAP/CSGALNACT2/GOT1/IKBIP/MAP1B/NSMAF/P3H1/POLRMT/RFK/RFLNB/TRAF5/TTL/UCHL1
FOSTER_KDM1A_TARGETS_DN	Genes down-regulated in ES cells (embryonic stem) heterozygotic for KDM1A [GeneID=23028] loss of function mutant compared to the homozygotic loss of the gene.	23/1214	202/21728	0.000950774	0.0110584	0.00836841	23	ABCB6/ACAD10/ARG2/B4GAT1/BUB1B/C1orf198/COTL1/CRIP2/CUL7/DCXR/GNA11/ITGB4/NME3/PGLS/PLCD1/POLA2/RBKS/SAP30/SLC6A9/TBC1D2/TGM2/TRIOBP/VRK1
PETROVA_PROX1_TARGETS_DN	Genes specific to BEC (blood endothelium cells) repressed in BEC by expression of PROX1 [GeneID=5629] off adenovirus vector.	10/1214	56/21728	0.00096834	0.0112347	0.00850182	10	ANXA6/ARHGDIB/CAP2/CD59/EMP3/GBP2/MAPKAPK3/PFKM/PLA2G4A/PRNP
IIZUKA_LIVER_CANCER_PROGRESSION_L0_L1_UP	Genes up-regulated during transition from L0 (non-tumor, not infected with HCV) to L1 (non-tumor, infected with HCV) in the development of hepatocellular carcinoma.	5/1214	15/21728	0.00101214	0.0116495	0.00881575	5	DMD/FN1/RGPD8/S100A2/SULT2B1
REACTOME_ANCHORING_FIBRIL_FORMATION	Anchoring fibril formation	5/1214	15/21728	0.00101214	0.0116495	0.00881575	5	COL4A1/COL4A2/LAMA3/LAMB3/LAMC2
REACTOME_PENTOSE_PHOSPHATE_PATHWAY	Pentose phosphate pathway	5/1214	15/21728	0.00101214	0.0116495	0.00881575	5	PGLS/PGM2/RBKS/SHPK/TALDO1
MCBRYAN_PUBERTAL_BREAST_5_6WK_DN	Genes down-regulated during pubertal mammary gland development between week 5 and 6.	17/1214	131/21728	0.00101409	0.0116495	0.00881575	17	AKT2/ARHGEF2/CAVIN1/CPD/CRIM1/CSPG4/FSCN1/HSD17B11/LASP1/NFIB/NFIC/NFIX/PCYT1A/PURB/SIRPA/SNTB2/TNS1
YANG_BREAST_CANCER_ESR1_LASER_DN	Genes down-regulated in laser microdissected (LCM) samples of early primary breast tumors expressing ESR1 [GeneID=2099] vs the ESR1 negative ones.	9/1214	47/21728	0.00102417	0.0117364	0.00888152	9	ANXA1/CHI3L1/DSC2/FSCN1/HSPA14/IFRD1/PLD1/PLS3/PRNP
KEGG_GLYCOSAMINOGLYCAN_BIOSYNTHESIS_CHONDROITIN_SULFATE	Glycosaminoglycan biosynthesis - chondroitin sulfate	6/1214	22/21728	0.00103345	0.0117849	0.0089182	6	B3GALT6/CHPF/CHST12/CHST14/CHSY1/CSGALNACT2
WP_GLUTATHIONE_METABOLISM	Glutathione metabolism	6/1214	22/21728	0.00103345	0.0117849	0.0089182	6	ANPEP/GGT1/GPX4/GSR/GSTM2/OPLAH
CAIRO_HEPATOBLASTOMA_DN	Genes down-regulated in hepatoblastoma samples compared to normal liver tissue.	28/1214	267/21728	0.00104841	0.0119053	0.00900932	28	ACAA1/ACADM/ACADS/ACSL1/ALAS1/AZGP1/CA2/CDA/ECM1/EEIG1/ETFDH/FAHD2A/GCDH/GNE/GOT1/GRAMD4/HAAO/NDRG2/PCK2/PDLIM5/PPP1R1A/SDHB/SHMT1/SIGIRR/SLC43A3/SLPI/SRD5A1/STARD5
TAKAO_RESPONSE_TO_UVB_RADIATION_UP	Genes up-regulated in primary tissue culture of epidermal kerationcytes after UVB irradiation.	13/1214	87/21728	0.00104912	0.0119053	0.00900932	13	ACOT7/DBI/EEF1D/ELF3/FTH1/GPX4/GRN/MANF/NDUFA4/PRDX3/S100A4/SELENOW/TPP1
YAO_TEMPORAL_RESPONSE_TO_PROGESTERONE_CLUSTER_13	Genes co-regulated in uterus during a time course response to progesterone [PubChem=5994]: SOM cluster 13.	21/1214	179/21728	0.00106004	0.0120001	0.00908106	21	ABCC1/ANXA1/ANXA2/CAT/CD320/DAP/DBI/GPX4/GSR/HNRNPA1/LGALS1/MRPL11/NACC2/NCBP2/PC/PIGX/RELB/S100A6/SF3B5/TAGLN2/TMEM205
KEGG_PYRIMIDINE_METABOLISM	Pyrimidine metabolism	14/1214	98/21728	0.00107644	0.0121562	0.00919915	14	CDA/CMPK1/NME3/NME4/NUDT2/PNP/POLA2/POLD4/POLR1A/POLR1B/POLR1H/PRIM2/TXNRD1/TYMP
KAMIKUBO_MYELOID_CEBPA_NETWORK	Network of differentially expressed myeloid genes centered around CEBPA [GeneID=1050].	7/1214	30/21728	0.00109336	0.0122582	0.0092764	7	ALDH2/ANXA1/CAMP/DGAT2/IL18/LGALS1/RAB31
REACTOME_MET_ACTIVATES_PTK2_SIGNALING	MET activates PTK2 signaling	7/1214	30/21728	0.00109336	0.0122582	0.0092764	7	FN1/LAMA3/LAMA5/LAMB1/LAMB3/LAMC1/LAMC2
SCIAN_INVERSED_TARGETS_OF_TP53_AND_TP73_DN	Genes that were inversely correlated in H1299 cells (lung cancer): down-regulated by P53 [GeneID=7157] and up-regulated by P73 [GeneID=7161].	7/1214	30/21728	0.00109336	0.0122582	0.0092764	7	ATP2B4/DNAJB6/NFKB2/PLS3/RELB/SLC7A5/TRIOBP
HOLLMANN_APOPTOSIS_VIA_CD40_DN	Genes down-regulated in DLBCL (diffuse large B-cell lymphoma) cell lines sensitive to stimulation of CD40 [GeneID=958] relative to the resistant ones.	28/1214	268/21728	0.00110995	0.0124145	0.00939462	28	ANKRD10/ANXA2/CDKN1B/CYB5R2/EEF1D/ELAPOR1/FADS2/LDAH/LXN/MGST2/NAXD/NME4/PCBD1/PHYH/PYCARD/QPRT/RRBP1/RTP4/S100A11/SEPTIN11/SLC16A3/TARS1/TDRD7/TES/TRIP6/TSPO/UGDH/VIM
BEIER_GLIOMA_STEM_CELL_DN	Genes down-regulated in cancer stem cells derived from glyoblastoma tumors: CD133+ [GeneID=8842] vs. CD133- cells.	11/1214	67/21728	0.00113729	0.0126898	0.00960296	11	CD74/DDAH2/ECD/EXOC6B/FBXO6/FTH1/HLA-DRB1/HNMT/IFIT5/RIOX2/SNX21
WONG_EMBRYONIC_STEM_CELL_CORE	The 'core ESC-like gene module': genes coordinately up-regulated in a compendium of mouse embryonic stem cells (ESC) which are shared with the human ESC-like module.	33/1214	335/21728	0.00116756	0.0129224	0.00977897	33	BCAT1/BRIX1/BUB1B/CDC7/CHAF1A/CRABP2/EEF1E1/EEF2/ENO1/ERCC6L/GEMIN6/GLO1/GSPT2/HAUS1/HELLS/HMGB2/HNRNPA1/HSPA14/MRPL11/NCBP2/NME4/PDIA4/PRDX1/PRIM2/PRMT3/PROM1/RAD18/SDHC/SLC2A1/SQLE/TRIP6/UGDH/VRK1
MOREAUX_B_LYMPHOCYTE_MATURATION_BY_TACI_UP	Genes up-regulated in normal bone marrow plasma cells (BMPC) compared to polyclonal plasmablasts (PPC) that also distinguished multiple myeloma (MM) samples by expression of levels of TACI (TNFRSF13B) [GeneID=23495].	13/1214	88/21728	0.00116922	0.0129224	0.00977897	13	AZGP1/CAPS/DDR1/GNA11/HYI/LMNA/MOB3A/MRC2/PIK3CD/PTBP3/RHPN1/SASH1/TRIOBP
REACTOME_RAC2_GTPASE_CYCLE	RAC2 GTPase cycle	13/1214	88/21728	0.00116922	0.0129224	0.00977897	13	ARHGAP32/ARMCX3/BAIAP2L1/CDC42EP1/CDC42EP4/EMD/ESYT1/IQGAP1/MCAM/PREX1/SWAP70/TAOK3/TRIO
VANLOO_SP3_TARGETS_DN	Genes down-regulated in E12.5 hearts from mice with SP3 [GeneID=6670] knockout compared to the wild type organ.	13/1214	88/21728	0.00116922	0.0129224	0.00977897	13	ANXA4/CRTAP/FAH/HSD17B11/ITGA6/KHK/LGALS3/MAOA/MTARC1/NME4/QPRT/TOM1L1/TSPO
GROSS_HYPOXIA_VIA_HIF1A_DN	Genes down-regulated in SEND cells (skin endothelium) at hypoxia after knockdown of HIF1A [GeneID=3091] by RNAi.	15/1214	110/21728	0.00118188	0.0130314	0.00986151	15	CPD/DAP/ENO1/ENO2/ERRFI1/IL18/LXN/MYH9/PPL/S100A13/SELENBP1/SH3BP4/SLC2A1/SOAT1/VWA1
TORCHIA_TARGETS_OF_EWSR1_FLI1_FUSION_DN	Genes down-regulated in leukemic progenitor cells expressing activated fusion of ESWR1 and FLI1 [GeneID=2130, 2313] compared to normal hematopoetic progenitors.	32/1214	322/21728	0.00119035	0.0130939	0.00990878	32	ACOT7/CAPG/CHM/CMTM7/CNN2/CRLF3/EGFL7/EMB/FKBP11/HOMER2/LCP1/LGALS1/LRRC8D/LTBP1/MAN2A2/MAOA/MIF/MOB3A/NUBPL/OAF/OXCT1/PDXK/PNPO/RCSD1/SDC1/SEPTIN11/SHMT1/SUSD2/SVIL/TGM2/VIM/ZSCAN18
REACTOME_METABOLISM_OF_FAT_SOLUBLE_VITAMINS	Metabolism of fat-soluble vitamins	9/1214	48/21728	0.00119895	0.0131575	0.00995689	9	AGRN/AKR1C3/APOE/GPC1/LDLR/LRP1/LRP8/RDH11/SDC1
SESTO_RESPONSE_TO_UV_C6	Cluster 6: genes changed in primary keratinocytes by UVB irradiation.	8/1214	39/21728	0.00120971	0.0132443	0.0100226	8	ACO2/ACY1/CYB5A/DHCR24/HNRNPA1/RRAS/SEPTIN2/TNC
REACTOME_ORGANELLE_BIOGENESIS_AND_MAINTENANCE	Organelle biogenesis and maintenance	30/1214	296/21728	0.00122558	0.0133867	0.0101304	30	ALAS1/ARL6/CCP110/CEP135/CEP41/CEP97/CSNK1E/DYNC2H1/DYNC2LI1/DYNLT2B/EXOC3/GLUD2/HAUS1/HAUS3/HAUS4/HAUS5/HAUS6/HAUS7/HAUS8/IFT27/IFT52/IQCB1/NEDD1/POLRMT/PRKACA/PRKAR2B/SEPTIN2/SIRT3/TCTN3/TMEM11
GREGORY_SYNTHETIC_LETHAL_WITH_IMATINIB	Genes identified as synthetic lethal with imatinib [PubChem=5291] in RNAi screen in K562 cells (CML, chronic myelogenous leukemia).	18/1214	145/21728	0.00123154	0.0133891	0.0101321	18	ABCB6/ACSL1/AKR7A2/ANK3/AZGP1/CA2/CARS1/CLDN3/CTSB/FKBP11/IL27RA/ITCH/PDLIM5/PGLS/RO60/RTP4/SORBS1/TRIM24
WAKABAYASHI_ADIPOGENESIS_PPARG_RXRA_BOUND_WITH_H4K20ME1_MARK	Genes with promoters bound by both PPARG and RXRA [GeneID=5468, 6256] at 8 (but not 0) day time point of adipocyte differentiation of 3T3-L1 cells (preadipocyte) and that were newly modified by H4K20me1.	18/1214	145/21728	0.00123154	0.0133891	0.0101321	18	ACADM/ALAD/APMAP/BCL2L13/EEIG1/FADS2/LRRC8D/MSMO1/MTUS1/NCBP1/PC/PNPLA2/PPM1B/PRNP/QDPR/SCARB2/SLC1A5/TXLNG
YAGI_AML_FAB_MARKERS	Genes specifically expressed in FAB subtypes M2, M4, M5 and M7 of pediatric AML (acute myeloid leukemia).	22/1214	194/21728	0.00127878	0.0138703	0.0104963	22	AHNAK/ANXA2/CAPG/CAPN2/DHCR24/FANCI/HMGCS1/ITGA6/LAMA5/LCP1/LGALS1/MYH10/RAB27B/SAMHD1/SLC25A1/SQLE/TCIRG1/TGM2/TM7SF2/TOM1L1/TXNRD1/TYMP
SEIDEN_ONCOGENESIS_BY_MET	Genes changed in xenograft tumors formed by DLD-1 or DKO-4 cells (colon cancer) overexpressing MET [GeneID=4233].	13/1214	89/21728	0.00130057	0.0140739	0.0106504	13	ADAM9/ANXA4/CLIC4/GLS/ITGA6/LAMB1/MSMO1/PAPOLA/PLS3/SEC23A/SH3BGRL/SMN1/UGDH
PANGAS_TUMOR_SUPPRESSION_BY_SMAD1_AND_SMAD5_UP	Genes up-regulated in ovarian tumors from mouse models for the BMP SMAD signaling (gonad specific double knockout of SMAD1 and SMAD5 [GeneID=4086, 4090]).	17/1214	134/21728	0.00130679	0.0141085	0.0106766	17	ART3/CPD/CRYAB/EMP3/GSN/LASP1/LCP1/NFIX/NIBAN2/NID1/PCBD1/SEPTIN11/SIPA1L1/TAOK3/TGM2/TRIM5/UNC13D
BERTUCCI_MEDULLARY_VS_DUCTAL_BREAST_CANCER_UP	Genes up-regulated in medullary breast cancer (MBC) relative to ductal breast cancer (DBD).	23/1214	207/21728	0.00132299	0.0142504	0.0107839	23	AIFM2/ANKRD22/APOE/C2CD2/CEP55/CGAS/EPB41/ERAP1/ERO1B/IL27RA/LAP3/MCM10/MINPP1/NFKB2/NME3/PNKD/POGLUT1/PTPN6/RELB/RFX5/STAMBPL1/TREX1/TYMP
CREIGHTON_AKT1_SIGNALING_VIA_MTOR_DN	Genes in the AKT1 [GeneID=207] pathway which depend on MTOR [GeneID=2475], sensitive to RAD001 (everolimus) [PubChem=6442177].	6/1214	23/21728	0.0013327	0.0142929	0.0108161	6	CIB1/CTSA/GOT1/MIF/RGL2/TOM1
BASSO_B_LYMPHOCYTE_NETWORK	Genes which comprise the top 1% of highly interconnected genes (major hubs) that account for most of gene interactions in the reconstructed regulatory networks from expression profiles in B lymphocytes.	18/1214	146/21728	0.00133306	0.0142929	0.0108161	18	AHNAK/ANXA6/ARVCF/CD44/DDB2/EEF1E1/IL27RA/LGALS1/MAP1B/OGA/PRDX3/S100A4/SLC7A5/SUN2/TPP1/UCHL1/WDR18/ZYX
BORCZUK_MALIGNANT_MESOTHELIOMA_UP	Genes up-regulated in biphasic (mixed) vs epithelial subtypes of malignant peritoneal mesothelioma.	31/1214	311/21728	0.0013418	0.0143536	0.0108621	31	ANXA2/BUB1B/CDKN2C/CRABP2/DBI/DYNLT3/FLNA/FSCN1/FTSJ1/GLO1/LAMC1/MAGED1/MAPKAP1/MSMO1/NCBP2/PAPOLA/PDCD6/PKM/PNO1/PYCR1/RO60/S100A11/S100A2/SAP30/SDHB/SELENOW/SLC25A1/SQLE/SRD5A1/TAF5L/YWHAZ
MOOTHA_GLUCONEOGENESIS	Genes involved in gluconeogenesis; based on literature and sequence annotation resources and converted to Affymetrix HG-U133A probe sets.	7/1214	31/21728	0.00134494	0.0143542	0.0108625	7	ENO1/ENO2/GPT/ME1/PC/PCK2/PFKM
PRAMOONJAGO_SOX4_TARGETS_DN	Genes down-regulated in ACC3 cells (adenoid cystic carcinoma) after knockdown of SOX4 [GeneID=6659] by RNAi.	9/1214	49/21728	0.00139704	0.0148762	0.0112576	9	ACOT7/CLN3/FAHD2A/LAMP1/MAP2K2/MTARC1/PDCD4/PTGES/SKP2
KEGG_GLYOXYLATE_AND_DICARBOXYLATE_METABOLISM	Glyoxylate and dicarboxylate metabolism	5/1214	16/21728	0.0014049	0.0148919	0.0112694	5	ACO2/GRHPR/HYI/MTHFD1/PGP
REACTOME_STING_MEDIATED_INDUCTION_OF_HOST_IMMUNE_RESPONSES	STING mediated induction of host immune responses	5/1214	16/21728	0.0014049	0.0148919	0.0112694	5	CGAS/STAT6/STING1/TREX1/TRIM21
TSENG_IRS1_TARGETS_DN	Down-regulated in brown preadipocytes with IRS1 [GeneID=3667] knockout vs wild type controls; the knockouts have severe defects in adipocyte differentiation.	17/1214	135/21728	0.00141901	0.0150074	0.0113568	17	ART3/C11orf54/CDKN2C/CIRBP/CMBL/COL4A1/COL4A2/COL6A1/CRIP2/FAH/FTH1/HSD17B11/MAOA/MESD/PPL/SIRT3/TMUB2
JECHLINGER_EPITHELIAL_TO_MESENCHYMAL_TRANSITION_UP	Genes up-regulated during epithelial to mesenchymal transition (EMT) induced by TGFB1 [GeneID=7040] in the EpH4 cells (mammary epithelium cell line transformed by HRAS [GeneID=3265]).	11/1214	69/21728	0.00145801	0.0153157	0.0115901	11	COL6A1/COL6A2/CTSZ/LAMB1/PPIC/RRAS/SDC1/SLPI/TNC/VIM/VLDLR
KEGG_PPAR_SIGNALING_PATHWAY	PPAR signaling pathway	11/1214	69/21728	0.00145801	0.0153157	0.0115901	11	ACAA1/ACADM/ACSL1/CYP27A1/DBI/FADS2/ME1/PCK2/SCD5/SLC27A1/SORBS1
PID_MTOR_4PATHWAY	mTOR signaling pathway	11/1214	69/21728	0.00145801	0.0153157	0.0115901	11	DEPTOR/EEF2/FBXW11/MAP2K2/MAPKAP1/PDCD4/PLD1/RICTOR/SFN/YWHAH/YWHAZ
MORI_LARGE_PRE_BII_LYMPHOCYTE_DN	Down-regulated genes in the B lymphocyte developmental signature, based on expression profiling of lymphomas from the Emu-myc transgenic mice: the Large Pre-BII stage.	10/1214	59/21728	0.00146844	0.0153561	0.0116207	10	ALDH2/CAPG/CD74/CRYBG1/LCP1/PTPN6/RGL2/SAMHD1/SOAT1/UBA7
REACTOME_ARACHIDONIC_ACID_METABOLISM	Arachidonic acid metabolism	10/1214	59/21728	0.00146844	0.0153561	0.0116207	10	ABCC1/AKR1C3/EPHX2/GGT1/GPX4/PLA2G4A/PON3/PTGES/PTGES2/PTGIS
DEURIG_T_CELL_PROLYMPHOCYTIC_LEUKEMIA_UP	Genes up-regulated in T-PLL cells (T-cell prolymphocytic leukemia) bearing the inv(14)/t(14:14) chromosomal aberration.	35/1214	367/21728	0.00148041	0.0154467	0.0116892	35	ARHGAP32/CLIC4/COL6A2/CORO1B/CRELD1/CYB5A/DDR1/ENO1/EPB41/ERBB3/ESRP1/FN1/GGT1/GNA11/GRHPR/GRN/MCAM/MPP1/MTFR1/NCKIPSD/NEDD4/NTAQ1/NUP214/PEPD/PFAS/PGGHG/PGLS/PIEZO1/PRIM2/RMDN1/SAP30/SFN/SORD/ST6GALNAC4/TRIP6
YAGI_AML_SURVIVAL	Genes differentially expressed in pediatric AML (acute myeloid leukemia) samples from patients with good survival (>3 years without relapse) compared to those with poor survival (relapsed within one year after treatment).	16/1214	124/21728	0.00149577	0.0155721	0.0117841	16	ARSA/BCAT1/CDK6/CORO2A/CRYZ/GRAMD4/HMGCS1/NACC2/PRKD1/RBM34/RENBP/TAOK3/TSPO/TYMP/VASP/ZYX
SHETH_LIVER_CANCER_VS_TXNIP_LOSS_PAM4	Cluster PAM4: genes down-regulated in hepatocellular carcinoma (HCC) vs normal liver tissue from mice deficient for TXNIP [GeneID=10628].	29/1214	287/21728	0.00153357	0.01593	0.012055	29	ACSL1/ACYP1/ATAD3A/CD320/CHCHD7/CRYAB/DCXR/DDX49/EPHX2/GCDH/GDPD3/GLO1/GOT1/HAAO/HEBP1/HTATSF1/MCM10/NDRG2/PBLD/PNKD/QDPR/S100A1/SELENOW/SIRT3/SPPL2B/SRR/STARD5/TCF25/TTYH1
BRUINS_UVC_RESPONSE_EARLY_LATE	Early-late response genes: differentially expressed in the first 3 h and after 12 h following UV-C irradiation of MEF cells (embryonic fibroblast).	31/1214	314/21728	0.00156303	0.0161999	0.0122593	31	AHNAK/ALKBH8/CES2/EVPL/FBXW11/FRA10AC1/IFRD1/IFT27/LRP1/MACROD2/MAP2/MITD1/MTA3/MVB12B/NIPBL/NME4/NMNAT3/PGM2/PINX1/PKP2/RAD18/RNF216/SORBS1/SPTLC2/STAG2/STAMBPL1/STING1/TOM1L1/TREX1/ZCCHC8/ZFAND1
KEGG_GLUTATHIONE_METABOLISM	Glutathione metabolism	9/1214	50/21728	0.00162061	0.0166855	0.0126267	9	ANPEP/GGT1/GPX4/GSR/GSTM2/GSTT1/LAP3/MGST2/OPLAH
NOUSHMEHR_GBM_SILENCED_BY_METHYLATION	Top 50 most differentially hypermethylated and down-regulated genes in proneural G-CIMP (a CpG island methylator phenotype) GBM (glyoblastoma multiforme) tumors.	9/1214	50/21728	0.00162061	0.0166855	0.0126267	9	CHI3L1/EPHX2/LGALS3/LGALS8/MTARC2/NMNAT3/RAB36/SLC25A20/TOM1L1
TSUNODA_CISPLATIN_RESISTANCE_DN	Genes down-regulated in bladder cancer cells resistant to cisplatin [PubChem=2767] compared to the parental cells sensitive to the drug.	9/1214	50/21728	0.00162061	0.0166855	0.0126267	9	CD74/CLU/CTSB/FN1/PRMT3/PTGES/S100P/SLC7A5/SORD
RASHI_RESPONSE_TO_IONIZING_RADIATION_2	Cluster 2: late ATM [GeneID=472] dependent genes induced by ionizing radiation treatment.	16/1214	125/21728	0.0016284	0.0167287	0.0126594	16	ANXA1/BCL10/CLDN4/DSC2/ERBB3/KLF5/LAMC2/LGALS3/NFKB2/PCP4L1/PKP3/RELB/RELL1/S100A13/TAGLN2/TCF25
DITTMER_PTHLH_TARGETS_DN	Genes down-regulated in MDA-MB-231 cells (breast cancer) after knockdown of PTHLH [GeneID=5744] by RNAi.	11/1214	70/21728	0.00164416	0.0168535	0.0127539	11	FAH/GLS/ITGA6/IVNS1ABP/LMNA/LRBA/MCAM/MT2A/MYH9/SPTLC2/TBC1D1
GOZGIT_ESR1_TARGETS_UP	Genes up-regulated in TMX2-28 cells (breast cancer) which do not express ESR1 [GeneID=2099]) compared to the parental MCF7 cells which do.	18/1214	149/21728	0.00168124	0.0171958	0.0130129	18	ANPEP/ANXA8/DSC2/DUSP9/ECM1/FHL2/IL18/LAMB1/LAMC1/MTARC1/NAGA/OBSL1/PC/PLD1/PRKAR2B/PROM2/SKP2/TCIRG1
WP_GLYCEROLIPIDS_AND_GLYCEROPHOSPHOLIPIDS	Glycerolipids and glycerophospholipids	6/1214	24/21728	0.0016938	0.0172864	0.0130814	6	DGAT2/PCYT1A/PCYT2/PLD1/PNPLA2/PTDSS2
REACTOME_DISEASES_ASSOCIATED_WITH_GLYCOSAMINOGLYCAN_METABOLISM	Diseases associated with glycosaminoglycan metabolism	8/1214	41/21728	0.00170173	0.0173294	0.013114	8	AGRN/B3GALT6/CHST14/CHSY1/CSPG4/GPC1/SDC1/SLC26A2
ROSS_LEUKEMIA_WITH_MLL_FUSIONS	Top 100 probe sets associated with MLL fusions [GeneID=4297] irrespective of the lineage of the pediatric acute leukemia.	12/1214	81/21728	0.00173912	0.0176486	0.0133555	12	AKR7A2/CAPG/CORO1C/CSPG4/LGALS1/MYH9/MYO5C/PROM1/RBKS/SCPEP1/VLDLR/ZSCAN18
LU_AGING_BRAIN_UP	Age up-regulated genes in the human frontal cortex.	27/1214	263/21728	0.00174064	0.0176486	0.0133555	27	AHNAK/APOD/CHSY1/CLIC4/CRYAB/DDR1/EFHD1/ERBB3/GFAP/GNE/GSN/IQGAP1/LTBP1/MAOA/MT2A/MTRR/NIPBL/PDLIM5/RGN/SFRP1/SYPL1/TGM2/TPD52L2/TSC22D4/TXNIP/VIM/ZHX2
REACTOME_CELL_JUNCTION_ORGANIZATION	Cell junction organization	13/1214	92/21728	0.00177024	0.0179097	0.0135532	13	AFDN/CLDN23/CLDN3/CLDN4/FBLIM1/FLNA/ITGA6/ITGB4/LAMA3/LAMB3/LAMC2/PLEC/VASP
MCBRYAN_PUBERTAL_BREAST_4_5WK_DN	Genes down-regulated during pubertal mammary gland development between week 4 and 5.	22/1214	199/21728	0.00177545	0.0179236	0.0135637	22	ACO2/ACSL1/AKT2/ART3/CAVIN1/CP/CSPG4/ECI1/ERAL1/ETFDH/FSCN1/LASP1/MTARC1/NFIC/NID1/PCMTD1/PTGES2/PYCR1/SLC25A35/SORBS1/STEAP3/TNS1
DARWICHE_PAPILLOMA_RISK_HIGH_UP	Genes up-regulated during skin tumor progression from normal skin to high risk papilloma.	18/1214	150/21728	0.00181314	0.0182646	0.0138217	18	CHI3L1/CRELD1/EEF1D/ELAPOR1/EML4/ENAH/ENG/ENO1/HBS1L/KLK6/MCAM/PPIC/PRRC1/QDPR/S100A11/SAMHD1/SFN/SLPI
VERHAAK_AML_WITH_NPM1_MUTATED_UP	Genes up-regulated in acute myeloid leukemia (AML) patients with mutated NPM1 [GeneID=4869].	21/1214	187/21728	0.00183881	0.0184833	0.0139872	21	ACSL1/CAT/CLU/GGT1/HNMT/LMNA/LTBP1/MARCKS/NFKB2/PLA2G4A/PLS1/PRKAR2B/QPRT/S100A6/SCO2/SCPEP1/SERPINA1/SLC16A3/TCIRG1/TTC27/TYMP
BAE_BRCA1_TARGETS_UP	Genes concordantly up-regulated in DU-145 and MCF-7 cells (lprostate, breast cancer) upon expression of BRCA1.	11/1214	71/21728	0.00184926	0.0185085	0.0140062	11	AARS1/ANXA1/EPHX2/IFRD1/LGALS3/MARCKS/MSMO1/NDUFA4/NME4/SELENOW/STAT6
SESTO_RESPONSE_TO_UV_C8	Cluster 8: genes changed in primary keratinocytes by UVB irradiation.	11/1214	71/21728	0.00184926	0.0185085	0.0140062	11	LAMA3/LAMB1/LTBP1/ME1/MT2A/MYH10/PFKP/PFN2/SDHA/SLC2A1/SLC7A5
GOUYER_TATI_TARGETS_DN	Genes down-regulated in constitutively invasive HT-29 5M21 cells (colon cancer) vs those expressing functionally inactive TATI [GeneID=6690].	5/1214	17/21728	0.0018994	0.0188289	0.0142487	5	CSPG4/FN1/LOXL4/MCAM/S100A4
HOLLERN_ADENOMYOEPITHELIAL_BREAST_TUMOR	Genes that have high expression in mammary tumors of adenomyoepithelial histology.	5/1214	17/21728	0.0018994	0.0188289	0.0142487	5	APOD/ISLR/MYLK/TLCD1/TNS1
REACTOME_METABOLISM_OF_FOLATE_AND_PTERINES	Metabolism of folate and pterines	5/1214	17/21728	0.0018994	0.0188289	0.0142487	5	ALDH1L2/MTHFD1/MTHFS/SHMT1/SLC25A32
WP_MITOCHONDRIAL_LONG_CHAIN_FATTY_ACID_BETAOXIDATION	Mitochondrial long chain fatty acid beta-oxidation	5/1214	17/21728	0.0018994	0.0188289	0.0142487	5	ACADM/ACADS/ACSL1/ECI1/SLC25A20
DASU_IL6_SIGNALING_UP	Genes up-regulated in normal fibroblasts in response to IL6 [GeneID=3569].	10/1214	61/21728	0.00190549	0.0188289	0.0142487	10	AGRN/ANPEP/COL16A1/COL6A1/ENG/IRAK1/KHK/MAP2K2/PLEC/PTGES
LEE_LIVER_CANCER_MYC_TGFA_UP	Genes up-regulated in hepatocellular carcinoma (HCC) tissue of MYC and TGFA [GeneID=4609;7039] double transgenic mice.	10/1214	61/21728	0.00190549	0.0188289	0.0142487	10	AKR1B1/ANXA2/CSTB/ELF3/GIPC2/GSTM2/MT2A/PPL/SLPI/TAGLN2
FORTSCHEGGER_PHF8_TARGETS_UP	Genes up-regulated in HeLa cells (cervical carcinoma) upon knockdown of PHF8 [GeneID=23133] by RNAi.	28/1214	278/21728	0.00191919	0.0189241	0.0143208	28	ALDH1A3/ALDH1L2/ASMTL/CCDC77/CLN3/CMTM7/DYNLT2B/ENAH/FNBP1L/GPR180/HMGB2/IVNS1ABP/LRP8/LYRM7/MAP2/MESD/MGAT5/PCK2/PTGES2/PYCR1/RBKS/RELL1/SORBS2/STEAP3/TMTC4/TSPAN13/TXNIP/VLDLR
MIKKELSEN_MCV6_LCP_WITH_H3K4ME3	Genes with low-CpG-density promoters (LCP) bearing the tri-methylation mark at H3K4 (H3K4me3) in MCV6 cells (embryonic fibroblasts trapped in a differentiated state).	19/1214	163/21728	0.00193179	0.0190076	0.0143839	19	ACY3/ANXA1/ARHGDIB/CES2/COL6A1/ELOVL1/EMP3/GBP2/IFI35/MSLN/OAS2/PLEKHA6/PLEKHS1/SYTL1/TNKS1BP1/TREX1/TRIM21/UNC13D/ZFAND6
RADMACHER_AML_PROGNOSIS	The 'Bullinger validation signature' [PMID=15084693] used to validate prediction of prognostic outcome of acute myeloid leukemia (AML) patients with a normal karyotype.	12/1214	82/21728	0.00193581	0.0190076	0.0143839	12	AGRN/CDC42EP4/EML4/FHL2/LDAH/NFIB/S100P/SELENBP1/SLC2A1/TGM2/UGGT2/WDR82
KEGG_TYROSINE_METABOLISM	Tyrosine metabolism	8/1214	42/21728	0.00200079	0.0196044	0.0148356	8	ALDH1A3/COMT/FAH/GOT1/MAOA/MAOB/MIF/TRMT11
KIM_WT1_TARGETS_DN	Genes down-regulated in UB27 cells (osteosarcoma) at any time point after inducing the expression of a mutant form of WT1 [GeneID=7490].	42/1214	472/21728	0.00203817	0.0199288	0.0150811	42	ACYP1/APOE/BUB1B/CDC7/CDKN1B/CEP55/DNAJB6/ELOVL1/GLS/HMGB2/HSD17B11/HSPA13/LAMB1/MAGT1/MANF/MAP4K3/NDUFA4/NMT2/PAPOLA/PDF/PGGHG/PLA2G4A/POLD4/PPM1B/PRIM2/PTK6/RABGGTB/RDH11/RMDN1/SDF2L1/SDHAF3/SGK3/SHCBP1/SKP2/SLC26A2/SNTB2/SOAT1/TMEM267/TRIM5/TUBGCP3/USP33/ZCCHC8
YAO_TEMPORAL_RESPONSE_TO_PROGESTERONE_CLUSTER_0	Genes co-regulated in uterus during a time course response to progesterone [PubChem=5994]: SOM cluster 0.	11/1214	72/21728	0.00207473	0.0202438	0.0153194	11	ALAS1/BACH1/CPD/HAUS4/HSD17B11/LAMA3/LAMB3/PNPLA2/PROM1/SASH1/ST6GAL1
HUANG_GATA2_TARGETS_UP	Genes up-regulated in G1ME cells (megakaryocyte/erythroid progenitor lacking GATA1 [GeneID=2623]) upon knockdown of GATA2 [GeneID=2624] by RNAi.	18/1214	152/21728	0.00210323	0.0204364	0.0154652	18	ACADM/ANXA2/CD44/CDKN1B/CMTM7/CYTIP/DAP/EMP3/GDPD3/GSN/LGALS1/MGST2/PLEC/RAB31/SIPA1L1/TAPT1/TSPO/TXNIP
LANDIS_ERBB2_BREAST_TUMORS_324_DN	Down-regulated genes from the 324 genes identified by two analytical methods as changed in the mammary tumors induced by transgenic expression of ERBB2 [GeneID=2064].	18/1214	152/21728	0.00210323	0.0204364	0.0154652	18	ACAA1/ACSL1/AHNAK/ALAD/ALAS1/COL4A1/CYB5A/EPHX2/GDPD3/LAMB1/MARCKS/PHYH/PTGES/S100A6/SEC23A/SLC27A1/SORBS1/TMEM205
GROSS_HYPOXIA_VIA_ELK3_AND_HIF1A_DN	Genes down-regulated in SEND cells (skin endothelium) at hypoxia after knockdown of ELK3 [GeneID=2004] and HIF1A [GeneID=3091] by RNAi.	14/1214	105/21728	0.0021089	0.0204489	0.0154747	14	ACP1/AGRN/COL4A2/CPD/ELOVL1/GET1/GNA11/IL18/MYH9/PLEC/TBC1D1/TNS1/TRIM21/TXNIP
LIEN_BREAST_CARCINOMA_METAPLASTIC_VS_DUCTAL_UP	Genes up-regulated between two breast carcinoma subtypes: metaplastic (MCB) and ductal (DCB).	12/1214	83/21728	0.00215035	0.0207748	0.0157213	12	BCAT1/CSPG4/CTSZ/FLNA/LRRC8C/NIBAN2/NMT2/PLA2G4A/PRNP/SRD5A1/SRSF12/VIM
KAYO_CALORIE_RESTRICTION_MUSCLE_UP	Upregulated in the vastus lateralis muscle of middle aged rhesus monkeys subjected to caloric restriction since young adulthood vs age matched controls	13/1214	94/21728	0.00215515	0.0207748	0.0157213	13	EMP3/ENG/FLNA/FN1/ITGB8/LRP1/MAPT/MYH10/MYH9/RASA2/S100A11/S100A4/SPTAN1
GERHOLD_ADIPOGENESIS_DN	Selected genes down-regulated during differentiation of 3T3-L1 cells (fibroblast) into adipocytes in response to adipogenic hormones.	10/1214	62/21728	0.00216033	0.0207748	0.0157213	10	AKR1B1/ANXA2/CD44/CRYAB/ECM1/EEF2/FN1/IFRD1/SAMHD1/SDC1
KEGG_GLYCOLYSIS_GLUCONEOGENESIS	Glycolysis / Gluconeogenesis	10/1214	62/21728	0.00216033	0.0207748	0.0157213	10	AKR1A1/ALDH1A3/ALDH2/ENO1/ENO2/PCK2/PFKM/PFKP/PGM2/PKM
REACTOME_MITOTIC_PROMETAPHASE	Mitotic Prometaphase	22/1214	203/21728	0.00228316	0.0219108	0.016581	22	BUB1B/CCP110/CEP135/CEP41/CSNK1E/DYNC1LI2/EML4/ERCC6L/HAUS1/HAUS3/HAUS4/HAUS5/HAUS6/HAUS7/HAUS8/HDAC8/NEDD1/PRKACA/PRKAR2B/SPDL1/STAG2/TUBGCP3
LINDVALL_IMMORTALIZED_BY_TERT_DN	Genes down-regulated in BJ cells (foreskin fibroblasts) immortalized by expression of TERT [GeneID=7015].	11/1214	73/21728	0.00232201	0.0221797	0.0167845	11	CRIP2/ENO2/FN1/ISLR/MAP1B/MMP7/PTGES/PTK7/SH3PXD2B/SLC43A3/VPS26B
REACTOME_PHENYLALANINE_AND_TYROSINE_METABOLISM	Phenylalanine and tyrosine metabolism	4/1214	11/21728	0.00233095	0.0221797	0.0167845	4	ASRGL1/FAH/PCBD1/QDPR
WHITESIDE_CISPLATIN_RESISTANCE_UP	Genes up-regulated in NCI-H2170 cells (lung cancer) upon induction of resistance to cisplatin [PubChem=2767].	4/1214	11/21728	0.00233095	0.0221797	0.0167845	4	ERBB3/ITGB4/MX1/PTGES
JOHANSSON_BRAIN_CANCER_EARLY_VS_LATE_DN	Genes down-regulated in early vs late brain tumors induced by retroviral delivery of PDGFB [GeneID=5155].	8/1214	43/21728	0.00233971	0.0221797	0.0167845	8	ACOT7/CLU/CRYAB/LRP1/NDRG2/PFKM/PYGB/QDPR
KIM_LIVER_CANCER_POOR_SURVIVAL_DN	Genes under-expressed in hepatocellular carcinoma (HCC) with poor survival	8/1214	43/21728	0.00233971	0.0221797	0.0167845	8	CHI3L1/COBLL1/CYB5A/CYP27A1/EPHX2/KHK/RGN/SLC30A1
MUELLER_METHYLATED_IN_GLIOBLASTOMA	Genes up-regulated in short-term cultured glioblastomas after azacitidine [PubChem=9444] treatment.	8/1214	43/21728	0.00233971	0.0221797	0.0167845	8	CDA/CLDN4/FBXO2/LXN/S100A4/S100P/SFN/TES
WP_FATTY_ACID_BETAOXIDATION	Fatty acid beta-oxidation	7/1214	34/21728	0.00237719	0.0224893	0.0170187	7	ACADM/ACADS/ACSL1/ECI1/GCDH/PNPLA2/SLC25A20
POMEROY_MEDULLOBLASTOMA_DESMOPLASIC_VS_CLASSIC_UP	Top up-regulated marker genes for medulloblastoma classification: desmoplastic vs classic morphology.	10/1214	63/21728	0.00244188	0.0230545	0.0174465	10	CHI3L1/CRABP2/GPX4/LRP8/NOMO1/PLEC/PRDX1/SURF1/TMEM11/USP11
DANG_MYC_TARGETS_UP	Genes up-regulated by MYC [GeneID=4609] and whose promoters are bound by MYC, according to MYC Target Gene Database.	16/1214	130/21728	0.00244867	0.0230633	0.0174531	16	BCAT1/CSTB/DBI/ENO1/HNRNPA1/MTHFD1/PPIA/PRDX3/PSMB1/PTMA/PYCR1/RIOX2/SHMT1/SMN1/TOP1/UCHL1
WINTER_HYPOXIA_METAGENE	Genes regulated by hypoxia, based on literature searches.	25/1214	243/21728	0.00245271	0.0230633	0.0174531	25	ALDH1A3/ANXA1/ANXA2/CDKN1B/CP/ELF3/ENG/ENO1/ERRFI1/FN1/HYOU1/LGALS1/LRP1/MIF/MMP7/MPI/NFKB2/PKM/PNP/SIN3A/SIRPA/SLC2A1/TGM2/TXNIP/VIM
GRATIAS_RETINOBLASTOMA_16Q24	Genes from 16q24 region up-regulated in retinoblastoma tumors with 16q24 LOH (loss of heterozygocity) compared to those without the LOH.	5/1214	18/21728	0.00251006	0.0234607	0.0177539	5	APRT/GALNS/KIAA0513/SLC7A5/TCF25
KEGG_PHENYLALANINE_METABOLISM	Phenylalanine metabolism	5/1214	18/21728	0.00251006	0.0234607	0.0177539	5	ALDH1A3/GOT1/MAOA/MAOB/MIF
REACTOME_DISEASES_ASSOCIATED_WITH_GLYCOSYLATION_PRECURSOR_BIOSYNTHESIS	Diseases associated with glycosylation precursor biosynthesis	5/1214	18/21728	0.00251006	0.0234607	0.0177539	5	CTSA/GALT/GNE/MPI/NEU1
KIM_MYCN_AMPLIFICATION_TARGETS_DN	Genes negatively correlated with amplifications of MYCN [GeneID=4613] in the SCLC (small cell lung cancer) cell lines.	14/1214	107/21728	0.00252182	0.0235235	0.0178014	14	DZIP3/FAHD2A/FN1/ITGB8/KLF5/MYLK/PDCL3/PIK3CD/PLEKHG1/RASA2/SLC34A2/TTC39B/WASHC3/WWOX
ONDER_CDH1_TARGETS_2_UP	Genes up-regulated in HMLE cells (immortalized nontransformed mammary epithelium) after E-cadhedrin (CDH1) [GeneID=999] knockdown by RNAi.	26/1214	257/21728	0.00256674	0.0238948	0.0180823	26	ANPEP/ANXA6/ARHGEF40/ASMTL/CDKN2C/COL6A1/COL6A2/CRIP2/CYBRD1/CYTIP/EML1/ENO2/FBLN1/FLOT1/FN1/LTBP1/MAGED1/MAP1B/MARCKS/NID1/SEPTIN11/SHROOM2/SRR/SYNM/TSC22D3/UGDH
LEE_LIVER_CANCER_DENA_DN	Genes down-regulated in hepatocellular carcinoma (HCC) induced by diethylnitrosamine (DENA) [PubChem=5921].	11/1214	74/21728	0.00259263	0.0240877	0.0182284	11	ACSL1/DCXR/EPHX2/GCDH/MCM10/ME1/NDRG2/OAT/PHYH/RGN/SELENBP1
BLANCO_MELO_COVID19_SARS_COV_2_INFECTION_A594_ACE2_EXPRESSING_CELLS_DN	Genes down-regulated in SARS-CoV-2 infection (ACE2 expressing A549 cells, MOI: 2, 24hpi)	13/1214	96/21728	0.00260634	0.0241669	0.0182883	13	ANXA2/BCAS1/GPC1/MAPRE2/PBXIP1/PRDX1/SKP2/SMPDL3B/TCTN3/TM7SF2/TPPP3/TRIM2/WDR18
NIKOLSKY_BREAST_CANCER_5P15_AMPLICON	Genes within amplicon 5p15 identified in a copy number alterations study of 191 breast tumor samples.	6/1214	26/21728	0.00263298	0.0242187	0.0183274	6	BRD9/EXOC3/PDCD6/PLEKHG4B/SDHA/SLC12A7
NOJIMA_SFRP2_TARGETS_DN	Cellular proliferation, growth, apoptosis and Wnt signaling genes down-regulated in SNU638 cells (gastric cancer) by overexpression of SFRP2 [GeneID=6423] off a plasmid vector.	6/1214	26/21728	0.00263298	0.0242187	0.0183274	6	BST2/CD44/GRN/MMP7/MX1/PYCARD
REACTOME_N_GLYCAN_ANTENNAE_ELONGATION_IN_THE_MEDIAL_TRANS_GOLGI	N-glycan antennae elongation in the medial/trans-Golgi	6/1214	26/21728	0.00263298	0.0242187	0.0183274	6	B4GALT3/MAN2A1/MAN2A2/MGAT5/ST3GAL4/ST6GAL1
SCHMIDT_POR_TARGETS_IN_LIMB_BUD_UP	Genes up-regulated in E12.5 forelimb buds with POR [GeneID=5447] knockout.	6/1214	26/21728	0.00263298	0.0242187	0.0183274	6	HMGCS1/LDLR/MSMO1/NSDHL/SQLE/TM7SF2
LEE_LIVER_CANCER_SURVIVAL_DN	Genes highly expressed in hepatocellular carcinoma with poor survival.	20/1214	180/21728	0.00264094	0.0242187	0.0183274	20	AGRN/ANXA4/ARHGAP18/BCAT1/EEF1E1/HMGB2/HNRNPA1/KLF5/LAMB1/LXN/MARCKS/NCBP2/OPLAH/PDLIM7/PNP/PTBP3/PTMA/S100A6/TES/YWHAH
REACTOME_DISEASES_OF_GLYCOSYLATION	Diseases of glycosylation	17/1214	143/21728	0.00264551	0.0242187	0.0183274	17	AGRN/B3GALT6/B4GAT1/C1GALT1/CHST14/CHSY1/CSPG4/CTSA/GALT/GNE/GPC1/MPI/MUC16/NEU1/NOTCH3/SDC1/SLC26A2
XU_GH1_AUTOCRINE_TARGETS_DN	Genes down-regulated in MFCF-7 cells (breast cancer) upon stable autocrine expression of HG1 [GeneID=2688].	16/1214	131/21728	0.00264827	0.0242187	0.0183274	16	CA2/CD44/EEIG1/EXOC3/GPR180/GPX4/LAMA5/LXN/NAALADL2/NIBAN2/PPIP5K2/PREX1/PTBP3/RAB31/SDHA/UGDH
WEST_ADRENOCORTICAL_TUMOR_UP	Up-regulated genes in pediatric adrenocortical tumors (ACT) compared to the normal tissue.	29/1214	298/21728	0.00268655	0.0245207	0.018556	29	ABCC1/ACOT7/ANXA4/BABAM1/BUB1B/CDC123/CHAF1A/COL4A2/DNAJB6/ENO1/FANCI/GLO1/HMGB2/HMGCS1/HSD17B7/HSPA13/LGALS8/MSMO1/NEU1/PPIA/QTRT2/RDH11/SKP2/SLC7A5/SQLE/TMEM30A/TPD52L2/YIPF2/ZMPSTE24
DAVICIONI_MOLECULAR_ARMS_VS_ERMS_UP	Genes up-regulated in mARMS (molecular ARMS) compared to the mERMS (molecular ERMS) class of rhabdomyosarcoma tumors.	32/1214	339/21728	0.00270363	0.0246284	0.0186375	32	ACOT7/ACYP1/AGTPBP1/ARHGEF2/ASRGL1/BCL2L13/CCP110/COBL/CPD/CRIP2/CUL3/DDR1/DZIP3/EFHD2/FBXO9/GNE/MXRA7/OAT/PAIP1/PIGN/PRKAR2B/PTBP2/QDPR/RAP1GAP2/SPATS2L/SUN2/TBCA/TOM1L1/TSTD2/TXNIP/WASHC3/WWOX
KEGG_VALINE_LEUCINE_AND_ISOLEUCINE_DEGRADATION	Valine, leucine and isoleucine degradation	8/1214	44/21728	0.00272202	0.0247476	0.0187277	8	ACAA1/ACADM/ACADS/ALDH2/BCAT1/HMGCS1/MCEE/OXCT1
LEE_LIVER_CANCER_E2F1_DN	Genes down-regulated in hepatocellular carcinoma (HCC) induced by overexpression of E2F1 [GeneID=1869].	10/1214	64/21728	0.0027521	0.0249724	0.0188978	10	ACSL1/DBI/GOT1/KLK5/MCM10/ME1/MTARC1/OAT/PPCS/RGN
DEMAGALHAES_AGING_UP	Genes consistently overexpressed with age, based on meta-analysis of microarray data.	9/1214	54/21728	0.00281734	0.025416	0.0192335	9	APOD/CLIC4/CLU/GBP2/GFAP/LGALS3/S100A4/S100A6/TXNIP
MORI_PLASMA_CELL_UP	Up-regulated genes in the B lymphocyte developmental signature, based on expression profiling of lymphomas from the Emu-myc transgenic mice: plasma cell.	9/1214	54/21728	0.00281734	0.025416	0.0192335	9	ARMCX3/CTSB/HSPA13/MAGT1/MANF/NTAQ1/PRRC1/RRBP1/SEC11C
VERRECCHIA_EARLY_RESPONSE_TO_TGFB1	ECM related genes up-regulated early (within 30 min) in dermal fibroblasts after addition of TGFB1 [GeneID=7040].	9/1214	54/21728	0.00281734	0.025416	0.0192335	9	ADAM9/CD44/CD59/COL6A1/EPHB3/FN1/LRP1/NID1/ZYX
KEGG_TIGHT_JUNCTION	Tight junction	16/1214	132/21728	0.00286117	0.0257119	0.0194574	16	ACTN4/AFDN/AKT2/CLDN23/CLDN3/CLDN4/EPB41/EPB41L1/EXOC3/LLGL2/MAGI1/MYH10/MYH9/PRKCZ/RRAS/SPTAN1
POOLA_INVASIVE_BREAST_CANCER_DN	Genes down-regulated in atypical ductal hyperplastic tissues from patients with (ADHC) breast cancer vs those without the cancer (ADH).	16/1214	132/21728	0.00286117	0.0257119	0.0194574	16	ANPEP/AZGP1/BST2/CD59/CHI3L1/CLMN/FBXO2/GSTT1/LAMB3/MAPT/MYLK/PGGHG/SAA1/SSH3/SYNM/TAPT1
ENK_UV_RESPONSE_KERATINOCYTE_DN	Genes down-regulated in NHEK cells (normal epidermal keratinocytes) after UVB irradiation.	42/1214	481/21728	0.00287958	0.0258276	0.019545	42	ABCC5/ACADM/ACYP1/ATP2C1/CAP2/CD44/CDC123/CDC7/CDKN1B/COL16A1/CPD/CRIM1/EEF1E1/FPGT/GNE/GOT1/IGSF3/LPCAT3/MAN2A1/MAOA/MSMO1/MTHFD1/NMT2/PFKM/PRKAR1A/PSMD5/PTMA/RO60/SEC23A/SFRP1/SLC2A1/SMARCA2/SNTB2/SQLE/SVIL/SYPL1/TNC/TP53BP1/UGDH/VRK1/WWOX/XPA
GAZDA_DIAMOND_BLACKFAN_ANEMIA_ERYTHROID_DN	Genes down-regulated in erythroid progenitor cells isolated from bone marrow of patients with Diamond-Blackfan anemia (DBA) and mutated RPS19 [GeneID=6223].	41/1214	467/21728	0.00291266	0.0260741	0.0197316	41	AHR/ARG2/ASMTL/CD44/CTSB/DNAJC16/EML3/ERAP1/FBXO9/FKBP11/GALT/GNA11/GSN/HEATR3/HYI/IFT27/IL27RA/LAMTOR2/LGALS1/LGALS8/MAGT1/MAOA/MTHFS/MTMR12/NAGA/NME3/NUDT2/OBI1/OBSL1/PDXK/PGLS/PGM3/PIGN/PNO1/RRBP1/SRR/SUPT7L/TREX1/TRIOBP/UGGT2/UTP20
FULCHER_INFLAMMATORY_RESPONSE_LECTIN_VS_LPS_DN	Genes down-regulated in monocyte-derived dendritic cells (MDDC) after stimulation with galecin-1 (lectin, LGALS1) [GeneID=3956] compared to that with bacterial lipopolysaccharide (LPS).	40/1214	453/21728	0.00294174	0.0262841	0.0198904	40	ABCC5/BACH1/BLVRB/COMT/CSGALNACT2/DDAH2/DIP2A/DSC2/ECHDC1/GBP1/GBP2/GRAMD4/HERC5/HNMT/IFIT5/IL18/KLF5/LGALS8/LPCAT3/LXN/LZTS2/MARCKS/ME1/MPP1/MX1/OAS2/PDIA4/RBM47/RIGI/SAMD9/SCARB2/SCD5/SLC12A7/SLC35F6/SLFN5/SPATA13/SPTLC2/TBC1D2/TRIM5/UNC93B1
BERTUCCI_MEDULLARY_VS_DUCTAL_BREAST_CANCER_DN	Genes down-regulated in medullary breast cancer (MBC) relative to ductal breast cancer (DBD).	20/1214	182/21728	0.00300333	0.026783	0.020268	20	AHNAK/C1orf116/CAPN2/CARD19/CAVIN1/CEP41/CNN2/FLNA/GPC1/KATNAL1/MXRA7/MYH10/MYH9/MYLK/OBSL1/PPP1R1B/RFLNB/SNX21/TLN2/UACA
KIM_ALL_DISORDERS_DURATION_CORR_DN	Genes whose expression in brain significantly and negatively correlated with the duration of all psychiatric disorders studied.	17/1214	145/21728	0.0030621	0.027255	0.0206252	17	ACOT7/AKR1A1/AKR1B1/ATOX1/CRYAB/DCXR/DHPS/ECI1/ESYT1/EXOC3/FBXO9/GRHPR/KLK6/PFDN1/PPIA/RAP1GAP2/TALDO1
KEGG_LYSOSOME	Lysosome	15/1214	121/21728	0.00307093	0.0272815	0.0206453	15	ACP2/AP1M1/ARSA/ATP6V0A4/CLN3/CTSA/CTSB/CTSZ/GALNS/LAMP1/NAGA/NEU1/SCARB2/TCIRG1/TPP1
ELVIDGE_HYPOXIA_BY_DMOG_UP	Genes up-regulated in MCF7 cells (breast cancer) treated with hypoxia mimetic DMOG [PubChem=3080614].	16/1214	133/21728	0.00308804	0.0273217	0.0206757	16	CD59/CYB5A/DSC2/ELF3/ENO2/HLA-DRB1/MGAT5/OBSL1/PFKP/RBCK1/S100A2/S100A4/S100A6/SLC2A1/TXNIP/VLDLR
TAKEDA_TARGETS_OF_NUP98_HOXA9_FUSION_16D_DN	Genes down-regulated in CD34+ [GeneID=947] hematopoetic cells by expression of NUP98-HOXA9 fusion [GeneID=4928;3205] off a retroviral vector at 16 days after transduction.	16/1214	133/21728	0.00308804	0.0273217	0.0206757	16	APOE/CD59/CHI3L1/CORO2A/CSTB/DIP2A/MTUS1/PYROXD2/S100P/SFXN5/SLPI/SPAG1/SVIL/SYNJ2/TNS1/VRK1
LEE_LIVER_CANCER_ACOX1_UP	Genes up-regulated in hepatocellular carcinoma of ACOX1 [GeneID=51] knockout mice.	10/1214	65/21728	0.00309303	0.0273217	0.0206757	10	ANXA2/CD74/COL4A2/CSTB/GIPC2/GPX4/MT2A/SLPI/SORBS2/TAGLN2
KIM_MYC_AMPLIFICATION_TARGETS_DN	Genes negatively correlated with amplifications of MYC [GeneID=4609] in SCLC (small cell lung cancer) cell lines.	13/1214	98/21728	0.00313201	0.0275243	0.020829	13	ATP2B4/ELF3/ERO1B/FNBP1L/KLF5/LAMP1/LGALS8/PLEKHG1/PPCS/RIGI/SORBS2/SPAG1/TTC39B
CHIBA_RESPONSE_TO_TSA	Genes up-regulated in more than one of several human hepatoma cell lines by TSA [PubChem=5562].	8/1214	45/21728	0.00315137	0.0275243	0.020829	8	CLU/GRN/LYPLA2/PKM/PRDX1/TGM2/TPP1/TXNRD1
SHIPP_DLBCL_VS_FOLLICULAR_LYMPHOMA_UP	Top 50 up-regulated markers distinguishing diffuse large B-cell lymphoma (DLBCL) from follicular lymphoma (FL) samples.	8/1214	45/21728	0.00315137	0.0275243	0.020829	8	ENO1/LGALS3/MIF/PFKP/PKM/PRDX1/SLC1A5/THOP1
WP_GLYCOLYSIS_AND_GLUCONEOGENESIS	Glycolysis and gluconeogenesis	8/1214	45/21728	0.00315137	0.0275243	0.020829	8	ENO1/ENO2/GOT1/PC/PFKM/PFKP/PKM/SLC2A1
WP_NEPHROTIC_SYNDROME	Nephrotic syndrome	8/1214	45/21728	0.00315137	0.0275243	0.020829	8	ACTN4/COQ8B/ITGB4/LMNA/MYH9/SCARB2/YARS1/ZMPSTE24
ZHAN_V2_LATE_DIFFERENTIATION_GENES	The v2LDG set: 50 most variable late differentiation genes (LDG) with similar expression patterns in bone marrow plasma cells (BPC) and multiple myeloma (MM) samples.	8/1214	45/21728	0.00315137	0.0275243	0.020829	8	AKR1B1/CAPNS1/IRAK1/LGALS1/OAT/PCBD1/PKM/TALDO1
REACTOME_ECM_PROTEOGLYCANS	ECM proteoglycans	11/1214	76/21728	0.0032102	0.0279857	0.0211782	11	AGRN/COL4A1/COL4A2/COL6A1/COL6A2/FN1/LAMA3/LAMA5/LAMB1/LAMC1/TNC
KEGG_PENTOSE_PHOSPHATE_PATHWAY	Pentose phosphate pathway	6/1214	27/21728	0.00322744	0.0280311	0.0212125	6	PFKM/PFKP/PGLS/PGM2/RBKS/TALDO1
WP_INTRAFLAGELLAR_TRANSPORT_PROTEINS_BINDING_TO_DYNEIN	Intraflagellar transport proteins binding to dynein	6/1214	27/21728	0.00322744	0.0280311	0.0212125	6	DYNC1LI2/DYNC2H1/DYNC2LI1/DYNLT2B/DYNLT3/IFT27
JIANG_HYPOXIA_VIA_VHL	Genes up-regulated in 786-0 cells (renal carcinoma, RCC) by the loss of VHL [GeneID=7428] and in response to hypoxia.	5/1214	19/21728	0.00325146	0.0280311	0.0212125	5	ENO2/SCARB2/SPATS2L/TES/UACA
MANN_RESPONSE_TO_AMIFOSTINE_UP	Genes up-regulated in HCT116 cells (colon cancer) after treatment with amifostine [PubChem=2141] depending on the presence of TP53 [GeneID=7157]: TP53-positive vs TP53-null cells.	5/1214	19/21728	0.00325146	0.0280311	0.0212125	5	CAT/DDB2/GSR/NME3/S100A4
REACTOME_AFLATOXIN_ACTIVATION_AND_DETOXIFICATION	Aflatoxin activation and detoxification	5/1214	19/21728	0.00325146	0.0280311	0.0212125	5	ACY1/ACY3/AKR7A2/GGT1/MGST2
WP_CONGENITAL_GENERALIZED_LIPODYSTROPHY_CGL	Congenital generalized lipodystrophy (CGL)	5/1214	19/21728	0.00325146	0.0280311	0.0212125	5	AKT2/CAVIN1/DGAT2/ITGB4/LPIN3
BRUECKNER_TARGETS_OF_MIRLET7A3_UP	Genes up-regulated in A549 cells (lung cancer) expressing MIRLET7A3 [GeneID=406883] microRNA off a plasmid vector.	14/1214	110/21728	0.0032641	0.0280443	0.0212225	14	ACYP1/CDK6/ELF3/ERRFI1/LAMB3/NOTCH3/PLA2G4A/POLB/PRDX1/SDHA/SEC11C/SLC12A2/SULT2B1/TXNRD1
CHARAFE_BREAST_CANCER_LUMINAL_VS_BASAL_UP	Genes up-regulated in luminal-like breast cancer cell lines compared to the basal-like ones.	35/1214	385/21728	0.00327103	0.0280443	0.0212225	35	ANXA6/ARFIP2/BCAS1/CACFD1/CERS2/CIRBP/CRACD/DDAH2/DEPTOR/DNAJA4/ELAPOR1/ERBB3/EVL/GAMT/GRAMD4/IQCE/LLGL2/MAPT/MYO5B/NME3/PCK2/PDCL3/PREX1/PYCR1/RGL2/RHPN1/SEC16A/SLC2A10/SMARCC2/SOGA1/SPTLC2/TAPT1/TC2N/TRPS1/TSPAN13
WANG_SMARCE1_TARGETS_DN	Genes down-regulated in BT549 cells (breast cancer) by expression of SMARCE1 [GeneID=6605] off a retroviral vector.	35/1214	385/21728	0.00327103	0.0280443	0.0212225	35	AKR1B1/ALAS1/ATAD3A/BST2/CAT/CSTB/DUSP9/DYNLT3/ERCC6L/FADS2/FANCI/GRTP1/HAUS6/HMGCS1/LAP3/MAP7D2/MX1/NMT2/PDF/PDLIM5/PRDX3/PWP1/QDPR/S100A2/SAMHD1/SDHB/SELENOW/SEPTIN9/SMN1/SORBS2/STEAP3/TGM2/TSPAN13/UCHL1/VRK1
PUIFFE_INVASION_INHIBITED_BY_ASCITES_DN	Genes down-regulated in OV-90 cells (ovarian cancer) exposed to ascites which inhibited invasion.	17/1214	146/21728	0.00328996	0.0281548	0.0213061	17	APRT/ARFGAP2/C6orf120/CD44/ECHDC1/EEF1E1/ESF1/GAMT/IVNS1ABP/LDLR/NACC2/PCYT2/PPIC/RABGGTB/RBM34/RO60/TM7SF2
UEDA_PERIFERAL_CLOCK	Molecular timetable composed of 162 time-indicating genes (182 probes) in the peripheral (liver) clock.	19/1214	171/21728	0.00333003	0.0281773	0.0213231	19	ALAS1/COL4A1/CRIP2/DNAJB11/ERBB3/GALT/GLO1/GNE/HMGCS1/MCM10/MESD/OGA/PDIA4/PNKD/PNP/PNPLA2/SPATA13/TARS1/TRIP6
BOQUEST_STEM_CELL_UP	Genes up-regulated in freshly isolated CD31- [GeneID=5175] (stromal stem cells from adipose tissue) versus the CD31+ (non-stem) counterparts.	26/1214	262/21728	0.00333479	0.0281773	0.0213231	26	ANPEP/APOD/APOE/CD44/CDKN2C/COL16A1/COL6A1/COL6A2/CRABP2/CRYAB/CYBRD1/EMP3/FBLN1/GSN/HNMT/ISLR/LRP1/MRC2/PLA2G4A/PLBD1/PPL/PTGIS/S100A4/SLC2A10/TNC/UGDH
BARRIER_CANCER_RELAPSE_TUMOR_SAMPLE_DN	Down-regulated genes in tumor samples from colon cancer patients who developed recurrence of the disease.	4/1214	12/21728	0.00334276	0.0281773	0.0213231	4	MAN2A2/PKM/SZT2/TRPV4
DORN_ADENOVIRUS_INFECTION_24HR_UP	Genes up-regulated in HeLa cells (cervical carcinoma) 24 h after infection with adenovirus Ad12.	4/1214	12/21728	0.00334276	0.0281773	0.0213231	4	ANPEP/ELF3/SERPINB5/TSC22D3
GHANDHI_BYSTANDER_IRRADIATION_DN	Genes significantly (FDR < 10%) down-regulated in IMR-90 cells (fibroblast) in response to bystander irradiation.	4/1214	12/21728	0.00334276	0.0281773	0.0213231	4	EPHB3/MAPT/S100P/WWOX
REACTOME_ALK_MUTANTS_BIND_TKIS	ALK mutants bind TKIs	4/1214	12/21728	0.00334276	0.0281773	0.0213231	4	EML4/FN1/PPM1B/PRKAR1A
WP_AEROBIC_GLYCOLYSIS	Aerobic glycolysis	4/1214	12/21728	0.00334276	0.0281773	0.0213231	4	ENO1/PFKM/PKM/SLC2A1
BOYLAN_MULTIPLE_MYELOMA_D_CLUSTER_DN	Genes from cluster 4: down-regulated in group D of tumors arising from overexpression of BCL2L1 and MYC [GeneID=598;4609] in plasma cells.	7/1214	36/21728	0.00334696	0.0281773	0.0213231	7	CRYBG1/CUL7/GSN/LASP1/LGALS1/LXN/PSTPIP2
WP_MITOCHONDRIAL_COMPLEX_IV_ASSEMBLY	Mitochondrial complex IV assembly	7/1214	36/21728	0.00334696	0.0281773	0.0213231	7	COX20/COX6B1/NDUFA4/PET100/PNKD/SCO2/SURF1
REACTOME_RAC1_GTPASE_CYCLE	RAC1 GTPase cycle	20/1214	184/21728	0.00340642	0.0285747	0.0216239	20	ARHGAP31/ARHGAP32/ARHGDIB/BAIAP2L1/CDC42EP1/CDC42EP4/DOCK5/EMD/ESYT1/IQGAP1/MCAM/PLD1/PLEKHG1/PLEKHG4/PREX1/SLC1A5/SPATA13/SWAP70/TAOK3/TRIO
YAO_TEMPORAL_RESPONSE_TO_PROGESTERONE_CLUSTER_17	Genes co-regulated in uterus during a time course response to progesterone [PubChem=5994]: SOM cluster 17.	20/1214	184/21728	0.00340642	0.0285747	0.0216239	20	C11orf54/C8orf82/CAPN2/CENPB/CMBL/CMPK1/CORO1C/DOHH/EVL/HMGCS1/IFI35/LMNA/PC/SDHB/SERPINA1/TALDO1/TPP1/TXNRD1/UBA1/YJU2
SMIRNOV_CIRCULATING_ENDOTHELIOCYTES_IN_CANCER_UP	Genes up-regulated in circulating endothelial cells (CEC) from cancer patients compared to those from healthy donors.	18/1214	159/21728	0.00344316	0.0288311	0.0218179	18	ACSL1/ANPEP/BCAT1/CDA/CHI3L1/CLU/CTSB/CYP27A1/ENG/HNMT/MCAM/MPP1/MYLK/PDLIM7/PTGES/SLC7A5/TNS1/YARS1
HOEBEKE_LYMPHOID_STEM_CELL_DN	Genes down-regulated in the common lymphoid progenitor (CLP, defined as CD34+CD38-CD7+ [GeneID=947;952;924]) compared to a multipotent cord blood cell (defined as CD34+CD38+CD7-).	12/1214	88/21728	0.00353391	0.0295379	0.0223527	12	AKR7A2/BST2/CAT/FHL2/MARCKS/NFIB/PHYH/PLS3/S100A6/TCF25/TNS1/TXNIP
BLANCO_MELO_COVID19_SARS_COV_2_INFECTION_A594_CELLS_DN	Genes down-regulated in SARS-CoV-2 infection (A549 cells, MOI: 2, 24hpi)	11/1214	77/21728	0.00356043	0.0296533	0.0224401	11	ADAT3/BCAS1/CDKN2C/DHCR24/EPHB3/FAM111B/MCM10/PDF/PRR15L/RADIL/SDF2L1
LEE_AGING_NEOCORTEX_UP	Upregulated in the neocortex of aged adult mice (30-month) vs young adult (5-month)	11/1214	77/21728	0.00356043	0.0296533	0.0224401	11	AKT2/APOD/CMPK1/CRYAB/CTSZ/DNAJA4/EEF2/GFAP/LAMB1/VIM/WWOX
RUTELLA_RESPONSE_TO_HGF_VS_CSF2RB_AND_IL4_DN	Genes down-regulated in peripheral blood mononucleocytes by HGF [GeneID=3082] compared to those regulated by CSF2RB (GM-CSF) and IL4 [GeneID=1437;3565].	25/1214	250/21728	0.00357407	0.0297138	0.0224859	25	ANXA2/ASMTL/CD59/CIRBP/CRYZ/CSNK1E/CYB5A/DEPTOR/DNAJB6/FSCN1/GLS/HNRNPA1/HOMER2/LDLR/LYPD3/MAOA/MARCKS/NME3/PHYH/POGLUT1/QPRT/RO60/SQLE/TRAF5/ZHX2
JIANG_TIP30_TARGETS_UP	Up-regulated genes in HepG2 cells (liver cancer) overexpressing an oncogenic variant of tumor suppressor TIP30 [GeneID=10553] compared to its wild type form.	8/1214	46/21728	0.00363153	0.0299778	0.0226856	8	ANXA2/ARG2/C1GALT1/EEF2/HNMT/ITGA6/LAMB1/OGA
KHETCHOUMIAN_TRIM24_TARGETS_UP	Retinoic acid-responsive genes up-regulated in hepatocellular carcinoma (HCC) samples of TRIM24 [GeneID=8805] knockout mice.	8/1214	46/21728	0.00363153	0.0299778	0.0226856	8	CD44/COL4A1/COL4A2/CP/LGALS1/LGALS3/TGM2/VIM
NAKAJIMA_MAST_CELL	Top 50 most-increased mast cell specific genes.	8/1214	46/21728	0.00363153	0.0299778	0.0226856	8	ALAS1/CAPG/CAVIN1/CLU/ENO2/LGALS3/MAOB/PRDX1
NAKAMURA_CANCER_MICROENVIRONMENT_DN	Genes down-regulated in pancreatic cancer cells grown in orthotopic xenograft tumors compared to those grown in vitro.	8/1214	46/21728	0.00363153	0.0299778	0.0226856	8	BCAT1/CARS1/CDCA2/COTL1/FANCI/HOMER2/TARS1/TXNRD1
REACTOME_ASPARAGINE_N_LINKED_GLYCOSYLATION	Asparagine N-linked glycosylation	29/1214	305/21728	0.00375325	0.0309279	0.0234046	29	ANK3/ARFGAP2/B4GALT3/BET1L/CAPZA2/CD59/CTSA/CTSZ/DYNC1LI2/FCSK/FPGT/GNE/MAGT1/MAN2A1/MAN2A2/MGAT5/MPI/NEU1/PGM3/RENBP/SEC16A/SEC23A/SERPINA1/SPTAN1/ST3GAL4/ST6GAL1/ST6GALNAC4/UGGT2/USO1
ALCALAY_AML_BY_NPM1_LOCALIZATION_DN	Genes down-regulated in acute myeloid leukemia (AML) with respect to cellular localization of NPM1 [GeneID=4869]: cytoplasmic vs. nucleolar.	20/1214	186/21728	0.00385367	0.0316993	0.0239884	20	AGTPBP1/BLVRB/CDKN2C/CHAF1A/CORO2A/EGFL7/EVL/GAMT/GSN/HAAO/HLA-DRB1/HOMER2/MCM10/MTHFD1/PROM1/SEPTIN9/SHCBP1/SRD5A1/TSPAN13/XPA
WP_PPAR_SIGNALING_PATHWAY	PPAR signaling pathway	10/1214	67/21728	0.00387542	0.0318198	0.0240796	10	ACAA1/ACADM/ACSL1/CYP27A1/DBI/FADS2/ME1/PCK2/SLC27A1/SORBS1
LIU_VAV3_PROSTATE_CARCINOGENESIS_UP	Selected genes up-regulated in prostate tumors developed by transgenic mice overexpressing VAV3 [GeneID=10451] in prostate epithelium.	12/1214	89/21728	0.00388196	0.0318198	0.0240796	12	APOD/ARHGDIB/CD74/CDKN2C/FBLN1/FN1/GBP2/LGALS3/MMP7/NID1/TGM2/TNC
COLIN_PILOCYTIC_ASTROCYTOMA_VS_GLIOBLASTOMA_DN	Genes down-regulated in pilocytic astrocytoma compared to glioblastoma samples.	6/1214	28/21728	0.0039164	0.0320458	0.0242506	6	ANXA2/CHI3L1/FN1/TRIM24/TXNRD1/ZFAND6
REACTOME_BIOSYNTHESIS_OF_THE_N_GLYCAN_PRECURSOR_DOLICHOL_LIPID_LINKED_OLIGOSACCHARIDE_LLO_AND_TRANSFER_TO_A_NASCENT_PROTEIN	Biosynthesis of the N-glycan precursor (dolichol lipid-linked oligosaccharide, LLO) and transfer to a nascent protein	11/1214	78/21728	0.00394057	0.0321871	0.0243575	11	CTSA/FCSK/FPGT/GNE/MPI/NEU1/PGM3/RENBP/ST3GAL4/ST6GAL1/ST6GALNAC4
KATSANOU_ELAVL1_TARGETS_UP	Genes up-regulated in MEF cells (embryonic fibroblast) with ELAVL1 [GeneID=1994] knocked out.	19/1214	174/21728	0.00403571	0.0329066	0.024902	19	AIF1L/ALDH1A3/APOE/CMBL/DDAH2/ENG/FAM177A1/GALNT11/LAMA5/MCEE/NOTCH3/PPP1R14A/RENBP/RFLNB/SFN/SUSD2/TGM2/TRIM5/TXNIP
REACTOME_RHOA_GTPASE_CYCLE	RHOA GTPase cycle	17/1214	149/21728	0.00405916	0.03304	0.0250029	17	AKAP13/ARHGAP18/ARHGAP31/ARHGAP32/ARHGDIB/ARHGEF10L/ARHGEF2/ARHGEF40/CAVIN1/FLOT1/IQGAP1/MCAM/PLD1/PLEKHG4/PREX1/RHPN1/TRIO
CUI_TCF21_TARGETS_2_UP	All significantly up-regulated genes in kidney glomeruli isolated from TCF21 [Gene ID=6943] knockout mice.	38/1214	433/21728	0.00408048	0.0331057	0.0250527	38	AKR7A2/APRT/ATAD3A/BRI3BP/CDKN1B/CHAF1B/CLU/COL6A1/COL6A2/ECM1/ELAPOR1/FN1/HELLS/HOMER2/IGSF8/ISLR/KLF5/LGALS1/MAOA/MAPKAPK3/MIF/MSI1/NFIX/PRNP/PYCR1/RAD18/SELENOW/SGTA/SIPA1L1/SKP2/SMCHD1/SOAT1/SRD5A1/TAF6L/TGM2/THOP1/TTL/UHRF1
KOYAMA_SEMA3B_TARGETS_UP	Genes up-regulated in NCI-H1299 cells (large cell neuroendocrine carcinoma) stably expressing SEMA3B [GeneID=7869].	26/1214	266/21728	0.00408142	0.0331057	0.0250527	26	ACTN4/ANXA1/ARHGDIB/ARVCF/CCDC9B/CRABP2/CRYBG1/DYNC2H1/ERF/LAMC2/MAP1B/MINPP1/PKP2/PKP3/PLEKHG1/PNPO/PPL/PPP1R14A/SERPINA1/SH3BGRL/SIRPA/ST6GALNAC4/SWAP70/TBC1D2/TM7SF2/YIF1B
TARTE_PLASMA_CELL_VS_PLASMABLAST_DN	Genes down-regulated in mature plasma cells compared with plasmablastic B lymphocytes.	29/1214	307/21728	0.00411693	0.0332958	0.0251966	29	ACOT7/ANXA6/ARHGDIB/ATP13A3/CDC123/CHAF1A/CRYBG1/CYTIP/DBI/DHCR24/FLNA/HMGB2/IQGAP1/LDLR/LGALS1/MAPKAPK3/MTHFD1/OAT/PAPOLA/PFKP/PNP/PWP1/SDHB/SLC7A5/TARS1/TOP1/TROAP/YARS1/YWHAH
MEBARKI_HCC_PROGENITOR_WNT_UP	Transcriptome of human HepaRG hepatocellular carcinoma liver progenitors in responses to a WNT3A-enriched microenvironment and dissection of pathways dependent on _-catenin and/or blocked by the SFRP-like Wnt inhibitor FZD8_CRD.	21/1214	200/21728	0.00411915	0.0332958	0.0251966	21	ARHGDIB/CLIC3/CORO1C/ENO2/FBLIM1/FHL2/FLNA/FN1/GBP1/ITGB4/LCP1/MMP7/MRC2/MYH9/PDLIM7/PKP3/PSTPIP2/RDH10/SEPTIN11/SLC26A2/SLC7A5
REACTOME_CHONDROITIN_SULFATE_BIOSYNTHESIS	Chondroitin sulfate biosynthesis	5/1214	20/21728	0.00413827	0.0333925	0.0252698	5	CHPF/CHST12/CHSY1/CSGALNACT2/CSPG4
WP_NUCLEAR_RECEPTORS_METAPATHWAY	Nuclear receptors meta-pathway	30/1214	321/21728	0.0041604	0.0334457	0.02531	30	ABCC5/ACAA1/ACADM/AHR/AKAP13/ALAS1/BLVRB/CAP2/CDKN1B/CES2/DBI/FTH1/GGT1/GSR/GSTM2/ME1/MGST2/NFKB2/PRDX1/S100P/SERPINA1/SLC26A2/SLC27A1/SLC2A1/SLC2A10/SLC39A3/SLC6A9/SLC7A5/TSC22D3/TXNRD1
DELACROIX_RAR_TARGETS_UP	Genes bound by RARG [GeneID=5916] and up-regulated by tretinoin (all-trans retinoic acid, ATRA) [PubChem=444795] in MEF cells (embryonic fibroblast).	8/1214	47/21728	0.00416637	0.0334457	0.02531	8	CP/CRABP2/GSR/MLLT6/MSLN/NID1/PRSS8/TCIRG1
YAMASHITA_LIVER_CANCER_STEM_CELL_UP	Genes up-regulated in hepatocellular carcinoma (HCC) cells with hepatic stem cell properties.	8/1214	47/21728	0.00416637	0.0334457	0.02531	8	CLDN4/CSNK1E/DDR1/ELF3/MAP2K2/MYLK/PIK3C3/YWHAZ
LIU_VMYB_TARGETS_UP	Genes up-regulated in MCF-7 cells (breast cancer) by overexpression of v-MYB oncogenic varian of CMYB [GeneID=4602] off adenovirus vector.	15/1214	125/21728	0.0041932	0.0336032	0.0254292	15	ASRGL1/CDC42EP1/CLIC4/CRIM1/CSGALNACT2/EMP3/ETFDH/PDCD4/PRKAR2B/PTBP3/RBM47/SAP30/SRD5A1/STARD5/WASHC3
SENGUPTA_NASOPHARYNGEAL_CARCINOMA_WITH_LMP1_DN	Genes down-regulated in nasopharyngeal carcinoma (NPC) positive for LMP1 [GeneID=9260], a latent gene of Epstein-Barr virus (EBV).	19/1214	175/21728	0.00429679	0.0343744	0.0260127	19	ANPEP/ANXA8/ART3/CCDC9B/CRABP2/DOCK5/ELF5/FBXO2/GC/MAP1B/MAP2/MMP7/MSLN/PROM1/RDH10/S100P/SERPINA1/SUSD2/TFCP2L1
DARWICHE_SQUAMOUS_CELL_CARCINOMA_UP	Genes up-regulated in squamous cell carcinoma (SCC) compared to normal skin.	17/1214	150/21728	0.00434624	0.0347001	0.0262592	17	CAPN2/CHI3L1/CRELD1/EEF1D/ELAPOR1/ENAH/ENG/ENO1/HBS1L/KLK6/MAN2A2/MCAM/PPIC/QDPR/S100A11/SAMHD1/SLPI
CHIANG_LIVER_CANCER_SUBCLASS_POLYSOMY7_UP	Marker genes up-regulated in the 'chromosome 7 polysomy' subclass of hepatocellular carcinoma (HCC); characterized by polysomy of chromosome 7 and by a lack of gains of chromosome 8q.	11/1214	79/21728	0.00435239	0.0347001	0.0262592	11	CLDN3/COBL/FBXO2/HAAO/LAMB3/PEPD/PRSS8/PTK6/SRD5A1/SYTL4/TKFC
WELCSH_BRCA1_TARGETS_UP	Up-regulated by induction of exogenous BRCA1 in EcR-293 cells	21/1214	201/21728	0.00436454	0.0347376	0.0262876	21	ANXA1/ANXA2/ANXA4/CAT/CIRBP/GET1/HLA-DRB1/IQGAP1/LAMA3/MYH10/NDUFA4/NEU1/NID1/PCBD1/PPIC/PPP1R1A/PRKAR1A/RABGGTB/RRAS/SDHC/SEC23A
AZARE_NEOPLASTIC_TRANSFORMATION_BY_STAT3_UP	Genes up-regulated in RWPE-1 cells (prostate cancer) upon expression of constitutively active form of STAT3 [GeneID=6774].	15/1214	126/21728	0.00452055	0.035918	0.0271809	15	ARHGDIB/CLIC4/EMP3/EOGT/FN1/HMGCS1/LTBP1/MAP1B/MX1/OAS2/PRNP/PTBP3/RIGI/SFRP1/TNC
NIKOLSKY_BREAST_CANCER_7P22_AMPLICON	Genes within amplicon 7p22 identified in a copy number alterations study of 191 breast tumor samples.	7/1214	38/21728	0.00459213	0.0362411	0.0274254	7	CHST12/GNA12/IQCE/MRM2/RADIL/SNX8/TTYH3
REACTOME_APOPTOTIC_CLEAVAGE_OF_CELLULAR_PROTEINS	Apoptotic cleavage of cellular proteins	7/1214	38/21728	0.00459213	0.0362411	0.0274254	7	DSG3/GSN/LMNA/MAPT/PLEC/SPTAN1/VIM
REACTOME_GENE_AND_PROTEIN_EXPRESSION_BY_JAK_STAT_SIGNALING_AFTER_INTERLEUKIN_12_STIMULATION	Gene and protein expression by JAK-STAT signaling after Interleukin-12 stimulation	7/1214	38/21728	0.00459213	0.0362411	0.0274254	7	ANXA2/CNN2/LCP1/MIF/PDCD4/PPIA/TALDO1
GRANDVAUX_IRF3_TARGETS_UP	Genes up-regulated in Jurkat cells (T lymphocyte) by expression of a constitutively active form of IRF3 [GeneID=3661].	4/1214	13/21728	0.00461669	0.0362411	0.0274254	4	AHNAK/ARG2/GBP1/OAS2
NAGY_STAGA_COMPONENTS_HUMAN	Composition of the 2 MDa human STAGA complex containing KAT2A [GeneID=2648].	4/1214	13/21728	0.00461669	0.0362411	0.0274254	4	SUPT7L/TAF10/TAF5L/TAF6L
REACTOME_ALPHA_LINOLENIC_OMEGA3_AND_LINOLEIC_OMEGA6_ACID_METABOLISM	alpha-linolenic (omega3) and linoleic (omega6) acid metabolism	4/1214	13/21728	0.00461669	0.0362411	0.0274254	4	ACAA1/ACSL1/ELOVL1/FADS2
KLEIN_PRIMARY_EFFUSION_LYMPHOMA_DN	Genes down-regulated in AIDS-related primary effusion lymphoma (PEL) samples compared to other tumor subtypes and normal B lymphocytes.	9/1214	58/21728	0.00462338	0.0362411	0.0274254	9	CAPG/DBI/MAPRE2/PTPN6/ST6GAL1/SWAP70/SYPL1/TRAF5/ZHX2
LEE_EARLY_T_LYMPHOCYTE_DN	Genes down-regulated at early stages of progenitor T lymphocyte maturation compared to the late stages.	9/1214	58/21728	0.00462338	0.0362411	0.0274254	9	ANK3/CD44/COTL1/CYTIP/EMP3/GBP2/IL27RA/SAMHD1/SEMA4C
AIYAR_COBRA1_TARGETS_DN	Genes down-regulated in T47D cells (breast cancer) after COBRA1 [GeneID=25920] knockdown by RNAi.	6/1214	29/21728	0.00470845	0.0367227	0.0277899	6	CLDN4/CPD/EPHB3/HELLS/MYO5C/PRDX3
BENNETT_SYSTEMIC_LUPUS_ERYTHEMATOSUS	Genes significantly up-regulated in the blood mononuclear cells from patients with systemic lupus erythematosus compared to those from healthy persons.	6/1214	29/21728	0.00470845	0.0367227	0.0277899	6	AGRN/CAMP/IFI35/MX1/OAS2/TDRD7
REACTOME_MATURATION_OF_SARS_COV_2_SPIKE_PROTEIN	Maturation of SARS-CoV-2 spike protein	6/1214	29/21728	0.00470845	0.0367227	0.0277899	6	MAGT1/MAN2A1/MGAT5/ST3GAL4/ST6GAL1/ST6GALNAC4
BAELDE_DIABETIC_NEPHROPATHY_DN	Genes down-regulated in glomeruli of kidneys from patients with diabetic nephropathy (type 2 diabetes mellitus).	38/1214	437/21728	0.00474537	0.0369489	0.027961	38	ACADM/AGRN/ANXA1/APOD/ATP13A3/B4GAT1/BST2/CAPN2/CHI3L1/CRIM1/FLNA/FNBP1L/GDE1/GLUD2/GNE/HNRNPA1/IFI35/KLK6/LANCL1/MGAT5/MXRA7/MYH9/MYLK/OAS2/PDLIM5/PFN2/PLS3/PRKAR1A/PRKAR2B/SEPTIN11/SEPTIN2/SMARCA2/TBCA/TMEM259/TOM1L2/TSC22D3/VIM/YWHAZ
BURTON_ADIPOGENESIS_8	Progressively down-regulated 8-96 h during differentiation of 3T3-L1 cells (fibroblast) into adipocytes.	11/1214	80/21728	0.00479769	0.037232	0.0281752	11	CAPG/CTSA/EMP3/MYH9/PDLIM7/PTGIS/RAB31/SCPEP1/SLC7A5/SPTAN1/TES
TOOKER_GEMCITABINE_RESISTANCE_UP	Up-regulated genes in Calu3 cells (non-small cell lung cancer, NSCLC) resistant to gemcitabine [PubChem=3461] which became down-regulated in response to bexarotene [PubChem=82146].	11/1214	80/21728	0.00479769	0.037232	0.0281752	11	ANXA1/ARFIP2/BLVRB/CIRBP/ELOVL1/FTH1/GRHPR/IFT52/LGALS3/TPP1/TRIM21
BLANCO_MELO_BETA_INTERFERON_TREATED_BRONCHIAL_EPITHELIAL_CELLS_DN	Genes down-regulated on treatment of normal human bronchial epithelial cells with beta interferon (hIFNB treatment 100u/ml, 4-12hrs).	22/1214	216/21728	0.00485705	0.03763	0.0284765	22	A2ML1/AIF1L/ANKRD22/ANPEP/CBX2/CRABP2/CSTB/DGAT2/ECM1/EPHB3/EVPL/GDPD3/LYPD3/NCCRP1/PLBD1/PRR15L/RASAL1/SBSN/SLPI/SULT2B1/SYTL1/UNC13D
WP_VEGFAVEGFR2_SIGNALING_PATHWAY	VEGFA-VEGFR2 signaling pathway	38/1214	438/21728	0.00492526	0.0380952	0.0288285	38	ACP1/ADAM9/AFDN/ANXA1/ATF6/CAPN2/CGNL1/CRIP2/ENG/EPB41/FBXW11/FHL2/FN1/FSCN1/GPC1/HYOU1/IQGAP1/ITCH/MAP2K2/MAPKAP1/MOV10/MYH9/PBXIP1/PLA2G4A/PNP/PRKCZ/PRKD1/PTMA/PTPN6/RICTOR/SDCBP/SDF2L1/SHROOM2/SMARCA2/STAT6/TBCA/TPP1/TXNIP
REACTOME_GLUCOSE_METABOLISM	Glucose metabolism	12/1214	92/21728	0.00509416	0.0392776	0.0297232	12	ENO1/ENO2/GOT1/NUP214/PC/PCK2/PFKM/PFKP/PGP/PKM/PRKACA/SLC25A1
GAVIN_FOXP3_TARGETS_CLUSTER_P3	Cluster P3 of genes with similar expression profiles in peripheral T lymphocytes after FOXP3 [GeneID=50943] loss of function (LOF).	18/1214	165/21728	0.00509497	0.0392776	0.0297232	18	CD74/DGAT2/DHX37/FAM234A/GGT1/IKBIP/IL18/ITCH/ITGB8/LAMC1/MTM1/OGA/PNKD/RNF216/S100A4/S100A6/TDRP/USP48
ALCALAY_AML_BY_NPM1_LOCALIZATION_UP	Genes up-regulated in acute myeloid leukemia (AML) with respect to cellular localization of NPM1 [GeneID=4869]: cytoplasmic vs. nucleolar.	16/1214	140/21728	0.00512705	0.0394596	0.029861	16	BCL10/CLU/CORO1B/DSC2/HMGCS1/HNMT/LMNA/LTBP1/MSMO1/MTARC2/PLS1/QPRT/RRBP1/SEMA4C/TOM1L1/UGGT2
LANDEMAINE_LUNG_METASTASIS	Genes associated with metastasis of breast cancer in the lung compared to the non-lung metastasis.	5/1214	21/21728	0.00518505	0.0395622	0.0299386	5	C1orf210/DSC2/ITGB8/PLEKHG4/TFCP2L1
WP_UREA_CYCLE_AND_METABOLISM_OF_AMINO_GROUPS	Urea cycle and metabolism of amino groups	5/1214	21/21728	0.00518505	0.0395622	0.0299386	5	ACY1/ARG2/GAMT/OAT/PYCR1
BOYLAN_MULTIPLE_MYELOMA_C_DN	Genes down-regulated in group C of tumors arising from overexpression of BCL2L1 and MYC [GeneID=598;4609] in plasma cells.	9/1214	59/21728	0.00519127	0.0395622	0.0299386	9	APOE/DOCK5/ENAH/FAM234A/NFIC/RAB20/SLC30A1/SOAT1/TRIM5
CHIARADONNA_NEOPLASTIC_TRANSFORMATION_KRAS_CDC25_UP	Genes up-regulated in NIH3T3 cells (fibroblasts) transformed by activated KRAS [GeneID=3845] vs those reverted to normal cells upon over-expression of a dominant negative form of CDC25 [GeneID=5923].	9/1214	59/21728	0.00519127	0.0395622	0.0299386	9	ACOT7/CAPG/CYTIP/GPC1/ITGA6/POLD4/SERPINA1/TES/TSPO
DACOSTA_UV_RESPONSE_VIA_ERCC3_TTD_UP	Genes exclusively up-regulated in fibroblasts expressing the TTD mutant form of ERCC3 [GeneID=2071], after UVC irradiation.	9/1214	59/21728	0.00519127	0.0395622	0.0299386	9	AAMP/CAVIN1/CBX2/ERBB2/FLNA/GLS/PDLIM7/TRIM21/UBA1
SAMOLS_TARGETS_OF_KHSV_MIRNAS_DN	Genes down-regulated in 293 cells (embryonic kidney) upon expression of KHSV (Kaposi sarcoma-associated herpesvirus) microRNAs.	9/1214	59/21728	0.00519127	0.0395622	0.0299386	9	AKR1C3/ANXA4/CD44/FHL2/FKBP11/FN1/MAOA/S100A2/UCHL1
BLANCO_MELO_BRONCHIAL_EPITHELIAL_CELLS_INFLUENZA_A_INFECTION_DN	Genes down-regulated oninfection of normal human bronchial epithelial cells by Influenza A (MOI: 3, 12hpi)	11/1214	81/21728	0.00527832	0.0400294	0.0302922	11	AIF1L/ANPEP/CAPS/ECM1/ELF3/FAM111B/NUDT8/PDF/PPP1R14A/RHPN1/TM7SF2
GRABARCZYK_BCL11B_TARGETS_UP	Genes up-regulated in Jurkat cells (transformed T lymphocytes) after knockdown of BCL11B [GeneID=64919] by RNAi.	11/1214	81/21728	0.00527832	0.0400294	0.0302922	11	AHNAK/ANXA2/CRYBG1/LGALS1/PPIP5K2/PRKAR2B/S100A4/SCARB2/STING1/TRUB1/USO1
SAKAI_TUMOR_INFILTRATING_MONOCYTES_DN	Selected genes down-regulated in inflammatory monocytes infiltrating hepatocellular carcinoma (HCC).	11/1214	81/21728	0.00527832	0.0400294	0.0302922	11	DDX20/EPB41/GEMIN4/MGST2/NEK1/PPIA/PPIC/PRDX1/PRDX3/PRKAR1A/TAF6L
PASQUALUCCI_LYMPHOMA_BY_GC_STAGE_UP	Genes up-regulated in post-GC, BCL6 [GeneID=604] dependent B cell non-Hodgkin's lymphoma (B-NHL) vs MYC [GeneID=4609] driven pre-GC lymphoma.	27/1214	285/21728	0.00529094	0.0400599	0.0303153	27	ABCC1/ARMCX3/ATP2B4/CD44/CTSZ/DUSP9/FADS2/FKBP11/FKBP14/KIAA1217/MAGED1/MANF/NOMO1/PDIA4/PYCR1/RAB20/RBM47/RRBP1/SDC1/SLC7A5/SMPDL3B/STARD5/STING1/TGM2/TSPAN13/TTC13/UACA
HAN_JNK_SINGALING_DN	Genes down-regulated in 3T3 cells (fibroblast) upon activation of JNK pathway.	7/1214	39/21728	0.00533203	0.0401876	0.0304119	7	AHR/CD74/COL6A1/COL6A2/CP/MAP4K3/PFKP
GOTZMANN_EPITHELIAL_TO_MESENCHYMAL_TRANSITION_UP	Genes up-regulated in MMH-RT cells (hepatocytes displaying an invasive, metastatic phenotype) during epithelial to mesenchymal transition (EMT).	10/1214	70/21728	0.00533364	0.0401876	0.0304119	10	CLU/COL4A1/COL4A2/FBLN2/FN1/OAT/PLA2G4A/PPIC/TNC/TOP1
WP_3Q29_COPY_NUMBER_VARIATION_SYNDROME	3q29 copy number variation syndrome	10/1214	70/21728	0.00533364	0.0401876	0.0304119	10	DYNC2H1/DYNC2LI1/DYNLT2B/DYNLT3/MELTF/MYCBP2/NCBP1/NCBP2/PCYT1A/PIGX
CROMER_TUMORIGENESIS_DN	Tumorigenesis markers of head and neck squamous cell carcinoma (HNSCC): down-regulated in the 'early' tumors vs normal samples.	8/1214	49/21728	0.00541602	0.0404174	0.0305858	8	APOD/CLU/ECM1/GNE/PPL/S100P/SELENBP1/SFRP1
LINDGREN_BLADDER_CANCER_HIGH_RECURRENCE	Genes up-regulated among the high recurrence rate urothelial cell carcinoma (UCC) tumors.	8/1214	49/21728	0.00541602	0.0404174	0.0305858	8	ANXA6/COL4A2/LGALS1/MCAM/MOB3A/MYLK/NDRG2/PTMS
NADLER_OBESITY_DN	Genes down-regulated in adipose tissue from obese mouse strains compared to the lean ones.	8/1214	49/21728	0.00541602	0.0404174	0.0305858	8	ALDH2/APOE/CDKN2C/DBI/MYLK/PC/PYGB/SDHB
PID_FOXO_PATHWAY	FoxO family signaling	8/1214	49/21728	0.00541602	0.0404174	0.0305858	8	CAT/CDKN1B/CHUK/CSNK1E/SFN/SKP2/YWHAH/YWHAZ
REACTOME_TRANSLATION_OF_SARS_COV_2_STRUCTURAL_PROTEINS	Translation of SARS-CoV-2 structural proteins	8/1214	49/21728	0.00541602	0.0404174	0.0305858	8	MAGT1/MAN2A1/MGAT5/PARP14/PARP4/ST3GAL4/ST6GAL1/ST6GALNAC4
BLUM_RESPONSE_TO_SALIRASIB_DN	Selected genes down-regulated in response to the Ras inhibitor salirasib [PubChem=5469318] in a panel of cancer cell lines with constantly active HRAS [GeneID=3265].	31/1214	341/21728	0.00541614	0.0404174	0.0305858	31	B4GAT1/BUB1B/CDC7/CDKN2C/CHAF1A/CHAF1B/CHST12/CRABP2/CRIP2/CYB5A/DHCR24/ENO1/GAMT/HSPA14/LMNA/LPCAT3/MAPRE2/MTHFD1/MYLK/NME4/PKM/PLS3/POLA2/PRDX3/RFX5/SDC1/SEPTIN9/SHMT1/SKP2/TROAP/VRK1
CAIRO_LIVER_DEVELOPMENT_UP	Genes up-regulated at early fetal liver stage (embryonic days E11.5 - E12.5) compared to the late fetal liver stage (embryonic days E14.5 - E16.5).	18/1214	166/21728	0.00542482	0.0404175	0.0305859	18	CRABP2/CST6/EVL/GPC1/IFRD1/LXN/MGAT5/OBI1/PFN2/PKM/PLS3/PNO1/PPIC/PTBP2/RBM34/SLC12A2/SMARCA2/TRPS1
MANALO_HYPOXIA_UP	Genes up-regulated in response to both hypoxia and overexpression of an active form of HIF1A [GeneID=3091].	21/1214	205/21728	0.00547069	0.0406943	0.0307953	21	ALDH2/APOD/ATP2C1/CHSY1/COL4A1/COL4A2/ENO2/GLS/GPC1/LAMB1/PGM3/PTGIS/RBKS/RRAS/SIRT3/SORBS2/TNS1/TRIO/TXNIP/VLDLR/ZHX2
TARTE_PLASMA_CELL_VS_PLASMABLAST_UP	Genes up-regulated in mature plasma cells compared with plasmablastic B lymphocytes.	35/1214	398/21728	0.00550828	0.0409086	0.0309575	35	ALDH2/APOE/CIRBP/CLU/COL4A1/CRABP2/CRYAB/CUL7/DDR1/DMD/ENO2/FSCN1/GNA11/GPC1/GRN/IFIT5/LRP1/MCAM/MGST2/MX1/NFIC/NFKB2/PCDH1/PFN2/PRKAR2B/RELB/S100P/SDC1/SERPINA1/SIRPA/SMPDL3B/SYPL1/TNC/TSC22D3/WWOX
REACTOME_INTERFERON_GAMMA_SIGNALING	Interferon gamma signaling	12/1214	93/21728	0.00555923	0.0412214	0.0311942	12	CD44/GBP1/GBP2/GBP3/HLA-DRB1/MT2A/OAS2/PTPN6/TRIM2/TRIM21/TRIM29/TRIM5
KIM_LRRC3B_TARGETS	Immune response genes up-regulated in zenograft tumors formed by SNU-601 cells (gastric cancer) made to express LRRC3B [GeneID=116135].	6/1214	30/21728	0.00561222	0.0414824	0.0313917	6	CD59/CD74/FTH1/HLA-DRB1/OAS2/SERPINA1
PID_RAS_PATHWAY	Regulation of Ras family activation	6/1214	30/21728	0.00561222	0.0414824	0.0313917	6	LGALS1/LGALS3/PRKCZ/RASA2/RASAL1/RRAS
YAMAZAKI_TCEB3_TARGETS_UP	Genes up-regulated in embryonic stem cells from TCEB3 [GeneID=6924] knockout mice.	18/1214	167/21728	0.00577192	0.0425953	0.0322339	18	ANXA2/BACH1/CASKIN2/CDC42EP1/CLU/COBLL1/COL4A1/COL4A2/CRYAB/CTSZ/FBLN2/GNA12/LAMB1/LAMC1/NID1/RRBP1/SUSD2/ZYX
ZHU_CMV_24_HR_UP	Up-regulated at 24 h following infection of primary human foreskin fibroblasts with CMV	11/1214	82/21728	0.00579617	0.0427067	0.0323182	11	ALAS1/ENO1/ENO2/GBP1/MANF/MX1/PFKP/PLA2G4A/PNP/SCARB2/TRIM21
DOANE_BREAST_CANCER_CLASSES_UP	Genes up-regulated in ER(-) / PR(-) breast tumors (do not express ESR1 and PGR [GeneID=2099;5241]) with molecular similarity to ER(+) (class A) relative to the rest of the ER(-) / PR(-) samples (class B).	10/1214	71/21728	0.00590485	0.0433704	0.0328205	10	APOD/AZGP1/CIRBP/CPD/CYB5A/DCXR/GGT1/LASP1/PBLD/PDCD4
LIN_APC_TARGETS	Genes up-regulated by forced expression of APC [GeneID=324] in the APC-deficient SW480 cell line (colon cancer).	10/1214	71/21728	0.00590485	0.0433704	0.0328205	10	ABCC1/ACTN4/AGRN/GNA12/LMNA/NOP53/PKP3/SLC1A5/TGM2/UBA1
LENAOUR_DENDRITIC_CELL_MATURATION_DN	Genes down-regulated during in vitro maturation of CD14+ [GeneID=929] monocytes (day 0) into immature (day 7) and mature dendritic cells (day 14).	15/1214	130/21728	0.00604403	0.0439419	0.0332529	15	ANPEP/ARHGDIB/BCAT1/CD44/CHI3L1/CYTIP/EMP3/GSR/ME1/NUP214/PDLIM7/RO60/S100A4/SERPINA1/TXNIP
MULLIGHAN_NPM1_MUTATED_SIGNATURE_2_UP	The 'NPM1-mutated signature 2': genes up-regulated in pediatric AML (acute myeloid leukemia) samples with mutated NPM1 [GeneID=4869] compared to the AML cases with the intact gene and without recurring cytogenetic anomalities or M7 phenotype.	15/1214	130/21728	0.00604403	0.0439419	0.0332529	15	ACP2/ASRGL1/CAT/CEP135/DZIP3/EML2/IQCE/MAN2A2/NIPBL/PAIP1/SH3GL1/SPDL1/STAG2/TXNIP/ZFAND6
REACTOME_RAC3_GTPASE_CYCLE	RAC3 GTPase cycle	12/1214	94/21728	0.00605739	0.0439419	0.0332529	12	ARHGAP32/ARHGDIB/BAIAP2L1/CDC42EP1/EMD/ESYT1/MCAM/PREX1/SLC1A5/SWAP70/TAOK3/TRIO
PEREZ_TP53_AND_TP63_TARGETS	Genes up-regulated in HMEC cells (primary mammary epithelium) upon expression of both of TP53 [GeneID=7157] and the transcriptionally active isoform of TP63 [GeneID=8626] off adenoviral vectors.	21/1214	207/21728	0.00610488	0.0439419	0.0332529	21	ARG2/CGAS/CGNL1/CRYAB/EPB41/EPHB3/EVPL/GNA11/GRTP1/MX1/NOTCH3/OGA/PLCD1/RASEF/SASH1/SPATA13/SUSD2/THEMIS2/TM7SF2/TSC22D3/ZNF385A
IBRAHIM_NRF2_DOWN	Genes down-regulated in HEK293T cells overexpressing FLAG-NRF2	18/1214	168/21728	0.00613693	0.0439419	0.0332529	18	ACAP3/CDKN2C/DDB2/GPR39/MOV10/NME3/OBSL1/PBXIP1/PGP/PLD1/RHOT2/RHPN1/SEMA4C/STAT6/TCF25/TMUB2/TXNIP/VIM
SHETH_LIVER_CANCER_VS_TXNIP_LOSS_PAM2	Cluster PAM2: genes up-regulated in hepatocellular carcinoma (HCC) vs normal liver tissue from mice deficient for TXNIP [GeneID=10628].	18/1214	168/21728	0.00613693	0.0439419	0.0332529	18	ABCC5/AKR1B1/ANXA2/ARHGAP18/COL4A1/DDR1/ELAPOR1/FKBP11/FSCN1/LGALS1/MCAM/PLS1/POLD4/PRSS8/S100A11/SIRPA/SMPDL3B/TAGLN2
GARCIA_TARGETS_OF_FLI1_AND_DAX1_UP	Genes up-regulated in the A673 cells (Ewing sarcoma) after double knockdown of both FLI1 and DAX1 [GeneID=2313;190] by RNAi.	8/1214	50/21728	0.00613895	0.0439419	0.0332529	8	CIRBP/CUL7/FAM234A/FKBP14/LGALS1/PBXIP1/STIM1/SVIL
OHGUCHI_LIVER_HNF4A_TARGETS_UP	Genes up-regulated in liver samples of liver-specific knockout of HNF4A [GeneID=3172].	8/1214	50/21728	0.00613895	0.0439419	0.0332529	8	DDR1/ELAPOR1/GSN/PCP4L1/PROM1/SLC27A1/TXNIP/VLDLR
REACTOME_IRE1ALPHA_ACTIVATES_CHAPERONES	IRE1alpha activates chaperones	8/1214	50/21728	0.00613895	0.0439419	0.0332529	8	CUL7/DNAJB11/FKBP14/HYOU1/LMNA/MYDGF/SULT1A3/TPP1
ROY_WOUND_BLOOD_VESSEL_UP	Genes up-regulated in blood vessel cells from wound site.	8/1214	50/21728	0.00613895	0.0439419	0.0332529	8	ANXA6/ATG4A/COL4A1/GBP1/GNA12/RAB31/S100A4/TES
OUELLET_OVARIAN_CANCER_INVASIVE_VS_LMP_UP	Genes up-regulated in epithelial ovarian cancer (EOC) biopsies: invasive (TOV) vs low malignant potential (LMP) tumors.	14/1214	118/21728	0.00614694	0.0439419	0.0332529	14	ACP1/ATP13A3/CAPG/CSTB/GLO1/HMGB2/OAT/PRSS8/SDCBP/SDHB/SLC35A2/TARS1/UBA1/YWHAZ
EHLERS_ANEUPLOIDY_UP	Up-regulated genes in the expression signature of aneuploidy in uveal melanoma tumors: low vs high aneuploidy.	7/1214	40/21728	0.0061578	0.0439419	0.0332529	7	CCP110/HAUS4/NEK1/NOP53/RABGGTB/SPART/TUBGCP3
MALONEY_RESPONSE_TO_17AAG_UP	Up-regulated genes in A2780 cells (ovarian cancer) treated with 17AAG [PubChem=6440175], a chemical with anticancer properties.	7/1214	40/21728	0.0061578	0.0439419	0.0332529	7	CAP2/EEF2/SMARCC2/SPTAN1/STAT6/TAF10/UBA1
GAUSSMANN_MLL_AF4_FUSION_TARGETS_A_UP	Up-regulated genes from the set A (Fig. 5a): specific to cells expressing MLL-AF4 [GeneID=4297;4299] fusion protein alone.	20/1214	194/21728	0.00615871	0.0439419	0.0332529	20	ANK3/ARHGAP32/CA5B/CMBL/DNAJA4/DYNLT3/EN1/GALNS/MAOA/MAPRE2/MYH9/NID1/P4HTM/PACC1/RMDN1/RTP4/SLC43A3/SORD/TGM2/TRIM2
WANG_HCP_PROSTATE_CANCER	Genes with the high-CpG-density promoters (HCP) that were up-regulated in 1542-CP3TX cells (prostate cancer) compared to 1542-NPTX (normal prostate).	13/1214	106/21728	0.00616167	0.0439419	0.0332529	13	AHNAK/CLIC3/CTSA/FN1/FTH1/GSPT2/MSLN/NOP53/PDLIM5/PDXK/S100P/SPTAN1/TXNIP
DORN_ADENOVIRUS_INFECTION_48HR_UP	Genes up-regulated in HeLa cells (cervical carcinoma) 48 h after infection with adenovirus Ad12.	4/1214	14/21728	0.0061805	0.0439419	0.0332529	4	ANPEP/ELF3/NFKB2/TSC22D3
OZANNE_AP1_TARGETS_UP	Cancer motility and invasion genes up-regulated by the AP-1 transcription factor.	4/1214	14/21728	0.0061805	0.0439419	0.0332529	4	CAPG/CD44/LGALS3/STAT6
REACTOME_GLUTAMATE_AND_GLUTAMINE_METABOLISM	Glutamate and glutamine metabolism	4/1214	14/21728	0.0061805	0.0439419	0.0332529	4	GLS/GLUD2/OAT/PYCR1
REACTOME_SYNTHESIS_OF_BILE_ACIDS_AND_BILE_SALTS_VIA_24_HYDROXYCHOLESTEROL	Synthesis of bile acids and bile salts via 24-hydroxycholesterol	4/1214	14/21728	0.0061805	0.0439419	0.0332529	4	AKR1C2/AKR1C3/CYP27A1/PTGIS
WP_DOPAMINE_METABOLISM	Dopamine metabolism	4/1214	14/21728	0.0061805	0.0439419	0.0332529	4	COMT/MAOA/MAOB/PRKACA
WP_FAMILIAL_HYPERLIPIDEMIA_TYPE_3	Familial hyperlipidemia type 3	4/1214	14/21728	0.0061805	0.0439419	0.0332529	4	APOE/LDLR/LRP1/VLDLR
CHYLA_CBFA2T3_TARGETS_UP	Genes up-regulated in immature bone marrow progenitor cells upon knock out of CBFA2T3 [GeneID=863].	34/1214	387/21728	0.00624773	0.0443522	0.0335635	34	ALAS1/ANK3/ARHGDIB/ARHGEF2/ARL11/C11orf54/CDA/ERO1B/FKBP11/FNBP1L/GET1/HNMT/LCP1/MGST2/MTA3/NOTCH3/POGLUT3/PPIA/PPIC/PPP1R14A/RAB27B/RAB31/RASSF8/S100A11/SLPI/SPTAN1/STING1/SUN2/TAF5L/TCIRG1/THNSL2/TSC22D3/UACA/UNC93B1
DARWICHE_SKIN_TUMOR_PROMOTER_UP	Genes up-regulated during skin tumor progression: epidermis treated with the carcinogen DMBA [PubChem=6001] followed by 20 weekly applications of the tumor promoter TPA [PubChem=4792], compared to the untreated skin.	16/1214	143/21728	0.00628454	0.0445457	0.0337099	16	APOD/CAPN2/CHI3L1/CRELD1/DYNLT2B/EML4/ENAH/ENG/ENO1/HBS1L/IRAK1/MAN2A2/MCAM/PPIC/QDPR/SLPI
KESHELAVA_MULTIPLE_DRUG_RESISTANCE	Genes up-regulated in multiple drug resistant neuroblastoma cell lines.	11/1214	83/21728	0.00635318	0.0448958	0.0339748	11	ACADS/BLVRB/CCS/CDKN2C/CRIP2/FN1/IQGAP1/LAMTOR2/PDLIM5/RINT1/SIL1
SANA_TNF_SIGNALING_UP	Genes up-regulated in five primary endothelial cell types (lung, aortic, iliac, dermal, and colon) by TNF [GeneID=7124].	11/1214	83/21728	0.00635318	0.0448958	0.0339748	11	ATP13A3/BST2/FTH1/GBP1/HSD17B11/LAMB3/MX1/NCEH1/OAS2/PARP14/SAMHD1
REACTOME_INSERTION_OF_TAIL_ANCHORED_PROTEINS_INTO_THE_ENDOPLASMIC_RETICULUM_MEMBRANE	Insertion of tail-anchored proteins into the endoplasmic reticulum membrane	5/1214	22/21728	0.0064061	0.045133	0.0341543	5	CYB5A/EMD/GET1/PRNP/SGTA
WP_NAD_BIOSYNTHETIC_PATHWAYS	NAD+ biosynthetic pathways	5/1214	22/21728	0.0064061	0.045133	0.0341543	5	PARP4/QPRT/SIRT2/SIRT3/SIRT6
WP_EBOLA_VIRUS_INFECTION_IN_HOST	Ebola virus infection in host	15/1214	131/21728	0.00648314	0.0456069	0.0345129	15	ACTN4/BST2/CTSB/FLNA/GSN/HLA-DRB1/IQGAP1/ITGA6/NEDD4/NFKB2/PIK3CD/RASA2/RELB/RIGI/TOP1
LANDIS_BREAST_CANCER_PROGRESSION_DN	Genes down-regulated in preneoplastic mammary tissues and whose expression is maintained in tumors.	10/1214	72/21728	0.00652261	0.0458155	0.0346708	10	ACAA1/AHNAK/ALAD/ALAS1/COL4A1/EPHX2/LAMB1/PHYH/S100A6/SORBS1
CHEN_LIVER_METABOLISM_QTL_CIS	Cis-regulated expression quantitative loci (cis-eQTL) in the liver that contribute to metabolic quantitative traits (weight, fat mass, and plasma glucose and cholesterol levels).	12/1214	95/21728	0.00659022	0.0459911	0.0348037	12	B4GALT3/DBI/HSD17B7/IGSF8/IVNS1ABP/MTARC1/NIT1/PCP4L1/PIGN/SDHC/SLC30A1/SOAT1
LIM_MAMMARY_LUMINAL_MATURE_DN	Genes consistently down-regulated in mature mammary luminal cells both in mouse and human species.	12/1214	95/21728	0.00659022	0.0459911	0.0348037	12	APOE/COL16A1/COL4A1/COL4A2/COL6A1/COL6A2/CRYAB/NFIB/SFRP1/SORBS1/STAC2/VIM
RODRIGUES_DCC_TARGETS_DN	Genes down-regulated in HCT8/S1 cells (colon cancer) which normally lack DCC [GeneID=9423] compared to those stably expressing wild type DCC off a plasmid vector.	14/1214	119/21728	0.00661849	0.0459911	0.0348037	14	AHR/CAT/CD44/CORO2A/DZIP3/GSN/PDCD4/PTMS/SIN3B/SLC2A10/SMARCA2/TRIM2/TSC22D3/UTRN
DASU_IL6_SIGNALING_SCAR_UP	Genes up-regulated in hypertrophic scar fibroblasts in response to IL6 [GeneID=3569].	6/1214	31/21728	0.00663637	0.0459911	0.0348037	6	AGRN/CDC42EP4/LTBP1/PLEC/PPL/TNC
KEGG_CITRATE_CYCLE_TCA_CYCLE	Citrate cycle (TCA cycle)	6/1214	31/21728	0.00663637	0.0459911	0.0348037	6	ACO2/PC/PCK2/SDHA/SDHB/SDHC
KEGG_GLYCINE_SERINE_AND_THREONINE_METABOLISM	Glycine, serine and threonine metabolism	6/1214	31/21728	0.00663637	0.0459911	0.0348037	6	ALAS1/GAMT/MAOA/MAOB/SHMT1/SRR
REACTOME_NICOTINATE_METABOLISM	Nicotinate metabolism	6/1214	31/21728	0.00663637	0.0459911	0.0348037	6	NAXD/NMNAT3/PARP14/PARP4/PTGIS/QPRT
SIMBULAN_UV_RESPONSE_IMMORTALIZED_DN	Genes down-regulated in response to UVB radiation in HFK cells (keratinocytes) immortalized by overexpression of HPV E6 and E7 viral oncogenes.	6/1214	31/21728	0.00663637	0.0459911	0.0348037	6	AHNAK/FN1/ITGA6/LAMA3/PLEC/PRKAR1A
WP_FAMILIAL_PARTIAL_LIPODYSTROPHY_FPLD	Familial partial lipodystrophy (FPLD)	6/1214	31/21728	0.00663637	0.0459911	0.0348037	6	AKT2/KLF5/LMNA/LMNB2/PNPLA2/ZMPSTE24
IZADPANAH_STEM_CELL_ADIPOSE_VS_BONE_DN	Genes down-regulated in adipose tissue mesenchymal stem cells (ASC) vs bone marrow mesenchymal stem cells (rBMSC)	13/1214	107/21728	0.00666506	0.0460531	0.0348506	13	ATP2B4/CRYAB/EN1/FBLN1/LAMB1/MYH10/NEK1/NFIB/PTGIS/SLPI/SORBS2/TXNIP/ZSCAN18
ZHU_CMV_ALL_UP	Up-regulated at any timepoint following infection of primary human foreskin fibroblasts with CMV	13/1214	107/21728	0.00666506	0.0460531	0.0348506	13	ALAS1/ENO1/ENO2/GBP1/MANF/MX1/OAS2/PFKP/PLA2G4A/PNP/SCARB2/SLC7A5/TRIM21
WANG_LMO4_TARGETS_DN	Genes down-regulated in MCF7 cells (breast cancer) engineered to conditionally express LMO4 [GeneID=8543] by a Tet Off system.	32/1214	361/21728	0.0068825	0.0474852	0.0359343	32	BST2/CAPZA2/COBLL1/CSGALNACT2/DDX20/DMD/DYNC1LI2/EIF2B4/EVL/EXOC3/EXOC6B/FBLIM1/FBXW11/FHL2/FUNDC1/GPATCH2/HMGCS1/IQGAP1/ITCH/LXN/PCK2/POLB/PSMD5/PURB/RASSF8/RDH11/RICTOR/SAMD9/SAMHD1/SPART/SUGT1/TOP1
FLECHNER_PBL_KIDNEY_TRANSPLANT_REJECTED_VS_OK_DN	Genes down-regulated in peripheral blood lymphocytes (PBL) from patients with acute transplant rejection compared to those from patients with well functioning kidneys more than 1-year post transplant.	8/1214	51/21728	0.00693281	0.0476209	0.0360371	8	ACO2/CDKN1B/CHAF1A/FTH1/MAN2A2/RABGGTB/STK38/TES
STAMBOLSKY_TARGETS_OF_MUTATED_TP53_DN	Genes repressed in SKBR3 cells (breast cancer) by mutated TP53 [GeneID=7157].	8/1214	51/21728	0.00693281	0.0476209	0.0360371	8	BST2/CIRBP/IFI35/MX1/RBCK1/RIGI/SAMD9/TSC22D4
TAVOR_CEBPA_TARGETS_UP	Genes up-regulated in KCL22 cells (chronic myelogenous leukemia, CML, with BCR-ABL1 [GeneID=613;25] fusion) by expression of CEBPA [GeneID=1050].	8/1214	51/21728	0.00693281	0.0476209	0.0360371	8	ACSL1/ANXA1/CA2/DYNLT3/GBP1/KIAA0513/KLF5/RAB31
BROWNE_HCMV_INFECTION_16HR_DN	Genes down-regulated in primary fibroblast cell culture after infection with HCMV (AD169 strain) at 16 h time point that were not down-regulated at the previous time point, 14 h.	11/1214	84/21728	0.00695128	0.0476776	0.0360799	11	ACY1/AKR1C3/ANPEP/ATP13A3/ATP2B4/GFAP/LMNA/PDCD4/PDLIM7/PLEC/SVIL
BILD_HRAS_ONCOGENIC_SIGNATURE	Genes selected in supervised analyses to discriminate cells expressing activated HRAS [GeneID=3265] oncogene from control cells expressing GFP.	24/1214	250/21728	0.00701916	0.0480725	0.0363788	24	ACOT7/ARG2/CSNK1E/FBXO9/FN1/KLF5/LDLR/LGALS8/LRP8/LRRC8C/MTUS1/MYDGF/NFIB/PIK3CD/PRNP/S100A6/SDC1/SEMA4C/SFN/SKP2/SLC16A3/SLC9A1/TNRC6B/TOP1
AMIT_EGF_RESPONSE_120_MCF10A	Genes whose expression peaked at 120 min after stimulation of MCF10A cells with EGF [GeneID=1950].	7/1214	41/21728	0.00707523	0.0481033	0.0364021	7	ALDH1A3/BCL10/PCBD1/PDLIM5/TRIM21/TXNRD1/YRDC
BURTON_ADIPOGENESIS_PEAK_AT_16HR	Cluster 4: genes maximally expressed at 16 h time point during differentiation of 3T3-L1 fibroblasts into adipocytes in response to adipogenic hormones.	7/1214	41/21728	0.00707523	0.0481033	0.0364021	7	CHAF1B/ECM1/EMB/HELLS/HMGB2/PGP/POLA2
LEONARD_HYPOXIA	Genes up-regulated in HK-2 cells kidney tubular epithelium) under hypoxia and down-regulated on re-oxygenation.	7/1214	41/21728	0.00707523	0.0481033	0.0364021	7	CDKN1B/HNRNPA1/PFKP/SAP30/SLC16A3/SLC2A1/SLC7A5
REACTOME_MET_PROMOTES_CELL_MOTILITY	MET promotes cell motility	7/1214	41/21728	0.00707523	0.0481033	0.0364021	7	FN1/LAMA3/LAMA5/LAMB1/LAMB3/LAMC1/LAMC2
SMID_BREAST_CANCER_RELAPSE_IN_BRAIN_UP	Genes up-regulated in brain relapse of breast cancer.	7/1214	41/21728	0.00707523	0.0481033	0.0364021	7	ART3/CP/EN1/MCM10/MMP7/SFRP1/TRIM29
SARRIO_EPITHELIAL_MESENCHYMAL_TRANSITION_DN	Genes down-regulated in MCF10A cells (breast cancer) grown at low (mesenchymal phenotype) compared to those grown at high (epithelial, basal-like phenotype) confluency.	16/1214	145/21728	0.00716714	0.0483909	0.0366197	16	ACSL1/ANK3/CA2/CLU/CYBRD1/DSC2/EEF2/ENG/ERRFI1/GBP2/MAOA/PC/S100A4/SCPEP1/TRIM29/TSC22D3
WP_NRF2_PATHWAY	NRF2 pathway	16/1214	145/21728	0.00716714	0.0483909	0.0366197	16	ABCC5/BLVRB/CES2/FTH1/GGT1/GSR/GSTM2/ME1/MGST2/PRDX1/SERPINA1/SLC2A1/SLC2A10/SLC39A3/SLC6A9/TXNRD1
SENGUPTA_NASOPHARYNGEAL_CARCINOMA_WITH_LMP1_UP	Genes up-regulated in nasopharyngeal carcinoma (NPC) positive for LMP1 [GeneID=9260], a latent gene of Epstein-Barr virus (EBV).	35/1214	405/21728	0.00717254	0.0483909	0.0366197	35	ARHGAP18/CAPZA2/CDKAL1/CP/CRYZ/DMD/DNAJC21/DSC2/ESF1/HAUS6/HBS1L/HELLS/HERC5/HNMT/IQGAP1/KLF5/NCEH1/NEDD1/PAPOLA/PPIA/PRKAR2B/PRMT3/SAP30/SDHAF3/SLC12A2/SLC25A32/SLC25A36/SMCHD1/SQLE/TC2N/TNC/TOP1/TRIM2/TRIM5/USO1
CASTELLANO_NRAS_TARGETS_UP	Genes up-regulated in MEF cells (embryonic fibroblast) isolated from NRAS [GeneID=4893] knockout mice.	10/1214	73/21728	0.00718937	0.0483909	0.0366197	10	ACADM/ANXA4/CRABP2/CRIP2/CRYBG1/GBP2/IFI35/PCBD2/PON3/SDC1
LEE_AGING_CEREBELLUM_DN	Downregulated in the cerebellum of aged adult mice (30-month) vs young adult (5-month)	10/1214	73/21728	0.00718937	0.0483909	0.0366197	10	CARS1/CD320/CLIC3/DDX47/FSCN1/NFKB2/TAOK3/TNC/UBA7/WWOX
WP_FOLATE_METABOLISM	Folate metabolism	10/1214	73/21728	0.00718937	0.0483909	0.0366197	10	CAT/GPX4/LDLR/MTHFD1/MTHFS/MTRR/NFKB2/RFK/SAA1/SHMT1
AMBROSINI_FLAVOPIRIDOL_TREATMENT_TP53	Genes down-regulated by flavopiridol [PubChem=5287969] in the HCT116 cells (colon cancer) depending on their TP53 [GeneID=7157] status: wild-type vs loss of the gene's function (LOF).	13/1214	108/21728	0.00720053	0.0483909	0.0366197	13	ACSL1/CAP2/CCDC85C/DGKA/GNA11/KHK/KIAA0513/LLGL2/MSI1/PDLIM7/SERPINA1/SNTB2/TFCP2L1
RICKMAN_TUMOR_DIFFERENTIATED_WELL_VS_MODERATELY_UP	Up-regulated genes that vary between HNSCC (head and neck squamous cell carcinoma) groups formed on the basis of their level of pathological differentiation: well vs moderately differentiated tumors.	13/1214	108/21728	0.00720053	0.0483909	0.0366197	13	ABCC5/CAPS/CLN3/DZIP3/EML4/IQCB1/MAP7D2/PDCD4/PRKAR2B/SCPEP1/SLC27A1/TRAF5/TRIM2
GEORGES_CELL_CYCLE_MIR192_TARGETS	Experimentally validated direct targets of MIR192 [GeneID=406967] microRNA; MIR192 caused cell cycle arrest in HCT116 cells (colon cancer).	9/1214	62/21728	0.00722262	0.0483999	0.0366265	9	CDC7/LMNB2/MCM10/NEK1/NFIB/PLS3/SH3BP4/TOP1/TUBGCP3
JECHLINGER_EPITHELIAL_TO_MESENCHYMAL_TRANSITION_DN	Genes down-regulated during epithelial to mesenchymal transition (EMT) induced by TGFB1 [GeneID=7040] in the EpH4 cells (mammary epithelium cell line transformed by HRAS [GeneID=3265]).	9/1214	62/21728	0.00722262	0.0483999	0.0366265	9	ACTN4/CA2/FLNA/MYH9/PADI2/PC/PRKCZ/SERPINB5/TGM2
IVANOVA_HEMATOPOIESIS_EARLY_PROGENITOR	Genes in the expression cluster 'Early Progenitors Shared': up-regulated in hematopoietic progenitors from adult bone marrow and from fetal liver.	38/1214	449/21728	0.00731568	0.0489532	0.0370452	38	AARS1/ASRGL1/B3GALT6/BRI3BP/CDK6/CMTM7/DEPTOR/DIMT1/ECHDC3/GEMIN4/KIF21A/LXN/MANF/MCEE/MGAT5/NAXD/OBI1/OXCT1/PACC1/PDXK/PFAS/PGM3/PINX1/POGLUT1/POGLUT2/POLR1H/PRDX1/PRPSAP1/QDPR/RBM28/RBM34/RIOX2/S100A1/SEPTIN11/SHMT1/SIRT3/SRD5A1/TAGLN2
TAKEDA_TARGETS_OF_NUP98_HOXA9_FUSION_3D_UP	Genes up-regulated in CD34+ [GeneID=947] hematopoetic cells by expression of NUP98-HOXA9 fusion [GeneID=4928;3205] off a retroviral vector at 3 days after transduction.	19/1214	184/21728	0.00733453	0.049009	0.0370874	19	AHR/BST2/GBP1/GBP3/HERC5/IFI35/IFIT5/ITGB8/KIAA0513/KLF5/MX1/OAS2/PARP14/PLA2G4A/QPRT/RAB27B/RIGI/SAMD9/SDSL
IWANAGA_CARCINOGENESIS_BY_KRAS_UP	Cluster 3: genes up-regulated in lung tissue samples from mice with tumor-bearing genotypes (activated KRAS [GeneID=3845] alone or together with inactivated PTEN [GeneID=5728]).	18/1214	171/21728	0.00734605	0.0490157	0.0370926	18	ARG2/CLU/CTSZ/ELF5/EMB/GDE1/HNMT/LDLR/ME1/MRC2/MTUS1/PC/PRNP/SDC1/SOAT1/STK38/SUPT7L/TFCP2L1
REACTOME_INTEGRIN_CELL_SURFACE_INTERACTIONS	Integrin cell surface interactions	11/1214	85/21728	0.00759247	0.0505154	0.0382274	11	AGRN/CD44/COL16A1/COL4A1/COL4A2/COL6A1/COL6A2/FN1/ITGA6/ITGB8/TNC
SCHUETZ_BREAST_CANCER_DUCTAL_INVASIVE_DN	Genes down-regulated in invasive ductal carcinoma (IDC) relative to ductal carcinoma in situ (DCIS, non-invasive).	11/1214	85/21728	0.00759247	0.0505154	0.0382274	11	ATP6V0A4/CLDN3/ELAPOR1/ERBB3/LAMA3/LRBA/PADI2/PDCD4/PRKAR2B/PROM1/SERPINA1
CERVERA_SDHB_TARGETS_1_UP	Genes turned on in Hep3B cells (hepatocellular carcinoma, HCC) upon knockdown of SDHB [GeneID=6390] by RNAi.	14/1214	121/21728	0.00764806	0.0508127	0.0384524	14	FHL2/GPX8/IL18/LAMC2/MAP1B/PIK3CD/PLBD1/PLEKHG4/PLEKHG4B/RAB20/S100A6/SCD5/SH3BGRL/SMPDL3B
DESERT_PERIPORTAL_HEPATOCELLULAR_CARCINOMA_SUBCLASS_UP	Genes up-regulated in the periportal-type subclass of hepatocellular carcinomas. Sets created as part of a metaanalysis of nine public transcriptomic datasets merged into a metadataset including 1133 human hepatocellular carcinomas obtained after curative resection. For platform descriptions of each one of the 9 datasets, see Figure 1B in Désert et al., Hepatology (2017), 66: 1502-1518.	17/1214	159/21728	0.00775591	0.0511233	0.0386875	17	ACSL1/ALDH2/ANPEP/ATRN/AZGP1/CDA/ECM1/EPHX2/ERO1B/ETFDH/FAH/GCDH/GNE/NDRG2/PBLD/PCK2/RGN
REACTOME_METABOLISM_OF_NUCLEOTIDES	Metabolism of nucleotides	12/1214	97/21728	0.00776641	0.0511233	0.0386875	12	APRT/CDA/CMPK1/ENTPD2/GSR/NME3/NME4/PFAS/PNP/SAMHD1/TXNRD1/TYMP
REACTOME_PHASE_II_CONJUGATION_OF_COMPOUNDS	Phase II - Conjugation of compounds	13/1214	109/21728	0.00776948	0.0511233	0.0386875	13	AKR1A1/COMT/GGT1/GSTM2/GSTT1/MGST2/MTRR/OPLAH/PODXL2/SLC26A2/SULT1A3/SULT2B1/UGDH
PHONG_TNF_RESPONSE_VIA_P38_COMPLETE	Genes whose expression changes in Calu-6 cells (lung cancer) by TNF [GeneID=7124] were blocked completely by p38 inhibitor LY479754.	22/1214	225/21728	0.00778221	0.0511233	0.0386875	22	AGRN/BACH1/CD59/CDC42EP1/CDC42EP4/CSNK1E/ENAH/ERAP1/GET1/LGALS8/MSMO1/OBSL1/PNP/PRKD1/S100A4/SDCBP/SEMA4C/SKP2/SVIL/SYNM/TRIM24/ZNF131
ELVIDGE_HYPOXIA_UP	Genes up-regulated in MCF7 cells (breast cancer) under hypoxia conditions.	18/1214	172/21728	0.00778941	0.0511233	0.0386875	18	CAVIN1/CD59/CYB5A/DDR1/DSC2/ELF3/ENO2/HLA-DRB1/NOL3/OBSL1/PFKP/RBCK1/S100A2/S100A4/S100A6/SLC2A1/TXNIP/VLDLR
MODY_HIPPOCAMPUS_NEONATAL	Genes highly expressed in the neonatal hippocampus (clusters 4 and 8).	6/1214	32/21728	0.00778948	0.0511233	0.0386875	6	COL4A1/FN1/SQLE/TARS1/TBCA/TNC
CHARAFE_BREAST_CANCER_BASAL_VS_MESENCHYMAL_DN	Genes down-regulated in basal-like breast cancer cell lines as compared to the mesenchymal-like ones.	8/1214	52/21728	0.00780177	0.0511233	0.0386875	8	ARHGEF40/BCAT1/COL6A2/MAP1B/PDCL3/PFKP/TRIO/UTRN
KENNY_CTNNB1_TARGETS_DN	Genes down-regulated in HC11 cells (mammary epithelium) by expression of constantly active CTNNB1 [GeneID=1499].	8/1214	52/21728	0.00780177	0.0511233	0.0386875	8	COL6A1/CRABP2/ECM1/FN1/GBP2/SDHA/TRIM29/TXNIP
REACTOME_APOPTOTIC_EXECUTION_PHASE	Apoptotic execution phase	8/1214	52/21728	0.00780177	0.0511233	0.0386875	8	DSG3/GSN/HMGB2/LMNA/MAPT/PLEC/SPTAN1/VIM
CHEOK_RESPONSE_TO_HD_MTX_UP	Genes specifically up-regulated in pediatric acute lymphoblastic leukemia (ALL) patients by high-dose methotrexate (HDMTX) [PubChem=4112].	5/1214	23/21728	0.00781538	0.0511233	0.0386875	5	ANXA2/FLNA/MYLK/NFKB2/S100A4
HINATA_NFKB_TARGETS_KERATINOCYTE_DN	Genes down-regulated in primary keratinocytes by expression of p50 (NFKB1) and p65 (RELA) [GeneID=4790;5970] components of NFKB.	5/1214	23/21728	0.00781538	0.0511233	0.0386875	5	DSG3/ESYT1/KLK6/PPL/SULT2B1
REACTOME_RHOC_GTPASE_CYCLE	RHOC GTPase cycle	10/1214	74/21728	0.00790761	0.0514766	0.0389548	10	AKAP13/ARHGAP18/ARHGAP32/ARHGEF10L/ARHGEF40/CAVIN1/FLOT1/IQGAP1/MCAM/PREX1
REACTOME_RHOG_GTPASE_CYCLE	RHOG GTPase cycle	10/1214	74/21728	0.00790761	0.0514766	0.0389548	10	ARHGAP32/ARHGDIB/CDC42EP1/DOCK5/EMD/ESYT1/MCAM/PLD1/PREX1/TRIO
INGRAM_SHH_TARGETS_DN	Genes down-regulated in 10T1/2 cells (multipotent mesoderma) by expression of SHH [GeneID=6469].	9/1214	63/21728	0.00801941	0.0514766	0.0389548	9	CLU/EMB/EVL/GNA12/MRPL54/SDC1/SFRP1/SLPI/TPPP3
LEE_LIVER_CANCER_E2F1_UP	Genes up-regulated in hepatocellular carcinoma (HCC) induced by overexpression of E2F1 [GeneID=1869].	9/1214	63/21728	0.00801941	0.0514766	0.0389548	9	ANXA1/ANXA2/CD74/CSTB/GSTM2/PPL/SHCBP1/SPTAN1/TAGLN2
LINDSTEDT_DENDRITIC_CELL_MATURATION_D	Genes down-regulated during the course of maturation of monocyte-derived dendritic cells (DC) in response to inflammatory stimuli (cluster D).	9/1214	63/21728	0.00801941	0.0514766	0.0389548	9	ANXA1/ARHGDIB/NAGA/NCBP2/RAB31/SLC1A5/SYPL1/TOP1/TPP1
PID_MYC_REPRESS_PATHWAY	Validated targets of C-MYC transcriptional repression	9/1214	63/21728	0.00801941	0.0514766	0.0389548	9	CDKN1B/CLU/ERBB2/FTH1/ITGA6/ITGB4/LGALS1/NDRG2/SFRP1
WILCOX_RESPONSE_TO_PROGESTERONE_DN	Genes down-regulated in primary cultures of ovarian surface epithlium cells exposed to progesterone [PubChem=5994] for 5 days.	9/1214	63/21728	0.00801941	0.0514766	0.0389548	9	ATP2B4/CLIC4/COL16A1/COL6A1/FN1/PDE12/PDLIM7/PIEZO1/PLEC
ZHANG_GATA6_TARGETS_DN	Genes down-regulated after cre-lox knockout of GATA6 [GeneID=2627] in airway epithelium.	9/1214	63/21728	0.00801941	0.0514766	0.0389548	9	AIF1L/ALAD/CTSB/GIPC2/LAMA3/LDLR/MSMO1/RHOF/SOAT1
KYNG_NORMAL_AGING_UP	Genes distinctly up-regulated in primary fibroblast cultures from normal old donors compared to those from normal young donors.	4/1214	15/21728	0.0080599	0.0514766	0.0389548	4	FRA10AC1/SNX8/SOAT1/TAF10
NGO_MALIGNANT_GLIOMA_1P_LOH	Proteins with reduced expression in mulignant glioma cell line (A172) which bears loss of heterozygosity (LOH) in the 1p region.	4/1214	15/21728	0.0080599	0.0514766	0.0389548	4	ANXA2/ENO1/SEPTIN2/VIM
REACTOME_ACTIVATION_OF_BAD_AND_TRANSLOCATION_TO_MITOCHONDRIA	Activation of BAD and translocation to mitochondria	4/1214	15/21728	0.0080599	0.0514766	0.0389548	4	AKT2/SFN/YWHAH/YWHAZ
REACTOME_N_GLYCAN_ANTENNAE_ELONGATION	N-Glycan antennae elongation	4/1214	15/21728	0.0080599	0.0514766	0.0389548	4	B4GALT3/MGAT5/ST3GAL4/ST6GAL1
REACTOME_SYNTHESIS_OF_BILE_ACIDS_AND_BILE_SALTS_VIA_27_HYDROXYCHOLESTEROL	Synthesis of bile acids and bile salts via 27-hydroxycholesterol	4/1214	15/21728	0.0080599	0.0514766	0.0389548	4	AKR1C2/AKR1C3/CYP27A1/PTGIS
REACTOME_SYNTHESIS_OF_PROSTAGLANDINS_PG_AND_THROMBOXANES_TX	Synthesis of Prostaglandins (PG) and Thromboxanes (TX)	4/1214	15/21728	0.0080599	0.0514766	0.0389548	4	AKR1C3/PTGES/PTGES2/PTGIS
TERAMOTO_OPN_TARGETS_CLUSTER_4	Cluster 4: genes whose up-regulation peaked 4 days after knockdown of OPN [GeneID=6696] by RNAi in the NIH3T3 cells (fibroblasts) transformed by activated HRAS [GeneID=3265].	4/1214	15/21728	0.0080599	0.0514766	0.0389548	4	S100A4/SPPL2B/SUGT1/TTC39B
WP_CHOLESTEROL_BIOSYNTHESIS_PATHWAY	Cholesterol biosynthesis pathway	4/1214	15/21728	0.0080599	0.0514766	0.0389548	4	HMGCS1/MSMO1/NSDHL/SQLE
BRACHAT_RESPONSE_TO_CAMPTOTHECIN_DN	Genes specifically down-regulated in FL5.12 cells (pro-B lymphocyte) by camptothecin [PubChem=2538].	7/1214	42/21728	0.00809012	0.0514766	0.0389548	7	ANXA4/ENO1/ESYT1/HMGCS1/PPIA/SLC25A1/SLC44A2
KEGG_FATTY_ACID_METABOLISM	Fatty acid metabolism	7/1214	42/21728	0.00809012	0.0514766	0.0389548	7	ACAA1/ACADM/ACADS/ACSL1/ALDH2/ECI1/GCDH
PAPASPYRIDONOS_UNSTABLE_ATEROSCLEROTIC_PLAQUE_DN	Genes down-regulated in unstable ateroslerotic plaques compared to the stable ones.	7/1214	42/21728	0.00809012	0.0514766	0.0389548	7	CRIM1/MAP1B/MXRA7/MYLK/PFKM/PTGIS/TNS1
REACTOME_RHOF_GTPASE_CYCLE	RHOF GTPase cycle	7/1214	42/21728	0.00809012	0.0514766	0.0389548	7	ARHGAP32/BAIAP2L1/ESYT1/FAM169A/MCAM/RHOF/STEAP3
MIKKELSEN_NPC_ICP_WITH_H3K4ME3	Genes with intermediate-CpG-density promoters (ICP) bearing histone H3 trimethylation mark at K4 (H3K4me3) in neural progenitor cells (NPC).	38/1214	452/21728	0.00811481	0.0515633	0.0390204	38	ACY1/ALKBH8/APOBEC3F/ARHGAP18/ATG4A/CCDC77/CD44/CDKN2C/CHM/CYB5R2/DYNC2LI1/DYNLT3/FKBP14/FTSJ1/FUNDC1/GCDH/GEMIN6/GPX8/GRN/GSTM2/HSD17B11/LIMA1/LRP1/MPI/NSUN6/PBXIP1/PLD1/POLD4/PYCR1/RDH11/RFX5/RIOK2/SH3BGRL/SUPT7L/SYNJ2/TKFC/TPP1/WASHC3
ELVIDGE_HYPOXIA_DN	Genes down-regulated in MCF7 cells (breast cancer) under hypoxia conditions.	16/1214	147/21728	0.00814665	0.051625	0.0390671	16	ACOT7/C2CD2/CA2/CHUK/CORO1B/EEF1E1/GDPD3/GPATCH2/KLC2/NCLN/PNO1/RMC1/SDF2L1/SPAG1/TMEM259/ZMPSTE24
KATSANOU_ELAVL1_TARGETS_DN	Genes down-regulated in MEF cells (embryonic fibroblast) with ELAVL1 [GeneID=1994] knocked out.	16/1214	147/21728	0.00814665	0.051625	0.0390671	16	ANK3/CD44/CHD1L/COL6A1/COL6A2/EFCAB7/EML3/HAUS7/METTL13/NPNT/PCP4L1/PFAS/RINT1/SHMT1/STK38/TROAP
MCBRYAN_PUBERTAL_BREAST_5_6WK_UP	Genes up-regulated during pubertal mammary gland development between week 5 and 6.	14/1214	122/21728	0.00820843	0.0519149	0.0392865	14	ANPEP/ARG2/ART3/CIRBP/CLU/ERAL1/ERBB3/FBLIM1/KLF5/MTARC1/NIPAL2/PKP2/PROM2/SLC44A2
DELACROIX_RAR_BOUND_ES	Genes with DNA sequences bound by RARA and RARG [GeneID=5914, 5916] in ES cells.	39/1214	467/21728	0.00821467	0.0519149	0.0392865	39	ACTN4/AGTPBP1/C1orf210/CAPNS1/CCP110/COBL/COL4A1/CRELD1/CTSZ/DNAJB6/DUSP9/EMC10/ENAH/FN1/GDE1/GIPC2/GRTP1/GSPT2/GSR/MSLN/MTG2/MTHFD1/NACC2/NFIB/OAS2/PDCL3/POLR1A/PTPN6/PURB/RAB20/RBKS/RHOF/SDHA/SIGIRR/SLC12A7/SNTB2/STEAP3/THNSL2/TXLNG
ASTON_MAJOR_DEPRESSIVE_DISORDER_DN	Genes down-regulated in the temporal cortex samples from patients with major depressive disorder.	17/1214	160/21728	0.00824016	0.0520056	0.0393551	17	APOD/BCAT1/CAP2/CDC42EP1/COL16A1/CRYAB/DYNC1LI2/ERBB3/KLK6/LRP8/MAN2A1/MAPT/MX1/SCARB2/SORBS2/SYNJ2/TRIO
CREIGHTON_ENDOCRINE_THERAPY_RESISTANCE_4	The 'group 4 set' of genes associated with acquired endocrine therapy resistance in breast tumors expressing ESR1 but not ERBB2 [GeneID=2099;2064].	28/1214	309/21728	0.0082668	0.052038	0.0393796	28	ATP2B4/CBX2/CYB5A/EMP3/FRK/GLS/HAUS6/HNMT/IL27RA/MAPT/MAVS/MRC2/MT2A/PARP4/PCBD2/PDCD4/RAB31/RFX5/RFXANK/SAP30/SGK3/SKP2/SLC26A2/SMPDL3B/SPART/SYTL4/TPP1/ZHX2
COATES_MACROPHAGE_M1_VS_M2_UP	Up-regulated genes distinguishing between M1 (pro-inflammatory) and M2 (anti-inflammatory) macrophage subtypes.	11/1214	86/21728	0.00827877	0.052038	0.0393796	11	ALAD/CD59/COMT/CRIM1/ENO2/GALNT11/GLO1/LAMA3/PLBD1/RFX3/TXNIP
WP_PYRIMIDINE_METABOLISM	Pyrimidine metabolism	11/1214	86/21728	0.00827877	0.052038	0.0393796	11	CDA/CMPK1/NME3/NME4/POLA2/POLD4/POLR1A/POLR1B/POLR1H/PRIM2/TYMP
WOOD_EBV_EBNA1_TARGETS_UP	Genes up-regulated in the Ad/AH cells (adenocarcinoma) engineered to stably express the Epstein-Barr virus (EBV) gene EBNA1.	13/1214	110/21728	0.00837329	0.0525613	0.0397757	13	AKR1C2/AKR1C3/ANXA6/CD44/CLU/FBLN1/HYOU1/MAPRE2/S100A4/SKP2/SORD/TXNRD1/UGDH
ANDERSEN_LIVER_CANCER_KRT19_DN	Genes under-expressed in KRT19-positive [GeneID=3880] hepatocellular carcinoma.	10/1214	75/21728	0.00867984	0.0544123	0.0411764	10	ALAD/ETFDH/GPT/GRHPR/KHK/MGST2/NFIX/PC/PTMS/SELENBP1
PURBEY_TARGETS_OF_CTBP1_AND_SATB1_DN	Genes down-regulated in HEK-293 cells (fibroblast) upon knockdown of both CTBP1 and SATB1 [GeneID=1487, 6304] by RNAi.	17/1214	161/21728	0.00874835	0.054632	0.0413427	17	AIFM2/B3GNT3/CDC42EP4/GCDH/GLS/MAP2K2/MRPL1/PDCD6/PDXK/PNPO/PON3/PTGIS/SCAMP4/SORD/UHRF1/VWA1/ZMPSTE24
BOYAULT_LIVER_CANCER_SUBCLASS_G3_DN	Down-regulated genes in hepatocellular carcinoma (HCC) subclass G3, defined by unsupervised clustering.	8/1214	53/21728	0.00875003	0.054632	0.0413427	8	ALAD/CYP27A1/GAMT/MTARC2/SELENBP1/SLC25A20/SMARCA2/SORBS2
HUPER_BREAST_BASAL_VS_LUMINAL_UP	Genes up-regulated in basal mammary epithelial cells compared to the luminal ones.	8/1214	53/21728	0.00875003	0.054632	0.0413427	8	ITGA6/PTGES/S100A2/S100P/SDC1/SFN/SLPI/TRIM29
LEE_LIVER_CANCER_MYC_E2F1_DN	Genes down-regulated in hepatocellular carcinoma (HCC) from MYC and E2F1 [GeneID=4609;1869] double transgenic mice.	9/1214	64/21728	0.00888134	0.0553778	0.041907	9	ACSL1/ALAD/EPHX2/GOT1/MCM10/ME1/MTARC1/OAT/RGN
WP_CLEAR_CELL_RENAL_CELL_CARCINOMA_PATHWAYS	Clear cell renal cell carcinoma pathways	11/1214	87/21728	0.0090122	0.0559766	0.0423602	11	DEPTOR/ENO1/ENO2/ME1/PFKM/PFKP/PGM2/PKM/SDSL/SHMT1/SLC2A1
ZHANG_TARGETS_OF_EWSR1_FLI1_FUSION	Genes up-regulated in RD-EF cells (rhabdomyosarcoma) engineered to express EWSR1-FLI1 fusion [GeneID=2130;2313] and which are also highly expressed in Ewing's famliy tumors.	11/1214	87/21728	0.0090122	0.0559766	0.0423602	11	CRIP2/CSNK1E/MAN2A2/MAPT/ME1/PFKP/SIRPA/SORD/ST6GAL1/STAT6/TRIM2
REACTOME_TRNA_PROCESSING	tRNA processing	13/1214	111/21728	0.00901339	0.0559766	0.0423602	13	ADAT2/ADAT3/ALKBH8/CDKAL1/FTSJ1/NSUN2/NSUN6/NUP214/POP1/QTRT1/QTRT2/TRMT11/WDR4
DORN_ADENOVIRUS_INFECTION_12HR_DN	Genes down-regulated in HeLa cells (cervical carcinoma) 12 h after infection with adenovirus Ad12.	6/1214	33/21728	0.00908004	0.0561662	0.0425037	6	ANPEP/ELF3/FHL2/LIMA1/SDCBP/TXNRD1
GREENBAUM_E2A_TARGETS_UP	Genes up-regulated in pre-B lymphocytes upon Cre-Lox knockout of E2A [GeneID=6929].	6/1214	33/21728	0.00908004	0.0561662	0.0425037	6	CA2/CDKN2C/CIP2A/PFKP/SLC12A2/SLC7A5
REACTOME_SIALIC_ACID_METABOLISM	Sialic acid metabolism	6/1214	33/21728	0.00908004	0.0561662	0.0425037	6	CTSA/GNE/NEU1/ST3GAL4/ST6GAL1/ST6GALNAC4
FUJII_YBX1_TARGETS_UP	Genes up-regulated in MCF-7 cells (breast cancer) after knockdown of YBX1 [GeneID=4904] by RNAi.	7/1214	43/21728	0.00920826	0.0568086	0.0429898	7	CAPG/CLIC3/MAOB/POF1B/S100A6/SLC16A3/SYTL1
LEIN_ASTROCYTE_MARKERS	Genes enriched in astrocytes in the adult mouse brain identified through correlation-based searches seeded with the astrocyte cell-type specific gene expression patterns.	7/1214	43/21728	0.00920826	0.0568086	0.0429898	7	APOE/CLU/DBI/DIP2A/GFAP/GSN/MAGI1
VANTVEER_BREAST_CANCER_ESR1_UP	Up-regulated genes from the optimal set of 550 markers discriminating breast cancer samples by ESR1 [GeneID=2099] expression: ER(+) vs ER(-) tumors.	16/1214	149/21728	0.00923027	0.0568692	0.0430357	16	CERS2/CIRBP/ECI1/EEIG1/EML2/ERBB3/EVL/HNRNPA1/LRBA/MYO5C/P4HTM/PREX1/QDPR/RBM47/SEC14L2/TSPAN13
OSMAN_BLADDER_CANCER_DN	Genes down-regulated in blood samples from bladder cancer patients.	36/1214	427/21728	0.0093795	0.0577124	0.0436738	36	ABCC5/AKT2/ARFGAP2/ARHGEF2/BUD13/CDC123/CSTF2T/CYB5A/CYTIP/DGKA/EEIG1/EMD/EPB41/EPM2AIP1/FUNDC1/IKBIP/MTHFS/NMT2/NOP53/OGA/PDCD4/PM20D2/PRDX3/PRKAR1A/PRUNE1/RHBDD1/RIGI/RNF216/SEPTIN2/SIN3A/SMARCA2/SMARCC2/SURF1/TRAF5/TUBGCP3/UACA
OSADA_ASCL1_TARGETS_DN	Genes down-regulated in A549 cells (lung cancer) upon expression of ASCL1 [GeneID=429] off a viral vector.	5/1214	24/21728	0.00942632	0.0577718	0.0437187	5	AHNAK/CD44/CRIM1/KLF5/PPP1R14A
REACTOME_CYTOSOLIC_TRNA_AMINOACYLATION	Cytosolic tRNA aminoacylation	5/1214	24/21728	0.00942632	0.0577718	0.0437187	5	AARS1/CARS1/EEF1E1/TARS1/YARS1
WP_NAD_METABOLISM_IN_ONCOGENEINDUCED_SENESCENCE_AND_MITOCHONDRIAL_DYSFUNCTIONASSOCIATED_SENESCENCE	NAD metabolism in oncogene-induced senescence and mitochondrial dysfunction-associated senescence	5/1214	24/21728	0.00942632	0.0577718	0.0437187	5	GOT1/SCO2/SIRT2/SIRT3/SLC2A1
YAO_TEMPORAL_RESPONSE_TO_PROGESTERONE_CLUSTER_6	Genes co-regulated in uterus during a time course response to progesterone [PubChem=5994]: SOM cluster 6.	10/1214	76/21728	0.00950857	0.0581994	0.0440423	10	CAPG/CES2/CRIP2/EFHD1/ITGB4/ME1/NOP53/PKP2/PRNP/SLC27A1
MARKEY_RB1_CHRONIC_LOF_UP	Genes up-regulated in MEF cells (embryonic fibroblasts) isolated from RB1 [GeneID=5925] knockout mice: chronic loss of function (LOF) of RB1.	13/1214	112/21728	0.0096912	0.0592395	0.0448294	13	CBX2/CHAF1B/GIPC2/GSR/MAN2A1/MAP3K4/NFIX/NME4/SDC1/SLC1A5/SQLE/ST3GAL4/UHRF1
CHANDRAN_METASTASIS_DN	Genes down-regulated in metastatic tumors from the whole panel of patients with prostate cancer.	28/1214	313/21728	0.00975099	0.0595076	0.0450322	28	AZGP1/BCAS1/CAPS/CIRBP/CYBRD1/ECHDC1/ERBB2/FBXO2/ITGB8/MVB12B/MX1/MYLK/PPP1R14A/PYCARD/PYROXD2/RAB27B/RRAS/SCD5/SERPINB5/SFRP1/SLC20A2/SMPDL3B/SORBS1/SORBS2/SYTL1/TNS1/TRIM29/ZCCHC3
REACTOME_SNRNP_ASSEMBLY	snRNP Assembly	8/1214	54/21728	0.0097818	0.0595076	0.0450322	8	DDX20/GEMIN4/GEMIN6/GEMIN8/NCBP1/NCBP2/NUP214/SMN1
WP_COPPER_HOMEOSTASIS	Copper homeostasis	8/1214	54/21728	0.0097818	0.0595076	0.0450322	8	ADAM9/ATOX1/CCS/MAPT/MT2A/PRNP/SCO2/STEAP3
MEBARKI_HCC_PROGENITOR_WNT_UP_CTNNB1_DEPENDENT	Transcriptome of human HepaRG hepatocellular carcinoma liver progenitors in responses to a WNT3A-enriched microenvironment and dissection of pathways dependent on _-catenin and/or blocked by the SFRP-like Wnt inhibitor FZD8_CRD.	11/1214	88/21728	0.00979481	0.0595076	0.0450322	11	CLIC3/ENO2/FBLIM1/GBP1/ITGB4/LCP1/MMP7/PDLIM7/PKP3/RDH10/SLC26A2
NAKAMURA_TUMOR_ZONE_PERIPHERAL_VS_CENTRAL_UP	Up-regulated genes in peripheral zone of human pancreatic cancer growing in the pancreas of nude mice compared to that of the tumor from the central zone.	26/1214	285/21728	0.00980718	0.0595076	0.0450322	26	ACOT7/CCDC85C/CEP55/CMTM7/COL4A1/CRIM1/FBLIM1/FN1/GEMIN6/GPR39/HLA-DRB1/IRAK1/LAMA3/LAMC2/LRP8/LTBP1/MAP1B/ME1/MYH9/PDF/PELP1/PGP/PNP/SHCBP1/SUGT1/TTL
WUNDER_INFLAMMATORY_RESPONSE_AND_CHOLESTEROL_UP	Genes up-regulated in gastric mucosal tissue of mice on 2% cholesterol [PubChem=5997] diet and infected with H. pylori vs those infected with H. pylori while on 0% cholesterol diet.	9/1214	65/21728	0.0098116	0.0595076	0.0450322	9	ARG2/BST2/CD74/FLOT1/GBP2/HLA-DRB1/PDIA4/SERPINA1/UBA7
WANG_RESPONSE_TO_GSK3_INHIBITOR_SB216763_DN	Genes down-regulated in RS4;11 cells (MLL, mixed lineage leukemia) in response to SB216763 [PubChem=176158], an inhibitor of GSK3B [GeneID=2932].	32/1214	371/21728	0.010084	0.0607576	0.0459782	32	ACSL1/ACY1/ALDH1A3/BUB1B/CHAF1A/CHAF1B/CIP2A/CYTIP/DHCR24/FADS2/GEMIN4/GINS3/HELLS/HMGCS1/LDLR/LRP8/MASTL/MCM10/MIF/MOB3A/MSMO1/PDCD4/PFKP/PNO1/SDF2L1/SHCBP1/SLC2A1/SLC7A5/SQLE/SUN2/UHRF1/WDR4
MEBARKI_HCC_PROGENITOR_WNT_UP_BLOCKED_BY_FZD8CRD	Transcriptome of human HepaRG hepatocellular carcinoma liver progenitors in responses to a WNT3A-enriched microenvironment and dissection of pathways dependent on _-catenin and/or blocked by the SFRP-like Wnt inhibitor FZD8_CRD.	14/1214	125/21728	0.0100865	0.0607576	0.0459782	14	ARHGDIB/CLIC3/CORO1C/FHL2/FN1/LCP1/MYH9/PDLIM7/PSTPIP2/RDH10/SEPTIN11/SH3BP4/SLC26A2/SLC7A5
MULLIGHAN_NPM1_MUTATED_SIGNATURE_1_DN	The 'NPM1-mutated signature 1': genes down-regulated in pediatric AML (acute myeloid leukemia) samples with mutated NPM1 [GeneID=4869] compared to all AML cases with the intact gene.	14/1214	125/21728	0.0100865	0.0607576	0.0459782	14	APRT/BCAT1/EEF1D/EPHX2/ESYT1/GRHPR/LDLR/PYGB/SPTAN1/SUN2/SURF1/SVIL/TERF2/TPPP3
RICKMAN_TUMOR_DIFFERENTIATED_MODERATELY_VS_POORLY_UP	Up-regulated genes that vary between HNSCC (head and neck squamous cell carcinoma) groups formed on the basis of their level of pathological differentiation: moderately vs poorly differentiated tumors.	14/1214	125/21728	0.0100865	0.0607576	0.0459782	14	ARHGAP32/FANCI/FUT11/MAN2A1/NAGA/PGLS/PPIC/S100A6/SH3PXD2B/SIAE/SLC44A2/TOM1/VLDLR/YIPF2
UDAYAKUMAR_MED1_TARGETS_DN	Genes down-regulated in HeLa cells after knockdown of MED1 [GeneID=5469] by RNAi.	23/1214	244/21728	0.0100875	0.0607576	0.0459782	23	CDA/DDB2/DDR1/DNAJB6/EFHD2/ELF3/ERAP1/ERF/GSN/IFRD1/LAMA5/LXN/OGA/PTBP2/SPTAN1/SRD5A1/ST3GAL4/ST6GAL1/TRIM29/TRIO/TSC22D3/TXNIP/WASHC3
DAVICIONI_TARGETS_OF_PAX_FOXO1_FUSIONS_UP	Genes up-regulated in RD cells (embryonal rhabdomyosarcoma, ERMS) by expression of PAX3- or PAX7-FOXO1 [GeneID=5077;5081;2308] fusions off retroviral vectors.	24/1214	258/21728	0.0101784	0.0607576	0.0459782	24	AACS/CD44/CIB1/CLMN/COL6A2/CSNK1E/CTSA/CUL3/CYBRD1/ECM1/FGGY/HEBP1/IL27RA/LTBP1/MGAT5/MYH9/NID1/PRKAR2B/S100A13/SF3B5/SKP2/SPATS2L/SPDL1/THEMIS2
BOYAULT_LIVER_CANCER_SUBCLASS_G3_UP	Up-regulated genes in hepatocellular carcinoma (HCC) subclass G3, defined by unsupervised clustering.	19/1214	190/21728	0.0101906	0.0607576	0.0459782	19	CEP55/EML4/ENO1/FANCI/FNBP1L/FTH1/LANCL1/MARCKS/NLE1/NTAQ1/PAPOLA/PFN2/PRKAR1A/PTBP2/PWP1/RBM28/SLC16A3/TPD52L2/TSN
IVANOVA_HEMATOPOIESIS_STEM_CELL	Genes in the expression cluster 'HSC Shared': up-regulated in hematopoietic stem cells (HSC) from adult bone marrow and fetal liver.	19/1214	190/21728	0.0101906	0.0607576	0.0459782	19	ARHGAP32/COBLL1/COL4A1/DNAJC21/ENG/FRMD8/MYCBP2/NFIX/PAIP1/PDF/PEAK1/RBM28/SASH1/SEMA4C/SMARCA2/TCF25/TSPAN13/USP38/VLDLR
BLANCO_MELO_RESPIRATORY_SYNCYTIAL_VIRUS_INFECTION_A594_CELLS_UP	Genes up-regulated in RSV (A549 cells, MOI: 2, 24hpi)	26/1214	286/21728	0.0102338	0.0607576	0.0459782	26	ANPEP/ARG2/BST2/CRYBG1/GBP1/GBP2/GBP3/HERC5/KIAA1217/LAMC2/LAP3/LCP1/LDLR/MAP2/MX1/PARP14/RIGI/SAMD9/SAMHD1/SBSN/SLFN5/SORBS1/TGM2/THEMIS2/TNC/UBA7
SHEDDEN_LUNG_CANCER_POOR_SURVIVAL_A6	Cluster 6 of method A: up-regulation of these genes in patients with non-small cell lung cancer (NSCLC) predicts poor survival outcome.	38/1214	459/21728	0.0102654	0.0607576	0.0459782	38	ACOT7/ACP1/BUB1B/C6orf120/CDC7/CDKN2C/CEP55/DUSP9/ERCC6L/FANCI/GINS3/HAUS3/HBS1L/HELLS/HMGB2/ITCH/MCM10/MIF/MUC16/NCBP1/NTAQ1/PFKP/PFN2/PGM3/PKM/PKP2/PNP/PRIM2/PTBP3/SAP30/SEC23A/SHCBP1/SLC16A3/SLC2A1/SLC7A5/SRD5A1/THOP1/TROAP
FINETTI_BREAST_CANCER_KINOME_RED	Genes in the red cluster of protein kinases distinguishing between luminal A and basal breast cancer subtypes.	4/1214	16/21728	0.0102782	0.0607576	0.0459782	4	BUB1B/CDC7/MASTL/VRK1
GHO_ATF5_TARGETS_DN	Genes down-regulated in HEP3B cells (liver cancer) overexpressing ATF5 [GeneID=22809] off a plasmid vector.	4/1214	16/21728	0.0102782	0.0607576	0.0459782	4	ACTN4/RRAS/SLC2A1/YWHAH
LEE_LIVER_CANCER_HEPATOBLAST	Fig.5, Supplementary Fig.2 Genes overexpressed in human hepatocellular carcinoma with hepatoblast property	4/1214	16/21728	0.0102782	0.0607576	0.0459782	4	CD44/LAMA3/TNC/VIM
MOOTHA_TCA	Tricarboxylic acid related genes; based on literature and sequence annotation resources and converted to Affymetrix HG-U133A probe sets.	4/1214	16/21728	0.0102782	0.0607576	0.0459782	4	ACO2/SDHA/SDHB/SDHC
REACTOME_THE_NLRP3_INFLAMMASOME	The NLRP3 inflammasome	4/1214	16/21728	0.0102782	0.0607576	0.0459782	4	NFKB2/PYCARD/SUGT1/TXNIP
RODRIGUES_THYROID_CARCINOMA_UP	Genes up-regulated in poorly differentiated thyroid carcinoma (PDTC) compared to anaplastic thyroid carcinoma (ATC).	4/1214	16/21728	0.0102782	0.0607576	0.0459782	4	ECI1/FKBP11/PHYH/SDF2L1
WP_DEREGULATION_OF_RAB_AND_RAB_EFFECTOR_GENES_IN_BLADDER_CANCER	Deregulation of Rab and Rab effector genes in bladder cancer	4/1214	16/21728	0.0102782	0.0607576	0.0459782	4	RAB27B/SYTL1/SYTL4/UNC13D
WP_NAD_METABOLISM	NAD+ metabolism	4/1214	16/21728	0.0102782	0.0607576	0.0459782	4	NMNAT3/SIRT2/SIRT3/SIRT6
WP_OMEGA9_FATTY_ACID_SYNTHESIS	Omega-9 fatty acid synthesis	4/1214	16/21728	0.0102782	0.0607576	0.0459782	4	ACSL1/ELOVL1/FADS2/SCD5
ZHANG_GATA6_TARGETS_UP	Genes up-regulated after cre-lox knockout of GATA6 [GeneID=2627] in airway epithelium.	4/1214	16/21728	0.0102782	0.0607576	0.0459782	4	DSC2/EMB/MAOB/POF1B
CHUNG_BLISTER_CYTOTOXICITY_UP	Genes up-regulated in blister cells from patients with adverse drug reactions (ADR).	15/1214	138/21728	0.0103212	0.0608571	0.0460535	15	AKR1A1/ASMTL/ATOX1/CTSB/CYB5A/DDB2/IRAK1/PAIP1/PBDC1/PCK2/PHYH/RFK/SDHA/SLC43A3/USP11
EPPERT_PROGENITOR	Genes up-regulated in human hematopoietic lineage committed progenitor cells versus hematopoietic stem cells (HSC) and mature cells.	15/1214	138/21728	0.0103212	0.0608571	0.0460535	15	ANKRD27/ASRGL1/CDK6/FANCI/FKBP14/HAUS6/HBS1L/MINPP1/NCBP1/NOMO1/PRKAR2B/RMDN1/SORD/STEAP3/TXNRD1
HELLEBREKERS_SILENCED_DURING_TUMOR_ANGIOGENESIS	Genes down-regulated in tumor-conditioned vs quiescent endothelial cells and up-regulated upon treatment with decitabine and TSA [PubChem=451668;5562].	10/1214	77/21728	0.0103964	0.0611458	0.046272	10	APOE/CLU/COL4A2/COL6A1/CTSB/DMD/FTH1/LRP1/MX1/RELB
RODRIGUES_THYROID_CARCINOMA_DN	Genes down-regulated in poorly differentiated thyroid carcinoma (PDTC) compared to anaplastic thyroid carcinoma (ATC).	10/1214	77/21728	0.0103964	0.0611458	0.046272	10	ANK3/CD44/CDK6/DMD/FN1/ITGB8/MAP2/PLEC/S100A2/SAMD9
GNATENKO_PLATELET_SIGNATURE	Top 50 most up-regulated genes in human platelet cells.	7/1214	44/21728	0.0104354	0.0612209	0.0463288	7	CLU/FLNA/FTH1/PKM/PTMA/TAGLN2/YWHAH
TONKS_TARGETS_OF_RUNX1_RUNX1T1_FUSION_SUSTAINDED_IN_ERYTHROCYTE_UP	Genes up-regulated by RUNX1-RUNX1T1 [GeneID=861;862] fusion protein in normal hematopoietic progenitors; their expression was sustained in subsequently developing erythroid lineage.	7/1214	44/21728	0.0104354	0.0612209	0.0463288	7	ACSL1/ANXA2/DDR1/ECM1/GBP2/QPRT/UCHL1
PETRETTO_CARDIAC_HYPERTROPHY	Genes that correlated most highly with left ventricular mass (LVM) index.	6/1214	34/21728	0.0105164	0.0615412	0.0465712	6	ANXA1/ANXA4/CD44/CRIM1/FN1/NID1
REACTOME_GLUCONEOGENESIS	Gluconeogenesis	6/1214	34/21728	0.0105164	0.0615412	0.0465712	6	ENO1/ENO2/GOT1/PC/PCK2/SLC25A1
BAELDE_DIABETIC_NEPHROPATHY_UP	Genes up-regulated in glomeruli of kidneys from patients with diabetic nephropathy (type 2 diabetes mellitus).	11/1214	89/21728	0.0106287	0.0620427	0.0469507	11	ACY1/AKR1A1/AKR1C3/CLU/EML1/ENG/ENO1/GGT1/HLA-DRB1/MT2A/PTGIS
LI_DCP2_BOUND_MRNA	Genes encoding mRNA transcripts specifically bound by DCP2 [GeneID=167227].	11/1214	89/21728	0.0106287	0.0620427	0.0469507	11	APRT/CHAF1A/DCXR/EEF1D/ENO1/FAHD2A/MAP2K2/NOP53/PDXK/SCO2/UBXN6
URS_ADIPOCYTE_DIFFERENTIATION_UP	Genes up-regulated in primary adipocytes compared to preadipocytes.	9/1214	66/21728	0.0108134	0.0630422	0.0477071	9	ACSL1/CAP2/CRYAB/LRP8/MAP4K3/MMP7/MTMR12/MTUS1/PLCD1
REACTOME_SENSORY_PROCESSING_OF_SOUND_BY_OUTER_HAIR_CELLS_OF_THE_COCHLEA	Sensory processing of sound by outer hair cells of the cochlea	8/1214	55/21728	0.0109013	0.0634751	0.0480347	8	EPB41L1/EPS8L2/GSN/MPP1/MYH9/PLS1/SPTAN1/TRIOBP
MARTORIATI_MDM4_TARGETS_NEUROEPITHELIUM_UP	Genes up-regulated in apoptotic tissues (neuroepithelium) after MDM4 [GeneID=4194] knockout.	18/1214	178/21728	0.0109229	0.0635216	0.0480699	18	CDK6/DCXR/ENG/ENO1/EPHX2/GRHPR/MAPKAPK3/NME4/NOMO1/PFKP/PIEZO1/PTK7/RNF126/SF3B5/SLC16A3/SLC2A1/SOAT1/SYNM
PEREZ_TP63_TARGETS	Genes up-regulated in the HMEC cells (primary mammary epithelium) upon expression of the transcriptionally active isoform of TP63 [GeneID=8626] off adenoviral vector.	31/1214	359/21728	0.0110266	0.0640451	0.048466	31	ACSL1/ARG2/CDC42EP4/CGAS/CGNL1/CLIC3/CLU/CRYAB/DGAT2/DNAJA4/EFHD1/EPB41/EPHB3/EVPL/GNA11/GRTP1/MX1/NOTCH3/OGA/PCYT2/PLCD1/PPL/RASEF/SASH1/SPATA13/SUSD2/SYNJ2/THEMIS2/TM7SF2/TSC22D3/ZNF385A
OLSSON_E2F3_TARGETS_UP	Genes up-regulated in the 5637 cell line (bladder cancer) after knockdown of E2F3 [GeneID=1871] by RNAi.	5/1214	25/21728	0.0112518	0.0651904	0.0493327	5	AKR1C3/C1orf198/EEIG1/ELF3/NSFL1C
REACTOME_TRAF6_MEDIATED_NF_KB_ACTIVATION	TRAF6 mediated NF-kB activation	5/1214	25/21728	0.0112518	0.0651904	0.0493327	5	CHUK/MAVS/NFKB2/RIGI/SAA1
GRADE_COLON_AND_RECTAL_CANCER_DN	Down-regulated genes in both rectal and colon carcinoma compared to normal mucosa samples.	12/1214	102/21728	0.0114296	0.0661386	0.0500502	12	AKR7A2/DAP/DHPS/GNA11/GPC1/HAUS5/LYPD3/PLD1/SASH1/TLN2/TRPS1/UGDH
BOCHKIS_FOXA2_TARGETS	Direct targets of FOXA2 [GeneID=3170] in liver, according to a ChIP-chip analysis.	36/1214	433/21728	0.0115029	0.0663086	0.0501789	36	AACS/ACAA1/ACSL1/APOE/BCAS3/CAT/CDC42EP4/CHUK/CYB5A/DNAJB11/FAH/FBXO4/FEM1A/GDE1/GPT/GRAMD2B/HBS1L/HMGB2/LDLR/LRP1/NDRG2/PBLD/PLEKHA6/PNPLA2/PPM1B/PRDX1/RENBP/SERPINA1/SIN3A/SORD/STARD5/TARS1/TC2N/TERF2/TMEM259/VPS26B
SCHLOSSER_SERUM_RESPONSE_UP	Cluster 1: genes up-regulated in B493-6 cells (B lymphocytes) upon serum stimulation but not by affected by MYC [GeneID=4609].	14/1214	127/21728	0.0115149	0.0663086	0.0501789	14	ACTN4/CAPG/CRABP2/FLNA/MAPT/NME3/PCYT1A/S100A11/SELENOW/SPTAN1/STAT6/TNRC6B/UBA1/YJU2
TIEN_INTESTINE_PROBIOTICS_2HR_DN	Genes down-regulated in Caco-2 cells (intestinal epithelium) after coculture with the probiotic bacteria L. casei for 2h.	11/1214	90/21728	0.0115159	0.0663086	0.0501789	11	ATP2C1/CIRBP/CLU/CRIM1/DIMT1/FKBP11/GINS3/HAUS3/HSPA13/RDH11/SEC23A
UEDA_CENTRAL_CLOCK	Molecular timetable composed of 96 time-indicating genes (103 probes) in the central (suprachiasmatic nucleus (SCN)) clock.	11/1214	90/21728	0.0115159	0.0663086	0.0501789	11	CMBL/CRYBG1/HLA-DRB1/MAN2A1/MANF/NSDHL/PDCD4/PPP1R1A/PSMD5/SQLE/TMEM30A
IBRAHIM_NRF1_DOWN	Genes down-regulated in HEK293T cells overexpressing FLAG-NRF1	17/1214	166/21728	0.0116773	0.0670086	0.0507087	17	AGRN/DDB2/DGAT2/FCSK/FLOT1/FN1/GPR39/HMGB2/NDRG2/NME3/OXLD1/PBXIP1/PDCD6/SCD5/SSBP4/SSH3/VIM
SARRIO_EPITHELIAL_MESENCHYMAL_TRANSITION_UP	Genes up-regulated in MCF10A cells (breast cancer) grown at low (mesenchymal phenotype) compared to those grown at high (epithelial, basal-like phenotype) confluency.	17/1214	166/21728	0.0116773	0.0670086	0.0507087	17	BRIX1/BUB1B/CDC7/CEP55/CRLF3/ENO1/FHL2/HELLS/LRP8/LRRC8C/MT2A/SDF2L1/STAMBPL1/UGGT2/UHRF1/YRDC/YWHAH
HOLLERN_EMT_BREAST_TUMOR_UP	Genes that are highly expressed in mammary tumors of epithelial-mesenchymal transition (EMT) histology.	15/1214	140/21728	0.0116949	0.0670086	0.0507087	15	ARHGEF40/CSGALNACT2/EHBP1L1/EMP3/FN1/GAMT/IKBIP/LAMB1/LRP1/MRC2/P3H1/S100A4/SEC23A/SELENON/VIM
SABATES_COLORECTAL_ADENOMA_UP	Genes up-regulated in colorectal adenoma compared to normal mucosa samples.	15/1214	140/21728	0.0116949	0.0670086	0.0507087	15	ART3/AZGP1/CD44/CHI3L1/DGAT2/DSG3/EPHX4/LRP8/MMP7/MSLN/S100A11/S100A2/S100P/SLC7A5/TRIM29
KERLEY_RESPONSE_TO_CISPLATIN_UP	Genes genes up-regulated in NT2/D1 cells (embryonal carcinoma) in response to treatment with cisplatin [PubChem=2767].	7/1214	45/21728	0.0117772	0.0673146	0.0509402	7	ALDH1A3/ANXA1/ANXA4/DDB2/DGKA/EPS8L2/LMNA
WANG_TARGETS_OF_MLL_CBP_FUSION_DN	Top 50 genes down-regulated in granulocyte/macrophage progenitors (GMP) upon expression of MLL-CBP fusion [GeneID=4297;1387].	7/1214	45/21728	0.0117772	0.0673146	0.0509402	7	CAT/CTSZ/IRAK1/PPIC/RIOX2/SELENOW/TTC27
VANOEVELEN_MYOGENESIS_SIN3A_TARGETS	Loci bound exclusively by SIN3A [GeneID=25942] in myotubules.	21/1214	220/21728	0.0118513	0.0676553	0.0511981	21	ABCC5/COA5/ERF/FBXL8/GON7/IQCB1/LDLR/LPCAT3/PACC1/PBLD/PGLS/PTDSS2/RIOX2/SCAMP2/SDC1/SH3GL1/SIPA1L1/SLC39A3/ST6GAL1/TBCA/TXNRD1
LIEN_BREAST_CARCINOMA_METAPLASTIC_VS_DUCTAL_DN	Genes down-regulated between two breast carcinoma subtypes: metaplastic (MCB) and ductal (DCB).	13/1214	115/21728	0.0119654	0.0682234	0.0516279	13	AGR3/AZGP1/CST6/DHCR24/EFHD1/ELAPOR1/ERBB2/MB/MYO5C/PLEKHA6/PRR15L/TOM1L1/TRPS1
GAUSSMANN_MLL_AF4_FUSION_TARGETS_G_DN	Down-regulated genes from the set G (Fig. 5a): specific to cells expressing both MLL-AF4 [GeneID=4297;4299] and AF4-MLL fusion proteins.	6/1214	35/21728	0.0121066	0.0684768	0.0518197	6	AHNAK/AKR1B1/CST6/MTM1/NMT2/PCK2
QI_HYPOXIA_TARGETS_OF_HIF1A_AND_FOXA2	Genes up-regulated by hypoxia in TRAMP-C cells (prostatic cancer) expressing HIF1A and FOXA2 [GeneID=3091,3170] off plasmid vectors.	6/1214	35/21728	0.0121066	0.0684768	0.0518197	6	ACTN4/COL6A2/FSCN1/RNF126/SELENOW/SLC16A3
REACTOME_NEGATIVE_REGULATORS_OF_DDX58_IFIH1_SIGNALING	Negative regulators of DDX58/IFIH1 signaling	6/1214	35/21728	0.0121066	0.0684768	0.0518197	6	HERC5/ITCH/MAVS/RIGI/RNF216/UBA7
WEIGEL_OXIDATIVE_STRESS_BY_TBH_AND_H2O2	Oxidative stress genes down-regulated in ARPE-19 cells (retinal pigmented epithelium) in response to tert-butyl hydroperoxide (tBH) and H2O2 [PubChem=6410;784].	6/1214	35/21728	0.0121066	0.0684768	0.0518197	6	CAPN2/HSPA13/ITGB4/SLC7A5/TPP1/ZYX
XU_HGF_SIGNALING_NOT_VIA_AKT1_48HR_UP	Genes up-regulated in DU-145 cells (prostate cancer) in the absence and presence of a dominant negative form of AKT1 [GeneID=207] upon exposure to HGF [GeneID=3082] for 48 h.	6/1214	35/21728	0.0121066	0.0684768	0.0518197	6	ARG2/CARS1/CD44/PCK2/PPP1R1A/ST6GALNAC4
DIRMEIER_LMP1_RESPONSE_LATE_UP	Cluster 3: genes up-regulated in B2264-19/3 cells (primary B lymphocytes) within 60-180 min after activation of LMP1 (an oncogene encoded by Epstein-Barr virus, EBV).	8/1214	56/21728	0.0121126	0.0684768	0.0518197	8	ATP13A3/CARS1/FSCN1/MARCKS/NFKB2/PIEZO1/SLC7A5/SWAP70
REACTOME_NUCLEOTIDE_BINDING_DOMAIN_LEUCINE_RICH_REPEAT_CONTAINING_RECEPTOR_NLR_SIGNALING_PATHWAYS	Nucleotide-binding domain, leucine rich repeat containing receptor (NLR) signaling pathways	8/1214	56/21728	0.0121126	0.0684768	0.0518197	8	AAMP/CHUK/IRAK1/ITCH/NFKB2/PYCARD/SUGT1/TXNIP
TAKEDA_TARGETS_OF_NUP98_HOXA9_FUSION_8D_DN	Genes down-regulated in CD34+ [GeneID=947] hematopoetic cells by expression of NUP98-HOXA9 fusion [GeneID=4928;3205] off a retroviral vector at 8 days after transduction.	20/1214	207/21728	0.0122156	0.0689718	0.0521943	20	ADAM9/AKAP13/ALDH2/ARHGAP18/CAPZA2/CHI3L1/CLU/CORO2A/CTSB/ME1/NDRG2/PADI2/PLBD1/PPP1R1B/PRNP/PYROXD2/S100P/SERPINA1/SLPI/SNX21
YANG_BCL3_TARGETS_UP	Genes up-regulated in neonatal cardiac myocytes upon knockdown of BCL3 [GeneID=602] by RNAi.	29/1214	333/21728	0.0122298	0.0689718	0.0521943	29	ACADM/ACOT7/CDCA2/CDKN2C/CP/DGAT2/GBP2/HMGB2/IFI35/KHK/MOV10/MX1/NEDD4/OSBP/PARP14/PDCD4/PFKM/PGM2/PHYH/PTPN6/RBM47/RIGI/RTP4/SDC1/TLN2/TRIM5/UBA7/VLDLR/VWA1
DER_IFN_BETA_RESPONSE_UP	Genes up-regulated in HT1080 (fibrosarcoma) cells by treatment with interferon beta for 6 h.	12/1214	103/21728	0.0122998	0.0691994	0.0523665	12	ADAM9/BST2/GBP1/IFI35/IFIT5/IQGAP1/MAP1B/MX1/OAS2/PARP4/PDXK/TRIM21
HUMMERICH_SKIN_CANCER_PROGRESSION_DN	Selected genes down-regulated during progression through benign to malignant skin tumors formed by treatment with DMBA and TPA [PubChem=6001;4792] chemicals in the two stage skin carcinogenesis model.	12/1214	103/21728	0.0122998	0.0691994	0.0523665	12	COL16A1/COL6A2/ECI1/EPHB3/GGT1/LGALS1/MB/PC/PRKACA/SERPINA1/TXNIP/ZYX
PID_MYC_ACTIV_PATHWAY	Validated targets of C-MYC transcriptional activation	10/1214	79/21728	0.0123593	0.0694501	0.0525563	10	BCAT1/ENO1/PFKM/PRDX3/PTMA/RIOX2/SHMT1/SLC2A1/SUPT7L/TAF10
RIGGINS_TAMOXIFEN_RESISTANCE_DN	Genes down-regulated SUM44/LCCTam cells (breast cancer) resistant to 4-hydroxytamoxifen [PubChem=63062] relative to the parental SUM44 cells sensitive to the drug.	21/1214	221/21728	0.0124298	0.0696149	0.0526809	21	ACADM/ADAM9/APOD/AZGP1/CPD/CRYBG1/CUL3/EFHD1/HMGCS1/IFIT5/LAP3/LGALS8/LRBA/PAPOLA/PDLIM5/PRNP/RAB31/RBM47/SCARB2/STEAP3/UGDH
WP_NETWORK_MAP_OF_SARSCOV2_SIGNALING_PATHWAY	Network map of SARS-CoV-2 signaling pathway	21/1214	221/21728	0.0124298	0.0696149	0.0526809	21	AHR/APOD/BST2/CTSB/CTSZ/DEPTOR/FN1/GSN/HLA-DRB1/IL18/IRAK1/ITCH/MAVS/MX1/NFKB2/OAS2/PTPN6/RIGI/RRAS/SAA1/STEAP3
WELCSH_BRCA1_TARGETS_DN	Down-regulated by induction of exogenous BRCA1 in EcR-293 cells	15/1214	141/21728	0.0124334	0.0696149	0.0526809	15	CDC123/CHAF1A/DHCR24/EDC4/LMNB2/MANF/MTHFD1/NME3/NSDHL/NUP214/PIEZO1/POLRMT/PRKACA/SLC1A5/SLC7A5
RIGGI_EWING_SARCOMA_PROGENITOR_DN	Genes down-regulated in mesenchymal stem cells (MSC) engineered to express EWS-FLI1 [GeneID=2130;2321] fusion protein.	19/1214	194/21728	0.0125452	0.0701569	0.0530911	19	ALDH1A3/BUB1B/CD44/CEP55/CHI3L1/CLU/COL6A2/CRYBG1/CUL4B/ECM1/FBLN1/HNMT/LXN/MELTF/PPL/PTGIS/RAB27B/SHCBP1/TRIOBP
BOYAULT_LIVER_CANCER_SUBCLASS_G1_UP	Up-regulated genes in hepatocellular carcinoma (HCC) subclass G1, defined by unsupervised clustering	13/1214	116/21728	0.0128086	0.0715443	0.054141	13	AHNAK/B4GALT3/DDR1/LLGL2/LMNA/MYO5C/PAIP1/PDCD4/PIAS4/PRR15L/RO60/TRIOBP/ZSCAN18
KIM_HYPOXIA	Genes up-regulated in normal fibroblasts under hypoxia conditions.	4/1214	17/21728	0.0128563	0.0715537	0.0541481	4	BACH1/ENO2/PFKP/SLC2A1
LE_SKI_TARGETS_UP	Selected genes implicated in metastasis and epithelial-to-mesenchymal transition (EMT) which were up-regulated in MDA-MB-231 cells (breast cancer) upon knockdown of SKI [GeneID=6497] by RNAi.	4/1214	17/21728	0.0128563	0.0715537	0.0541481	4	AKR1C3/CD44/ITGB4/S100A4
WP_CORI_CYCLE	Cori cycle	4/1214	17/21728	0.0128563	0.0715537	0.0541481	4	GPT/PFKP/SLC2A1/TALDO1
DANG_REGULATED_BY_MYC_UP	Genes up-regulated by MYC [GeneID=4609], according to the MYC Target Gene Database.	9/1214	68/21728	0.0130446	0.0724347	0.0548149	9	SHMT1/SLC2A1/SLC7A5/SMN1/THOP1/TOP1/TXNRD1/UCHL1/VRK1
SASAKI_ADULT_T_CELL_LEUKEMIA	Genes up-regulated in adult T-cell leukemia (ATL) cells compared to T lymphocytes from healthy controls.	17/1214	168/21728	0.0130457	0.0724347	0.0548149	17	ACYP1/ANXA2/ANXA6/ATP2C1/BUB1B/CCP110/CNN2/DHCR24/FHL2/HMGB2/NEDD4/NOMO1/OAS2/PLD1/PRDX1/SAP30/SMARCA2
BONOME_OVARIAN_CANCER_SURVIVAL_OPTIMAL_DEBULKING	Genes whose expression in optimally debulked ovarian tumors is associated with survival prognosis.	22/1214	236/21728	0.0131587	0.0725722	0.0549189	22	ANXA1/ATG2B/CA5B/CHD1L/CIB1/CP/DHPS/ELOVL1/FLOT1/GGT1/GPR39/GSN/IQGAP1/PCK2/PFAS/SH3GL1/SIRT3/SPTLC2/TAGLN2/TSPO/YIPF2/ZFAND6
GAL_LEUKEMIC_STEM_CELL_DN	Genes down-regulated in leukemic stem cells (LSC), defined as CD34+CD38- [GeneID=947;952] cells from AML (acute myeloid leukemia patients) compared to the CD34+CD38+ cells.	22/1214	236/21728	0.0131587	0.0725722	0.0549189	22	BUB1B/CAPG/COL6A2/FGGY/HNMT/KLK6/LGALS1/LGALS3/LYPLA2/MINPP1/MRC2/NDRG2/POLA2/PRUNE1/S100P/SAMHD1/SERGEF/SERPINA1/SHCBP1/SIRPA/TNS1/TYMP
BIDUS_METASTASIS_DN	Genes down-regulated in endometroid endometrial tumors from patients with lymph node metastases compared to those without the metastases.	16/1214	155/21728	0.0131807	0.0725722	0.0549189	16	ACADS/AHR/AKAP13/ANO10/CIRBP/CLU/ENG/NME3/PGGHG/SIL1/SIRPA/SLC25A20/SLC39A3/TBC1D8B/THEM4/WASHC3
DESERT_PERIVENOUS_HEPATOCELLULAR_CARCINOMA_SUBCLASS_UP	Genes up-regulated in the perivenous-type subclass of hepatocellular carcinomas. Sets created as part of a metaanalysis of nine public transcriptomic datasets merged into a metadataset including 1133 human hepatocellular carcinomas obtained after curative resection. For platform descriptions of each one of the 9 datasets, see Figure 1B in Désert et al., Hepatology (2017), 66: 1502-1518.	16/1214	155/21728	0.0131807	0.0725722	0.0549189	16	ACAA1/ATOX1/CAP2/CERS2/DCXR/EIF2B4/GRHPR/LAMA3/LGALS8/MTHFD1/NEDD4/OAT/PBXIP1/RIOK2/SEC14L2/TERF2
REACTOME_CDC42_GTPASE_CYCLE	CDC42 GTPase cycle	16/1214	155/21728	0.0131807	0.0725722	0.0549189	16	ARFGAP2/ARHGAP31/ARHGAP32/ARHGDIB/CDC42EP1/CDC42EP4/FNBP1L/IQGAP1/PLD1/PLEKHG1/PLEKHG4/PLEKHG4B/PREX1/SPATA13/STEAP3/TRIO
VERHAAK_AML_WITH_NPM1_MUTATED_DN	Genes down-regulated in acute myeloid leukemia (AML) patients with mutated NPM1 [GeneID=4869].	23/1214	250/21728	0.0132238	0.0725722	0.0549189	23	AGTPBP1/ALDH2/ANXA8/C2CD2/CAVIN1/CHI3L1/DEPTOR/EGFL7/EVL/GSN/ITGA6/LAMC1/MSLN/MX1/MXRA7/NEDD4/PROM1/S100P/SH3BP4/TRAF5/TSPAN13/VLDLR/ZHX2
BRACHAT_RESPONSE_TO_METHOTREXATE_DN	Genes down-regulated in FL5.12 cells (pro-B lymphocyte) in response to methotrexate [PubChem=4112].	5/1214	26/21728	0.0133039	0.0725722	0.0549189	5	ANXA4/ENO1/HMGCS1/PPIA/SLC25A1
KEGG_GALACTOSE_METABOLISM	Galactose metabolism	5/1214	26/21728	0.0133039	0.0725722	0.0549189	5	AKR1B1/GALT/PFKM/PFKP/PGM2
PID_INSULIN_GLUCOSE_PATHWAY	Insulin-mediated glucose transport	5/1214	26/21728	0.0133039	0.0725722	0.0549189	5	AKT2/PRKCZ/SFN/YWHAH/YWHAZ
REACTOME_A_TETRASACCHARIDE_LINKER_SEQUENCE_IS_REQUIRED_FOR_GAG_SYNTHESIS	A tetrasaccharide linker sequence is required for GAG synthesis	5/1214	26/21728	0.0133039	0.0725722	0.0549189	5	AGRN/B3GALT6/CSPG4/GPC1/SDC1
REACTOME_CONSTITUTIVE_SIGNALING_BY_AKT1_E17K_IN_CANCER	Constitutive Signaling by AKT1 E17K in Cancer	5/1214	26/21728	0.0133039	0.0725722	0.0549189	5	AKT2/CDKN1B/CHUK/MAPKAP1/RICTOR
REACTOME_MISCELLANEOUS_TRANSPORT_AND_BINDING_EVENTS	Miscellaneous transport and binding events	5/1214	26/21728	0.0133039	0.0725722	0.0549189	5	AZGP1/LRRC8C/LRRC8D/MAGT1/NIPAL2
REACTOME_PURINERGIC_SIGNALING_IN_LEISHMANIASIS_INFECTION	Purinergic signaling in leishmaniasis infection	5/1214	26/21728	0.0133039	0.0725722	0.0549189	5	IL18/NFKB2/PYCARD/SUGT1/TXNIP
TERAMOTO_OPN_TARGETS_CLUSTER_6	Cluster 6: genes exhibiting prolonged up-regulation (>72 h) after knockdown of OPN [GeneID=6696] by RNAi in the NIH3T3 cells (fibroblasts) transformed by activated HRAS [GeneID=3265].	5/1214	26/21728	0.0133039	0.0725722	0.0549189	5	ACTN4/APOD/MMP7/NDRG2/SOAT1
WP_EICOSANOID_SYNTHESIS	Eicosanoid synthesis	5/1214	26/21728	0.0133039	0.0725722	0.0549189	5	GGT1/PLA2G4A/PTGES/PTGES2/PTGIS
AMIT_SERUM_RESPONSE_240_MCF10A	Genes whose expression peaked at 240 min after stimulation of MCF10A cells with serum.	8/1214	57/21728	0.01342	0.0729318	0.055191	8	ALDH1A3/CDC42EP1/DSG3/GBP1/GRAMD2B/PDLIM5/PKP2/PRSS8
REACTOME_INTERLEUKIN_12_FAMILY_SIGNALING	Interleukin-12 family signaling	8/1214	57/21728	0.01342	0.0729318	0.055191	8	ANXA2/CNN2/IL27RA/LCP1/MIF/PDCD4/PPIA/TALDO1
HUANG_DASATINIB_SENSITIVITY_UP	Genes whose expression positively correlated with sensitivity of breast cancer cell lines to dasatinib [PubChem=3062316].	10/1214	80/21728	0.0134395	0.0729318	0.055191	10	AKR1C3/ANXA1/CAVIN1/COTL1/GBP3/LAMB3/LIMA1/PPP1R18/PRNP/ZYX
SCIBETTA_KDM5B_TARGETS_DN	Genes down-regulated in HB2 cells (mammary epithelium) upon expression of KDM5B [GeneID=10765] off an adenoviral vector.	10/1214	80/21728	0.0134395	0.0729318	0.055191	10	BUB1B/CYB5A/DHCR24/EPB41L1/IVNS1ABP/NOL3/PLS3/SKP2/SMARCA2/SWAP70
BENPORATH_ES_1	Set 'ES exp1': genes overexpressed in human embryonic stem cells according to 5 or more out of 20 profiling studies.	32/1214	379/21728	0.013448	0.0729318	0.055191	32	BRIX1/BUB1B/CHAF1A/COBL/CRABP2/DNAJB6/ERBB2/ERCC6L/ESF1/ESRP1/HELLS/LGALS8/LRP8/MAN2A1/MCM10/MDN1/MTA3/MTHFD1/NPM3/PCDH1/PFAS/PPM1B/PRIM2/PRMT3/PROM1/RAP1GAP2/SFRP1/ST6GAL1/TDRP/THEMIS2/TRIM24/USO1
KYNG_DNA_DAMAGE_DN	Genes with GO annotation and down-regulated after DNA damage in cell lines from young donors.	18/1214	182/21728	0.0135171	0.0732217	0.0554104	18	ACTN4/ANXA1/ATOX1/CRYAB/FBLN2/FLOT1/FN1/GBP1/ITGB8/PCK2/PPP1R14A/PRKACA/RABGGTB/SAA1/SNX8/TAF10/TBCA/VIM
RODWELL_AGING_KIDNEY_NO_BLOOD_UP	Genes whose expression increases with age in normal kidney, excluding those with higher expression in blood.	21/1214	223/21728	0.0136541	0.0738781	0.0559071	21	ANXA1/ANXA2/CAVIN1/CDC42EP1/CLDN3/FN1/FSCN1/GPX8/ISLR/MCAM/MMP7/MYDGF/NFIX/PDIA4/PGGHG/PPP1R14A/PROM1/PRUNE1/SOAT1/TNC/TRIM47
KINSEY_TARGETS_OF_EWSR1_FLII_FUSION_DN	Genes down-regulated in TC71 and EWS502 cells (Ewing's sarcoma) by EWSR1-FLI1 [GeneID=2130;2314] as inferred from RNAi knockdown of this fusion protein.	29/1214	336/21728	0.0136928	0.0740016	0.0560006	29	AKR1C3/CCS/CD59/CDC42EP4/CHPF/CYP20A1/FN1/GRN/GSN/KIAA1217/LAMC1/LIMA1/LMNA/MAGED1/MAN2A1/MAP2/MARCKS/NEU1/PBXIP1/PDCD4/SELENBP1/SLC20A2/SLFN5/SPTAN1/TNC/TNRC6B/VIM/YIPF2/ZYX
AGUIRRE_PANCREATIC_CANCER_COPY_NUMBER_DN	Down-regulated genes whose expression correlates with copy number losses in pancreatic adenocarcinoma cell lines and primary tumor specimens.	22/1214	237/21728	0.0137665	0.0743136	0.0562367	22	C6orf120/CLIC4/CSNK1E/FKBP11/GSR/GSTT1/HAUS6/HBS1L/HNRNPA1/LYPLA2/MYH9/NFIB/PIK3C3/RAB36/SEC14L2/SMARCA2/SUN2/TOM1/VLDLR/YARS1/YWHAH/ZPR1
MIYAGAWA_TARGETS_OF_EWSR1_ETS_FUSIONS_UP	Genes commonly up-regulated in UET-13 cells (mesenchymal progenitor) by expression of EWSR1 [GeneID=2130] fusions with ETS transcription factors FLI1 and ERG [GeneID=2313 ,2078].	24/1214	265/21728	0.0138083	0.0744531	0.0563423	24	AKAP13/ARHGDIB/CRYAB/CUL4B/EFHD2/EPB41/EPHB3/KIAA1217/LGALS8/MGAT5/NID1/OAF/PADI2/PREX1/SAP30/SIRPA/SLC26A2/SORD/SPATA13/SPTLC2/STEAP3/TGM2/TSC22D3/TSPAN13
KAAB_FAILED_HEART_ATRIUM_UP	Genes up-regulated in atria of failing hearts (DCM and ICM) compared to healthy controls.	6/1214	36/21728	0.0138585	0.0745488	0.0564147	6	BTBD2/CAVIN1/FBLN1/PLEC/TMEM259/TRIO
REACTOME_GLUTATHIONE_CONJUGATION	Glutathione conjugation	6/1214	36/21728	0.0138585	0.0745488	0.0564147	6	AKR1A1/GGT1/GSTM2/GSTT1/MGST2/OPLAH
NABA_ECM_GLYCOPROTEINS	Genes encoding structural ECM glycoproteins	19/1214	196/21728	0.013874	0.0745488	0.0564147	19	AGRN/CRELD1/CRIM1/ECM1/FBLN1/FBLN2/FN1/LAMA3/LAMA5/LAMB1/LAMB3/LAMC1/LAMC2/LTBP1/NID1/NPNT/TNC/VWA1/VWA5B1
RUIZ_TNC_TARGETS_DN	Genes down-regulated in T98G cells (glioblastoma) by TNC [GeneID=3371].	15/1214	143/21728	0.014019	0.0752412	0.0569387	15	CD44/CRIM1/DMD/FANCI/FHL2/GINS3/MCM10/NMT2/PFKP/PNP/SH3BP4/SHCBP1/SLC7A5/SPDL1/YWHAH
DAZARD_RESPONSE_TO_UV_SCC_UP	Genes up-regulated in SCC12B2 cells (squamous cell carcinoma) by UV-B irradiation.	12/1214	105/21728	0.0141916	0.0759928	0.0575074	12	ANXA2/ARHGDIB/DYNC2LI1/DYNLT3/GLUD2/PAPOLA/PRDX3/PRKAR1A/SCARB2/SH3BGRL/TSC22D3/YWHAZ
PID_ERBB1_DOWNSTREAM_PATHWAY	ErbB1 downstream signaling	12/1214	105/21728	0.0141916	0.0759928	0.0575074	12	CAPN2/IQGAP1/MAP2K2/MAPKAP1/PIK3CD/PLD1/PRKCZ/RICTOR/SFN/SLC9A1/YWHAH/YWHAZ
GINESTIER_BREAST_CANCER_ZNF217_AMPLIFIED_DN	Genes down-regulated in non-metastatic breast cancer tumors having type 1 amplification in the 20q13 region; involves ZNF217 [GeneID=7764] locus only.	29/1214	337/21728	0.0142107	0.0760079	0.0575189	29	ACAD10/AGRN/ARHGEF2/ATAD3A/CCDC134/CDC42EP1/CSNK1E/CUL7/GBA2/GRAMD4/HAUS8/KLF16/LMNA/MAP2K2/MDN1/MTSS2/NPM3/NUP214/QTRT1/RAP1GAP2/RNF214/SLC39A3/SPPL2B/SUPT7L/SZT2/TMEM259/TRIP6/TTC13/UNC13D
MOHANKUMAR_HOXA1_TARGETS_UP	Up-regulated in MCF7 cells (breast cancer) by HOXA1 [GeneID=3198].	34/1214	410/21728	0.0142499	0.07613	0.0576113	34	B4GAT1/CAT/CLU/CORO1B/CORO1C/CRABP2/DYNC1LI2/GET1/GINS3/HELLS/HSPA14/LRP8/LXN/MTHFD1/NAALADL2/OAT/PADI2/PFKM/PGM2/PKM/PLBD1/POLA2/PRDX3/PRUNE1/QPRT/RBM47/SEMA4C/SEPTIN2/SHCBP1/SMN1/ST3GAL4/TTC27/ZFAND6/ZMPSTE24
BOSCO_EPITHELIAL_DIFFERENTIATION_MODULE	Genes representing epithelial differentiation module in sputum during asthma exacerbations.	9/1214	69/21728	0.0142803	0.0762049	0.057668	9	A2ML1/ECM1/ELF3/FAM3D/MUC16/NCCRP1/NDRG2/PPL/RDH10
MULLIGHAN_MLL_SIGNATURE_1_DN	The 'MLL signature 1': genes down-regulated in pediatric AML (acute myeloid leukemia) with rearranged MLL [GeneID=4297] compared to all AML cases with the intact gene.	22/1214	238/21728	0.0143964	0.076737	0.0580706	22	AGRN/ATP2C1/BARX2/BCAT1/CAVIN1/CHD1L/CHI3L1/CLMN/DEPTOR/EEF1D/EGFL7/FAH/FSCN1/LAMA5/MAPRE2/MYH10/MYO5C/PPL/PYCR1/SEPTIN11/SIPA1L1/TRIM24
TIEN_INTESTINE_PROBIOTICS_6HR_DN	Genes down-regulated in Caco-2 cells (intestinal epithelium) after coculture with the probiotic bacteria L. casei for 6h.	17/1214	170/21728	0.0145369	0.0773971	0.0585701	17	ANXA6/APMAP/APOD/ATP2C1/CAP2/CIRBP/COTL1/CRIM1/DIMT1/FHL2/FKBP11/HAUS4/MAP3K4/MTRR/PPM1B/RBM34/RDH11
HARRIS_HYPOXIA	Genes known to be induced by hypoxia	10/1214	81/21728	0.0145889	0.0774094	0.0585794	10	CDKN1B/CP/ENO1/LRP8/MIF/PFKP/PKM/SLC2A1/TGM2/VIM
SMID_BREAST_CANCER_RELAPSE_IN_BRAIN_DN	Genes down-regulated in brain relapse of breast cancer.	10/1214	81/21728	0.0145889	0.0774094	0.0585794	10	DEPTOR/ELAPOR1/ERBB3/EVL/MAPT/QDPR/RAB27B/RBM47/SELENBP1/SLC9A1
TARTE_PLASMA_CELL_VS_B_LYMPHOCYTE_UP	Genes up-regulated in plasma cells compared with B lymphocytes.	10/1214	81/21728	0.0145889	0.0774094	0.0585794	10	AARS1/HYOU1/ITGA6/LGALS3/MANF/NEU1/NOMO1/PDXK/PYCR1/PYGB
BURTON_ADIPOGENESIS_5	Up-regulated at 48-96 h during differentiation of 3T3-L1 cells (fibroblast) into adipocytes.	13/1214	118/21728	0.0146316	0.0775477	0.0586841	13	ACADM/ACO2/ACSL1/BCL2L13/CAVIN1/DBI/PC/PRDX3/PTGES2/RMC1/SLC1A5/SORBS1/TALDO1
REACTOME_INTERLEUKIN_12_SIGNALING	Interleukin-12 signaling	7/1214	47/21728	0.014827	0.0781416	0.0591335	7	ANXA2/CNN2/LCP1/MIF/PDCD4/PPIA/TALDO1
ZHAN_MULTIPLE_MYELOMA_HP_DN	Top 50 down-regulated genes in cluster HP of multiple myeloma samples characterized by a hyperploid signature.	7/1214	47/21728	0.014827	0.0781416	0.0591335	7	CALHM2/CCDC167/DEPTOR/IL27RA/IRF2BP2/S100A4/TAGLN2
CROMER_TUMORIGENESIS_UP	Tumorigenesis markers of head and neck squamous cell carcinoma (HNSCC): up-regulated in the 'early' tumors vs normal samples.	8/1214	58/21728	0.0148275	0.0781416	0.0591335	8	COL4A2/FN1/LAMA3/LAMC2/PFN2/PTK7/TNC/UCHL1
HUPER_BREAST_BASAL_VS_LUMINAL_DN	Genes down-regulated in basal mammary epithelial cells compared to the luminal ones.	8/1214	58/21728	0.0148275	0.0781416	0.0591335	8	ANPEP/CLDN4/CST6/ENO2/KLK6/MYO5C/PROM1/VWA1
KEGG_ARACHIDONIC_ACID_METABOLISM	Arachidonic acid metabolism	8/1214	58/21728	0.0148275	0.0781416	0.0591335	8	AKR1C3/EPHX2/GGT1/GPX4/PLA2G4A/PTGES/PTGES2/PTGIS
BHAT_ESR1_TARGETS_VIA_AKT1_UP	Genes bound by ESR1 [GeneID=2099] and up-regulated by estradiol [PubChem=5757] in MCF-7 cells (breast cancer) expressing constitutevly active form of AKT1 [GeneID=207].	25/1214	281/21728	0.0149241	0.0785621	0.0594517	25	BRD9/CARD19/CDC42EP1/EEIG1/EFHD2/FHL2/HLA-DRB1/IFRD1/KHK/MAPT/NUDCD1/PCYT2/POLR1B/POP1/PTGES/SEC14L2/SEPTIN9/SIN3B/SLC2A1/SLC7A5/SULT2B1/SVIL/TGM2/TRIM47/UHRF1
SANSOM_APC_TARGETS_REQUIRE_MYC	Genes up-regulated after Cre-lox knockout of APC [GeneID=324] in the small intestine that require functional MYC [GeneID=4609].	21/1214	225/21728	0.0149723	0.0787268	0.0595763	21	BUB1B/CTBS/DDX49/FADS2/GET1/LMNB2/LRP8/MDN1/METTL13/NCEH1/NFKB2/PDXK/POLR1A/QTRT1/QTRT2/SHMT1/SYTL1/THOP1/TTC27/WDR4/YJU2
BIOCARTA_ETC_PATHWAY	Electron Transport Reaction in Mitochondria	3/1214	10/21728	0.0155273	0.0808653	0.0611947	3	SDHA/SDHB/SDHC
BOYAULT_LIVER_CANCER_SUBCLASS_G23_DN	Down-regulated genes in hepatocellular carcinoma (HCC) subclass G23, defined by unsupervised clustering.	3/1214	10/21728	0.0155273	0.0808653	0.0611947	3	COBLL1/SORD/STARD5
HELLER_HDAC_TARGETS_SILENCED_BY_METHYLATION_DN	Genes down-regulated in multiple myeloma (MM) cell lines treated with both decitabine [PubChem=451668] TSA [PubChem=5562].	25/1214	282/21728	0.015538	0.0808653	0.0611947	25	ANK3/CAPN2/CDKN1B/CDKN2C/CERS2/CYTIP/DEPTOR/FKBP11/GGT1/IFRD1/IL27RA/IRAK1/LRP8/NFIC/NSMAF/OAS2/PFAS/S100A11/SDC1/SLC7A5/ST6GAL1/STAG2/STAT6/TPP1/ZHX2
REACTOME_SYNDECAN_INTERACTIONS	Syndecan interactions	5/1214	27/21728	0.015594	0.0808653	0.0611947	5	FN1/ITGA6/ITGB4/SDC1/TNC
VALK_AML_CLUSTER_7	Top 40 genes from cluster 7 of acute myeloid leukemia (AML) expression profile; 61% of the samples are FAB M1 or M2 subtype.	5/1214	27/21728	0.015594	0.0808653	0.0611947	5	EPB41/SELENBP1/SLC2A1/SLC6A9/TNS1
XU_AKT1_TARGETS_6HR	Genes up-regulated in DU-145 cells (prostate cancer) expressing a dominant negative form of AKT1 [GeneID=207] upon sham-treatment for 6 h (as a control for the HGF [GeneID=3082] experiments).	5/1214	27/21728	0.015594	0.0808653	0.0611947	5	ERF/HERC5/MX1/PRKAR1A/SOAT1
HOSHIDA_LIVER_CANCER_LATE_RECURRENCE_DN	Genes whose expression correlated with lower risk of late recurrence of hepatocellular carcinoma (HCC).	9/1214	70/21728	0.0156003	0.0808653	0.0611947	9	ACP2/ALAD/CDA/COBLL1/HAAO/MAOA/PCYT2/PPP1R1A/TMEM11
ZHAN_MULTIPLE_MYELOMA_CD1_AND_CD2_UP	Genes commonly up-regulated in CD-1 and CD-2 clusters of multiple myeloma samples and which were higher expressed in the CD-1 group.	11/1214	94/21728	0.0156395	0.0808653	0.0611947	11	ACSL1/AKR7A2/ALDH2/ARHGAP18/B3GALT6/EDRF1/ERO1B/KIF21A/MACROD2/PGM3/SGK3
PLASARI_TGFB1_TARGETS_10HR_DN	Genes down-regulated in MEF cells (embryonic fibroblast) upon stimulation with TGFB1 [GeneID=7040] for 10 h.	23/1214	254/21728	0.0157157	0.0808653	0.0611947	23	ACADM/ARHGAP18/GAMT/GBP2/IL18/MAP2/MARCKS/MASTL/NFIB/NFIX/PLEKHG1/PRKAR2B/RTP4/SH3BGRL/SLC12A2/SMARCA2/SORBS2/SORD/SVIL/TRIM2/TRIM21/TRPS1/ZFAND1
RUTELLA_RESPONSE_TO_HGF_DN	Genes down-regulated in peripheral blood monocytes by HGF [GeneID=3082].	22/1214	240/21728	0.0157247	0.0808653	0.0611947	22	ARHGEF40/CIRBP/CSNK1E/DEPTOR/HNRNPA1/HOMER2/MAN2A2/MAPRE2/NME3/NUP214/PNP/PRKRIP1/QPRT/RAP1GAP2/RO60/SCO2/SEPTIN9/SIGIRR/SPTLC2/ST6GAL1/TRAF5/ZHX2
BROWNE_HCMV_INFECTION_24HR_DN	Genes down-regulated in primary fibroblast cell culture after infection with HCMV (AD169 strain) at 24 h time point that were not down-regulated at the previous time point, 20 h.	15/1214	145/21728	0.015757	0.0808653	0.0611947	15	ABCC1/ANXA4/BACH1/CD44/CD59/CRIM1/ECI1/GSTT1/LAMC1/LGALS3/PDLIM7/PRIM2/S100A4/SEPTIN11/TM7SF2
REACTOME_RESPONSE_TO_ELEVATED_PLATELET_CYTOSOLIC_CA2	Response to elevated platelet cytosolic Ca2+	14/1214	132/21728	0.0157768	0.0808653	0.0611947	14	ACTN4/CLU/ECM1/FLNA/FN1/ISLR/MANF/PPIA/RAB27B/SERPINA1/SYTL4/TAGLN2/TEX264/TMX3
BILANGES_RAPAMYCIN_SENSITIVE_GENES	Genes translationally regulated in MEF cells (embryonic fibroblasts) by rapamycin (sirolimus) [PubChem=6610346] but not in response to serum deprivation.	6/1214	37/21728	0.0157797	0.0808653	0.0611947	6	ACSL1/BRI3BP/EDC4/ITGA6/NEU1/POLR1B
SNIJDERS_AMPLIFIED_IN_HEAD_AND_NECK_TUMORS	Genes from the recurrent amplicons in 89 samples of oral squamous cell carcinoma (SCC).	6/1214	37/21728	0.0157797	0.0808653	0.0611947	6	ADAM9/CD44/CDK6/LAMA3/MMP7/SKP2
STEARMAN_TUMOR_FIELD_EFFECT_UP	Up-regulated genes in the 'Field Effect' signature of normal lung tissue adjacent to the tumor.	6/1214	37/21728	0.0157797	0.0808653	0.0611947	6	CHI3L1/CSTB/CTSZ/IQGAP1/SCARB2/SIRPA
VERRECCHIA_DELAYED_RESPONSE_TO_TGFB1	ECM related genes up-regulated later than 30 min following addition of TGFB1 [GeneID=7040] in dermal fibroblasts.	6/1214	37/21728	0.0157797	0.0808653	0.0611947	6	COL16A1/DDR1/ITGB8/LAMB1/NME4/TNC
BHAT_ESR1_TARGETS_VIA_AKT1_DN	Genes bound by ESR1 [GeneID=2099] and down-regulated by estradiol [PubChem=5757] in MCF-7 cells (breast cancer) expressing constitutevly active form of AKT1 [GeneID=207].	10/1214	82/21728	0.0158102	0.0808653	0.0611947	10	ABCC5/ALAD/CDK6/IGSF3/KIAA0513/LAMB1/PPL/SASH1/SNTB2/TNC
REACTOME_ANTIVIRAL_MECHANISM_BY_IFN_STIMULATED_GENES	Antiviral mechanism by IFN-stimulated genes	10/1214	82/21728	0.0158102	0.0808653	0.0611947	10	FLNA/HERC5/MX1/NEDD4/NUP214/OAS2/PDE12/PPM1B/RIGI/UBA7
REACTOME_DDX58_IFIH1_MEDIATED_INDUCTION_OF_INTERFERON_ALPHA_BETA	DDX58/IFIH1-mediated induction of interferon-alpha/beta	10/1214	82/21728	0.0158102	0.0808653	0.0611947	10	CHUK/HERC5/ITCH/MAVS/NFKB2/RIGI/RNF216/SAA1/TKFC/UBA7
ROSS_ACUTE_MYELOID_LEUKEMIA_CBF	Top 100 probe sets for core-binding factor (CBF) acute myeloid leukemia (AML): contains CBFB MYH11 [GeneID=865;4629] or AML1 ETO [GeneID=861;862] fusions.	10/1214	82/21728	0.0158102	0.0808653	0.0611947	10	ATP2B4/CRIP2/DEPTOR/EGFL7/HOMER2/HSD17B11/ITGB4/SIPA1L1/SLC25A1/TRIO
SATOH_COLORECTAL_CANCER_MYC_UP	Metabolic related genes that showed positive correlation with MYC expression in CRC tissues	10/1214	82/21728	0.0158102	0.0808653	0.0611947	10	ENO1/GLO1/PFAS/PFKM/POLA2/POLR1B/POLR1H/PYCR1/SLC25A32/SLC7A5
VANDESLUIS_COMMD1_TARGETS_GROUP_3_UP	Genes up-regulated in 9.5 days post coitus (dpc) embryos with COMMD1 [GeneID=150684] knockout compared to normal 9.5 dpc embryos.	10/1214	82/21728	0.0158102	0.0808653	0.0611947	10	APRT/CGNL1/CTSZ/FKBP11/GRHPR/PKP2/PRSS8/RENBP/SLC16A3/TAGLN2
KARAKAS_TGFB1_SIGNALING	Genes up-regulated by TGFB1 [GeneID=7040] in MCF10A cells (breast cancer): both wild-type and those lacking p21 [GeneID=1026].	4/1214	18/21728	0.0158124	0.0808653	0.0611947	4	CST6/CUL3/FN1/MT2A
NAGY_TFTC_COMPONENTS_HUMAN	Composition of the 2 MDa human TFTC complex containing KAT2A [GeneID=2648].	4/1214	18/21728	0.0158124	0.0808653	0.0611947	4	SUPT7L/TAF10/TAF5L/TAF6L
WP_TCA_CYCLE_AKA_KREBS_OR_CITRIC_ACID_CYCLE	TCA cycle (aka Krebs or citric acid cycle)	4/1214	18/21728	0.0158124	0.0808653	0.0611947	4	ACO2/SDHA/SDHB/SDHC
BARIS_THYROID_CANCER_DN	Genes down-regulated in oncocytic follicular carcinoma (FTC) vs mitochondrial-rich papillary carcinoma (PTC) types of thyroid cancer.	8/1214	59/21728	0.016339	0.0832844	0.0630253	8	ACY1/ANXA4/CD44/ERBB2/EVPL/KLF5/SEPTIN2/UBA1
REACTOME_NRAGE_SIGNALS_DEATH_THROUGH_JNK	NRAGE signals death through JNK	8/1214	59/21728	0.016339	0.0832844	0.0630253	8	AKAP13/ARHGEF10L/ARHGEF2/ARHGEF37/ARHGEF40/MAGED1/PREX1/TRIO
WEIGEL_OXIDATIVE_STRESS_BY_HNE_AND_TBH	Oxidative stress genes down-regulated in ARPE-19 cells (retinal pigmented epithelium) in response to HNE and tBH [PubChem=5283344;6410].	8/1214	59/21728	0.016339	0.0832844	0.0630253	8	CAPN2/CLU/ITGA6/MYLK/S100A1/SELENBP1/STAT6/YWHAH
GERHOLD_ADIPOGENESIS_UP	Selected genes up-regulated during differentiation of 3T3-L1 cells (fibroblast) into adipocytes in response to adipogenic hormones.	7/1214	48/21728	0.0165457	0.0839709	0.0635449	7	ACADS/ACSL1/ALDH2/APOE/GPX4/PC/VLDLR
PID_HEDGEHOG_GLI_PATHWAY	Hedgehog signaling events mediated by Gli proteins	7/1214	48/21728	0.0165457	0.0839709	0.0635449	7	CSNK1E/FBXW11/LGALS3/PRKACA/SAP30/SIN3A/SIN3B
SCHLOSSER_MYC_TARGETS_AND_SERUM_RESPONSE_UP	Cluster 5: genes up-regulated in B493-6 cells (B lymphocytes) by MYC [GeneID=4609] alone or in combination with serum but not by serum alone.	7/1214	48/21728	0.0165457	0.0839709	0.0635449	7	COMT/GEMIN4/LMNB2/SLC1A5/SLC7A5/THOP1/ZPR1
ZHAN_MULTIPLE_MYELOMA_MF_UP	Top 50 up-regulated genes in cluster MF of multiple myeloma samples with characteristic expression spike of MAF family transcription factors.	7/1214	48/21728	0.0165457	0.0839709	0.0635449	7	COTL1/MGAT5/PYGB/SHMT1/SLC25A20/TRIM47/TYMP
REACTOME_TRANSPORT_TO_THE_GOLGI_AND_SUBSEQUENT_MODIFICATION	Transport to the Golgi and subsequent modification	18/1214	186/21728	0.0165728	0.0840171	0.0635798	18	ANK3/ARFGAP2/B4GALT3/BET1L/CAPZA2/CD59/CTSZ/DYNC1LI2/MAN2A1/MAN2A2/MGAT5/SEC16A/SEC23A/SERPINA1/SPTAN1/ST3GAL4/ST6GAL1/USO1
BROCKE_APOPTOSIS_REVERSED_BY_IL6	Genes changed in INA-6 cells (multiple myeloma, MM) by re-addition of IL6 [GeneID=3569] after its initial withdrawal for 12h.	15/1214	146/21728	0.0166859	0.0844069	0.0638748	15	ATP2B4/CD44/DOHH/EEF1E1/FLOT1/HSPA13/LDLR/LTBP1/MAP1B/MARCKS/MSMO1/MX1/MYLK/NCBP2/PNO1
VECCHI_GASTRIC_CANCER_ADVANCED_VS_EARLY_DN	Down-regulated genes distinguishing between two subtypes of gastric cancer: advanced (AGC) and early (EGC).	15/1214	146/21728	0.0166859	0.0844069	0.0638748	15	AKR1C3/BLVRB/CA2/CES2/CLDN23/DHRS11/DSC2/ELAPOR1/FAM3D/GOT1/PCBD1/POLD4/S100P/SLPI/STEAP3
WHITFIELD_CELL_CYCLE_G1_S	Genes periodically expressed in synchronized HeLa cells (cervical carcinoma), with peak during the G1/S phase of cell cycle.	14/1214	133/21728	0.0167579	0.0846789	0.0640806	14	ACYP1/ANKRD10/CHAF1A/CHAF1B/FAM111B/GINS3/GON7/IVNS1ABP/OTULIN/SDC1/SKP2/SLC25A36/TREX1/UHRF1
REACTOME_M_PHASE	M Phase	34/1214	415/21728	0.0167884	0.0847417	0.0641281	34	BUB1B/CCP110/CEP135/CEP41/CSNK1E/DYNC1LI2/EMD/EML4/ERCC6L/HAUS1/HAUS3/HAUS4/HAUS5/HAUS6/HAUS7/HAUS8/HDAC8/IST1/LMNA/LPIN3/MASTL/NEDD1/NIPBL/NUP214/PRKACA/PRKAR2B/PSMB1/PSMD5/SIRT2/SPDL1/STAG2/TUBGCP3/USO1/VRK1
KRIEG_KDM3A_TARGETS_NOT_HYPOXIA	Genes not induced under hypoxia, but dependent on KDM3A [GeneID=55818] for hypoxic expression in RCC4 cells (renal carcinoma) expressing VHL [GeneID=7428].	19/1214	200/21728	0.0168626	0.085024	0.0643418	19	ACOT7/ALDH1A3/DYNLT2B/EML2/GBP1/GBP3/GLO1/GRAMD2B/IFI35/LAMC2/LGALS8/MMP7/PFN2/SAA1/SDSL/SEC11C/TSPAN13/URGCP/WDR4
REACTOME_SARS_COV_2_INFECTION	SARS-CoV-2 Infection	9/1214	71/21728	0.0170076	0.0855703	0.0647552	9	MAGT1/MAN2A1/MGAT5/PARP14/PARP4/PIK3C3/ST3GAL4/ST6GAL1/ST6GALNAC4
ZHONG_RESPONSE_TO_AZACITIDINE_AND_TSA_DN	Genes down-regulated in 3 out of 4 NSCLC cell lines (non-small cell lung cancer) after treatment with azacitidine [PubChem=9444] and TSA [PubChem=5562].	9/1214	71/21728	0.0170076	0.0855703	0.0647552	9	CIRBP/CTBS/HMGB2/LRP8/NFIB/NOP53/PFAS/SH3BGRL/TOM1L1
CAIRO_HEPATOBLASTOMA_CLASSES_DN	Genes down-regulated in robust Cluster 2 (rC2) of hepatoblastoma samples compared to those in the robust Cluster 1 (rC1).	20/1214	214/21728	0.0170449	0.0856016	0.0647789	20	ALAS1/ALDH2/ANXA4/CAPN2/CAT/CD59/ECM1/ENG/GC/HOMER2/KHK/LAMA3/MYLK/NAXD/PHYH/RRAS/SLC30A1/TSC22D3/UBA7/WASHC3
BOYLAN_MULTIPLE_MYELOMA_PCA3_UP	Top up-regulated genes from principal component 3 (PCA3) which captures variation among different plasma cell tumors arising from overexpression of BCL2L1 and MYC [GeneID=598;4609].	10/1214	83/21728	0.0171056	0.0856016	0.0647789	10	CDK6/ENAH/KIAA1671/PLA2G4A/RAB20/SLC30A1/TLN2/TRIM5/TRPS1/UCHL1
STEIN_ESR1_TARGETS	Genes regulated by ESR1 [GeneID=2099] in MCF-7 cells (breast cancer).	10/1214	83/21728	0.0171056	0.0856016	0.0647789	10	CAP2/DYNLT3/FHL2/GINS3/MCM10/RAB27B/RAB31/SGK3/SKP2/TSC22D3
SWEET_KRAS_TARGETS_UP	Genes upregulated in KRAS [GeneID=3845] knockdown vs control in a human cell line.	10/1214	83/21728	0.0171056	0.0856016	0.0647789	10	ATP2B4/CLDN4/COL4A1/COL4A2/EVL/OGA/PDXK/PGLS/TNS1/WASHC3
WP_GLIOBLASTOMA_SIGNALING_PATHWAYS	Glioblastoma signaling pathways	10/1214	83/21728	0.0171056	0.0856016	0.0647789	10	AKT2/CDK6/CDKN1B/CDKN2C/ERBB2/ERBB3/ERRFI1/MAP2K2/PIK3CD/PRKCZ
MUELLER_PLURINET	Genes constituting the PluriNet protein-protein network shared by the pluripotent cells (embryonic stem cells, embryonical carcinomas and induced pluripotent cells).	26/1214	299/21728	0.0172795	0.0863787	0.065367	26	ANXA2/APOE/BCCIP/BRIX1/BUB1B/CDA/CDC7/CHAF1A/DHCR24/ERBB3/GEMIN6/HAUS1/HSPA14/MCM10/MTHFD1/NLE1/NTAQ1/PELP1/PNP/POP1/PPM1B/PRNP/PTMA/PTPN6/SMN1/VASP
KAAB_FAILED_HEART_ATRIUM_DN	Genes down-regulated in atria of failing hearts (DCM and ICM) compared to healthy controls.	15/1214	147/21728	0.0176563	0.0880738	0.0666497	15	ABCB6/ACP1/BLVRB/CD59/CLIC4/GDE1/IGSF3/LRBA/MPP1/MYH10/PAPOLA/PDCD6/PRDX1/PSMB1/YWHAZ
PANGAS_TUMOR_SUPPRESSION_BY_SMAD1_AND_SMAD5_DN	Genes down-regulated in ovarian tumors from mouse models for the BMP SMAD signaling (gonad specific double knockout of SMAD1 and SMAD5 [GeneID=4086, 4090]).	15/1214	147/21728	0.0176563	0.0880738	0.0666497	15	DNAJA4/DUSP9/FAM234A/HAUS7/HMGB2/HSPA13/LDLR/LRP8/MAPRE2/NFKB2/PAIP1/PTBP3/SDF2L1/TMEM30A/TOM1L1
WANG_ESOPHAGUS_CANCER_VS_NORMAL_UP	Up-regulated genes specific to esophageal adenocarcinoma (EAC) relative to normal tissue.	13/1214	121/21728	0.0177297	0.0883457	0.0668554	13	ANXA4/DAP/ELF5/FN1/GBP3/LAMA3/LASP1/MMP7/NOMO1/PARP14/PLS1/PNPLA2/PROM1
MASSARWEH_TAMOXIFEN_RESISTANCE_DN	Genes down-regulated in breast cancer tumors (formed by MCF-7 xenografts) resistant to tamoxifen [PubChem=5376].	23/1214	257/21728	0.0178176	0.0886884	0.0671148	23	ANXA6/ATP2B4/CBX2/CD44/DEPTOR/FRK/HNMT/IL27RA/MAP2/MAPT/MT2A/NPNT/PARP4/PDCD4/PYCARD/RAB31/SCD5/SEMA4C/SGK3/SLC26A2/SMPDL3B/SYTL4/ZHX2
BURTON_ADIPOGENESIS_PEAK_AT_8HR	Cluster 3: genes maximally expressed at 8 hr time point during differentiation of 3T3-L1 fibroblasts into adipocytes in response to adipogenic hormones.	6/1214	38/21728	0.0178773	0.0887965	0.0671966	6	CD44/KLF5/SAMHD1/SDC1/TOP1/TSC22D3
VALK_AML_CLUSTER_11	Top 40 genes from cluster 11 of acute myeloid leukemia (AML) expression profile; 67% of the samples are FAB M4 or M5.	6/1214	38/21728	0.0178773	0.0887965	0.0671966	6	ALDH2/CLIC4/EGFL7/EVL/ITGA6/MYO5C
LEE_LIVER_CANCER_DENA_UP	Genes up-regulated in hepatocellular carcinoma (HCC) induced by diethylnitrosamine (DENA) [PubChem=5921].	8/1214	60/21728	0.0179586	0.0891053	0.0674303	8	ANXA1/ANXA2/COL4A1/COL4A2/FBLN2/LAMA5/NOTCH3/TAGLN2
GUO_TARGETS_OF_IRS1_AND_IRS2	Transcripts dependent upon IRS1 and IRS2 [GeneID=3667, 8660] for normal expression in liver.	11/1214	96/21728	0.0180754	0.0894923	0.0677232	11	CRYBG1/DHCR24/GNE/GRN/IFI35/MSMO1/NIPBL/NSDHL/SIRT3/SQLE/TAOK3
ABBUD_LIF_SIGNALING_1_DN	Genes down-regulated in AtT20 cells (pituitary cancer) after treatment with LIF [GeneID=3976].	5/1214	28/21728	0.0181326	0.0894923	0.0677232	5	AHNAK/ANKRD40/ITGA6/MTSS2/SYTL4
CHEN_LUNG_CANCER_SURVIVAL	Protein profiles associated with survival in lung adenocarcinoma.	5/1214	28/21728	0.0181326	0.0894923	0.0677232	5	ANXA1/ANXA8/GFAP/PKM/SERPINA1
PID_REELIN_PATHWAY	Reelin signaling pathway	5/1214	28/21728	0.0181326	0.0894923	0.0677232	5	ARHGEF2/LRP8/MAP1B/MAPT/VLDLR
RORIE_TARGETS_OF_EWSR1_FLI1_FUSION_UP	ES/PNET (Ewing sarcoma; primitive neuroectodermal tumors) markers up-regulated in neuroblastoma cell lines expressing ESWR1-FLI1 [GeneID=2130;2313] fusion protein.	5/1214	28/21728	0.0181326	0.0894923	0.0677232	5	ANXA1/DYNLT3/EMP3/ME1/NID1
MULLIGHAN_NPM1_SIGNATURE_3_DN	The 'NPM1 signature 3': genes down-regulated in pediatric AML (acute myeloid leukemia) with mutated NPM1 [GeneID=4869] compared to the AML cases with intact NPM1 and MLL [GeneID=4297].	16/1214	161/21728	0.0183429	0.0902608	0.0683047	16	BCAT1/CERS2/CNN2/EEF1D/EPHX2/ESYT1/GRHPR/LDLR/PYGB/SIPA1L1/SPTAN1/SUN2/SVIL/TERF2/TPPP3/UTP11
VERHAAK_GLIOBLASTOMA_CLASSICAL	Genes correlated with classical type of glioblastoma multiforme tumors.	16/1214	161/21728	0.0183429	0.0902608	0.0683047	16	AKT2/BTBD2/CDK6/ITGB8/MYO5C/PEPD/QTRT1/RBCK1/RFXANK/SCAMP4/SEPTIN11/SIPA1L1/SLC2A10/SLC6A9/SSH3/TRIP6
FAELT_B_CLL_WITH_VH_REARRANGEMENTS_DN	Genes down-regulated in B-CLL (B-cell chronic lymphocytic leukemia) patients with mutated immunoglobulin variable heavy chain (VH) genes.	7/1214	49/21728	0.0184007	0.0902608	0.0683047	7	ASMTL/GLO1/MYLK/PARP4/PFKP/PFN2/ZHX2
FRASOR_RESPONSE_TO_SERM_OR_FULVESTRANT_DN	Genes down-regulated in MCF-7 cells (breast cancer) by selective estrogen receptor modulators (SERM) 4-hydroxytamoxifen, raloxifene, or ICI 182780 but not by estradiol [PubChem=44959;5035;3478439;5757].	7/1214	49/21728	0.0184007	0.0902608	0.0683047	7	CAP2/CDKN2C/CHAF1A/MTHFD1/POLA2/POLRMT/RNF126
MILI_PSEUDOPODIA	Transcripts significantly enriched in pseudopodia of NIH/3T3 cells (fibroblast) in response to both chemotactic (lysophosphatidic acid, LPA [PubChem=3988]) and haptotactic (fibronectin, FN1 [GeneID=2335) migratory stimuli.	7/1214	49/21728	0.0184007	0.0902608	0.0683047	7	CENPB/COA5/DYNLT3/HTATSF1/MAP1B/RFLNB/SH3BGRL
MARTINEZ_RESPONSE_TO_TRABECTEDIN_DN	Genes down-regulated in at least 8 of 11 sarcoma cell lines by trabectedin [PubChem=3199].	24/1214	272/21728	0.0184044	0.0902608	0.0683047	24	ARHGEF2/CEP55/CMPK1/CORO1C/CRLF3/DDX20/EML4/EPB41/LRRC42/LRRC8C/MAP3K4/METTL13/MRPL1/MYCBP2/OSBP/PRIM2/PSMB1/RABGGTB/SEC16A/SIRPA/SLC2A1/TOP1/TRIM24/TXNRD1
COATES_MACROPHAGE_M1_VS_M2_DN	Down-regulated genes distinguishing between M1 (pro-inflammatory) and M2 (anti-inflammatory) macrophage subtypes.	10/1214	84/21728	0.0184779	0.0903767	0.0683924	10	CRIPT/CYTIP/EFHD2/FAM177A1/FBLIM1/MGST2/SLC2A1/SOAT1/TMEM267/UCHL1
ZHU_CMV_24_HR_DN	Down-regulated at 24 h following infection of primary human foreskin fibroblasts with CMV	10/1214	84/21728	0.0184779	0.0903767	0.0683924	10	AHR/ANPEP/ANXA1/CNN2/COL6A2/FLNA/MYLK/NFIC/PTGIS/PYCR1
KOKKINAKIS_METHIONINE_DEPRIVATION_96HR_DN	Genes down-regulated in MEWO cells (melanoma) after 96 h of methionine [PubChem=876] deprivation.	9/1214	72/21728	0.0185055	0.0903767	0.0683924	9	CDA/ERBB3/GSR/IFRD1/IRAK1/MGST2/PNP/RTP4/TOP1
LIN_MELANOMA_COPY_NUMBER_UP	Candidate genes in significant regions of chromosomal copy number gains in a panel of melanoma samples.	9/1214	72/21728	0.0185055	0.0903767	0.0683924	9	CEP41/CERS2/ECM1/IQGAP1/NAGA/NTAQ1/PRUNE1/RFX5/TRIO
KIM_WT1_TARGETS_UP	Genes up-regulated in UB27 cells (osteosarcoma) at any time point after inducing the expression of a mutant form of WT1 [GeneID=7490].	20/1214	216/21728	0.0186679	0.0910744	0.0689204	20	ATP13A3/CA2/CD44/COBL/CSPG4/ENO2/FHL2/GLS/HMGCS1/LAMB3/MYH10/NFKB2/PDLIM5/RELB/SFN/SLPI/SYNJ2/TNS1/TRIO/ZYX
MARKEY_RB1_ACUTE_LOF_DN	Genes down-regulated in adult fibroblasts with inactivated RB1 [GeneID=5925] by Cre-lox: acute loss of function (LOF) of RB1.	21/1214	230/21728	0.0187085	0.0911772	0.0689982	21	ACP2/AGRN/ANXA4/APOD/CRABP2/CTSB/CTSZ/GBP2/GRN/IFI35/IQGAP1/LCP1/LDLR/NDRG2/PCYT1A/PFKP/PNP/PTPN6/SAP30/TRIM5/UBA7
YAGI_AML_WITH_11Q23_REARRANGED	Genes specifically expressed in samples from patients with pediatric acute myeloid leukemia (AML) bearing 11q23 rearrangements.	29/1214	345/21728	0.0189444	0.0922302	0.069795	29	AKR1B1/ANPEP/CAPG/CARS1/COL6A2/CPD/CSPG4/DDAH2/DNAJC16/EIF2B4/FAM169A/FSCN1/GGT1/IFI35/KHK/LCP1/LGALS1/MAPKAPK3/MYH9/NFIX/PIK3CD/PLS1/PRDX1/SASH1/SDHB/SELENOW/SMPDL3B/TPD52L2/ZHX2
BIOCARTA_MCALPAIN_PATHWAY	mCalpain and friends in Cell motility	4/1214	19/21728	0.019162	0.0923261	0.0698676	4	CAPN2/CAPNS1/PRKAR1A/PRKAR2B
CHIARETTI_T_ALL_RELAPSE_PROGNOSIS	Genes whose expression predicted relapse in less than 2 years after chemotherapy for adult patients with T-ALL (T cell lymphoblastic leukemia).	4/1214	19/21728	0.019162	0.0923261	0.0698676	4	AHNAK/BUB1B/CAT/CDC7
REACTOME_INITIATION_OF_NUCLEAR_ENVELOPE_NE_REFORMATION	Initiation of Nuclear Envelope (NE) Reformation	4/1214	19/21728	0.019162	0.0923261	0.0698676	4	EMD/LMNA/SIRT2/VRK1
REACTOME_NICOTINAMIDE_SALVAGING	Nicotinamide salvaging	4/1214	19/21728	0.019162	0.0923261	0.0698676	4	NAXD/PARP14/PARP4/PTGIS
REACTOME_PROCESSING_OF_INTRONLESS_PRE_MRNAS	Processing of Intronless Pre-mRNAs	4/1214	19/21728	0.019162	0.0923261	0.0698676	4	CSTF2T/NCBP1/NCBP2/PAPOLA
REACTOME_SCAVENGING_BY_CLASS_A_RECEPTORS	Scavenging by Class A Receptors	4/1214	19/21728	0.019162	0.0923261	0.0698676	4	APOE/COL4A1/COL4A2/FTH1
VERRECCHIA_RESPONSE_TO_TGFB1_C1	Cluster 1: ECM related genes up-regulated in dermal fibroblasts within 30 min after TGFB1 [GeneID=7040] addition, and which kept increasing with time.	4/1214	19/21728	0.019162	0.0923261	0.0698676	4	ADAM9/CD44/EPHB3/NID1
WENG_POR_TARGETS_GLOBAL_UP	Genes up-regulated in liver from transgenic mice with reduced expression of POR [GeneID=5447] in all tissues.	4/1214	19/21728	0.019162	0.0923261	0.0698676	4	CES2/HMGCS1/MSMO1/SQLE
WP_OVERVIEW_OF_NANOPARTICLE_EFFECTS	Overview of nanoparticle effects	4/1214	19/21728	0.019162	0.0923261	0.0698676	4	COL4A1/FN1/LAMA3/PIK3CD
WP_PROTEOGLYCAN_BIOSYNTHESIS	Proteoglycan biosynthesis	4/1214	19/21728	0.019162	0.0923261	0.0698676	4	B3GALT6/CHST14/CHSY1/SLC26A2
SCHLOSSER_MYC_TARGETS_REPRESSED_BY_SERUM	Cluster 7: genes up-regulated in B493-6 cells (B lymphocytes) by MYC [GeneID=4609] and down-regulated by the combination of MYC and serum.	16/1214	162/21728	0.0193359	0.0930677	0.0704289	16	ACP1/ATP13A3/CSNK1E/DIMT1/EEF1E1/FBXO9/HNRNPA1/OAT/PNO1/PRMT3/PWP1/RABGGTB/SMN1/TARS1/YARS1/ZMPSTE24
PID_AR_PATHWAY	Coregulation of Androgen receptor activity	8/1214	61/21728	0.0196901	0.0946747	0.0716449	8	CDK6/FHL2/GSN/HNRNPA1/PELP1/PIAS4/PRDX1/SVIL
MOREAUX_MULTIPLE_MYELOMA_BY_TACI_DN	Down-regulated genes distinguishing in multiple myeloma (MM) samples with lower expression of TACI [GeneID=23495].	17/1214	176/21728	0.0198169	0.0951863	0.072032	17	C11orf54/EDRF1/EOGT/HAUS1/LAP3/MINPP1/NCLN/NOMO3/PAIP1/PAPOLA/PDCD6/PPIP5K2/RIOX2/SLC25A36/TMEM267/YJU2/ZNF131
SUNG_METASTASIS_STROMA_UP	Genes up-regulated in metastatic vs non-metastatic stromal cells originated from either bone or prostate tissues.	12/1214	110/21728	0.0198855	0.0954175	0.072207	12	AGRN/ANXA4/CD59/CRABP2/EMC10/FBLN2/HMGCS1/RDH10/RFX5/TNC/TRIO/UACA
ACEVEDO_LIVER_TUMOR_VS_NORMAL_ADJACENT_TISSUE_DN	Genes down-regulated in liver tumor compared to the normal adjacent tissue.	24/1214	274/21728	0.019917	0.0954706	0.0722472	24	ACAA1/ACADS/ACP2/ANPEP/AZGP1/CDA/CHPF/DGAT2/EPHX2/FAHD2B/GRAMD2B/MAGT1/MT2A/MYCBP2/NDRG2/PGGHG/PIEZO1/PRNP/RDH11/SELENOW/SLC7A5/TCF25/TKFC/TRIP6
AMIT_SERUM_RESPONSE_480_MCF10A	Genes whose expression peaked at 480 min after stimulation of MCF10A cells with serum.	6/1214	39/21728	0.0201583	0.096429	0.0729725	6	ACTN4/MCM10/MRM2/S100P/SLC25A32/SLC26A2
CASORELLI_APL_SECONDARY_VS_DE_NOVO_UP	Genes up-regulated in secondary APL (acute promyelocytic leukemia) compared to the de novo tumors.	6/1214	39/21728	0.0201583	0.096429	0.0729725	6	ARHGEF40/CLU/LAMC1/MAVS/MTARC1/NID1
SASAI_RESISTANCE_TO_NEOPLASTIC_TRANSFROMATION	Genes down-regulated in MEF and REF cells (mouse and rat fibroblasts) but not in TIG3/T cells (human lung fibroblasts expressing TERT [GeneID=7015]) by co-expression of the SV40 early region and the activated HRAS (H-RasV12) [GeneID=3265].	7/1214	50/21728	0.0203968	0.0969544	0.0733701	7	ABCB6/CDKN2C/DDR1/FBLN2/GBP2/P3H1/VLDLR
BIOCARTA_AKAP13_PATHWAY	Rho-Selective Guanine Exchange Factor AKAP13 Mediates Stress Fiber Formation	3/1214	11/21728	0.020476	0.0969544	0.0733701	3	AKAP13/GNA12/PRKAR2B
BIOCARTA_VITCB_PATHWAY	Vitamin C in the Brain	3/1214	11/21728	0.020476	0.0969544	0.0733701	3	COL4A1/COL4A2/SLC2A1
DORN_ADENOVIRUS_INFECTION_32HR_UP	Genes up-regulated in HeLa cells (cervical carcinoma) 32 h after infection with adenovirus Ad12.	3/1214	11/21728	0.020476	0.0969544	0.0733701	3	ANPEP/ELF3/TSC22D3
FOURNIER_ACINAR_DEVELOPMENT_LATE_UP	Genes up-regulated late in HMEC cells (mammary epithelium) during acinar development in vitro.	3/1214	11/21728	0.020476	0.0969544	0.0733701	3	APOE/CRYAB/DSG3
GARGALOVIC_RESPONSE_TO_OXIDIZED_PHOSPHOLIPIDS_TAN_DN	Genes from the tan module which are dn-regulated in HAEC cells (primary aortic endothelium) after exposure to the oxidized 1-palmitoyl-2-arachidonyl-sn-3-glycerophosphorylcholine (oxPAPC).	3/1214	11/21728	0.020476	0.0969544	0.0733701	3	CCDC9B/FN1/PLD1
MYLLYKANGAS_AMPLIFICATION_HOT_SPOT_12	Amplification hot spot 12: colocolized fragile sites and cancer genes in the 17q11.1-q21; 17q25 region.	3/1214	11/21728	0.020476	0.0969544	0.0733701	3	ERBB2/LASP1/MLLT6
REACTOME_NEUROTRANSMITTER_CLEARANCE	Neurotransmitter clearance	3/1214	11/21728	0.020476	0.0969544	0.0733701	3	ALDH2/COMT/MAOA
STEGMEIER_PREMITOTIC_CELL_CYCLE_REGULATORS	Pre-mitotic cell cycle regulators (CDC) identified in an shRNA screen of the ubiquitin pathway components.	3/1214	11/21728	0.020476	0.0969544	0.0733701	3	DZIP3/RAD18/SKP2
VERRECCHIA_RESPONSE_TO_TGFB1_C4	Cluster 4: ECM related genes up-regulated in dermal fibroblasts later than 30 min after TGFB1 [GeneID=7040] addition; kept increasing with time.	3/1214	11/21728	0.020476	0.0969544	0.0733701	3	COL16A1/LAMB1/TNC
NABA_CORE_MATRISOME	Ensemble of genes encoding core extracellular matrix including ECM glycoproteins, collagens and proteoglycans	24/1214	275/21728	0.0207089	0.0979577	0.0741293	24	AGRN/COL16A1/COL4A1/COL4A2/COL6A1/COL6A2/CRELD1/CRIM1/ECM1/FBLN1/FBLN2/FN1/LAMA3/LAMA5/LAMB1/LAMB3/LAMC1/LAMC2/LTBP1/NID1/NPNT/TNC/VWA1/VWA5B1
IGARASHI_ATF4_TARGETS_DN	Genes down-regulated in A549 cells (lung cancer) after knockdown of ATF4 [GeneID=468] by RNAi.	11/1214	98/21728	0.0207823	0.0982054	0.0743168	11	AKR1C3/BCAT1/FRK/GPX8/PCK2/POF1B/S100P/SGK3/SKP2/SLC7A5/SOAT1
LANG_MYB_FAMILY_TARGETS	Myb family target genes.	5/1214	29/21728	0.0209293	0.0984012	0.074465	5	BET1L/HSPA13/IQGAP1/NSUN2/SLC1A5
REACTOME_INTERCONVERSION_OF_NUCLEOTIDE_DI_AND_TRIPHOSPHATES	Interconversion of nucleotide di- and triphosphates	5/1214	29/21728	0.0209293	0.0984012	0.074465	5	CMPK1/GSR/NME3/NME4/TXNRD1
REACTOME_TRANSLATION_OF_SARS_COV_1_STRUCTURAL_PROTEINS	Translation of SARS-CoV-1 structural proteins	5/1214	29/21728	0.0209293	0.0984012	0.074465	5	PARP14/PARP4/ST3GAL4/ST6GAL1/ST6GALNAC4
WP_LIPID_METABOLISM_PATHWAY	Lipid metabolism pathway	5/1214	29/21728	0.0209293	0.0984012	0.074465	5	AKT2/PNPLA2/PRKACA/PRKAR1A/PRKAR2B
YANAGIHARA_ESX1_TARGETS	Genes down-regulated in U2-OS Tet-On cells (osteosarcoma) after induction of ESX1 [GeneID=80712] expression.	5/1214	29/21728	0.0209293	0.0984012	0.074465	5	CRTAP/DYNC2H1/HMGCS1/IL18/MARCKS
BLANCO_MELO_BRONCHIAL_EPITHELIAL_CELLS_INFLUENZA_A_INFECTION_UP	Genes up-regulated oninfection of normal human bronchial epithelial cells by Influenza A (MOI: 3, 12hpi)	14/1214	137/21728	0.0211532	0.0993542	0.0751861	14	COL6A1/EXOC6B/GBP1/HERC5/IFI35/MAN2A1/MED13/NOMO2/NOMO3/SAMHD1/SLC30A1/SLFN5/TLN2/UGDH
SHEPARD_CRASH_AND_BURN_MUTANT_UP	Human orthologs of genes up-regulated in the crb ('crash and burn') zebrafish mutant that represents a loss-of-function mutation in BMYB [GeneID=4605].	19/1214	205/21728	0.0212777	0.0997399	0.075478	19	AKR7A2/ANKRD22/CLDN4/DDX49/ELOVL1/FN1/FTSJ1/HEATR3/MANF/NLE1/NSUN2/PINX1/PPP1R14A/PTGES2/PWP1/SHMT1/SLC12A7/TXNIP/ZPR1
KAYO_AGING_MUSCLE_DN	Downregulated in the vastus lateralis muscle of aged vs young adult rhesus monkeys	13/1214	124/21728	0.0212995	0.0997399	0.075478	13	ACP1/COMT/ERF/KLK6/LAMC1/LGALS3/MAN2A2/MPI/NEU1/SDHB/SURF1/TOP1/VLDLR
REACTOME_REGULATION_OF_INSULIN_LIKE_GROWTH_FACTOR_IGF_TRANSPORT_AND_UPTAKE_BY_INSULIN_LIKE_GROWTH_FACTOR_BINDING_PROTEINS_IGFBPS	Regulation of Insulin-like Growth Factor (IGF) transport and uptake by Insulin-like Growth Factor Binding Proteins (IGFBPs)	13/1214	124/21728	0.0212995	0.0997399	0.075478	13	APOE/CP/FN1/LAMB1/LAMC1/LGALS1/LTBP1/MELTF/MSLN/PNPLA2/SERPINA1/TNC/VWA1
MOREAUX_MULTIPLE_MYELOMA_BY_TACI_UP	Up-regulated genes distinguishing in multiple myeloma (MM) samples with higher expression of TACI [GeneID=23495].	31/1214	378/21728	0.0213668	0.0999547	0.0756405	31	ACAD10/AFDN/ANXA8/AZGP1/CAPS/CDC42EP4/DDAH2/DDR1/DUSP9/EPB41L1/FADS2/FBXO9/GNA11/HYI/LGALS8/LIMA1/LMNA/MOB3A/MRC2/NIPAL2/NMT2/PCDH1/PIK3CD/PKP2/PRR15L/PTBP3/PTGES/RHPN1/SASH1/TRIOBP/VASP
DARWICHE_PAPILLOMA_RISK_LOW_UP	Genes up-regulated during skin tumor progression from low risk papilloma vs normal skin.	16/1214	164/21728	0.0214446	0.1002	0.0758261	16	CAPN2/CHI3L1/DYNLT2B/EEF1D/ENAH/ENG/ENO1/HBS1L/KLK6/MCAM/PPIC/PRRC1/QDPR/S100A11/SFN/SLPI
HILLION_HMGA1B_TARGETS	Genes changed in Rat1a cells (fibroblasts) by overexpression of HMGA1 isoform b [GeneID=3159] off a plasmid vector.	10/1214	86/21728	0.0214622	0.1002	0.0758261	10	AKR1A1/ANXA1/CD44/CLU/CRIP2/ERBB2/GPC1/GPX4/MIF/PTMA
HOSHIDA_LIVER_CANCER_LATE_RECURRENCE_UP	Genes whose expression correlated with higher risk of late recurrence of hepatocellular carcinoma (HCC).	8/1214	62/21728	0.0215371	0.100449	0.0760146	8	AKAP13/ANXA1/CD74/LAMB1/PLD1/RNF216/SLC12A2/TES
DER_IFN_ALPHA_RESPONSE_UP	Genes up-regulated in HT1080 cells (fibrosarcoma) by treatment with interferon alpha for 6 h.	9/1214	74/21728	0.0217846	0.101299	0.0766581	9	BST2/COL16A1/GBP1/IFI35/MX1/OAS2/PDXK/SDCBP/TRIM21
KEGG_ARRHYTHMOGENIC_RIGHT_VENTRICULAR_CARDIOMYOPATHY_ARVC	Arrhythmogenic right ventricular cardiomyopathy (ARVC)	9/1214	74/21728	0.0217846	0.101299	0.0766581	9	ACTN4/DMD/DSC2/EMD/ITGA6/ITGB4/ITGB8/LMNA/PKP2
WP_PRIMARY_FOCAL_SEGMENTAL_GLOMERULOSCLEROSIS_FSGS	Primary focal segmental glomerulosclerosis (FSGS)	9/1214	74/21728	0.0217846	0.101299	0.0766581	9	ACTN4/AGRN/CDKN1B/ITGB4/LAMA5/MYH9/SCARB2/UTRN/VIM
RIEGE_DELTANP63_DIRECT_TARGETS_UP	Genes directly up-regulated by DeltaNp63, the p63 isoform that lacks the canonical transactivation domain and is predominantly expressed in stratifying epithelia, identified through a meta-analysis of both cell lines and primary cells.	14/1214	138/21728	0.0223762	0.103947	0.0786616	14	ARHGDIB/CD44/CHAF1A/ERCC6L/ESRP1/FANCI/FSCN1/GINS3/ITGA6/LDLR/S100A2/SDC1/SFN/SLC1A5
BURTON_ADIPOGENESIS_11	Strongly down-regulated at 2-96 h during differentiation of 3T3-L1 cells (fibroblast) into adipocytes.	7/1214	51/21728	0.0225388	0.104287	0.0789187	7	AHR/EPHB3/MARCKS/NFIX/SLC12A2/SLC25A36/SMARCA2
MORI_IMMATURE_B_LYMPHOCYTE_UP	Up-regulated genes in the B lymphocyte developmental signature based on expression profiling of lymphomas from the Emu-myc transgenic mice: the immature B stage.	7/1214	51/21728	0.0225388	0.104287	0.0789187	7	CAPG/CD74/ERO1B/PTPN6/RGL2/SAMHD1/SELENOW
PID_CASPASE_PATHWAY	Caspase cascade in apoptosis	7/1214	51/21728	0.0225388	0.104287	0.0789187	7	ARHGDIB/GSN/LMNA/LMNB2/SPTAN1/TOP1/VIM
SIG_INSULIN_RECEPTOR_PATHWAY_IN_CARDIAC_MYOCYTES	Genes related to the insulin receptor pathway	7/1214	51/21728	0.0225388	0.104287	0.0789187	7	AKT2/FLOT1/PIK3CD/SFN/SORBS1/YWHAH/YWHAZ
BOYAULT_LIVER_CANCER_SUBCLASS_G1_DN	Down-regulated genes in hepatocellular carcinoma (HCC) subclass G1, defined by unsupervised clustering	6/1214	40/21728	0.022629	0.104393	0.0789994	6	CRYBG1/CTBS/CTSB/LAP3/SDHB/TRIM2
KEGG_TRYPTOPHAN_METABOLISM	Tryptophan metabolism	6/1214	40/21728	0.022629	0.104393	0.0789994	6	ALDH2/CAT/GCDH/HAAO/MAOA/MAOB
RICKMAN_HEAD_AND_NECK_CANCER_D	Cluster d: genes identifying an intrinsic group in head and neck squamous cell carcinoma (HNSCC).	6/1214	40/21728	0.022629	0.104393	0.0789994	6	AZGP1/CLU/ELAPOR1/PROM1/SLC34A2/SORBS2
IVANOVA_HEMATOPOIESIS_MATURE_CELL	Genes in the expression cluster 'MBC Shared': up-regulated in mature blood cell populations from adult bone marrow and fetal liver.	25/1214	292/21728	0.0228426	0.105275	0.0796664	25	ABCB6/ACP1/ACSL1/ANO10/ATG4A/C1GALT1/CCP110/CLDN4/CPD/CTSB/EHBP1L1/GOLIM4/GPX4/HEBP1/LAMP1/MPP1/PC/PLBD1/PTDSS2/RMC1/SDCBP/SLC1A5/SPDL1/TAPT1/TNRC6B
MARCHINI_TRABECTEDIN_RESISTANCE_UP	Genes up-regulated in chondrosarcoma and ovarian carcinoma cell lines which developed resistance to trabectedin [PubChem=3199].	4/1214	20/21728	0.022918	0.10531	0.0796929	4	AKR1C2/ARHGDIB/CRIP2/MIF
PARK_HSC_VS_MULTIPOTENT_PROGENITORS_UP	Genes up-regulated in long term hematopoietic stem cells (LT-HSC) compared to multipotent progenitor (MPP) cells.	4/1214	20/21728	0.022918	0.10531	0.0796929	4	CAPNS1/NEDD4/NFIX/PRKAR1A
REACTOME_DEFECTIVE_B4GALT7_CAUSES_EDS_PROGEROID_TYPE	Defective B4GALT7 causes EDS, progeroid type	4/1214	20/21728	0.022918	0.10531	0.0796929	4	AGRN/CSPG4/GPC1/SDC1
BENPORATH_NOS_TARGETS	Set 'NOS targets': genes upregulated and identified by ChIP on chip as targets of the transcription factors NANOG , OCT4, and Sox2 [GeneID=79923;5460;6657] (NOS) in human embryonic stem cells.	17/1214	179/21728	0.022954	0.105372	0.0797398	17	BUB1B/CA2/CAPZA2/CDC7/FBXW11/KLF5/MAN2C1/MTM1/NAXD/OBI1/OBSL1/OGA/SFRP1/TALDO1/TNC/TRIM24/YJU2
HUMMERICH_SKIN_CANCER_PROGRESSION_UP	Selected genes up-regulated during progression through benign to malignant skin tumors formed by treatment with DMBA and TPA [PubChem=6001;4792] chemicals in the two stage skin carcinogenesis model.	10/1214	87/21728	0.0230791	0.105842	0.0800954	10	BCL10/CD44/CRABP2/ENO1/ITGB4/MAOA/MIF/PYCARD/S100A6/THOP1
JOHNSTONE_PARVB_TARGETS_1_DN	Genes down-regulated in MDA-MB-231 cells (breast cancer) upon overexpression of PARVB [GeneID=29780] under all three culture conditions.	8/1214	63/21728	0.0235033	0.107575	0.0814075	8	CTSB/DCAF16/GPX8/ITGB8/RELL1/SEPTIN11/SLC12A2/TNC
VILLANUEVA_LIVER_CANCER_KRT19_DN	Genes under-expressed in KRT19-positive [GeneID=3880] hepatocellular carcinoma (HCC).	8/1214	63/21728	0.0235033	0.107575	0.0814075	8	ACY1/ACY3/LRP1/MCEE/MTG2/PNPO/RGN/SDC1
SHETH_LIVER_CANCER_VS_TXNIP_LOSS_PAM3	Cluster PAM3: genes most highly up-regulated in hepatocellular carcinoma (HCC) vs normal liver tissue from mice deficient for TXNIP [GeneID=10628].	9/1214	75/21728	0.0235716	0.107782	0.081564	9	CES2/DDR1/ITGA6/NID1/PCK2/PROM1/PROM2/PYGB/SLPI
HELLER_HDAC_TARGETS_DN	Genes down-regulated in at least one of three multiple myeloma (MM) cell lines by TSA [PubChem=5562].	25/1214	293/21728	0.0236992	0.10826	0.0819253	25	ANK3/ARHGDIB/CAPN2/CD44/CDKN1B/CYTIP/DEPTOR/EMP3/ERAP1/ERO1B/IRAK1/LRP8/NFIC/NSMAF/PDIA4/PFKP/PNO1/S100A11/SDC1/SLC7A5/SORD/ST6GAL1/STAG2/TPP1/ZHX2
REACTOME_VISUAL_PHOTOTRANSDUCTION	Visual phototransduction	11/1214	100/21728	0.0237764	0.108506	0.0821116	11	AGRN/AKR1C3/APOE/GPC1/LDLR/LRP1/LRP8/NMT2/RDH10/RDH11/SDC1
MITSIADES_RESPONSE_TO_APLIDIN_DN	Genes down-regulated in the MM1S cells (multiple myeloma) after treatment with aplidin [PubChem=44152164], a marine-derived compound with potential anti-cancer properties.	22/1214	250/21728	0.0238762	0.108855	0.0823757	22	ANKRD10/ATP13A3/BUB1B/CDC7/CHAF1A/CMPK1/CUL3/DEPTOR/DHCR24/ENO2/ERCC6L/FANCI/HELLS/IQGAP1/MAGED1/MDN1/NSDHL/PDXK/PLEC/SEPTIN9/SHCBP1/SKP2
BHATI_G2M_ARREST_BY_2METHOXYESTRADIOL_DN	Down-regulated genes in MDA-MB-435 cells (breast cancer) undergoing G2/M arrest after treatment with 2-methoxyestradiol (2ME2) [PubChem=1573].	13/1214	126/21728	0.0239607	0.109066	0.0825355	13	AARS1/B3GALT6/CIRBP/CRTAP/EEF2/IFRD1/NOP53/PGLS/PRKCZ/PYCR1/RCSD1/SIRPA/ZFAND1
CHOW_RASSF1_TARGETS_DN	Genes down-regulated in C666-1 cells (nasopharyngeal carcinoma) by stable expression of RASSF1 [GeneID=11186].	5/1214	30/21728	0.0239927	0.109066	0.0825355	5	BST2/DDB2/EEF1D/HSPA13/PYCR1
WP_EICOSANOID_METABOLISM_VIA_CYCLOOXYGENASES_COX	Eicosanoid metabolism via cyclooxygenases (COX)	5/1214	30/21728	0.0239927	0.109066	0.0825355	5	ACAA1/AKR1B1/PLA2G4A/PTGES/PTGIS
WATANABE_RECTAL_CANCER_RADIOTHERAPY_RESPONSIVE_UP	Genes up-regulated in rectal cancer patients resistant to radiotherapy (non-responders) relative to the sensitive ones (responders).	12/1214	113/21728	0.0240315	0.109136	0.0825885	12	AARS1/CD44/CTSA/CUL4B/DDR1/FTH1/IVNS1ABP/LAMP1/PROM1/PYGB/SURF1/TNRC6B
BROWNE_HCMV_INFECTION_20HR_UP	Genes up-regulated in primary fibroblast cell culture after infection with HCMV (AD169 strain) at 20 h time point that were not up-regulated at the previous time point, 18 h.	21/1214	236/21728	0.0241083	0.109379	0.0827721	21	ALAS1/APOE/ARFIP2/ARHGAP32/ATRN/CA2/DOHH/ERBB3/ERF/IL27RA/MAPT/NFKB2/OAS2/PGM3/PRKACA/RNF126/SLC25A20/TAF6L/TRIM21/ZNF131/ZPR1
ALONSO_METASTASIS_UP	Up-regulated genes in melanoma tumous that developed metastatic disease compared to primary melanoma that did not.	18/1214	194/21728	0.0242699	0.110005	0.083246	18	ACADM/AKR7A2/BCCIP/CLIC4/COX6B1/CTSB/DHRS11/ENO1/FAM114A1/GLO1/GON7/IFRD1/MAP4K3/METTL13/PFKM/PRKAR1A/SDCBP/TXNRD1
REACTOME_PROGRAMMED_CELL_DEATH	Programmed Cell Death	19/1214	208/21728	0.0243233	0.11014	0.0833482	19	AKT2/DSG3/FLOT1/GSN/HMGB2/IL18/LMNA/MAGED1/MAPT/PLEC/PSMB1/PSMD5/SDCBP/SFN/SPTAN1/UACA/VIM/YWHAH/YWHAZ
PEDRIOLI_MIR31_TARGETS_DN	Genes down-regulated in primary LEC cells (lymphatic endothelum) upon overexpression of MIR31 [GeneID=407035].	33/1214	412/21728	0.0243845	0.11031	0.0834765	33	ADAT2/AFDN/AIF1L/AKR1C2/CEP135/CLU/DSC2/FLOT1/GBP2/ITGB4/KIF21A/KLF5/MAN2C1/MDN1/MMP7/MTMR12/MX1/MYCBP2/NFKB2/NID1/PCBD1/PLA2G4A/PPL/PPP1R14A/RCSD1/RELB/SAMD9/SIAE/SLC16A3/SMPDL3B/SVIL/TXNRD1/ZFAND6
LUI_THYROID_CANCER_CLUSTER_1	Cluster 1: genes with similar expression profiles across follicular thyrorid carcinoma (FTC) samples.	7/1214	52/21728	0.0248312	0.112222	0.0849235	7	ANK3/ATP13A3/DYNC2LI1/EVPL/LASP1/MXRA7/SEPTIN9
KIM_WT1_TARGETS_12HR_UP	Genes up-regulated in UB27 cells (osteosarcoma) at 12 hr after inducing the expression of a mutated form of WT1 [GeneID=7490].	16/1214	167/21728	0.0249287	0.112444	0.0850921	16	ACSL1/ATP2B4/C1orf116/CDC42EP4/CSPG4/DDR1/ENO2/GGT1/MTUS1/MYLK/OGA/PLCD1/SEPTIN9/TAF6L/TBC1D2/TLN2
KIM_WT1_TARGETS_8HR_UP	Genes up-regulated in UB27 cells (osteosarcoma) at 8 hr after inducing the expression of a mutant form of WT1 [GeneID=7490].	16/1214	167/21728	0.0249287	0.112444	0.0850921	16	CSPG4/ENO2/GOLIM4/IVNS1ABP/LAMB3/PIK3CD/PLEC/RHOF/SFN/SIRPA/SWAP70/SYNJ2/TBC1D2/TNS1/TOP1/ZYX
HOFFMANN_IMMATURE_TO_MATURE_B_LYMPHOCYTE_UP	Genes up-regulated during differentiation of immature to mature B lymphocyte.	6/1214	41/21728	0.0252953	0.113658	0.0860108	6	APOE/EEIG1/NEU1/PCK2/RFLNB/SIAE
LI_LUNG_CANCER	Proteins showing significant overexpression in lung cancer cell lines relative to normal bronchial epithelial cell lines.	6/1214	41/21728	0.0252953	0.113658	0.0860108	6	LGALS1/MMP7/PRDX1/RABGGTB/S100A2/YWHAZ
PID_ECADHERIN_STABILIZATION_PATHWAY	Stabilization and expansion of the E-cadherin adherens junction	6/1214	41/21728	0.0252953	0.113658	0.0860108	6	AFDN/ENAH/EXOC3/LIMA1/VASP/ZYX
ZHU_CMV_8_HR_UP	Up-regulated at 8 h following infection of primary human foreskin fibroblasts with CMV	6/1214	41/21728	0.0252953	0.113658	0.0860108	6	ALAS1/GBP1/MX1/OAS2/PLA2G4A/TRIM21
GAVIN_FOXP3_TARGETS_CLUSTER_T7	Cluster T7 of genes with similar expression profiles in thymic T lymphocytes after FOXP3 [GeneID=50943] loss of function (LOF).	11/1214	101/21728	0.0253859	0.113956	0.0862356	11	AKR1B1/ANXA6/ENO1/LGALS1/MARCKS/MTHFD1/NFKB2/PNP/PSTPIP2/STAMBPL1/VIM
WP_ARRHYTHMOGENIC_RIGHT_VENTRICULAR_CARDIOMYOPATHY	Arrhythmogenic right ventricular cardiomyopathy	9/1214	76/21728	0.0254607	0.114181	0.0864065	9	ACTN4/DMD/DSC2/EMD/ITGA6/ITGB4/ITGB8/LMNA/PKP2
WANG_SMARCE1_TARGETS_UP	Genes up-regulated in BT549 cells (breast cancer) by expression of SMARCE1 [GeneID=6605] off a retroviral vector.	25/1214	295/21728	0.0254868	0.114189	0.0864122	25	ALDH1L2/BCAT1/CGNL1/CHI3L1/CYBRD1/EEIG1/FBLIM1/FHL2/FN1/GSN/ITGB8/KLHDC7B/LIMA1/MAN2A1/MAP1B/MARCKS/ME1/MYLK/NID1/PLEKHG4B/SIPA1L1/SLFN5/TES/TXNIP/VLDLR
GENTILE_UV_LOW_DOSE_DN	Selected genes down-regulated in WS1 (fibroblast) in response to irradiation with low dose UV-C.	8/1214	64/21728	0.0255922	0.114441	0.0866029	8	C2CD2/COL6A1/DYNC1LI2/PRIM2/SIPA1L1/SLC20A2/UTRN/WWOX
REACTOME_COLLAGEN_DEGRADATION	Collagen degradation	8/1214	64/21728	0.0255922	0.114441	0.0866029	8	ADAM9/COL16A1/COL4A1/COL4A2/COL6A1/COL6A2/CTSB/MMP7
FOSTER_TOLERANT_MACROPHAGE_DN	Class NT (non-tolerizeable) genes: induced during the first LPS stimulation and induced at equal or greater degree in tolerant macrophages.	33/1214	414/21728	0.0259051	0.115729	0.087578	33	AGRN/CA2/CGAS/CP/DGKA/ENG/ERRFI1/FSCN1/IL18/ITGB8/LMNA/MINPP1/MITD1/MTUS1/MX1/NFIX/PARP14/PDLIM5/PLA2G4A/RIGI/SAMHD1/SEMA4C/SEPTIN11/SLC30A1/SLFN5/SPATA13/ST6GALNAC4/TBC1D1/TMEM30A/TNC/TRIM21/UACA/ZYX
FOURNIER_ACINAR_DEVELOPMENT_LATE_2	Genes identified by method 2 as coordinately down-regulated late in HMEC cells (mammary epithelium) during acinar development in vitro.	24/1214	281/21728	0.0259878	0.115987	0.0877733	24	CDC7/CHAF1A/COL4A2/EEF1E1/FANCI/FLNA/FN1/GEMIN6/IRAK1/LAMC2/LDLR/MANF/MT2A/MTHFD1/MYH9/PDLIM7/POLRMT/PRDX1/PRDX3/SKP2/SQLE/UBA1/VRK1/YWHAH
DAZARD_UV_RESPONSE_CLUSTER_G5	Cluster G5: genes up-regulated in NHEK cells (normal keratinocyte) at 3 h and 24 h time points after UV-B irradiation.	3/1214	12/21728	0.0261871	0.116321	0.0880253	3	ACO2/TOM1/TYMP
REACTOME_CREB1_PHOSPHORYLATION_THROUGH_THE_ACTIVATION_OF_ADENYLATE_CYCLASE	CREB1 phosphorylation through the activation of Adenylate Cyclase	3/1214	12/21728	0.0261871	0.116321	0.0880253	3	PRKACA/PRKAR1A/PRKAR2B
REACTOME_REGULATION_OF_LOCALIZATION_OF_FOXO_TRANSCRIPTION_FACTORS	Regulation of localization of FOXO transcription factors	3/1214	12/21728	0.0261871	0.116321	0.0880253	3	AKT2/SFN/YWHAZ
WP_ALANINE_AND_ASPARTATE_METABOLISM	Alanine and aspartate metabolism	3/1214	12/21728	0.0261871	0.116321	0.0880253	3	GOT1/GPT/PC
WP_BIOMARKERS_FOR_UREA_CYCLE_DISORDERS	Biomarkers for urea cycle disorders	3/1214	12/21728	0.0261871	0.116321	0.0880253	3	GAMT/GOT1/GPT
LINDGREN_BLADDER_CANCER_CLUSTER_2A_DN	Genes whose expression profile is specific to Cluster IIa of urothelial cell carcinoma (UCC) tumors.	14/1214	141/21728	0.0263629	0.116876	0.0884454	14	ALDH2/CLIC4/CYBRD1/GSN/MT2A/PSMD5/PTGES/RASSF8/SCD5/SDCBP/ST6GAL1/TES/TRPS1/TSC22D3
REACTOME_DEATH_RECEPTOR_SIGNALLING	Death Receptor Signalling	14/1214	141/21728	0.0263629	0.116876	0.0884454	14	AKAP13/ARHGEF10L/ARHGEF2/ARHGEF37/ARHGEF40/CHUK/IRAK1/MAGED1/NSMAF/OTULIN/PREX1/RBCK1/SPPL2B/TRIO
BROWNE_HCMV_INFECTION_16HR_UP	Genes up-regulated in primary fibroblast cell culture after infection with HCMV (AD169 strain) at 16 h time point that were not up-regulated at the previous time point, 14 h.	20/1214	224/21728	0.0263872	0.116876	0.0884454	20	ANKRD40/ARFIP2/ATRN/CRLF3/DOHH/ENO2/ETFDH/FAM169A/IGSF3/IL27RA/MAOA/PGM3/PLS1/PRKACA/RFK/RFXAP/SAP30/VLDLR/WDR82/ZNF131
FERRANDO_T_ALL_WITH_MLL_ENL_FUSION_DN	Top 100 genes negatively associated with T-cell acute lymphoblastic leukemia MLL T-ALL) expressing MLL-ENL fusion [GeneID=4297;4298].	10/1214	89/21728	0.0265738	0.117479	0.0889018	10	CHAF1A/EEF1D/HMGB2/MAPKAPK3/POLA2/S100A4/SDHA/SLC1A5/SLC9A1/SORD
FERRANDO_T_ALL_WITH_MLL_ENL_FUSION_UP	Top 100 genes positively associated with T-cell acute lymphoblastic leukemia MLL T-ALL) expressing MLL-ENL fusion [GeneID=4297;4298].	10/1214	89/21728	0.0265738	0.117479	0.0889018	10	FLNA/HYOU1/KIAA1671/LPCAT3/PLEC/PRDX1/PTPN6/SLC7A5/SULT1A3/VIM
DELLA_RESPONSE_TO_TSA_AND_BUTYRATE	Genes up-regulated in HT-29 cells (colon cancer) by the combination of trichostatin A (TSA) and sodium butyrate [PubChem=5562;5222465].	4/1214	21/21728	0.0270904	0.118861	0.0899481	4	DDR1/EPHB3/GSTT1/PRDX1
MOOTHA_GLYCOLYSIS	Genes involved in glycolysis; based on literature and sequence annotation resources and converted to Affymetrix HG-U133A probe sets.	4/1214	21/21728	0.0270904	0.118861	0.0899481	4	ENO1/ENO2/PFKM/PKM
OUYANG_PROSTATE_CANCER_PROGRESSION_DN	Genes down-regulated during prostate cancer progression in mice heterozygotic for both NKX3.1 and PTEN [GeneID=4824;5728].	4/1214	21/21728	0.0270904	0.118861	0.0899481	4	ARFIP2/CSPG4/ERAL1/GNA12
PID_P38_MK2_PATHWAY	p38 signaling mediated by MAPKAP kinases	4/1214	21/21728	0.0270904	0.118861	0.0899481	4	MAPKAPK3/SFN/YWHAH/YWHAZ
REACTOME_INFLAMMASOMES	Inflammasomes	4/1214	21/21728	0.0270904	0.118861	0.0899481	4	NFKB2/PYCARD/SUGT1/TXNIP
REACTOME_RHO_GTPASES_ACTIVATE_PAKS	RHO GTPases activate PAKs	4/1214	21/21728	0.0270904	0.118861	0.0899481	4	FLNA/MYH10/MYH9/MYLK
SCHAEFFER_SOX9_TARGETS_IN_PROSTATE_DEVELOPMENT_UP	Predicted targets of SOX9 [GeneID=6662] that are up-regulated during early prostate development.	4/1214	21/21728	0.0270904	0.118861	0.0899481	4	MAOB/RDH10/TRIM2/VLDLR
TUOMISTO_TUMOR_SUPPRESSION_BY_COL13A1_UP	Genes up-regulated in small intestine tissue from transgenic mice expressing a mutant form of COL13A1 [GeneID=1305], compared to normal controls.	4/1214	21/21728	0.0270904	0.118861	0.0899481	4	LAMA3/PAIP1/SERPINA1/SLC34A2
KYNG_ENVIRONMENTAL_STRESS_RESPONSE_UP	All common up-regulated stress response genes (Human Environmental Stress Response, H-ESR).	7/1214	53/21728	0.0272783	0.119461	0.090402	7	ANXA1/FLOT1/FN1/ITGB8/TAF10/TBCA/VIM
SOTIRIOU_BREAST_CANCER_GRADE_1_VS_3_DN	Down-regulated genes whose expression correlated with histologic grade of invasive breast cancer tumors: comparison of grade 1 vs grade 3.	7/1214	53/21728	0.0272783	0.119461	0.090402	7	ARHGEF40/CIRBP/CYBRD1/DYNC2H1/SIRT3/SMARCA2/TP53BP1
FRASOR_RESPONSE_TO_ESTRADIOL_DN	Genes down-regulated in MCF-7 cells (breast cancer) by estradiol (E2) [PubChem=5757].	9/1214	77/21728	0.0274545	0.119992	0.0908036	9	ABCC5/BCAS1/CLU/ERBB2/ERBB3/GNE/LAMB1/MB/SELENBP1
REACTOME_SENSORY_PROCESSING_OF_SOUND	Sensory processing of sound	9/1214	77/21728	0.0274545	0.119992	0.0908036	9	CAPZA2/EPB41L1/EPS8L2/GSN/MPP1/MYH9/PLS1/SPTAN1/TRIOBP
DARWICHE_PAPILLOMA_RISK_LOW_DN	Genes down-regulated during skin tumor progression from low risk papilloma vs normal skin.	16/1214	169/21728	0.0274767	0.119992	0.0908036	16	APOD/APOE/CP/CRELD1/DIP2A/ELAPOR1/EML4/IRAK1/MAN2A2/MSI1/NIT1/PEPD/QPRT/SAMHD1/SWAP70/TSC22D4
REACTOME_PHOSPHOLIPID_METABOLISM	Phospholipid metabolism	19/1214	211/21728	0.0276897	0.120809	0.091422	19	DGAT2/GDE1/GDPD3/LPCAT3/LPIN3/MTM1/MTMR12/PCYT1A/PCYT2/PIK3C3/PIK3CD/PLA2G4A/PLBD1/PLD1/PLEKHA6/PNPLA2/PTDSS2/SLC44A2/SYNJ2
KORKOLA_EMBRYONAL_CARCINOMA_UP	Genes from the 12p region that were up-regulated in embryonic carcinoma tumors compared to normal testis.	6/1214	42/21728	0.0281629	0.122415	0.0926376	6	ARHGDIB/BCAT1/DDX47/ENO2/PLBD1/PTPN6
REACTOME_NCAM1_INTERACTIONS	NCAM1 interactions	6/1214	42/21728	0.0281629	0.122415	0.0926376	6	AGRN/COL4A1/COL4A2/COL6A1/COL6A2/PRNP
WIERENGA_PML_INTERACTOME	Proteins identified in complex with PML [GeneID=5371] in K562 cells (lymphoblast).	6/1214	42/21728	0.0281629	0.122415	0.0926376	6	EMD/OAT/PLEC/PPM1B/STK38/ZYX
WP_TRYPTOPHAN_METABOLISM	Tryptophan metabolism	6/1214	42/21728	0.0281629	0.122415	0.0926376	6	ALDH2/CAT/DHCR24/GCDH/HAAO/MAOB
RUIZ_TNC_TARGETS_UP	Genes up-regulated in T98G cells (glioblastoma) by TNC [GeneID=3371].	15/1214	156/21728	0.0284369	0.123491	0.0934517	15	ANXA4/APOE/ATP2B4/CAT/CLU/CTSA/GBP2/GRN/GSN/HNMT/MAGED1/PDCD4/SELENBP1/SLC2A10/TPP1
LINDGREN_BLADDER_CANCER_CLUSTER_3_DN	Genes whose expression profile is specific to Cluster III of urothelial cell carcinoma (UCC) tumors.	20/1214	226/21728	0.0286497	0.1243	0.0940636	20	ABCC5/AHNAK/AKAP13/ARHGEF40/CD44/CNN2/CUL4B/DGKA/EML2/EOGT/ERAP1/HNMT/LAMB3/LZTS2/MAN2C1/NME4/PYROXD2/RFX5/SEPTIN9/TRIP6
LIN_NPAS4_TARGETS_UP	Genes up-regulated in neurons after NPAS4 [GeneID=266743] knockdown by RNAi.	16/1214	170/21728	0.0288211	0.124927	0.0945384	16	ACOT7/ALDH1L2/ATP2C1/B4GALT3/CDKN1B/DHCR24/FAM234A/GRAMD4/LRSAM1/MSI1/RBM34/SOAT1/ST6GAL1/TMED8/TMEM267/TTYH1
GINESTIER_BREAST_CANCER_20Q13_AMPLIFICATION_DN	Genes down-regulated in metastatic breast cancer tumors having type 2 amplification in the 20q13 region; involves MYBL2, STK6 and ZNF217 [GeneID=4605;6790;7764]	17/1214	184/21728	0.0290002	0.125587	0.0950375	17	AKAP13/CCDC77/DHX37/DMD/ECHDC1/EHBP1L1/EPM2AIP1/EXOC3/GBA2/GRAMD4/NUP214/POGLUT1/POLR1A/QTRT2/SUPT7L/SZT2/TCIRG1
WP_ONECARBON_METABOLISM_AND_RELATED_PATHWAYS	One-carbon metabolism and related pathways	7/1214	54/21728	0.0298842	0.129295	0.0978437	7	BCAT1/GPX4/GSR/PCYT1A/PCYT2/PLD1/SHMT1
PID_HDAC_CLASSI_PATHWAY	Signaling events mediated by HDAC Class I	8/1214	66/21728	0.0301509	0.130207	0.0985341	8	HDAC8/PRKACA/SAP30/SIN3A/SIN3B/SIRT2/SIRT3/SIRT6
REACTOME_FOXO_MEDIATED_TRANSCRIPTION	FOXO-mediated transcription	8/1214	66/21728	0.0301509	0.130207	0.0985341	8	AKT2/CAT/CDKN1B/SFN/SIN3A/SIRT3/TXNIP/YWHAZ
[truncated: 3,584 more rows]

## Sheet: GSEA.C2
ID	Description	setSize	enrichmentScore	NES	pvalue	p.adjust	qvalue	rank	leading_edge	core_enrichment
[truncated: 3,952 more rows]

## Sheet: Enrich.C5
ID	Description	GeneRatio	BgRatio	pvalue	p.adjust	qvalue	Count	geneID
[truncated: 8,938 more rows]

## Sheet: GSEA.C5
ID	Description	setSize	enrichmentScore	NES	pvalue	p.adjust	qvalue	rank	leading_edge	core_enrichment
[truncated: 6,832 more rows]

[truncated: 2 more sheets: Enrich.H, GSEA.H]
