# Supplementary material for: Therapeutic synergies that overcome carboplatin resistance in triple-negative breast cancer
Source: J Exp Clin Cancer Res. 2026 Feb 3;45:83. doi: 10.1186/s13046-025-03636-9 (PMC13037280; doi:10.1186/s13046-025-03636-9)
Supplement: Supplementary file 10 — Supplementary Material 10. Supplemental File 4: Differential gene expression analysis performed on proteomics data from the carboplatin-resistant versus carboplatin-sensitive comparison of BCM-2147 and WHIM30 models. [file 13046_2025_3636_MOESM10_ESM.xlsx]

## Sheet: 1.WHIM30CR_vs_WHIM30
genes	logFC	logCPM	LR	PValue	FDR	Gene Symbol	Description	Number of peptides
sp|Q6P988|NOTUM_HUMAN	4.55327	6.34587	701.312	1.55057e-154	1.17502e-150	NOTUM	Palmitoleoyl-protein carboxylesterase NOTUM OS=Homo sapiens OX=9606 GN=NOTUM PE=1 SV=2	3
sp|P43358|MAGA4_HUMAN	-4.99696	6.49269	676.443	3.96765e-149	1.50334e-145	MAGEA4	Melanoma-associated antigen 4 OS=Homo sapiens OX=9606 GN=MAGEA4 PE=1 SV=2	1
sp|Q8IVF5-2|TIAM2_HUMAN	3.99508	6.70647	626.721	2.58212e-138	6.52244e-135	TIAM2	Isoform 2 of T-lymphoma invasion and metastasis-inducing protein 2 OS=Homo sapiens OX=9606 GN=TIAM2	2
sp|Q96PP9|GBP4_HUMAN	-3.36331	7.76785	545.723	1.07263e-120	2.03209e-117	GBP4	Guanylate-binding protein 4 OS=Homo sapiens OX=9606 GN=GBP4 PE=1 SV=2	6
sp|O75094|SLIT3_HUMAN	3.5038	5.92083	485.411	1.42022e-107	2.15249e-104	SLIT3	Slit homolog 3 protein OS=Homo sapiens OX=9606 GN=SLIT3 PE=2 SV=3	4
sp|O95171|SCEL_HUMAN	3.96365	8.53344	476.454	1.26267e-105	1.59475e-102	SCEL	Sciellin OS=Homo sapiens OX=9606 GN=SCEL PE=1 SV=2	11
sp|P47989|XDH_HUMAN	-3.16307	7.03225	474.35	3.62332e-105	3.9225e-102	XDH	Xanthine dehydrogenase/oxidase OS=Homo sapiens OX=9606 GN=XDH PE=1 SV=4	4
sp|P05120|PAI2_HUMAN	4.63766	5.43955	455.591	4.37808e-101	4.14713e-98	SERPINB2	Plasminogen activator inhibitor 2 OS=Homo sapiens OX=9606 GN=SERPINB2 PE=1 SV=2	1
sp|P04233-2|HG2A_HUMAN	-3.44054	8.74327	408.812	6.64873e-91	5.59823e-88	CD74	Isoform p35 of HLA class II histocompatibility antigen gamma chain OS=Homo sapiens OX=9606 GN=CD74	14
sp|O14933|UB2L6_HUMAN	-3.03373	7.70542	391.093	4.78569e-87	3.6266e-84	UBE2L6	Ubiquitin/ISG15-conjugating enzyme E2 L6 OS=Homo sapiens OX=9606 GN=UBE2L6 PE=1 SV=4	9
sp|Q9UGT4|SUSD2_HUMAN	3.12616	8.25106	384.956	1.03755e-85	7.14781e-83	SUSD2	Sushi domain-containing protein 2 OS=Homo sapiens OX=9606 GN=SUSD2 PE=1 SV=1	15
sp|Q12884|SEPR_HUMAN	3.09639	8.98505	378.267	2.96713e-84	1.87374e-81	FAP	Prolyl endopeptidase FAP OS=Homo sapiens OX=9606 GN=FAP PE=1 SV=5	13
sp|Q5EBM0|CMPK2_HUMAN	-3.2883	7.95004	335.089	7.48993e-75	4.36605e-72	CMPK2	UMP-CMP kinase 2, mitochondrial OS=Homo sapiens OX=9606 GN=CMPK2 PE=1 SV=3	7
sp|O14879|IFIT3_HUMAN	-3.00533	8.83768	320.3	1.24603e-71	6.74459e-69	IFIT3	Interferon-induced protein with tetratricopeptide repeats 3 OS=Homo sapiens OX=9606 GN=IFIT3 PE=1 SV=1	15
sp|Q9C002|NMES1_HUMAN	-2.85654	5.03336	315.638	1.29166e-70	6.52549e-68	NMES1	Normal mucosa of esophagus-specific gene 1 protein OS=Homo sapiens OX=9606 GN=NMES1 PE=1 SV=1	6
sp|P09913|IFIT2_HUMAN	-3.14833	8.16252	310.692	1.54332e-69	7.30956e-67	IFIT2	Interferon-induced protein with tetratricopeptide repeats 2 OS=Homo sapiens OX=9606 GN=IFIT2 PE=1 SV=1	9
sp|Q15063-6|POSTN_HUMAN	3.80436	5.22084	309.402	2.94768e-69	1.31397e-66	POSTN	Isoform 6 of Periostin OS=Homo sapiens OX=9606 GN=POSTN	1
sp|Q8N5V2|NGEF_HUMAN	2.36277	5.92445	304.769	3.01133e-68	1.26777e-65	NGEF	Ephexin-1 OS=Homo sapiens OX=9606 GN=NGEF PE=1 SV=2	3
sp|Q99715|COCA1_HUMAN	2.59203	7.09118	303.587	5.44879e-68	2.17321e-65	COL12A1	Collagen alpha-1(XII) chain OS=Homo sapiens OX=9606 GN=COL12A1 PE=1 SV=2	5
sp|Q9BX59|TPSNR_HUMAN	-3.53142	5.75626	292.162	1.6804e-65	6.36703e-63	TAPBPL	Tapasin-related protein OS=Homo sapiens OX=9606 GN=TAPBPL PE=1 SV=2	5
sp|P04216|THY1_HUMAN	2.83421	7.77521	288.169	1.24577e-64	4.49545e-62	THY1	Thy-1 membrane glycoprotein OS=Homo sapiens OX=9606 GN=THY1 PE=1 SV=2	4
sp|P40305|IFI27_HUMAN	-2.75649	5.00807	286.322	3.14684e-64	1.08394e-61	IFI27	Interferon alpha-inducible protein 27, mitochondrial OS=Homo sapiens OX=9606 GN=IFI27 PE=1 SV=4	2
sp|P35555|FBN1_HUMAN	3.0863	5.61882	284.164	9.29271e-64	3.06174e-61	FBN1	Fibrillin-1 OS=Homo sapiens OX=9606 GN=FBN1 PE=1 SV=4	2
sp|Q53GL7|PAR10_HUMAN	-2.19501	8.35796	270.608	8.36483e-61	2.6412e-58	PARP10	Protein mono-ADP-ribosyltransferase PARP10 OS=Homo sapiens OX=9606 GN=PARP10 PE=1 SV=2	19
sp|Q03167|TGBR3_HUMAN	-2.16986	5.82401	262.313	5.37457e-59	1.62914e-56	TGFBR3	Transforming growth factor beta receptor type 3 OS=Homo sapiens OX=9606 GN=TGFBR3 PE=1 SV=3	4
sp|P12111|CO6A3_HUMAN	2.98806	10.4537	262.127	5.89944e-59	1.71946e-56	COL6A3	Collagen alpha-3(VI) chain OS=Homo sapiens OX=9606 GN=COL6A3 PE=1 SV=5	22
sp|P17342|ANPRC_HUMAN	2.89868	6.18852	260.402	1.40269e-58	3.93688e-56	NPR3	Atrial natriuretic peptide receptor 3 OS=Homo sapiens OX=9606 GN=NPR3 PE=1 SV=2	2
sp|P05186|PPBT_HUMAN	3.11195	6.31389	258.198	4.23906e-58	1.14727e-55	ALPL	Alkaline phosphatase, tissue-nonspecific isozyme OS=Homo sapiens OX=9606 GN=ALPL PE=1 SV=4	2
sp|P51888|PRELP_HUMAN	2.18685	8.3247	249.352	3.596e-56	9.39671e-54	PRELP	Prolargin OS=Homo sapiens OX=9606 GN=PRELP PE=1 SV=1	5
sp|O60879|DIAP2_HUMAN	2.54393	5.0758	248.026	6.99501e-56	1.76694e-53	DIAPH2	Protein diaphanous homolog 2 OS=Homo sapiens OX=9606 GN=DIAPH2 PE=1 SV=1	4
sp|P28065|PSB9_HUMAN	-2.31017	6.49647	230.289	5.15539e-52	1.26024e-49	PSMB9	Proteasome subunit beta type-9 OS=Homo sapiens OX=9606 GN=PSMB9 PE=1 SV=2	5
sp|P01024|CO3_HUMAN	-4.00269	8.58804	229.587	7.3355e-52	1.73714e-49	C3	Complement C3 OS=Homo sapiens OX=9606 GN=C3 PE=1 SV=2	14
sp|Q13761-2|RUNX3_HUMAN	2.09209	6.66887	226.802	2.97081e-51	6.82205e-49	RUNX3	Isoform 2 of Runt-related transcription factor 3 OS=Homo sapiens OX=9606 GN=RUNX3	3
sp|Q9Y2J8|PADI2_HUMAN	-2.39122	7.11607	225.797	4.92081e-51	1.09676e-48	PADI2	Protein-arginine deiminase type-2 OS=Homo sapiens OX=9606 GN=PADI2 PE=1 SV=2	11
sp|P40306|PSB10_HUMAN	-2.2855	6.83222	225.556	5.55418e-51	1.20256e-48	PSMB10	Proteasome subunit beta type-10 OS=Homo sapiens OX=9606 GN=PSMB10 PE=1 SV=1	3
sp|Q15646|OASL_HUMAN	-3.01743	8.00955	223.308	1.71716e-50	3.61462e-48	OASL	2'-5'-oligoadenylate synthase-like protein OS=Homo sapiens OX=9606 GN=OASL PE=1 SV=2	7
sp|Q14767|LTBP2_HUMAN	2.57197	5.8657	222.356	2.77062e-50	5.67453e-48	LTBP2	Latent-transforming growth factor beta-binding protein 2 OS=Homo sapiens OX=9606 GN=LTBP2 PE=1 SV=3	4
sp|P12821|ACE_HUMAN	-1.92939	5.98473	218.817	1.63856e-49	3.26763e-47	ACE	Angiotensin-converting enzyme OS=Homo sapiens OX=9606 GN=ACE PE=1 SV=1	3
sp|P14902|I23O1_HUMAN	-3.71001	3.32801	218.616	1.8126e-49	3.52203e-47	IDO1	Indoleamine 2,3-dioxygenase 1 OS=Homo sapiens OX=9606 GN=IDO1 PE=1 SV=1	1
sp|Q99685|MGLL_HUMAN	1.98918	5.93405	204.762	1.90883e-46	3.61629e-44	MGLL	Monoglyceride lipase OS=Homo sapiens OX=9606 GN=MGLL PE=1 SV=2	9
sp|O00182|LEG9_HUMAN	-2.85467	6.42922	199.965	2.12532e-45	3.92821e-43	LGALS9	Galectin-9 OS=Homo sapiens OX=9606 GN=LGALS9 PE=1 SV=2	8
sp|Q5XXA6|ANO1_HUMAN	1.93114	6.43368	199.713	2.41221e-45	4.35232e-43	ANO1	Anoctamin-1 OS=Homo sapiens OX=9606 GN=ANO1 PE=1 SV=1	11
sp|P23142|FBLN1_HUMAN	2.03552	7.13064	199.523	2.65443e-45	4.67797e-43	FBLN1	Fibulin-1 OS=Homo sapiens OX=9606 GN=FBLN1 PE=1 SV=4	13
sp|Q16666|IF16_HUMAN	-2.43452	10.4124	198.08	5.47968e-45	9.43751e-43	IFI16	Gamma-interferon-inducible protein 16 OS=Homo sapiens OX=9606 GN=IFI16 PE=1 SV=3	28
sp|Q9UM47|NOTC3_HUMAN	1.951	6.39935	197.036	9.26251e-45	1.55981e-42	NOTCH3	Neurogenic locus notch homolog protein 3 OS=Homo sapiens OX=9606 GN=NOTCH3 PE=1 SV=2	17
sp|O60279|SUSD5_HUMAN	2.5385	5.00274	195.287	2.23066e-44	3.67477e-42	SUSD5	Sushi domain-containing protein 5 OS=Homo sapiens OX=9606 GN=SUSD5 PE=1 SV=3	2
sp|P09914|IFIT1_HUMAN	-3.1434	9.83717	195.05	2.51241e-44	4.05087e-42	IFIT1	Interferon-induced protein with tetratricopeptide repeats 1 OS=Homo sapiens OX=9606 GN=IFIT1 PE=1 SV=2	20
sp|P12429|ANXA3_HUMAN	2.29125	6.81813	193.847	4.59809e-44	7.25923e-42	ANXA3	Annexin A3 OS=Homo sapiens OX=9606 GN=ANXA3 PE=1 SV=3	12
sp|Q9NWQ8|PHAG1_HUMAN	1.90484	5.22662	191.315	1.642e-43	2.5394e-41	PAG1	Phosphoprotein associated with glycosphingolipid-enriched microdomains 1 OS=Homo sapiens OX=9606 GN=PAG1 PE=1 SV=2	3
sp|Q6YHK3|CD109_HUMAN	1.95339	9.42629	190.201	2.87413e-43	4.35603e-41	CD109	CD109 antigen OS=Homo sapiens OX=9606 GN=CD109 PE=1 SV=2	30
sp|Q8IVU3|HERC6_HUMAN	-3.18501	8.37638	187.539	1.09512e-42	1.62722e-40	HERC6	Probable E3 ubiquitin-protein ligase HERC6 OS=Homo sapiens OX=9606 GN=HERC6 PE=1 SV=2	10
sp|P07996|TSP1_HUMAN	1.71901	7.79238	186.05	2.31541e-42	3.37426e-40	THBS1	Thrombospondin-1 OS=Homo sapiens OX=9606 GN=THBS1 PE=1 SV=2	7
sp|P05161|ISG15_HUMAN	-2.49512	10.3758	184.805	4.32813e-42	6.18842e-40	ISG15	Ubiquitin-like protein ISG15 OS=Homo sapiens OX=9606 GN=ISG15 PE=1 SV=5	26
sp|Q9ULD2|MTUS1_HUMAN	2.04259	5.5576	182.929	1.11175e-41	1.56016e-39	MTUS1	Microtubule-associated tumor suppressor 1 OS=Homo sapiens OX=9606 GN=MTUS1 PE=1 SV=2	6
sp|Q5VT79|AXA81_HUMAN	2.15473	7.66864	178.306	1.13554e-40	1.56457e-38	ANXA8L1	Annexin A8-like protein 1 OS=Homo sapiens OX=9606 GN=ANXA8L1 PE=2 SV=2	5
sp|P19971|TYPH_HUMAN	-1.73239	10.1261	176.272	3.15873e-40	4.27444e-38	TYMP	Thymidine phosphorylase OS=Homo sapiens OX=9606 GN=TYMP PE=1 SV=2	27
sp|P21397|AOFA_HUMAN	-2.40453	6.38804	176.106	3.43296e-40	4.56403e-38	MAOA	Amine oxidase [flavin-containing] A OS=Homo sapiens OX=9606 GN=MAOA PE=1 SV=1	4
sp|P12109|CO6A1_HUMAN	2.23178	9.3065	175.408	4.87654e-40	6.37146e-38	COL6A1	Collagen alpha-1(VI) chain OS=Homo sapiens OX=9606 GN=COL6A1 PE=1 SV=3	12
sp|O15455|TLR3_HUMAN	-2.23643	5.99019	175.169	5.49825e-40	7.06199e-38	TLR3	Toll-like receptor 3 OS=Homo sapiens OX=9606 GN=TLR3 PE=1 SV=1	4
sp|P29590-11|PML_HUMAN	-1.83686	9.98297	173.367	1.36059e-39	1.71842e-37	PML	Isoform PML-11 of Protein PML OS=Homo sapiens OX=9606 GN=PML	27
sp|Q8TDB6|DTX3L_HUMAN	-1.98415	9.00329	173.185	1.49131e-39	1.85265e-37	DTX3L	E3 ubiquitin-protein ligase DTX3L OS=Homo sapiens OX=9606 GN=DTX3L PE=1 SV=1	16
sp|Q15052|ARHG6_HUMAN	-2.05441	7.22896	170.965	4.55387e-39	5.56601e-37	ARHGEF6	Rho guanine nucleotide exchange factor 6 OS=Homo sapiens OX=9606 GN=ARHGEF6 PE=1 SV=2	5
sp|Q9Y3Z3|SAMH1_HUMAN	-1.94765	9.44283	170.804	4.93758e-39	5.93921e-37	SAMHD1	Deoxynucleoside triphosphate triphosphohydrolase SAMHD1 OS=Homo sapiens OX=9606 GN=SAMHD1 PE=1 SV=2	23
sp|Q86TG7-2|PEG10_HUMAN	-1.63283	8.82718	168.588	1.50512e-38	1.78215e-36	PEG10	Isoform 2 of Retrotransposon-derived protein PEG10 OS=Homo sapiens OX=9606 GN=PEG10	14
sp|Q15113|PCOC1_HUMAN	2.88899	7.04304	167.617	2.45301e-38	2.85983e-36	PCOLCE	Procollagen C-endopeptidase enhancer 1 OS=Homo sapiens OX=9606 GN=PCOLCE PE=1 SV=2	4
sp|Q9BYX4|IFIH1_HUMAN	-2.70653	8.50921	167.12	3.15003e-38	3.61681e-36	IFIH1	Interferon-induced helicase C domain-containing protein 1 OS=Homo sapiens OX=9606 GN=IFIH1 PE=1 SV=3	15
sp|Q96KN4|LRAT1_HUMAN	3.49974	3.13726	165.762	6.23485e-38	7.0519e-36	LRATD1	Protein LRATD1 OS=Homo sapiens OX=9606 GN=LRATD1 PE=1 SV=2	1
sp|P07942|LAMB1_HUMAN	2.65768	7.92268	165.003	9.13321e-38	1.00748e-35	LAMB1	Laminin subunit beta-1 OS=Homo sapiens OX=9606 GN=LAMB1 PE=1 SV=2	7
sp|P09619|PGFRB_HUMAN	4.0786	7.00184	164.994	9.17345e-38	1.00748e-35	PDGFRB	Platelet-derived growth factor receptor beta OS=Homo sapiens OX=9606 GN=PDGFRB PE=1 SV=1	3
sp|P32926|DSG3_HUMAN	1.92526	10.3351	162.343	3.48202e-37	3.76953e-35	DSG3	Desmoglein-3 OS=Homo sapiens OX=9606 GN=DSG3 PE=1 SV=2	28
sp|P20592|MX2_HUMAN	-1.88267	9.35701	160.389	9.30489e-37	9.93133e-35	MX2	Interferon-induced GTP-binding protein Mx2 OS=Homo sapiens OX=9606 GN=MX2 PE=1 SV=1	14
sp|P12277|KCRB_HUMAN	1.93976	5.09579	159.853	1.21806e-36	1.282e-34	CKB	Creatine kinase B-type OS=Homo sapiens OX=9606 GN=CKB PE=1 SV=1	6
sp|P12107-2|COBA1_HUMAN	3.76714	7.93562	159.019	1.85324e-36	1.92381e-34	COL11A1	Isoform B of Collagen alpha-1(XI) chain OS=Homo sapiens OX=9606 GN=COL11A1	6
sp|P42224|STAT1_HUMAN	-2.28714	9.04907	158.973	1.89658e-36	1.9422e-34	STAT1	Signal transducer and activator of transcription 1-alpha/beta OS=Homo sapiens OX=9606 GN=STAT1 PE=1 SV=2	11
sp|P39060|COIA1_HUMAN	2.00302	10.2577	158.256	2.72084e-36	2.74914e-34	COL18A1	Collagen alpha-1(XVIII) chain OS=Homo sapiens OX=9606 GN=COL18A1 PE=1 SV=5	18
sp|P00973|OAS1_HUMAN	-2.97494	7.65774	157.796	3.42925e-36	3.41932e-34	OAS1	2'-5'-oligoadenylate synthase 1 OS=Homo sapiens OX=9606 GN=OAS1 PE=1 SV=4	7
sp|O00425|IF2B3_HUMAN	-1.92266	8.11119	157.445	4.09227e-36	4.02743e-34	IGF2BP3	Insulin-like growth factor 2 mRNA-binding protein 3 OS=Homo sapiens OX=9606 GN=IGF2BP3 PE=1 SV=2	7
sp|P29279|CCN2_HUMAN	1.87484	5.3588	157.139	4.77195e-36	4.63613e-34	CCN2	CCN family member 2 OS=Homo sapiens OX=9606 GN=CCN2 PE=1 SV=2	2
sp|P52895|AK1C2_HUMAN	2.6174	8.90794	156.712	5.91782e-36	5.67661e-34	AKR1C2	Aldo-keto reductase family 1 member C2 OS=Homo sapiens OX=9606 GN=AKR1C2 PE=1 SV=3	10
sp|P52630|STAT2_HUMAN	-2.13085	8.68777	156.191	7.6904e-36	7.28473e-34	STAT2	Signal transducer and activator of transcription 2 OS=Homo sapiens OX=9606 GN=STAT2 PE=1 SV=1	14
sp|P18564|ITB6_HUMAN	-2.40463	8.72148	155.718	9.75451e-36	9.12588e-34	ITGB6	Integrin beta-6 OS=Homo sapiens OX=9606 GN=ITGB6 PE=1 SV=2	10
sp|Q9Y240|CLC11_HUMAN	2.6046	8.07359	155.214	1.25709e-35	1.16174e-33	CLEC11A	C-type lectin domain family 11 member A OS=Homo sapiens OX=9606 GN=CLEC11A PE=1 SV=1	10
sp|P50225|ST1A1_HUMAN	-1.67151	8.25578	154.498	1.80218e-35	1.64541e-33	SULT1A1	Sulfotransferase 1A1 OS=Homo sapiens OX=9606 GN=SULT1A1 PE=1 SV=3	9
sp|Q99985|SEM3C_HUMAN	1.56194	7.3011	153.382	3.16048e-35	2.8512e-33	SEMA3C	Semaphorin-3C OS=Homo sapiens OX=9606 GN=SEMA3C PE=2 SV=2	8
sp|Q7Z7D3|VTCN1_HUMAN	2.20344	6.2199	152.018	6.27985e-35	5.59867e-33	VTCN1	V-set domain-containing T-cell activation inhibitor 1 OS=Homo sapiens OX=9606 GN=VTCN1 PE=1 SV=1	2
sp|P14543|NID1_HUMAN	2.17446	10.3526	150.865	1.12156e-34	9.88273e-33	NID1	Nidogen-1 OS=Homo sapiens OX=9606 GN=NID1 PE=1 SV=3	21
sp|P29728|OAS2_HUMAN	-3.17243	9.85502	149.768	1.94823e-34	1.69698e-32	OAS2	2'-5'-oligoadenylate synthase 2 OS=Homo sapiens OX=9606 GN=OAS2 PE=1 SV=3	24
sp|Q63ZY3|KANK2_HUMAN	1.61301	6.36725	148.741	3.26785e-34	2.81406e-32	KANK2	KN motif and ankyrin repeat domain-containing protein 2 OS=Homo sapiens OX=9606 GN=KANK2 PE=1 SV=1	12
sp|Q460N5|PAR14_HUMAN	-2.09461	9.12338	148.405	3.86945e-34	3.29468e-32	PARP14	Protein mono-ADP-ribosyltransferase PARP14 OS=Homo sapiens OX=9606 GN=PARP14 PE=1 SV=3	26
sp|P15313|VATB1_HUMAN	-1.58555	6.67518	148.26	4.16097e-34	3.50354e-32	ATP6V1B1	V-type proton ATPase subunit B, kidney isoform OS=Homo sapiens OX=9606 GN=ATP6V1B1 PE=1 SV=3	15
sp|P20591|MX1_HUMAN	-2.14687	10.6489	148.028	4.67796e-34	3.89556e-32	MX1	Interferon-induced GTP-binding protein Mx1 OS=Homo sapiens OX=9606 GN=MX1 PE=1 SV=4	26
sp|P12110|CO6A2_HUMAN	2.3804	9.65765	147.726	5.44543e-34	4.48538e-32	COL6A2	Collagen alpha-2(VI) chain OS=Homo sapiens OX=9606 GN=COL6A2 PE=1 SV=4	13
sp|Q8IYM9|TRI22_HUMAN	-1.46756	7.03619	147.48	6.16176e-34	5.02084e-32	TRIM22	E3 ubiquitin-protein ligase TRIM22 OS=Homo sapiens OX=9606 GN=TRIM22 PE=1 SV=1	7
sp|Q9UII4|HERC5_HUMAN	-2.43631	7.77367	146.725	9.01381e-34	7.26667e-32	HERC5	E3 ISG15--protein ligase HERC5 OS=Homo sapiens OX=9606 GN=HERC5 PE=1 SV=2	11
sp|Q8IVG5|SAM9L_HUMAN	-2.10854	8.42374	144.82	2.35147e-33	1.87573e-31	SAMD9L	Sterile alpha motif domain-containing protein 9-like OS=Homo sapiens OX=9606 GN=SAMD9L PE=1 SV=2	11
sp|Q9Y6Q1|CAN6_HUMAN	1.59023	7.30348	144.495	2.76879e-33	2.18561e-31	CAPN6	Calpain-6 OS=Homo sapiens OX=9606 GN=CAPN6 PE=1 SV=2	16
sp|P23381|SYWC_HUMAN	-1.5623	8.43525	144.432	2.85841e-33	2.23309e-31	WARS1	Tryptophan--tRNA ligase, cytoplasmic OS=Homo sapiens OX=9606 GN=WARS1 PE=1 SV=2	12
sp|Q32P28|P3H1_HUMAN	1.43413	7.60604	144.322	3.02137e-33	2.33632e-31	P3H1	Prolyl 3-hydroxylase 1 OS=Homo sapiens OX=9606 GN=P3H1 PE=1 SV=2	6
sp|Q8TEW8|PAR3L_HUMAN	2.14556	4.05206	143.676	4.18152e-33	3.20077e-31	PARD3B	Partitioning defective 3 homolog B OS=Homo sapiens OX=9606 GN=PARD3B PE=1 SV=2	1
sp|Q8IXQ6-2|PARP9_HUMAN	-2.16024	8.69352	143.526	4.51051e-33	3.41806e-31	PARP9	Isoform 2 of Protein mono-ADP-ribosyltransferase PARP9 OS=Homo sapiens OX=9606 GN=PARP9	20
sp|Q02388|CO7A1_HUMAN	2.56496	4.76948	142.208	8.7594e-33	6.57215e-31	COL7A1	Collagen alpha-1(VII) chain OS=Homo sapiens OX=9606 GN=COL7A1 PE=1 SV=2	4
sp|P05362|ICAM1_HUMAN	-2.48151	7.45807	141.939	1.0027e-32	7.44945e-31	ICAM1	Intercellular adhesion molecule 1 OS=Homo sapiens OX=9606 GN=ICAM1 PE=1 SV=2	5
sp|Q13835-2|PKP1_HUMAN	1.69546	9.52882	139.945	2.73621e-32	2.01311e-30	PKP1	Isoform 1 of Plakophilin-1 OS=Homo sapiens OX=9606 GN=PKP1	28
sp|Q86WU2|LDHD_HUMAN	1.73687	4.99122	139.678	3.13035e-32	2.28094e-30	LDHD	Probable D-lactate dehydrogenase, mitochondrial OS=Homo sapiens OX=9606 GN=LDHD PE=1 SV=1	3
sp|Q70UQ0|IKIP_HUMAN	1.77578	8.08249	139.485	3.44983e-32	2.48979e-30	IKBIP	Inhibitor of nuclear factor kappa-B kinase-interacting protein OS=Homo sapiens OX=9606 GN=IKBIP PE=1 SV=1	5
sp|P22413|ENPP1_HUMAN	1.70843	5.90075	138.936	4.54921e-32	3.25225e-30	ENPP1	Ectonucleotide pyrophosphatase/phosphodiesterase family member 1 OS=Homo sapiens OX=9606 GN=ENPP1 PE=1 SV=2	9
sp|P28062|PSB8_HUMAN	-1.50054	7.5519	138.761	4.9675e-32	3.51811e-30	PSMB8	Proteasome subunit beta type-8 OS=Homo sapiens OX=9606 GN=PSMB8 PE=1 SV=3	7
sp|Q8WU03|GLYL2_HUMAN	-1.47783	7.13475	136.994	1.20959e-31	8.48728e-30	GLYATL2	Glycine N-acyltransferase-like protein 2 OS=Homo sapiens OX=9606 GN=GLYATL2 PE=1 SV=1	3
sp|O95452|CXB6_HUMAN	2.05185	3.76081	136.85	1.30045e-31	9.04111e-30	GJB6	Gap junction beta-6 protein OS=Homo sapiens OX=9606 GN=GJB6 PE=1 SV=2	1
sp|Q15582|BGH3_HUMAN	2.87516	10.0065	135.095	3.14816e-31	2.1688e-29	TGFBI	Transforming growth factor-beta-induced protein ig-h3 OS=Homo sapiens OX=9606 GN=TGFBI PE=1 SV=1	17
sp|P22392-2|NDKB_HUMAN	-1.40112	8.55679	134.466	4.31969e-31	2.94907e-29	NME2	Isoform 3 of Nucleoside diphosphate kinase B OS=Homo sapiens OX=9606 GN=NME2	8
sp|Q96AC1-3|FERM2_HUMAN	1.39367	6.83452	133.131	8.46425e-31	5.72697e-29	FERMT2	Isoform 3 of Fermitin family homolog 2 OS=Homo sapiens OX=9606 GN=FERMT2	7
sp|Q8NCM8-2|DYHC2_HUMAN	1.55272	6.56792	132.09	1.43007e-30	9.59035e-29	DYNC2H1	Isoform 2 of Cytoplasmic dynein 2 heavy chain 1 OS=Homo sapiens OX=9606 GN=DYNC2H1	12
sp|P46939-2|UTRO_HUMAN	1.46666	8.59776	131.654	1.78115e-30	1.184e-28	UTRN	Isoform 2 of Utrophin OS=Homo sapiens OX=9606 GN=UTRN	20
sp|P07225|PROS_HUMAN	1.85759	5.21843	131.576	1.85221e-30	1.22053e-28	PROS1	Vitamin K-dependent protein S OS=Homo sapiens OX=9606 GN=PROS1 PE=1 SV=1	1
sp|Q70UQ0-4|IKIP_HUMAN	1.85697	8.78302	131.299	2.13e-30	1.39148e-28	IKBIP	Isoform 4 of Inhibitor of nuclear factor kappa-B kinase-interacting protein OS=Homo sapiens OX=9606 GN=IKBIP	8
sp|P35556|FBN2_HUMAN	2.36844	7.92346	131.023	2.44807e-30	1.5856e-28	FBN2	Fibrillin-2 OS=Homo sapiens OX=9606 GN=FBN2 PE=1 SV=3	7
sp|Q6ZVX7|FBX50_HUMAN	-1.55903	7.47351	130.614	3.00707e-30	1.93115e-28	NCCRP1	F-box only protein 50 OS=Homo sapiens OX=9606 GN=NCCRP1 PE=1 SV=1	4
sp|O15533-3|TPSN_HUMAN	-2.09087	7.10902	130.594	3.0381e-30	1.93468e-28	TAPBP	Isoform 3 of Tapasin OS=Homo sapiens OX=9606 GN=TAPBP	6
sp|Q7Z3C6|ATG9A_HUMAN	1.36666	8.00775	129.827	4.47083e-30	2.82333e-28	ATG9A	Autophagy-related protein 9A OS=Homo sapiens OX=9606 GN=ATG9A PE=1 SV=3	10
sp|Q53G44|IF44L_HUMAN	-2.68578	7.73801	129.602	5.00674e-30	3.13141e-28	IFI44L	Interferon-induced protein 44-like OS=Homo sapiens OX=9606 GN=IFI44L PE=2 SV=3	3
sp|Q13576|IQGA2_HUMAN	1.82321	7.22744	129.589	5.04134e-30	3.13141e-28	IQGAP2	Ras GTPase-activating-like protein IQGAP2 OS=Homo sapiens OX=9606 GN=IQGAP2 PE=1 SV=4	11
sp|P35625|TIMP3_HUMAN	2.16521	6.36083	128.017	1.11298e-29	6.85702e-28	TIMP3	Metalloproteinase inhibitor 3 OS=Homo sapiens OX=9606 GN=TIMP3 PE=1 SV=2	5
sp|Q13421-2|MSLN_HUMAN	3.94284	1.82811	127.832	1.22186e-29	7.46715e-28	MSLN	Isoform 3 of Mesothelin OS=Homo sapiens OX=9606 GN=MSLN	1
sp|Q9UL46|PSME2_HUMAN	-1.49434	6.88293	127.806	1.23786e-29	7.50438e-28	PSME2	Proteasome activator complex subunit 2 OS=Homo sapiens OX=9606 GN=PSME2 PE=1 SV=4	12
sp|P22914|CRYGS_HUMAN	2.81533	6.60199	127.27	1.62121e-29	9.75045e-28	CRYGS	Gamma-crystallin S OS=Homo sapiens OX=9606 GN=CRYGS PE=1 SV=4	3
sp|P19256|LFA3_HUMAN	2.21755	4.50837	126.317	2.62026e-29	1.56349e-27	CD58	Lymphocyte function-associated antigen 3 OS=Homo sapiens OX=9606 GN=CD58 PE=1 SV=1	1
sp|Q03169|TNAP2_HUMAN	-2.34513	9.33348	125.695	3.58562e-29	2.1228e-27	TNFAIP2	Tumor necrosis factor alpha-induced protein 2 OS=Homo sapiens OX=9606 GN=TNFAIP2 PE=1 SV=2	15
sp|P07585|PGS2_HUMAN	3.98604	7.07476	124.336	7.11362e-29	4.17884e-27	DCN	Decorin OS=Homo sapiens OX=9606 GN=DCN PE=1 SV=1	3
sp|P35219|CAH8_HUMAN	1.65922	4.97738	123.784	9.39173e-29	5.47466e-27	CA8	Carbonic anhydrase-related protein OS=Homo sapiens OX=9606 GN=CA8 PE=1 SV=3	4
sp|Q9Y2C3|B3GT5_HUMAN	2.05216	4.55607	123.724	9.68165e-29	5.60057e-27	B3GALT5	Beta-1,3-galactosyltransferase 5 OS=Homo sapiens OX=9606 GN=B3GALT5 PE=1 SV=1	1
sp|Q15063-5|POSTN_HUMAN	3.03911	6.8021	121.379	3.15753e-28	1.81271e-26	POSTN	Isoform 5 of Periostin OS=Homo sapiens OX=9606 GN=POSTN	3
sp|Q6UX53|MET7B_HUMAN	-1.83266	6.21568	121.08	3.67023e-28	2.0912e-26	METTL7B	Methyltransferase-like protein 7B OS=Homo sapiens OX=9606 GN=METTL7B PE=1 SV=2	6
sp|P12111-4|CO6A3_HUMAN	3.16126	3.51347	120.208	5.69619e-28	3.22132e-26	COL6A3	Isoform 4 of Collagen alpha-3(VI) chain OS=Homo sapiens OX=9606 GN=COL6A3	1
sp|Q96C10|DHX58_HUMAN	-2.21313	4.8603	119.849	6.82653e-28	3.83196e-26	DHX58	Probable ATP-dependent RNA helicase DHX58 OS=Homo sapiens OX=9606 GN=DHX58 PE=1 SV=1	3
sp|P51884|LUM_HUMAN	5.03547	7.67803	119.331	8.86553e-28	4.93992e-26	LUM	Lumican OS=Homo sapiens OX=9606 GN=LUM PE=1 SV=2	6
sp|P01009|A1AT_HUMAN	-2.22884	5.32132	119.289	9.0517e-28	5.00684e-26	SERPINA1	Alpha-1-antitrypsin OS=Homo sapiens OX=9606 GN=SERPINA1 PE=1 SV=3	3
sp|P02461|CO3A1_HUMAN	5.22701	6.34189	117.822	1.89707e-27	1.04174e-25	COL3A1	Collagen alpha-1(III) chain OS=Homo sapiens OX=9606 GN=COL3A1 PE=1 SV=4	6
sp|O95436|NPT2B_HUMAN	-3.27177	3.4966	117.154	2.65671e-27	1.44838e-25	SLC34A2	Sodium-dependent phosphate transport protein 2B OS=Homo sapiens OX=9606 GN=SLC34A2 PE=1 SV=3	2
sp|Q15773|MLF2_HUMAN	-1.30545	7.5596	116.521	3.65546e-27	1.97865e-25	MLF2	Myeloid leukemia factor 2 OS=Homo sapiens OX=9606 GN=MLF2 PE=1 SV=1	8
sp|P30511-3|HLAF_HUMAN	-2.21121	5.6741	116.386	3.91226e-27	2.10263e-25	HLA-F	Isoform 3 of HLA class I histocompatibility antigen, alpha chain F OS=Homo sapiens OX=9606 GN=HLA-F	5
sp|O95786|DDX58_HUMAN	-2.19566	8.65187	116.069	4.58953e-27	2.44926e-25	DDX58	Antiviral innate immune response receptor RIG-I OS=Homo sapiens OX=9606 GN=DDX58 PE=1 SV=2	25
sp|P08571|CD14_HUMAN	1.5659	5.30262	115.05	7.67418e-27	4.06678e-25	CD14	Monocyte differentiation antigen CD14 OS=Homo sapiens OX=9606 GN=CD14 PE=1 SV=2	3
sp|P00751|CFAB_HUMAN	-3.1625	7.53237	113.679	1.53242e-26	8.06438e-25	CFB	Complement factor B OS=Homo sapiens OX=9606 GN=CFB PE=1 SV=2	7
sp|Q8N205|SYNE4_HUMAN	-2.79192	2.44228	113.219	1.93187e-26	1.00963e-24	SYNE4	Nesprin-4 OS=Homo sapiens OX=9606 GN=SYNE4 PE=1 SV=2	1
sp|P80217-2|IN35_HUMAN	-1.38761	6.88452	112.766	2.42823e-26	1.26035e-24	IFI35	Isoform 2 of Interferon-induced 35 kDa protein OS=Homo sapiens OX=9606 GN=IFI35	8
sp|P43005|EAA3_HUMAN	2.20477	4.39822	112.693	2.51895e-26	1.29854e-24	SLC1A1	Excitatory amino acid transporter 3 OS=Homo sapiens OX=9606 GN=SLC1A1 PE=1 SV=2	4
sp|Q13636|RAB31_HUMAN	2.26558	2.59182	112.635	2.59396e-26	1.32818e-24	RAB31	Ras-related protein Rab-31 OS=Homo sapiens OX=9606 GN=RAB31 PE=1 SV=1	1
sp|P32455|GBP1_HUMAN	-1.89851	9.66754	111.9	3.75736e-26	1.91096e-24	GBP1	Guanylate-binding protein 1 OS=Homo sapiens OX=9606 GN=GBP1 PE=1 SV=2	14
sp|Q9H0J9|PAR12_HUMAN	-1.53068	6.40886	111.703	4.15131e-26	2.09724e-24	PARP12	Protein mono-ADP-ribosyltransferase PARP12 OS=Homo sapiens OX=9606 GN=PARP12 PE=1 SV=1	6
sp|P21695|GPDA_HUMAN	-1.6954	5.16229	111.585	4.40411e-26	2.21022e-24	GPD1	Glycerol-3-phosphate dehydrogenase [NAD(+)], cytoplasmic OS=Homo sapiens OX=9606 GN=GPD1 PE=1 SV=4	2
sp|Q15063|POSTN_HUMAN	3.49242	8.809	111.512	4.56967e-26	2.27822e-24	POSTN	Periostin OS=Homo sapiens OX=9606 GN=POSTN PE=1 SV=2	12
sp|Q9H4F8-2|SMOC1_HUMAN	-1.93967	8.02081	111.296	5.09629e-26	2.52416e-24	SMOC1	Isoform 2 of SPARC-related modular calcium-binding protein 1 OS=Homo sapiens OX=9606 GN=SMOC1	7
sp|Q8NHU6|TDRD7_HUMAN	-1.70294	8.17433	111.279	5.14136e-26	2.52995e-24	TDRD7	Tudor domain-containing protein 7 OS=Homo sapiens OX=9606 GN=TDRD7 PE=1 SV=2	16
sp|Q8N8L6|ARL10_HUMAN	1.33082	6.01066	110.746	6.72539e-26	3.28807e-24	ARL10	ADP-ribosylation factor-like protein 10 OS=Homo sapiens OX=9606 GN=ARL10 PE=2 SV=1	2
sp|Q9NZI6|TF2L1_HUMAN	-1.62269	8.44547	110.144	9.11172e-26	4.42619e-24	TFCP2L1	Transcription factor CP2-like protein 1 OS=Homo sapiens OX=9606 GN=TFCP2L1 PE=1 SV=1	6
sp|Q15493|RGN_HUMAN	-1.52374	5.21017	109.836	1.06439e-25	5.13755e-24	RGN	Regucalcin OS=Homo sapiens OX=9606 GN=RGN PE=1 SV=1	2
sp|Q9UHN6|CEIP2_HUMAN	1.59737	7.56873	108.992	1.62926e-25	7.81427e-24	CEMIP2	Cell surface hyaluronidase OS=Homo sapiens OX=9606 GN=CEMIP2 PE=1 SV=1	14
sp|Q9BZM5|ULBP2_HUMAN	1.68711	4.01241	108.729	1.86058e-25	8.86761e-24	ULBP2	UL16-binding protein 2 OS=Homo sapiens OX=9606 GN=ULBP2 PE=1 SV=1	2
sp|P39059|COFA1_HUMAN	2.28491	8.20164	108.535	2.05191e-25	9.71835e-24	COL15A1	Collagen alpha-1(XV) chain OS=Homo sapiens OX=9606 GN=COL15A1 PE=1 SV=2	5
sp|Q96CM8-2|ACSF2_HUMAN	-1.35595	6.66641	108.421	2.17396e-25	1.02325e-23	ACSF2	Isoform 2 of Medium-chain acyl-CoA ligase ACSF2, mitochondrial OS=Homo sapiens OX=9606 GN=ACSF2	7
sp|O75718|CRTAP_HUMAN	1.29573	8.10891	108.004	2.68172e-25	1.25445e-23	CRTAP	Cartilage-associated protein OS=Homo sapiens OX=9606 GN=CRTAP PE=1 SV=1	6
sp|P00966|ASSY_HUMAN	-1.26999	6.62265	107.419	3.60421e-25	1.67563e-23	ASS1	Argininosuccinate synthase OS=Homo sapiens OX=9606 GN=ASS1 PE=1 SV=2	6
sp|Q15262-2|PTPRK_HUMAN	-1.25308	9.26381	107.294	3.83782e-25	1.77335e-23	PTPRK	Isoform 2 of Receptor-type tyrosine-protein phosphatase kappa OS=Homo sapiens OX=9606 GN=PTPRK	18
sp|Q86Y38|XYLT1_HUMAN	1.49597	5.18863	107.155	4.11773e-25	1.89116e-23	XYLT1	Xylosyltransferase 1 OS=Homo sapiens OX=9606 GN=XYLT1 PE=1 SV=1	1
sp|Q16363|LAMA4_HUMAN	3.91741	8.66451	104.641	1.46388e-24	6.6827e-23	LAMA4	Laminin subunit alpha-4 OS=Homo sapiens OX=9606 GN=LAMA4 PE=1 SV=4	7
tr|A0A0A0MTR7|A0A0A0MTR7_HUMAN	-2.09752	9.67411	103.273	2.92075e-24	1.32536e-22	RNF213	E3 ubiquitin-protein ligase RNF213 OS=Homo sapiens OX=9606 GN=RNF213 PE=1 SV=1	32
sp|Q9NS25|SPNXB_HUMAN	1.81876	3.90927	103.125	3.14724e-24	1.41963e-22	SPANXB1	Sperm protein associated with the nucleus on the X chromosome B1 OS=Homo sapiens OX=9606 GN=SPANXB1 PE=1 SV=2	6
sp|P08069|IGF1R_HUMAN	1.50099	5.07272	102.957	3.42488e-24	1.53573e-22	IGF1R	Insulin-like growth factor 1 receptor OS=Homo sapiens OX=9606 GN=IGF1R PE=1 SV=1	6
sp|P22570-7|ADRO_HUMAN	1.25402	7.30426	102.913	3.50244e-24	1.56127e-22	FDXR	Isoform 7 of NADPH:adrenodoxin oxidoreductase, mitochondrial OS=Homo sapiens OX=9606 GN=FDXR	19
sp|Q9NRN5|OLFL3_HUMAN	2.4335	5.46651	102.019	5.49785e-24	2.43641e-22	OLFML3	Olfactomedin-like protein 3 OS=Homo sapiens OX=9606 GN=OLFML3 PE=2 SV=1	4
sp|Q08380|LG3BP_HUMAN	-2.44456	9.04883	101.549	6.97246e-24	3.07193e-22	LGALS3BP	Galectin-3-binding protein OS=Homo sapiens OX=9606 GN=LGALS3BP PE=1 SV=1	28
sp|Q16790|CAH9_HUMAN	2.54325	2.41478	101.347	7.72025e-24	3.38174e-22	CA9	Carbonic anhydrase 9 OS=Homo sapiens OX=9606 GN=CA9 PE=1 SV=2	1
sp|Q5T7W0|ZN618_HUMAN	-1.5081	7.18123	101.321	7.82375e-24	3.40738e-22	ZNF618	Zinc finger protein 618 OS=Homo sapiens OX=9606 GN=ZNF618 PE=1 SV=1	9
tr|X5CMH5|X5CMH5_HUMAN	-1.92163	9.00727	100.353	1.27522e-23	5.52206e-22	TAP2	Antigen peptide transporter 2 OS=Homo sapiens OX=9606 GN=TAP2 PE=1 SV=1	12
sp|Q8IY95|TM192_HUMAN	1.35746	5.34278	100.195	1.38128e-23	5.94733e-22	TMEM192	Transmembrane protein 192 OS=Homo sapiens OX=9606 GN=TMEM192 PE=1 SV=1	3
sp|Q5K651|SAMD9_HUMAN	-1.56258	9.02157	98.7224	2.90503e-23	1.24375e-21	SAMD9	Sterile alpha motif domain-containing protein 9 OS=Homo sapiens OX=9606 GN=SAMD9 PE=1 SV=1	26
sp|P54687-5|BCAT1_HUMAN	1.92134	6.8559	98.6902	2.95259e-23	1.25701e-21	BCAT1	Isoform 5 of Branched-chain-amino-acid aminotransferase, cytosolic OS=Homo sapiens OX=9606 GN=BCAT1	1
sp|Q9UN19|DAPP1_HUMAN	-1.66788	6.13214	98.6426	3.02445e-23	1.28041e-21	DAPP1	Dual adapter for phosphotyrosine and 3-phosphotyrosine and 3-phosphoinositide OS=Homo sapiens OX=9606 GN=DAPP1 PE=1 SV=1	4
sp|Q9NU22|MDN1_HUMAN	1.46597	8.47366	98.4759	3.29006e-23	1.38511e-21	MDN1	Midasin OS=Homo sapiens OX=9606 GN=MDN1 PE=1 SV=2	18
sp|Q14194-2|DPYL1_HUMAN	1.51596	5.33867	98.1558	3.86735e-23	1.61916e-21	CRMP1	Isoform LCRMP-1 of Dihydropyrimidinase-related protein 1 OS=Homo sapiens OX=9606 GN=CRMP1	11
sp|Q8TCB0|IFI44_HUMAN	-2.16569	8.76169	97.983	4.21993e-23	1.75707e-21	IFI44	Interferon-induced protein 44 OS=Homo sapiens OX=9606 GN=IFI44 PE=1 SV=2	10
sp|P18065|IBP2_HUMAN	2.3554	5.73111	97.3573	5.78795e-23	2.39678e-21	IGFBP2	Insulin-like growth factor-binding protein 2 OS=Homo sapiens OX=9606 GN=IGFBP2 PE=1 SV=2	10
sp|O14786|NRP1_HUMAN	1.481	4.96498	97.2582	6.08517e-23	2.50617e-21	NRP1	Neuropilin-1 OS=Homo sapiens OX=9606 GN=NRP1 PE=1 SV=3	1
sp|Q9NQ40|S52A3_HUMAN	1.85605	4.49537	97.0887	6.62892e-23	2.71535e-21	SLC52A3	Solute carrier family 52, riboflavin transporter, member 3 OS=Homo sapiens OX=9606 GN=SLC52A3 PE=1 SV=4	3
sp|Q13822-3|ENPP2_HUMAN	3.2371	5.24922	96.7833	7.73449e-23	3.15118e-21	ENPP2	Isoform 3 of Ectonucleotide pyrophosphatase/phosphodiesterase family member 2 OS=Homo sapiens OX=9606 GN=ENPP2	4
sp|P41440|S19A1_HUMAN	1.93471	4.33136	96.1469	1.06666e-22	4.32253e-21	SLC19A1	Reduced folate transporter OS=Homo sapiens OX=9606 GN=SLC19A1 PE=1 SV=3	2
sp|Q14112|NID2_HUMAN	3.97511	8.53867	95.7296	1.31699e-22	5.30861e-21	NID2	Nidogen-2 OS=Homo sapiens OX=9606 GN=NID2 PE=1 SV=3	8
sp|Q9UMW8|UBP18_HUMAN	-2.58183	2.20225	95.5737	1.4249e-22	5.71316e-21	USP18	Ubl carboxyl-terminal hydrolase 18 OS=Homo sapiens OX=9606 GN=USP18 PE=1 SV=1	1
tr|A0A140T9M0|A0A140T9M0_HUMAN	-2.00546	7.53403	95.2847	1.64883e-22	6.57622e-21	HLA-C	HLA class I histocompatibility antigen, C alpha chain OS=Homo sapiens OX=9606 GN=HLA-C PE=1 SV=1	6
sp|Q8NF50|DOCK8_HUMAN	1.47413	6.80146	95.2182	1.70512e-22	6.76512e-21	DOCK8	Dedicator of cytokinesis protein 8 OS=Homo sapiens OX=9606 GN=DOCK8 PE=1 SV=3	4
sp|P29590-9|PML_HUMAN	-2.11643	4.27957	94.971	1.93193e-22	7.6251e-21	PML	Isoform PML-3 of Protein PML OS=Homo sapiens OX=9606 GN=PML	2
sp|P09871|C1S_HUMAN	-3.89384	8.86864	94.841	2.06311e-22	8.10065e-21	C1S	Complement C1s subcomponent OS=Homo sapiens OX=9606 GN=C1S PE=1 SV=1	13
sp|P05997|CO5A2_HUMAN	3.38076	7.82954	94.5508	2.3888e-22	9.33109e-21	COL5A2	Collagen alpha-2(V) chain OS=Homo sapiens OX=9606 GN=COL5A2 PE=1 SV=3	6
sp|O95715|CXL14_HUMAN	2.31203	6.88567	94.1462	2.93063e-22	1.13889e-20	CXCL14	C-X-C motif chemokine 14 OS=Homo sapiens OX=9606 GN=CXCL14 PE=1 SV=2	3
sp|Q9NRD1|FBX6_HUMAN	-1.76224	5.18806	94.0912	3.01316e-22	1.16499e-20	FBXO6	F-box only protein 6 OS=Homo sapiens OX=9606 GN=FBXO6 PE=1 SV=1	2
sp|Q9Y6K5|OAS3_HUMAN	-2.3844	9.7504	93.9929	3.1665e-22	1.21806e-20	OAS3	2'-5'-oligoadenylate synthase 3 OS=Homo sapiens OX=9606 GN=OAS3 PE=1 SV=3	21
sp|Q16769|QPCT_HUMAN	2.78699	6.53217	93.6086	3.84505e-22	1.47161e-20	QPCT	Glutaminyl-peptide cyclotransferase OS=Homo sapiens OX=9606 GN=QPCT PE=1 SV=1	2
sp|P20908-2|CO5A1_HUMAN	2.69623	8.68864	93.4786	4.10619e-22	1.56365e-20	COL5A1	Isoform 2 of Collagen alpha-1(V) chain OS=Homo sapiens OX=9606 GN=COL5A1	6
sp|Q10588|BST1_HUMAN	1.57055	4.69748	92.7963	5.79622e-22	2.19619e-20	BST1	ADP-ribosyl cyclase/cyclic ADP-ribose hydrolase 2 OS=Homo sapiens OX=9606 GN=BST1 PE=1 SV=2	2
sp|P41226|UBA7_HUMAN	-1.71033	7.86445	92.737	5.97269e-22	2.25179e-20	UBA7	Ubiquitin-like modifier-activating enzyme 7 OS=Homo sapiens OX=9606 GN=UBA7 PE=1 SV=2	12
sp|O95236|APOL3_HUMAN	-2.29706	2.23992	92.4982	6.73847e-22	2.52793e-20	APOL3	Apolipoprotein L3 OS=Homo sapiens OX=9606 GN=APOL3 PE=1 SV=3	1
sp|P17302|CXA1_HUMAN	2.00074	5.48554	91.8427	9.38486e-22	3.50337e-20	GJA1	Gap junction alpha-1 protein OS=Homo sapiens OX=9606 GN=GJA1 PE=1 SV=2	3
sp|P55001|MFAP2_HUMAN	1.89959	7.85094	91.4877	1.12285e-21	4.17106e-20	MFAP2	Microfibrillar-associated protein 2 OS=Homo sapiens OX=9606 GN=MFAP2 PE=1 SV=1	5
sp|P36269-3|GGT5_HUMAN	1.44737	7.01406	91.4555	1.14129e-21	4.21887e-20	GGT5	Isoform 3 of Glutathione hydrolase 5 proenzyme OS=Homo sapiens OX=9606 GN=GGT5	12
sp|Q9NZN4|EHD2_HUMAN	1.23866	5.71314	90.6044	1.75468e-21	6.45482e-20	EHD2	EH domain-containing protein 2 OS=Homo sapiens OX=9606 GN=EHD2 PE=1 SV=2	3
sp|P33764|S10A3_HUMAN	1.61711	5.18087	89.7417	2.7137e-21	9.93449e-20	S100A3	Protein S100-A3 OS=Homo sapiens OX=9606 GN=S100A3 PE=1 SV=1	2
sp|Q9UIK4|DAPK2_HUMAN	-1.29268	7.52301	89.6862	2.79099e-21	1.01683e-19	DAPK2	Death-associated protein kinase 2 OS=Homo sapiens OX=9606 GN=DAPK2 PE=1 SV=1	4
sp|Q8IVT2|MISP_HUMAN	1.29797	4.80764	89.5175	3.03938e-21	1.10203e-19	MISP	Mitotic interactor and substrate of PLK1 OS=Homo sapiens OX=9606 GN=MISP PE=1 SV=1	16
sp|Q9UNN8|EPCR_HUMAN	2.48666	4.93174	88.9769	3.99458e-21	1.44147e-19	PROCR	Endothelial protein C receptor OS=Homo sapiens OX=9606 GN=PROCR PE=1 SV=1	1
sp|Q14289|FAK2_HUMAN	-1.50393	4.58065	88.8543	4.24978e-21	1.5263e-19	PTK2B	Protein-tyrosine kinase 2-beta OS=Homo sapiens OX=9606 GN=PTK2B PE=1 SV=2	3
sp|P28161|GSTM2_HUMAN	-2.2817	7.06126	88.506	5.06801e-21	1.81157e-19	GSTM2	Glutathione S-transferase Mu 2 OS=Homo sapiens OX=9606 GN=GSTM2 PE=1 SV=2	8
sp|Q13393|PLD1_HUMAN	1.33121	6.41224	88.2963	5.63499e-21	2.00479e-19	PLD1	Phospholipase D1 OS=Homo sapiens OX=9606 GN=PLD1 PE=1 SV=1	6
sp|O95340-2|PAPS2_HUMAN	-1.2485	9.32582	88.1976	5.92329e-21	2.09751e-19	PAPSS2	Isoform B of Bifunctional 3'-phosphoadenosine 5'-phosphosulfate synthase 2 OS=Homo sapiens OX=9606 GN=PAPSS2	17
sp|P15882|CHIN_HUMAN	1.36044	6.51419	87.3585	9.05285e-21	3.19081e-19	CHN1	N-chimaerin OS=Homo sapiens OX=9606 GN=CHN1 PE=1 SV=3	6
sp|Q9HBA0|TRPV4_HUMAN	1.1429	7.8821	87.2024	9.79656e-21	3.43696e-19	TRPV4	Transient receptor potential cation channel subfamily V member 4 OS=Homo sapiens OX=9606 GN=TRPV4 PE=1 SV=2	6
sp|Q00978|IRF9_HUMAN	-1.24024	6.02174	86.8947	1.14456e-20	3.997e-19	IRF9	Interferon regulatory factor 9 OS=Homo sapiens OX=9606 GN=IRF9 PE=1 SV=1	9
sp|Q13287|NMI_HUMAN	-1.4009	8.24208	86.4428	1.43838e-20	5.00002e-19	NMI	N-myc-interactor OS=Homo sapiens OX=9606 GN=NMI PE=1 SV=2	11
sp|Q8TBX8|PI42C_HUMAN	-1.24348	5.40798	86.4177	1.45672e-20	5.04064e-19	PIP4K2C	Phosphatidylinositol 5-phosphate 4-kinase type-2 gamma OS=Homo sapiens OX=9606 GN=PIP4K2C PE=1 SV=3	8
sp|P02788|TRFL_HUMAN	-4.0324	9.9572	85.9057	1.88726e-20	6.50074e-19	LTF	Lactotransferrin OS=Homo sapiens OX=9606 GN=LTF PE=1 SV=6	20
sp|Q92870-4|APBB2_HUMAN	1.24081	6.54058	85.6497	2.14811e-20	7.36579e-19	APBB2	Isoform 4 of Amyloid-beta A4 precursor protein-binding family B member 2 OS=Homo sapiens OX=9606 GN=APBB2	9
sp|Q8N5W9|RFLB_HUMAN	1.95088	6.81984	85.5314	2.28051e-20	7.78457e-19	RFLNB	Refilin-B OS=Homo sapiens OX=9606 GN=RFLNB PE=1 SV=1	3
sp|P43490|NAMPT_HUMAN	-1.23557	8.20454	85.5155	2.29892e-20	7.81221e-19	NAMPT	Nicotinamide phosphoribosyltransferase OS=Homo sapiens OX=9606 GN=NAMPT PE=1 SV=1	10
sp|O60547|GMDS_HUMAN	1.15599	6.9438	85.3241	2.53253e-20	8.56764e-19	GMDS	GDP-mannose 4,6 dehydratase OS=Homo sapiens OX=9606 GN=GMDS PE=1 SV=1	12
sp|Q13451|FKBP5_HUMAN	-1.11338	9.10831	85.3091	2.5518e-20	8.59446e-19	FKBP5	Peptidyl-prolyl cis-trans isomerase FKBP5 OS=Homo sapiens OX=9606 GN=FKBP5 PE=1 SV=2	21
sp|Q9HCE6|ARGAL_HUMAN	-1.32754	9.01711	85.1773	2.72769e-20	9.14622e-19	ARHGEF10L	Rho guanine nucleotide exchange factor 10-like protein OS=Homo sapiens OX=9606 GN=ARHGEF10L PE=1 SV=4	10
sp|Q8WWZ3|EDAD_HUMAN	1.46535	4.46177	85.0766	2.87028e-20	9.58194e-19	EDARADD	Ectodysplasin-A receptor-associated adapter protein OS=Homo sapiens OX=9606 GN=EDARADD PE=1 SV=3	5
sp|Q8TAA9|VANG1_HUMAN	1.36301	6.55952	84.9448	3.06815e-20	1.01976e-18	VANGL1	Vang-like protein 1 OS=Homo sapiens OX=9606 GN=VANGL1 PE=1 SV=1	10
sp|Q9NY87|SPNXC_HUMAN	2.08157	3.01058	84.5989	3.65469e-20	1.2094e-18	SPANXC	Sperm protein associated with the nucleus on the X chromosome C OS=Homo sapiens OX=9606 GN=SPANXC PE=1 SV=2	1
sp|Q8N2S1|LTBP4_HUMAN	2.86183	1.93604	84.4536	3.93343e-20	1.29598e-18	LTBP4	Latent-transforming growth factor beta-binding protein 4 OS=Homo sapiens OX=9606 GN=LTBP4 PE=1 SV=2	1
sp|Q9HB40|RISC_HUMAN	-1.38483	9.17742	84.2321	4.39974e-20	1.44334e-18	SCPEP1	Retinoid-inducible serine carboxypeptidase OS=Homo sapiens OX=9606 GN=SCPEP1 PE=1 SV=1	12
sp|Q96R05|RET7_HUMAN	-1.98456	4.99751	84.0785	4.75506e-20	1.55318e-18	RBP7	Retinoid-binding protein 7 OS=Homo sapiens OX=9606 GN=RBP7 PE=1 SV=1	5
sp|P38432|COIL_HUMAN	-1.28869	6.75188	83.7013	5.75461e-20	1.87161e-18	COIL	Coilin OS=Homo sapiens OX=9606 GN=COIL PE=1 SV=1	7
sp|Q9GZM7|TINAL_HUMAN	1.227	6.97258	83.6659	5.85882e-20	1.89736e-18	TINAGL1	Tubulointerstitial nephritis antigen-like OS=Homo sapiens OX=9606 GN=TINAGL1 PE=1 SV=1	6
tr|Q5JUP3|Q5JUP3_HUMAN	1.87596	6.54356	82.9368	8.47201e-20	2.73195e-18	AIF1L	Allograft inflammatory factor 1-like OS=Homo sapiens OX=9606 GN=AIF1L PE=1 SV=1	1
sp|Q9HBL0|TENS1_HUMAN	-1.23481	6.45652	82.872	8.7542e-20	2.81099e-18	TNS1	Tensin-1 OS=Homo sapiens OX=9606 GN=TNS1 PE=1 SV=2	5
sp|Q6DKJ4|NXN_HUMAN	1.17643	8.1663	82.7988	9.08429e-20	2.90467e-18	NXN	Nucleoredoxin OS=Homo sapiens OX=9606 GN=NXN PE=1 SV=2	5
sp|Q56VL3|OCAD2_HUMAN	-1.2995	7.86527	82.2107	1.22323e-19	3.89482e-18	OCIAD2	OCIA domain-containing protein 2 OS=Homo sapiens OX=9606 GN=OCIAD2 PE=1 SV=1	7
sp|Q5KU26|COL12_HUMAN	1.60282	3.94868	82.1579	1.25637e-19	3.98359e-18	COLEC12	Collectin-12 OS=Homo sapiens OX=9606 GN=COLEC12 PE=1 SV=3	2
sp|P13611|CSPG2_HUMAN	3.30009	8.30694	82.047	1.32891e-19	4.19605e-18	VCAN	Versican core protein OS=Homo sapiens OX=9606 GN=VCAN PE=1 SV=3	10
sp|Q96PY6-3|NEK1_HUMAN	1.13154	6.09334	81.7449	1.54838e-19	4.86872e-18	NEK1	Isoform 3 of Serine/threonine-protein kinase Nek1 OS=Homo sapiens OX=9606 GN=NEK1	5
sp|O95274|LYPD3_HUMAN	1.45631	7.38561	81.64	1.63273e-19	5.11274e-18	LYPD3	Ly6/PLAUR domain-containing protein 3 OS=Homo sapiens OX=9606 GN=LYPD3 PE=1 SV=2	7
tr|D6R992|D6R992_HUMAN	-1.15476	7.19391	81.6237	1.64628e-19	5.13397e-18	RELB	Transcription factor RelB OS=Homo sapiens OX=9606 GN=RELB PE=1 SV=1	11
tr|E9PF32|E9PF32_HUMAN	-2.00782	5.55804	81.6149	1.65364e-19	5.13577e-18	DENND3	DENN domain-containing protein 3 OS=Homo sapiens OX=9606 GN=DENND3 PE=1 SV=1	2
sp|Q15166|PON3_HUMAN	-1.48922	4.36141	80.7222	2.59782e-19	8.03522e-18	PON3	Serum paraoxonase/lactonase 3 OS=Homo sapiens OX=9606 GN=PON3 PE=1 SV=3	2
sp|P01137|TGFB1_HUMAN	2.49662	4.57989	80.69	2.64056e-19	8.13421e-18	TGFB1	Transforming growth factor beta-1 proprotein OS=Homo sapiens OX=9606 GN=TGFB1 PE=1 SV=2	2
sp|Q06190|P2R3A_HUMAN	-1.07267	6.90992	80.3795	3.08977e-19	9.47946e-18	PPP2R3A	Serine/threonine-protein phosphatase 2A regulatory subunit B'' subunit alpha OS=Homo sapiens OX=9606 GN=PPP2R3A PE=1 SV=1	7
sp|Q8N5Z0-2|AADAT_HUMAN	1.34236	4.75422	79.9668	3.80762e-19	1.16347e-17	AADAT	Isoform 2 of Kynurenine/alpha-aminoadipate aminotransferase, mitochondrial OS=Homo sapiens OX=9606 GN=AADAT	3
sp|P10451|OSTP_HUMAN	3.45394	7.17165	79.909	3.92064e-19	1.1932e-17	SPP1	Osteopontin OS=Homo sapiens OX=9606 GN=SPP1 PE=1 SV=1	7
sp|Q92626|PXDN_HUMAN	1.13693	8.9244	79.8174	4.10664e-19	1.2448e-17	PXDN	Peroxidasin homolog OS=Homo sapiens OX=9606 GN=PXDN PE=1 SV=2	14
sp|P48681|NEST_HUMAN	2.4543	9.72416	79.5554	4.68892e-19	1.41564e-17	NES	Nestin OS=Homo sapiens OX=9606 GN=NES PE=1 SV=2	32
sp|Q13325|IFIT5_HUMAN	-1.701	8.52145	79.4648	4.90884e-19	1.47616e-17	IFIT5	Interferon-induced protein with tetratricopeptide repeats 5 OS=Homo sapiens OX=9606 GN=IFIT5 PE=1 SV=1	20
sp|P10646|TFPI1_HUMAN	2.4057	3.73001	79.3704	5.1493e-19	1.54235e-17	TFPI	Tissue factor pathway inhibitor OS=Homo sapiens OX=9606 GN=TFPI PE=1 SV=1	3
sp|Q4VCS5|AMOT_HUMAN	1.63334	3.97621	79.3295	5.25687e-19	1.56837e-17	AMOT	Angiomotin OS=Homo sapiens OX=9606 GN=AMOT PE=1 SV=1	2
sp|P55957-2|BID_HUMAN	-1.11753	6.91384	79.2409	5.49796e-19	1.63386e-17	BID	Isoform 2 of BH3-interacting domain death agonist OS=Homo sapiens OX=9606 GN=BID	13
sp|Q03518|TAP1_HUMAN	-2.06793	8.20378	78.5736	7.70745e-19	2.28152e-17	TAP1	Antigen peptide transporter 1 OS=Homo sapiens OX=9606 GN=TAP1 PE=1 SV=2	16
sp|P32189|GLPK_HUMAN	-1.38743	4.92578	78.4865	8.05453e-19	2.37499e-17	GK	Glycerol kinase OS=Homo sapiens OX=9606 GN=GK PE=1 SV=3	2
sp|P35442|TSP2_HUMAN	1.55394	5.68073	77.6822	1.21026e-18	3.5548e-17	THBS2	Thrombospondin-2 OS=Homo sapiens OX=9606 GN=THBS2 PE=1 SV=2	1
sp|Q9H334-7|FOXP1_HUMAN	1.42563	5.60764	77.6054	1.25828e-18	3.68155e-17	FOXP1	Isoform 7 of Forkhead box protein P1 OS=Homo sapiens OX=9606 GN=FOXP1	9
sp|P16112|PGCA_HUMAN	3.43811	7.54208	77.5906	1.26775e-18	3.69501e-17	ACAN	Aggrecan core protein OS=Homo sapiens OX=9606 GN=ACAN PE=1 SV=3	7
sp|Q92859|NEO1_HUMAN	-1.23665	5.77652	77.4569	1.35653e-18	3.93862e-17	NEO1	Neogenin OS=Homo sapiens OX=9606 GN=NEO1 PE=1 SV=2	3
sp|P30043|BLVRB_HUMAN	-1.38001	8.96203	77.2039	1.54186e-18	4.45963e-17	BLVRB	Flavin reductase (NADPH) OS=Homo sapiens OX=9606 GN=BLVRB PE=1 SV=3	15
sp|P20036|DPA1_HUMAN	-2.07024	4.34327	76.5816	2.113e-18	6.08834e-17	HLA-DPA1	HLA class II histocompatibility antigen, DP alpha 1 chain OS=Homo sapiens OX=9606 GN=HLA-DPA1 PE=1 SV=1	1
sp|Q9UK22|FBX2_HUMAN	-1.37332	8.46956	76.5656	2.13021e-18	6.11468e-17	FBXO2	F-box only protein 2 OS=Homo sapiens OX=9606 GN=FBXO2 PE=1 SV=2	10
sp|A5D8V6|VP37C_HUMAN	2.20246	5.72871	76.2912	2.44776e-18	6.99968e-17	VPS37C	Vacuolar protein sorting-associated protein 37C OS=Homo sapiens OX=9606 GN=VPS37C PE=1 SV=2	7
sp|Q8TDZ2-4|MICA1_HUMAN	1.63151	6.45711	76.2292	2.52584e-18	7.1958e-17	MICAL1	Isoform 4 of [F-actin]-monooxygenase MICAL1 OS=Homo sapiens OX=9606 GN=MICAL1	13
sp|Q8TB03|CX038_HUMAN	-1.05951	7.46746	75.7188	3.27082e-18	9.28326e-17	CXorf38	Uncharacterized protein CXorf38 OS=Homo sapiens OX=9606 GN=CXorf38 PE=1 SV=1	9
sp|Q8N8U9|BMPER_HUMAN	2.31546	1.97723	75.6994	3.30314e-18	9.33999e-17	BMPER	BMP-binding endothelial regulator protein OS=Homo sapiens OX=9606 GN=BMPER PE=2 SV=3	1
sp|P16870|CBPE_HUMAN	1.67791	5.5751	75.5964	3.47994e-18	9.80334e-17	CPE	Carboxypeptidase E OS=Homo sapiens OX=9606 GN=CPE PE=1 SV=1	8
sp|P10914|IRF1_HUMAN	-3.07327	1.16269	74.8086	5.18637e-18	1.45564e-16	IRF1	Interferon regulatory factor 1 OS=Homo sapiens OX=9606 GN=IRF1 PE=1 SV=2	1
sp|Q8TCF1|ZFAN1_HUMAN	-1.18513	6.38254	74.7456	5.35452e-18	1.49729e-16	ZFAND1	AN1-type zinc finger protein 1 OS=Homo sapiens OX=9606 GN=ZFAND1 PE=1 SV=1	4
sp|Q6UVK1|CSPG4_HUMAN	1.46758	8.84405	74.7293	5.39896e-18	1.50364e-16	CSPG4	Chondroitin sulfate proteoglycan 4 OS=Homo sapiens OX=9606 GN=CSPG4 PE=1 SV=2	19
sp|P49448|DHE4_HUMAN	1.31933	5.52046	74.7227	5.41693e-18	1.50364e-16	GLUD2	Glutamate dehydrogenase 2, mitochondrial OS=Homo sapiens OX=9606 GN=GLUD2 PE=1 SV=2	4
sp|P78540|ARGI2_HUMAN	1.66015	4.16265	74.1858	7.10987e-18	1.96384e-16	ARG2	Arginase-2, mitochondrial OS=Homo sapiens OX=9606 GN=ARG2 PE=1 SV=1	2
sp|Q9UKG9|OCTC_HUMAN	1.44976	5.30296	74.1812	7.12663e-18	1.96384e-16	CROT	Peroxisomal carnitine O-octanoyltransferase OS=Homo sapiens OX=9606 GN=CROT PE=1 SV=2	16
sp|P82980|RET5_HUMAN	-1.45451	3.89386	73.4518	1.03123e-17	2.8314e-16	RBP5	Retinol-binding protein 5 OS=Homo sapiens OX=9606 GN=RBP5 PE=1 SV=3	1
sp|Q9H0P0|5NT3A_HUMAN	-1.26319	5.36089	73.2708	1.13026e-17	3.0921e-16	NT5C3A	Cytosolic 5'-nucleotidase 3A OS=Homo sapiens OX=9606 GN=NT5C3A PE=1 SV=3	4
sp|P04792|HSPB1_HUMAN	1.38788	7.60857	72.945	1.33311e-17	3.63391e-16	HSPB1	Heat shock protein beta-1 OS=Homo sapiens OX=9606 GN=HSPB1 PE=1 SV=2	20
sp|Q8N1G2|CMTR1_HUMAN	-1.21797	7.21425	72.0975	2.04821e-17	5.5632e-16	CMTR1	Cap-specific mRNA (nucleoside-2'-O-)-methyltransferase 1 OS=Homo sapiens OX=9606 GN=CMTR1 PE=1 SV=1	10
sp|Q9NZM1-6|MYOF_HUMAN	1.58136	7.58918	71.6529	2.5658e-17	6.94416e-16	MYOF	Isoform 6 of Myoferlin OS=Homo sapiens OX=9606 GN=MYOF	15
sp|Q8IY21|DDX60_HUMAN	-1.64737	8.31294	71.5346	2.72444e-17	7.34726e-16	DDX60	Probable ATP-dependent RNA helicase DDX60 OS=Homo sapiens OX=9606 GN=DDX60 PE=1 SV=3	21
tr|A0A140T9U8|A0A140T9U8_HUMAN	-1.89305	7.32155	71.4395	2.85887e-17	7.68244e-16	HLA-C	HLA class I histocompatibility antigen, C alpha chain OS=Homo sapiens OX=9606 GN=HLA-C PE=1 SV=1	8
sp|P24821|TENA_HUMAN	1.74786	9.34122	71.404	2.91077e-17	7.79429e-16	TNC	Tenascin OS=Homo sapiens OX=9606 GN=TNC PE=1 SV=3	14
sp|Q92828|COR2A_HUMAN	-1.21932	7.08753	71.1802	3.26039e-17	8.69974e-16	CORO2A	Coronin-2A OS=Homo sapiens OX=9606 GN=CORO2A PE=1 SV=2	12
sp|Q01974|ROR2_HUMAN	-1.41589	5.0091	71.1048	3.38751e-17	9.00721e-16	ROR2	Tyrosine-protein kinase transmembrane receptor ROR2 OS=Homo sapiens OX=9606 GN=ROR2 PE=1 SV=2	2
sp|Q9NZN3|EHD3_HUMAN	1.18692	5.55716	71.0596	3.46593e-17	9.18349e-16	EHD3	EH domain-containing protein 3 OS=Homo sapiens OX=9606 GN=EHD3 PE=1 SV=2	2
sp|Q5SXH7-2|PKHS1_HUMAN	-1.70384	4.3734	70.9469	3.66964e-17	9.68938e-16	PLEKHS1	Isoform 2 of Pleckstrin homology domain-containing family S member 1 OS=Homo sapiens OX=9606 GN=PLEKHS1	1
sp|Q13884|SNTB1_HUMAN	1.06495	8.76318	70.904	3.75037e-17	9.86817e-16	SNTB1	Beta-1-syntrophin OS=Homo sapiens OX=9606 GN=SNTB1 PE=1 SV=3	14
sp|Q92854|SEM4D_HUMAN	-1.22857	4.57955	70.6895	4.18102e-17	1.09632e-15	SEMA4D	Semaphorin-4D OS=Homo sapiens OX=9606 GN=SEMA4D PE=1 SV=1	3
sp|Q9H0R5|GBP3_HUMAN	-1.60189	7.45708	70.5631	4.45768e-17	1.16484e-15	GBP3	Guanylate-binding protein 3 OS=Homo sapiens OX=9606 GN=GBP3 PE=1 SV=3	8
sp|P16930|FAAA_HUMAN	-1.03391	8.66396	70.5149	4.56805e-17	1.18958e-15	FAH	Fumarylacetoacetase OS=Homo sapiens OX=9606 GN=FAH PE=1 SV=2	27
sp|Q9NVD7|PARVA_HUMAN	1.09362	7.79893	70.3764	4.90037e-17	1.27175e-15	PARVA	Alpha-parvin OS=Homo sapiens OX=9606 GN=PARVA PE=1 SV=1	12
sp|Q0IIM8|TBC8B_HUMAN	1.01823	7.1722	70.1947	5.37319e-17	1.38969e-15	TBC1D8B	TBC1 domain family member 8B OS=Homo sapiens OX=9606 GN=TBC1D8B PE=1 SV=2	13
sp|P50454|SERPH_HUMAN	1.16163	9.47414	69.5021	7.63316e-17	1.96749e-15	SERPINH1	Serpin H1 OS=Homo sapiens OX=9606 GN=SERPINH1 PE=1 SV=2	14
sp|Q02252|MMSA_HUMAN	-1.01111	6.96788	69.2466	8.68922e-17	2.2321e-15	ALDH6A1	Methylmalonate-semialdehyde dehydrogenase [acylating], mitochondrial OS=Homo sapiens OX=9606 GN=ALDH6A1 PE=1 SV=2	11
sp|Q15904|VAS1_HUMAN	-1.0916	7.72615	69.1542	9.10592e-17	2.33124e-15	ATP6AP1	V-type proton ATPase subunit S1 OS=Homo sapiens OX=9606 GN=ATP6AP1 PE=1 SV=2	9
sp|P22223|CADH3_HUMAN	-1.37786	6.26367	68.5942	1.20961e-16	3.08635e-15	CDH3	Cadherin-3 OS=Homo sapiens OX=9606 GN=CDH3 PE=1 SV=2	6
sp|Q14651|PLSI_HUMAN	0.979285	7.60764	68.4939	1.27272e-16	3.23647e-15	PLS1	Plastin-1 OS=Homo sapiens OX=9606 GN=PLS1 PE=1 SV=2	16
sp|P19525|E2AK2_HUMAN	-1.02456	8.45724	68.3618	1.36091e-16	3.44917e-15	EIF2AK2	Interferon-induced, double-stranded RNA-activated protein kinase OS=Homo sapiens OX=9606 GN=EIF2AK2 PE=1 SV=2	20
sp|O75787|RENR_HUMAN	-1.11281	8.42633	68.3305	1.38269e-16	3.49268e-15	ATP6AP2	Renin receptor OS=Homo sapiens OX=9606 GN=ATP6AP2 PE=1 SV=2	15
sp|Q8N1Q8|THEM5_HUMAN	-1.94529	5.04826	68.1287	1.53167e-16	3.85615e-15	THEM5	Acyl-coenzyme A thioesterase THEM5 OS=Homo sapiens OX=9606 GN=THEM5 PE=1 SV=2	1
sp|Q8WXE9-3|STON2_HUMAN	1.21488	4.15969	68.1088	1.5472e-16	3.88234e-15	STON2	Isoform 2 of Stonin-2 OS=Homo sapiens OX=9606 GN=STON2	5
sp|A8MWY0|ELAP2_HUMAN	1.60413	3.08229	68.0427	1.59993e-16	4.0014e-15	ELAPOR2	Endosome/lysosome-associated apoptosis and autophagy regulator family member 2 OS=Homo sapiens OX=9606 GN=ELAPOR2 PE=1 SV=2	4
sp|O14967|CLGN_HUMAN	-1.12329	5.25805	67.7072	1.89667e-16	4.72794e-15	CLGN	Calmegin OS=Homo sapiens OX=9606 GN=CLGN PE=1 SV=1	8
sp|P53794|SC5A3_HUMAN	1.67839	5.43222	67.4293	2.18376e-16	5.42574e-15	SLC5A3	Sodium/myo-inositol cotransporter OS=Homo sapiens OX=9606 GN=SLC5A3 PE=1 SV=2	2
sp|Q9H257|CARD9_HUMAN	-1.11293	5.37236	67.3825	2.23628e-16	5.53809e-15	CARD9	Caspase recruitment domain-containing protein 9 OS=Homo sapiens OX=9606 GN=CARD9 PE=1 SV=2	6
sp|Q9Y508|RN114_HUMAN	-1.26635	6.21899	67.222	2.42591e-16	5.98813e-15	RNF114	E3 ubiquitin-protein ligase RNF114 OS=Homo sapiens OX=9606 GN=RNF114 PE=1 SV=1	3
sp|Q8NEY1|NAV1_HUMAN	1.61196	7.22555	67.0828	2.6034e-16	6.40538e-15	NAV1	Neuron navigator 1 OS=Homo sapiens OX=9606 GN=NAV1 PE=1 SV=2	13
tr|A0A2R8YF49|A0A2R8YF49_HUMAN	-0.974081	7.29881	67.0692	2.62147e-16	6.42896e-15	ARHGEF5	Rho guanine nucleotide exchange factor 5 OS=Homo sapiens OX=9606 GN=ARHGEF5 PE=1 SV=1	10
sp|P29350-3|PTN6_HUMAN	-0.977026	7.46059	67.0594	2.63451e-16	6.4401e-15	PTPN6	Isoform 2 of Tyrosine-protein phosphatase non-receptor type 6 OS=Homo sapiens OX=9606 GN=PTPN6	13
sp|Q02952|AKA12_HUMAN	2.3282	5.62476	66.8394	2.94546e-16	7.17708e-15	AKAP12	A-kinase anchor protein 12 OS=Homo sapiens OX=9606 GN=AKAP12 PE=1 SV=4	3
sp|Q6UWH4-2|GAK1B_HUMAN	1.86733	3.19338	66.7734	3.04581e-16	7.39781e-15	GASK1B	Isoform 2 of Golgi-associated kinase 1B OS=Homo sapiens OX=9606 GN=GASK1B	1
sp|Q9NZT2|OGFR_HUMAN	-1.03268	8.06506	66.6524	3.23861e-16	7.84095e-15	OGFR	Opioid growth factor receptor OS=Homo sapiens OX=9606 GN=OGFR PE=1 SV=3	13
sp|Q08AF3|SLFN5_HUMAN	-1.06564	7.16609	66.5463	3.41764e-16	8.24804e-15	SLFN5	Schlafen family member 5 OS=Homo sapiens OX=9606 GN=SLFN5 PE=1 SV=1	14
sp|Q68BL8|OLM2B_HUMAN	2.37055	6.37732	66.3815	3.71576e-16	8.93906e-15	OLFML2B	Olfactomedin-like protein 2B OS=Homo sapiens OX=9606 GN=OLFML2B PE=2 SV=2	7
sp|P35052|GPC1_HUMAN	1.38842	5.54757	65.9887	4.53523e-16	1.08759e-14	GPC1	Glypican-1 OS=Homo sapiens OX=9606 GN=GPC1 PE=1 SV=2	3
sp|P12268|IMDH2_HUMAN	1.00842	7.97353	65.4561	5.94233e-16	1.42054e-14	IMPDH2	Inosine-5'-monophosphate dehydrogenase 2 OS=Homo sapiens OX=9606 GN=IMPDH2 PE=1 SV=2	7
sp|Q4V9L6|TM119_HUMAN	2.93966	6.47229	65.4428	5.98239e-16	1.42562e-14	TMEM119	Transmembrane protein 119 OS=Homo sapiens OX=9606 GN=TMEM119 PE=1 SV=1	1
sp|P57764|GSDMD_HUMAN	-0.975709	7.73647	65.2071	6.74272e-16	1.60177e-14	GSDMD	Gasdermin-D OS=Homo sapiens OX=9606 GN=GSDMD PE=1 SV=1	10
sp|Q8N3J6-3|CADM2_HUMAN	1.54752	2.79567	65.1467	6.95262e-16	1.64647e-14	CADM2	Isoform 3 of Cell adhesion molecule 2 OS=Homo sapiens OX=9606 GN=CADM2	2
sp|Q92613|JADE3_HUMAN	-1.28733	3.53715	65.0962	7.13296e-16	1.68391e-14	JADE3	Protein Jade-3 OS=Homo sapiens OX=9606 GN=JADE3 PE=1 SV=1	3
sp|P45974-2|UBP5_HUMAN	-0.952702	6.7176	65.0575	7.27449e-16	1.71199e-14	USP5	Isoform Short of Ubiquitin carboxyl-terminal hydrolase 5 OS=Homo sapiens OX=9606 GN=USP5	8
sp|Q9NVS9|PNPO_HUMAN	-1.22621	6.77713	64.793	8.31935e-16	1.95183e-14	PNPO	Pyridoxine-5'-phosphate oxidase OS=Homo sapiens OX=9606 GN=PNPO PE=1 SV=1	7
sp|Q8N4X5-4|AF1L2_HUMAN	1.02937	6.85668	64.7534	8.48849e-16	1.98536e-14	AFAP1L2	Isoform 4 of Actin filament-associated protein 1-like 2 OS=Homo sapiens OX=9606 GN=AFAP1L2	23
sp|Q14449-2|GRB14_HUMAN	1.37863	5.82434	64.469	9.80631e-16	2.28653e-14	GRB14	Isoform 2 of Growth factor receptor-bound protein 14 OS=Homo sapiens OX=9606 GN=GRB14	2
sp|O15050|TRNK1_HUMAN	-1.7253	3.61137	64.4624	9.83935e-16	2.2872e-14	TRANK1	TPR and ankyrin repeat-containing protein 1 OS=Homo sapiens OX=9606 GN=TRANK1 PE=2 SV=4	1
sp|Q9H313-3|TTYH1_HUMAN	1.9853	2.0578	64.1518	1.15191e-15	2.66947e-14	TTYH1	Isoform 3 of Protein tweety homolog 1 OS=Homo sapiens OX=9606 GN=TTYH1	1
sp|Q8N3Y3|LARG2_HUMAN	-1.20515	6.37409	63.6583	1.47983e-15	3.41895e-14	LARGE2	LARGE xylosyl- and glucuronyltransferase 2 OS=Homo sapiens OX=9606 GN=LARGE2 PE=1 SV=2	2
sp|O96013|PAK4_HUMAN	-0.911607	7.19087	63.5043	1.60019e-15	3.68579e-14	PAK4	Serine/threonine-protein kinase PAK 4 OS=Homo sapiens OX=9606 GN=PAK4 PE=1 SV=1	16
sp|Q9NXU5|ARL15_HUMAN	1.26435	4.16802	63.4742	1.62482e-15	3.73117e-14	ARL15	ADP-ribosylation factor-like protein 15 OS=Homo sapiens OX=9606 GN=ARL15 PE=1 SV=1	1
sp|Q7L5N7|PCAT2_HUMAN	1.10711	8.43942	63.4648	1.63259e-15	3.73769e-14	LPCAT2	Lysophosphatidylcholine acyltransferase 2 OS=Homo sapiens OX=9606 GN=LPCAT2 PE=1 SV=1	12
sp|Q8NBX0|SCPDL_HUMAN	1.05897	7.94352	63.4169	1.67274e-15	3.81808e-14	SCCPDH	Saccharopine dehydrogenase-like oxidoreductase OS=Homo sapiens OX=9606 GN=SCCPDH PE=1 SV=1	11
sp|P01889|HLAB_HUMAN	-1.82698	6.87873	62.7163	2.38729e-15	5.4327e-14	HLA-B	HLA class I histocompatibility antigen, B alpha chain OS=Homo sapiens OX=9606 GN=HLA-B PE=1 SV=3	6
sp|A6NNY8|UBP27_HUMAN	-2.10078	5.38952	62.578	2.56097e-15	5.81048e-14	USP27X	Ubiquitin carboxyl-terminal hydrolase 27 OS=Homo sapiens OX=9606 GN=USP27X PE=2 SV=3	1
sp|Q9BYK8|HELZ2_HUMAN	-1.35278	7.86464	61.9792	3.47102e-15	7.83283e-14	HELZ2	Helicase with zinc finger domain 2 OS=Homo sapiens OX=9606 GN=HELZ2 PE=1 SV=6	25
sp|Q9UQB8|BAIP2_HUMAN	1.14866	9.87259	61.9781	3.47299e-15	7.83283e-14	BAIAP2	Brain-specific angiogenesis inhibitor 1-associated protein 2 OS=Homo sapiens OX=9606 GN=BAIAP2 PE=1 SV=1	28
sp|P48200|IREB2_HUMAN	-1.1551	6.5024	61.9119	3.59174e-15	8.07662e-14	IREB2	Iron-responsive element-binding protein 2 OS=Homo sapiens OX=9606 GN=IREB2 PE=1 SV=4	5
tr|Q5SU54|Q5SU54_HUMAN	-1.74036	4.91456	61.6107	4.18528e-15	9.38346e-14	HLA-DQB1	HLA class II histocompatibility antigen, DQ beta 1 chain OS=Homo sapiens OX=9606 GN=HLA-DQB1 PE=1 SV=1	1
sp|Q8N573|OXR1_HUMAN	1.15595	7.26557	61.298	4.90574e-15	1.09663e-13	OXR1	Oxidation resistance protein 1 OS=Homo sapiens OX=9606 GN=OXR1 PE=1 SV=2	11
sp|P78381-4|S35A2_HUMAN	-1.29277	7.52706	61.1918	5.17772e-15	1.15402e-13	SLC35A2	Isoform 4 of UDP-galactose translocator OS=Homo sapiens OX=9606 GN=SLC35A2	2
sp|Q7Z4W1|DCXR_HUMAN	0.994252	8.03548	61.1188	5.37339e-15	1.19412e-13	DCXR	L-xylulose reductase OS=Homo sapiens OX=9606 GN=DCXR PE=1 SV=2	18
sp|Q9UJA9|ENPP5_HUMAN	1.11501	5.73035	60.8366	6.20139e-15	1.3741e-13	ENPP5	Ectonucleotide pyrophosphatase/phosphodiesterase family member 5 OS=Homo sapiens OX=9606 GN=ENPP5 PE=1 SV=1	4
sp|Q9H1X3-3|DJC25_HUMAN	0.971658	5.67901	60.5125	7.31145e-15	1.61534e-13	DNAJC25	Isoform 3 of DnaJ homolog subfamily C member 25 OS=Homo sapiens OX=9606 GN=DNAJC25	5
sp|P50135|HNMT_HUMAN	-1.2303	6.62139	60.4586	7.51438e-15	1.65535e-13	HNMT	Histamine N-methyltransferase OS=Homo sapiens OX=9606 GN=HNMT PE=1 SV=1	10
sp|Q9NZQ3|SPN90_HUMAN	0.952254	7.15368	60.42	7.66293e-15	1.68318e-13	NCKIPSD	NCK-interacting protein with SH3 domain OS=Homo sapiens OX=9606 GN=NCKIPSD PE=1 SV=1	5
sp|Q8N1A6|CD033_HUMAN	-0.935539	7.71141	60.18	8.65678e-15	1.89598e-13	C4orf33	UPF0462 protein C4orf33 OS=Homo sapiens OX=9606 GN=C4orf33 PE=1 SV=2	6
sp|O00292|LFTY2_HUMAN	1.55327	3.95974	60.0978	9.02588e-15	1.97113e-13	LEFTY2	Left-right determination factor 2 OS=Homo sapiens OX=9606 GN=LEFTY2 PE=2 SV=2	1
sp|P55287|CAD11_HUMAN	2.77466	7.57943	59.5641	1.18377e-14	2.57775e-13	CDH11	Cadherin-11 OS=Homo sapiens OX=9606 GN=CDH11 PE=2 SV=2	1
sp|Q8NEZ2|VP37A_HUMAN	1.18814	5.21788	59.4086	1.28108e-14	2.78167e-13	VPS37A	Vacuolar protein sorting-associated protein 37A OS=Homo sapiens OX=9606 GN=VPS37A PE=1 SV=1	5
sp|Q9UBS8|RNF14_HUMAN	-0.914034	6.58388	59.307	1.34894e-14	2.92065e-13	RNF14	E3 ubiquitin-protein ligase RNF14 OS=Homo sapiens OX=9606 GN=RNF14 PE=1 SV=1	7
sp|Q5JSP0|FGD3_HUMAN	1.08976	5.49161	59.0404	1.54464e-14	3.33484e-13	FGD3	FYVE, RhoGEF and PH domain-containing protein 3 OS=Homo sapiens OX=9606 GN=FGD3 PE=1 SV=1	9
sp|P08123|CO1A2_HUMAN	3.62415	9.61124	59.0332	1.55031e-14	3.33757e-13	COL1A2	Collagen alpha-2(I) chain OS=Homo sapiens OX=9606 GN=COL1A2 PE=1 SV=7	10
sp|Q96I15|SCLY_HUMAN	1.09851	6.09144	58.9442	1.62211e-14	3.48226e-13	SCLY	Selenocysteine lyase OS=Homo sapiens OX=9606 GN=SCLY PE=1 SV=4	6
sp|P01034|CYTC_HUMAN	1.36159	5.51746	58.7195	1.8183e-14	3.89239e-13	CST3	Cystatin-C OS=Homo sapiens OX=9606 GN=CST3 PE=1 SV=1	6
sp|Q9H6U6-8|BCAS3_HUMAN	-1.01624	5.14796	58.7092	1.82783e-14	3.90178e-13	BCAS3	Isoform 4 of Breast carcinoma-amplified sequence 3 OS=Homo sapiens OX=9606 GN=BCAS3	5
sp|Q9ULC3|RAB23_HUMAN	1.06058	6.28804	58.653	1.88083e-14	4.00362e-13	RAB23	Ras-related protein Rab-23 OS=Homo sapiens OX=9606 GN=RAB23 PE=1 SV=1	1
tr|K7EN94|K7EN94_HUMAN	1.49652	3.77671	58.5854	1.94652e-14	4.13187e-13	TARDBP	TAR DNA-binding protein 43 (Fragment) OS=Homo sapiens OX=9606 GN=TARDBP PE=1 SV=7	2
sp|P49441|INPP_HUMAN	-0.934051	5.93447	58.4791	2.0546e-14	4.3491e-13	INPP1	Inositol polyphosphate 1-phosphatase OS=Homo sapiens OX=9606 GN=INPP1 PE=1 SV=1	4
sp|Q16270|IBP7_HUMAN	1.63224	8.29649	58.2375	2.32305e-14	4.90365e-13	IGFBP7	Insulin-like growth factor-binding protein 7 OS=Homo sapiens OX=9606 GN=IGFBP7 PE=1 SV=1	6
sp|Q03405|UPAR_HUMAN	1.26839	6.36659	57.9153	2.73647e-14	5.76026e-13	PLAUR	Urokinase plasminogen activator surface receptor OS=Homo sapiens OX=9606 GN=PLAUR PE=1 SV=1	4
sp|Q8WXG1|RSAD2_HUMAN	-1.9393	4.22513	57.7366	2.99679e-14	6.28643e-13	RSAD2	Radical S-adenosyl methionine domain-containing protein 2 OS=Homo sapiens OX=9606 GN=RSAD2 PE=1 SV=1	3
sp|P04150-3|GCR_HUMAN	-0.895134	7.01185	57.7325	3.00302e-14	6.28643e-13	NR3C1	Isoform Alpha-2 of Glucocorticoid receptor OS=Homo sapiens OX=9606 GN=NR3C1	14
sp|P08243|ASNS_HUMAN	-1.23012	7.90546	57.6991	3.05445e-14	6.37648e-13	ASNS	Asparagine synthetase [glutamine-hydrolyzing] OS=Homo sapiens OX=9606 GN=ASNS PE=1 SV=4	6
sp|Q9Y5V3-2|MAGD1_HUMAN	-1.0009	7.21845	57.4883	3.39995e-14	7.07824e-13	MAGED1	Isoform 2 of Melanoma-associated antigen D1 OS=Homo sapiens OX=9606 GN=MAGED1	10
sp|Q01995|TAGL_HUMAN	2.97735	7.98961	57.3653	3.61928e-14	7.51423e-13	TAGLN	Transgelin OS=Homo sapiens OX=9606 GN=TAGLN PE=1 SV=4	4
sp|P55265-4|DSRAD_HUMAN	-1.13683	9.32143	56.9503	4.46967e-14	9.25443e-13	ADAR	Isoform 4 of Double-stranded RNA-specific adenosine deaminase OS=Homo sapiens OX=9606 GN=ADAR	19
sp|Q9Y4K0|LOXL2_HUMAN	1.19966	8.2215	56.8903	4.60821e-14	9.51526e-13	LOXL2	Lysyl oxidase homolog 2 OS=Homo sapiens OX=9606 GN=LOXL2 PE=1 SV=1	8
sp|Q9NZ08-2|ERAP1_HUMAN	-1.23895	8.19725	56.6984	5.08046e-14	1.04619e-12	ERAP1	Isoform 2 of Endoplasmic reticulum aminopeptidase 1 OS=Homo sapiens OX=9606 GN=ERAP1	18
sp|Q9NUJ3|T11L1_HUMAN	0.892745	6.63787	56.6115	5.31012e-14	1.09052e-12	TCP11L1	T-complex protein 11-like protein 1 OS=Homo sapiens OX=9606 GN=TCP11L1 PE=1 SV=1	7
tr|B4DPQ0|B4DPQ0_HUMAN	-2.87719	7.94185	56.5925	5.36149e-14	1.09809e-12	C1R	Complement subcomponent C1r OS=Homo sapiens OX=9606 GN=C1R PE=1 SV=1	7
sp|P11169|GTR3_HUMAN	1.85253	6.75449	56.5246	5.54988e-14	1.13361e-12	SLC2A3	Solute carrier family 2, facilitated glucose transporter member 3 OS=Homo sapiens OX=9606 GN=SLC2A3 PE=1 SV=1	5
sp|Q9Y4D1|DAAM1_HUMAN	0.973931	6.94737	56.0605	7.02758e-14	1.43159e-12	DAAM1	Disheveled-associated activator of morphogenesis 1 OS=Homo sapiens OX=9606 GN=DAAM1 PE=1 SV=2	14
sp|Q01628|IFM3_HUMAN	-2.5538	6.01784	56.0521	7.05752e-14	1.43383e-12	IFITM3	Interferon-induced transmembrane protein 3 OS=Homo sapiens OX=9606 GN=IFITM3 PE=1 SV=2	5
sp|Q3ZCQ8-2|TIM50_HUMAN	-0.987114	6.94071	56.0248	7.15641e-14	1.45003e-12	TIMM50	Isoform 2 of Mitochondrial import inner membrane translocase subunit TIM50 OS=Homo sapiens OX=9606 GN=TIMM50	7
sp|O15195|VILL_HUMAN	1.46073	3.59895	55.4204	9.73207e-14	1.96666e-12	VILL	Villin-like protein OS=Homo sapiens OX=9606 GN=VILL PE=1 SV=3	4
sp|O75147|OBSL1_HUMAN	0.985731	8.80321	55.2306	1.07186e-13	2.16026e-12	OBSL1	Obscurin-like protein 1 OS=Homo sapiens OX=9606 GN=OBSL1 PE=1 SV=4	15
sp|P01903|DRA_HUMAN	-1.51622	7.85861	55.0427	1.17942e-13	2.37074e-12	HLA-DRA	HLA class II histocompatibility antigen, DR alpha chain OS=Homo sapiens OX=9606 GN=HLA-DRA PE=1 SV=2	4
sp|Q7Z304|MAMC2_HUMAN	1.72458	2.13125	54.9496	1.2366e-13	2.47909e-12	MAMDC2	MAM domain-containing protein 2 OS=Homo sapiens OX=9606 GN=MAMDC2 PE=1 SV=3	1
sp|P04439|HLAA_HUMAN	-1.66713	8.41075	54.884	1.27857e-13	2.55646e-12	HLA-A	HLA class I histocompatibility antigen, A alpha chain OS=Homo sapiens OX=9606 GN=HLA-A PE=1 SV=2	17
sp|P16471|PRLR_HUMAN	-1.05703	4.79382	54.8031	1.33232e-13	2.65693e-12	PRLR	Prolactin receptor OS=Homo sapiens OX=9606 GN=PRLR PE=1 SV=1	2
sp|P00338-3|LDHA_HUMAN	0.955107	9.67014	54.7177	1.39144e-13	2.76755e-12	LDHA	Isoform 3 of L-lactate dehydrogenase A chain OS=Homo sapiens OX=9606 GN=LDHA	24
sp|Q9Y6C2|EMIL1_HUMAN	3.43544	8.12156	54.5625	1.50584e-13	2.98723e-12	EMILIN1	EMILIN-1 OS=Homo sapiens OX=9606 GN=EMILIN1 PE=1 SV=3	10
sp|O15381|NVL_HUMAN	-0.844853	7.70011	54.543	1.52085e-13	3.00914e-12	NVL	Nuclear valosin-containing protein-like OS=Homo sapiens OX=9606 GN=NVL PE=1 SV=1	11
sp|Q15119|PDK2_HUMAN	-1.20934	6.27516	54.4623	1.58457e-13	3.12705e-12	PDK2	[Pyruvate dehydrogenase (acetyl-transferring)] kinase isozyme 2, mitochondrial OS=Homo sapiens OX=9606 GN=PDK2 PE=1 SV=2	6
sp|P18084|ITB5_HUMAN	1.45091	4.88271	54.3185	1.70486e-13	3.35569e-12	ITGB5	Integrin beta-5 OS=Homo sapiens OX=9606 GN=ITGB5 PE=1 SV=1	7
sp|P09104|ENOG_HUMAN	1.38089	7.06264	54.1992	1.8116e-13	3.55655e-12	ENO2	Gamma-enolase OS=Homo sapiens OX=9606 GN=ENO2 PE=1 SV=3	15
sp|O15247|CLIC2_HUMAN	-1.21797	3.98023	54.1736	1.83538e-13	3.59393e-12	CLIC2	Chloride intracellular channel protein 2 OS=Homo sapiens OX=9606 GN=CLIC2 PE=1 SV=3	1
sp|P51587|BRCA2_HUMAN	1.39034	2.85748	53.9729	2.03269e-13	3.97004e-12	BRCA2	Breast cancer type 2 susceptibility protein OS=Homo sapiens OX=9606 GN=BRCA2 PE=1 SV=3	3
sp|Q6UWB1|I27RA_HUMAN	-0.992544	5.07004	53.9564	2.04987e-13	3.9933e-12	IL27RA	Interleukin-27 receptor subunit alpha OS=Homo sapiens OX=9606 GN=IL27RA PE=1 SV=2	1
sp|O43294|TGFI1_HUMAN	1.90647	6.66834	53.7216	2.31012e-13	4.48874e-12	TGFB1I1	Transforming growth factor beta-1-induced transcript 1 protein OS=Homo sapiens OX=9606 GN=TGFB1I1 PE=1 SV=2	2
sp|P24821-6|TENA_HUMAN	1.54175	6.67291	53.6276	2.42332e-13	4.69666e-12	TNC	Isoform 6 of Tenascin OS=Homo sapiens OX=9606 GN=TNC	3
sp|Q93008-3|USP9X_HUMAN	-1.09294	7.23052	53.2999	2.86321e-13	5.53506e-12	USP9X	Isoform 2 of Probable ubiquitin carboxyl-terminal hydrolase FAF-X OS=Homo sapiens OX=9606 GN=USP9X	5
sp|Q5T0W9|FA83B_HUMAN	0.910579	5.80488	53.0616	3.23257e-13	6.23318e-12	FAM83B	Protein FAM83B OS=Homo sapiens OX=9606 GN=FAM83B PE=1 SV=1	3
sp|Q9BYX2|TBD2A_HUMAN	1.25116	6.14113	53.0437	3.26213e-13	6.27422e-12	TBC1D2	TBC1 domain family member 2A OS=Homo sapiens OX=9606 GN=TBC1D2 PE=1 SV=3	9
sp|Q99523|SORT_HUMAN	1.5404	6.42239	52.9204	3.4735e-13	6.66384e-12	SORT1	Sortilin OS=Homo sapiens OX=9606 GN=SORT1 PE=1 SV=3	16
sp|P22607-2|FGFR3_HUMAN	-0.952917	5.36229	52.8785	3.54837e-13	6.79029e-12	FGFR3	Isoform 2 of Fibroblast growth factor receptor 3 OS=Homo sapiens OX=9606 GN=FGFR3	2
sp|Q13418|ILK_HUMAN	0.983511	6.20455	52.8708	3.56218e-13	6.79955e-12	ILK	Integrin-linked protein kinase OS=Homo sapiens OX=9606 GN=ILK PE=1 SV=2	2
sp|Q8N3J5|PPM1K_HUMAN	-1.27496	5.33831	52.5687	4.15467e-13	7.91057e-12	PPM1K	Protein phosphatase 1K, mitochondrial OS=Homo sapiens OX=9606 GN=PPM1K PE=1 SV=1	1
sp|O14498|ISLR_HUMAN	-1.25031	4.84828	52.4422	4.43099e-13	8.41554e-12	ISLR	Immunoglobulin superfamily containing leucine-rich repeat protein OS=Homo sapiens OX=9606 GN=ISLR PE=2 SV=1	2
tr|B1ALY0|B1ALY0_HUMAN	1.53151	8.15216	52.3107	4.73778e-13	8.97572e-12	PALM2AKAP2	PALM2 and AKAP2 fusion (Fragment) OS=Homo sapiens OX=9606 GN=PALM2AKAP2 PE=1 SV=1	6
sp|Q9BQS7-3|HEPH_HUMAN	0.915663	6.40897	52.2833	4.80454e-13	9.07951e-12	HEPH	Isoform 3 of Hephaestin OS=Homo sapiens OX=9606 GN=HEPH	1
sp|Q6NZI2|CAVN1_HUMAN	1.99409	5.50889	52.1727	5.08288e-13	9.58161e-12	CAVIN1	Caveolae-associated protein 1 OS=Homo sapiens OX=9606 GN=CAVIN1 PE=1 SV=1	1
sp|Q14693-7|LPIN1_HUMAN	-1.27932	7.12123	51.9579	5.6704e-13	1.06626e-11	LPIN1	Isoform 7 of Phosphatidate phosphatase LPIN1 OS=Homo sapiens OX=9606 GN=LPIN1	4
sp|Q9P291|ARMX1_HUMAN	-1.06811	6.88106	51.8093	6.11614e-13	1.14723e-11	ARMCX1	Armadillo repeat-containing X-linked protein 1 OS=Homo sapiens OX=9606 GN=ARMCX1 PE=1 SV=1	12
sp|P30711|GSTT1_HUMAN	-1.0008	7.19484	51.7979	6.15168e-13	1.15105e-11	GSTT1	Glutathione S-transferase theta-1 OS=Homo sapiens OX=9606 GN=GSTT1 PE=1 SV=4	7
sp|Q99983|OMD_HUMAN	3.13634	6.97747	51.7351	6.35174e-13	1.18555e-11	OMD	Osteomodulin OS=Homo sapiens OX=9606 GN=OMD PE=1 SV=1	4
sp|Q9Y6N5|SQOR_HUMAN	-1.15617	7.69606	51.5015	7.15417e-13	1.33205e-11	SQOR	Sulfide:quinone oxidoreductase, mitochondrial OS=Homo sapiens OX=9606 GN=SQOR PE=1 SV=1	17
sp|O00625|PIR_HUMAN	-1.35033	9.12526	51.3798	7.61192e-13	1.4138e-11	PIR	Pirin OS=Homo sapiens OX=9606 GN=PIR PE=1 SV=1	11
sp|Q02978|M2OM_HUMAN	1.15327	6.17953	51.364	7.67326e-13	1.42155e-11	SLC25A11	Mitochondrial 2-oxoglutarate/malate carrier protein OS=Homo sapiens OX=9606 GN=SLC25A11 PE=1 SV=3	6
sp|Q9UJC5|SH3L2_HUMAN	1.10105	4.75706	51.3594	7.69114e-13	1.42155e-11	SH3BGRL2	SH3 domain-binding glutamic acid-rich-like protein 2 OS=Homo sapiens OX=9606 GN=SH3BGRL2 PE=1 SV=2	5
sp|Q13009|TIAM1_HUMAN	1.95304	1.84992	50.9787	9.33757e-13	1.72166e-11	TIAM1	T-lymphoma invasion and metastasis-inducing protein 1 OS=Homo sapiens OX=9606 GN=TIAM1 PE=1 SV=2	1
sp|P51648-2|AL3A2_HUMAN	-1.13463	8.51681	50.9339	9.55303e-13	1.75442e-11	ALDH3A2	Isoform 2 of Aldehyde dehydrogenase family 3 member A2 OS=Homo sapiens OX=9606 GN=ALDH3A2	10
sp|Q5HYW2|NHSL2_HUMAN	-1.60599	6.12442	50.9321	9.56158e-13	1.75442e-11	NHSL2	NHS-like protein 2 OS=Homo sapiens OX=9606 GN=NHSL2 PE=1 SV=2	7
sp|Q06323|PSME1_HUMAN	-1.13374	7.02627	50.7436	1.05255e-12	1.92662e-11	PSME1	Proteasome activator complex subunit 1 OS=Homo sapiens OX=9606 GN=PSME1 PE=1 SV=1	7
sp|P10620|MGST1_HUMAN	-1.29914	6.4303	50.7338	1.05782e-12	1.9316e-11	MGST1	Microsomal glutathione S-transferase 1 OS=Homo sapiens OX=9606 GN=MGST1 PE=1 SV=1	6
sp|P80723|BASP1_HUMAN	1.70495	4.90654	50.5823	1.14272e-12	2.08163e-11	BASP1	Brain acid soluble protein 1 OS=Homo sapiens OX=9606 GN=BASP1 PE=1 SV=2	7
sp|O00469-2|PLOD2_HUMAN	0.846941	8.61672	50.4567	1.21821e-12	2.21382e-11	PLOD2	Isoform 2 of Procollagen-lysine,2-oxoglutarate 5-dioxygenase 2 OS=Homo sapiens OX=9606 GN=PLOD2	6
sp|Q06787-7|FMR1_HUMAN	-0.899773	6.56187	50.3875	1.26193e-12	2.28778e-11	FMR1	Isoform 7 of Synaptic functional regulator FMR1 OS=Homo sapiens OX=9606 GN=FMR1	5
sp|Q8IVH4|MMAA_HUMAN	-0.902484	8.03302	50.1816	1.40156e-12	2.53485e-11	MMAA	Methylmalonic aciduria type A protein, mitochondrial OS=Homo sapiens OX=9606 GN=MMAA PE=1 SV=1	10
sp|Q05707|COEA1_HUMAN	-0.919883	8.56853	50.1416	1.43044e-12	2.58092e-11	COL14A1	Collagen alpha-1(XIV) chain OS=Homo sapiens OX=9606 GN=COL14A1 PE=1 SV=3	14
sp|P52907|CAZA1_HUMAN	0.875281	7.76912	50.0181	1.52332e-12	2.74197e-11	CAPZA1	F-actin-capping protein subunit alpha-1 OS=Homo sapiens OX=9606 GN=CAPZA1 PE=1 SV=3	14
sp|Q14571|ITPR2_HUMAN	1.20396	6.70074	49.8781	1.63599e-12	2.93781e-11	ITPR2	Inositol 1,4,5-trisphosphate receptor type 2 OS=Homo sapiens OX=9606 GN=ITPR2 PE=1 SV=2	6
sp|Q16553|LY6E_HUMAN	-2.07732	3.29588	49.7879	1.71299e-12	3.0688e-11	LY6E	Lymphocyte antigen 6E OS=Homo sapiens OX=9606 GN=LY6E PE=1 SV=1	1
tr|A0A0J9YWL0|A0A0J9YWL0_HUMAN	1.0799	9.31398	49.6043	1.88101e-12	3.36186e-11	CRYBG1	Beta/gamma crystallin domain-containing protein 1 OS=Homo sapiens OX=9606 GN=CRYBG1 PE=1 SV=1	28
tr|Q2L6G2|Q2L6G2_HUMAN	-2.01522	8.21897	49.0096	2.54711e-12	4.54165e-11	HLA-B	HLA class I histocompatibility antigen B alpha chain OS=Homo sapiens OX=9606 GN=HLA-B PE=1 SV=1	5
sp|O94921|CDK14_HUMAN	1.26633	3.28678	48.9814	2.58407e-12	4.59674e-11	CDK14	Cyclin-dependent kinase 14 OS=Homo sapiens OX=9606 GN=CDK14 PE=1 SV=3	3
sp|Q96F63|CCD97_HUMAN	-1.43559	6.20706	48.9555	2.61833e-12	4.64676e-11	CCDC97	Coiled-coil domain-containing protein 97 OS=Homo sapiens OX=9606 GN=CCDC97 PE=1 SV=1	8
sp|Q9P2B2|FPRP_HUMAN	1.15258	6.85871	48.9339	2.6473e-12	4.68721e-11	PTGFRN	Prostaglandin F2 receptor negative regulator OS=Homo sapiens OX=9606 GN=PTGFRN PE=1 SV=2	4
sp|P42226|STAT6_HUMAN	-1.06863	8.248	48.9228	2.66243e-12	4.70301e-11	STAT6	Signal transducer and activator of transcription 6 OS=Homo sapiens OX=9606 GN=STAT6 PE=1 SV=1	10
sp|Q8N428|GLT16_HUMAN	1.02261	5.88753	48.7651	2.88531e-12	5.08485e-11	GALNT16	Polypeptide N-acetylgalactosaminyltransferase 16 OS=Homo sapiens OX=9606 GN=GALNT16 PE=1 SV=2	2
sp|Q16610-4|ECM1_HUMAN	2.20162	4.47066	48.6668	3.03363e-12	5.33384e-11	ECM1	Isoform 4 of Extracellular matrix protein 1 OS=Homo sapiens OX=9606 GN=ECM1	2
sp|Q9BQT8|ODC_HUMAN	1.28266	3.37336	48.4811	3.33483e-12	5.84985e-11	SLC25A21	Mitochondrial 2-oxodicarboxylate carrier OS=Homo sapiens OX=9606 GN=SLC25A21 PE=1 SV=1	2
sp|Q9Y6X5|ENPP4_HUMAN	1.12053	5.70391	48.4124	3.45373e-12	6.04442e-11	ENPP4	Bis(5'-adenosyl)-triphosphatase ENPP4 OS=Homo sapiens OX=9606 GN=ENPP4 PE=1 SV=3	2
sp|Q9NZB8|MOCS1_HUMAN	1.25539	4.57002	48.3871	3.49867e-12	6.10825e-11	MOCS1	Molybdenum cofactor biosynthesis protein 1 OS=Homo sapiens OX=9606 GN=MOCS1 PE=1 SV=3	3
sp|O43896|KIF1C_HUMAN	0.888069	6.72731	48.3828	3.50632e-12	6.10825e-11	KIF1C	Kinesin-like protein KIF1C OS=Homo sapiens OX=9606 GN=KIF1C PE=1 SV=3	7
sp|Q86UE8-3|TLK2_HUMAN	-0.839314	6.11841	48.2702	3.71361e-12	6.45452e-11	TLK2	Isoform 3 of Serine/threonine-protein kinase tousled-like 2 OS=Homo sapiens OX=9606 GN=TLK2	7
sp|P02452|CO1A1_HUMAN	2.84863	8.22753	48.1723	3.90367e-12	6.76934e-11	COL1A1	Collagen alpha-1(I) chain OS=Homo sapiens OX=9606 GN=COL1A1 PE=1 SV=5	6
sp|O00339|MATN2_HUMAN	-1.14216	8.34447	48.1669	3.91448e-12	6.77259e-11	MATN2	Matrilin-2 OS=Homo sapiens OX=9606 GN=MATN2 PE=1 SV=4	11
sp|Q9UL12|SARDH_HUMAN	-1.04117	6.76315	48.153	3.94235e-12	6.7983e-11	SARDH	Sarcosine dehydrogenase, mitochondrial OS=Homo sapiens OX=9606 GN=SARDH PE=1 SV=1	8
sp|O95822|DCMC_HUMAN	-1.06941	7.24799	48.1505	3.94728e-12	6.7983e-11	MLYCD	Malonyl-CoA decarboxylase, mitochondrial OS=Homo sapiens OX=9606 GN=MLYCD PE=1 SV=3	9
sp|O00214-2|LEG8_HUMAN	1.16154	6.46993	47.945	4.38334e-12	7.53219e-11	LGALS8	Isoform 2 of Galectin-8 OS=Homo sapiens OX=9606 GN=LGALS8	3
sp|Q96NY8|NECT4_HUMAN	0.882235	8.17999	47.8426	4.61841e-12	7.90054e-11	NECTIN4	Nectin-4 OS=Homo sapiens OX=9606 GN=NECTIN4 PE=1 SV=1	10
tr|A0A2R8YEA7|A0A2R8YEA7_HUMAN	1.21609	4.95859	47.8426	4.61855e-12	7.90054e-11	ACTB	Actin, cytoplasmic 1 (Fragment) OS=Homo sapiens OX=9606 GN=ACTB PE=1 SV=1	5
sp|Q8N4S0|CCD82_HUMAN	1.21847	4.16845	47.7904	4.74309e-12	8.09531e-11	CCDC82	Coiled-coil domain-containing protein 82 OS=Homo sapiens OX=9606 GN=CCDC82 PE=1 SV=2	2
sp|Q15165-1|PON2_HUMAN	-1.13463	8.47395	47.4304	5.69912e-12	9.70515e-11	PON2	Isoform 1 of Serum paraoxonase/arylesterase 2 OS=Homo sapiens OX=9606 GN=PON2	14
tr|A0A087WX23|A0A087WX23_HUMAN	-0.908106	5.03975	46.9705	7.20622e-12	1.22441e-10	PEG10	Retrotransposon-derived protein PEG10 OS=Homo sapiens OX=9606 GN=PEG10 PE=1 SV=1	3
sp|Q00653|NFKB2_HUMAN	-0.877376	5.8209	46.9431	7.30772e-12	1.23888e-10	NFKB2	Nuclear factor NF-kappa-B p100 subunit OS=Homo sapiens OX=9606 GN=NFKB2 PE=1 SV=4	2
sp|P47895|AL1A3_HUMAN	-1.27495	7.84701	46.8802	7.54608e-12	1.27643e-10	ALDH1A3	Aldehyde dehydrogenase family 1 member A3 OS=Homo sapiens OX=9606 GN=ALDH1A3 PE=1 SV=2	9
sp|Q9Y4C2|TCAF1_HUMAN	-0.918178	7.37293	46.6199	8.61818e-12	1.45453e-10	TCAF1	TRPM8 channel-associated factor 1 OS=Homo sapiens OX=9606 GN=TCAF1 PE=1 SV=3	12
sp|Q02487|DSC2_HUMAN	0.8703	9.53803	46.5732	8.82611e-12	1.48632e-10	DSC2	Desmocollin-2 OS=Homo sapiens OX=9606 GN=DSC2 PE=1 SV=1	19
sp|O15551|CLD3_HUMAN	-1.44796	5.61292	46.5653	8.86163e-12	1.48899e-10	CLDN3	Claudin-3 OS=Homo sapiens OX=9606 GN=CLDN3 PE=1 SV=1	6
sp|Q8TDQ7|GNPI2_HUMAN	1.81991	5.40721	46.5255	9.0432e-12	1.51614e-10	GNPDA2	Glucosamine-6-phosphate isomerase 2 OS=Homo sapiens OX=9606 GN=GNPDA2 PE=1 SV=1	1
tr|I3L4N8|I3L4N8_HUMAN	3.02401	1.91068	46.4145	9.57024e-12	1.60095e-10	ACTG1	Actin, cytoplasmic 2 (Fragment) OS=Homo sapiens OX=9606 GN=ACTG1 PE=1 SV=8	1
sp|Q969G5|CAVN3_HUMAN	2.18883	4.06265	46.2376	1.04747e-11	1.7484e-10	CAVIN3	Caveolae-associated protein 3 OS=Homo sapiens OX=9606 GN=CAVIN3 PE=1 SV=3	1
sp|Q9Y3Q8|T22D4_HUMAN	-1.4221	8.44403	46.1915	1.07241e-11	1.78452e-10	TSC22D4	TSC22 domain family protein 4 OS=Homo sapiens OX=9606 GN=TSC22D4 PE=1 SV=2	9
sp|Q8IX03-2|KIBRA_HUMAN	0.872954	5.42153	46.1889	1.07382e-11	1.78452e-10	WWC1	Isoform 2 of Protein KIBRA OS=Homo sapiens OX=9606 GN=WWC1	7
sp|P50542-2|PEX5_HUMAN	-0.867973	7.65305	45.507	1.52095e-11	2.52206e-10	PEX5	Isoform 2 of Peroxisomal targeting signal 1 receptor OS=Homo sapiens OX=9606 GN=PEX5	14
sp|Q9Y2G5|OFUT2_HUMAN	1.07475	8.7228	45.0709	1.90026e-11	3.14414e-10	POFUT2	GDP-fucose protein O-fucosyltransferase 2 OS=Homo sapiens OX=9606 GN=POFUT2 PE=1 SV=3	9
sp|Q9UJ14|GGT7_HUMAN	0.977156	4.49571	44.9138	2.05904e-11	3.39943e-10	GGT7	Glutathione hydrolase 7 OS=Homo sapiens OX=9606 GN=GGT7 PE=1 SV=2	2
sp|P35232|PHB_HUMAN	-1.04105	4.82106	44.8979	2.07576e-11	3.41959e-10	PHB	Prohibitin OS=Homo sapiens OX=9606 GN=PHB PE=1 SV=1	2
sp|Q9Y3E5|PTH2_HUMAN	-0.923738	7.33593	44.725	2.26744e-11	3.72726e-10	PTRH2	Peptidyl-tRNA hydrolase 2, mitochondrial OS=Homo sapiens OX=9606 GN=PTRH2 PE=1 SV=1	9
sp|A1Z1Q3-1|MACD2_HUMAN	1.48044	3.06446	44.6208	2.39142e-11	3.92256e-10	MACROD2	Isoform 1 of ADP-ribose glycohydrolase MACROD2 OS=Homo sapiens OX=9606 GN=MACROD2	3
sp|P10398|ARAF_HUMAN	-0.993992	6.93429	44.5953	2.42267e-11	3.96522e-10	ARAF	Serine/threonine-protein kinase A-Raf OS=Homo sapiens OX=9606 GN=ARAF PE=1 SV=2	10
sp|Q9UQC2|GAB2_HUMAN	1.05811	3.52818	44.4071	2.66724e-11	4.35611e-10	GAB2	GRB2-associated-binding protein 2 OS=Homo sapiens OX=9606 GN=GAB2 PE=1 SV=1	3
sp|Q92581-2|SL9A6_HUMAN	1.02782	6.0567	44.3713	2.71638e-11	4.42682e-10	SLC9A6	Isoform 2 of Sodium/hydrogen exchanger 6 OS=Homo sapiens OX=9606 GN=SLC9A6	2
sp|Q12800|TFCP2_HUMAN	-0.768954	8.14856	44.2661	2.86641e-11	4.6613e-10	TFCP2	Alpha-globin transcription factor CP2 OS=Homo sapiens OX=9606 GN=TFCP2 PE=1 SV=2	12
sp|Q12929|EPS8_HUMAN	1.13287	5.18842	44.2551	2.88247e-11	4.67738e-10	EPS8	Epidermal growth factor receptor kinase substrate 8 OS=Homo sapiens OX=9606 GN=EPS8 PE=1 SV=1	5
sp|Q8IUW5|RELL1_HUMAN	0.895364	6.09136	44.2464	2.89543e-11	4.68837e-10	RELL1	RELT-like protein 1 OS=Homo sapiens OX=9606 GN=RELL1 PE=1 SV=1	6
sp|Q5VWQ0|RSBN1_HUMAN	0.812557	6.06902	44.2396	2.90539e-11	4.69446e-10	RSBN1	Lysine-specific demethylase 9 OS=Homo sapiens OX=9606 GN=RSBN1 PE=1 SV=2	8
sp|Q9H4L5-2|OSBL3_HUMAN	0.975485	7.10952	44.2185	2.93688e-11	4.73526e-10	OSBPL3	Isoform 1b of Oxysterol-binding protein-related protein 3 OS=Homo sapiens OX=9606 GN=OSBPL3	10
sp|Q04446|GLGB_HUMAN	0.790004	8.31253	44.1602	3.02567e-11	4.86805e-10	GBE1	1,4-alpha-glucan-branching enzyme OS=Homo sapiens OX=9606 GN=GBE1 PE=1 SV=3	9
sp|Q9UN70|PCDGK_HUMAN	0.968055	6.10885	44.0489	3.20281e-11	5.14213e-10	PCDHGC3	Protocadherin gamma-C3 OS=Homo sapiens OX=9606 GN=PCDHGC3 PE=1 SV=1	5
sp|P35613|BASI_HUMAN	1.30871	8.90962	43.9186	3.42321e-11	5.48437e-10	BSG	Basigin OS=Homo sapiens OX=9606 GN=BSG PE=1 SV=2	18
sp|Q14258|TRI25_HUMAN	-0.850998	9.27845	43.8239	3.59291e-11	5.7441e-10	TRIM25	E3 ubiquitin/ISG15 ligase TRIM25 OS=Homo sapiens OX=9606 GN=TRIM25 PE=1 SV=2	19
sp|Q86Y79|PTH_HUMAN	-0.968818	6.12786	43.7336	3.76248e-11	6.00255e-10	PTRH1	Probable peptidyl-tRNA hydrolase OS=Homo sapiens OX=9606 GN=PTRH1 PE=1 SV=1	5
sp|Q86YS6|RAB43_HUMAN	-0.981912	6.64798	43.4404	4.37077e-11	6.95834e-10	RAB43	Ras-related protein Rab-43 OS=Homo sapiens OX=9606 GN=RAB43 PE=1 SV=1	6
sp|P32322-3|P5CR1_HUMAN	0.83748	9.05542	43.3716	4.52714e-11	7.19218e-10	PYCR1	Isoform 3 of Pyrroline-5-carboxylate reductase 1, mitochondrial OS=Homo sapiens OX=9606 GN=PYCR1	16
sp|Q8N0T1|RBIS_HUMAN	-1.2228	4.49957	43.2023	4.93618e-11	7.8256e-10	RBIS	Ribosomal biogenesis factor OS=Homo sapiens OX=9606 GN=RBIS PE=1 SV=4	1
sp|Q9Y4G8|RPGF2_HUMAN	0.812173	6.9854	43.1504	5.06889e-11	8.01921e-10	RAPGEF2	Rap guanine nucleotide exchange factor 2 OS=Homo sapiens OX=9606 GN=RAPGEF2 PE=1 SV=1	7
sp|Q8TD30|ALAT2_HUMAN	-0.84479	9.34358	43.0795	5.25606e-11	8.298e-10	GPT2	Alanine aminotransferase 2 OS=Homo sapiens OX=9606 GN=GPT2 PE=1 SV=1	16
sp|Q6PCB0|VWA1_HUMAN	1.0041	7.66023	42.8456	5.9235e-11	9.33228e-10	VWA1	von Willebrand factor A domain-containing protein 1 OS=Homo sapiens OX=9606 GN=VWA1 PE=1 SV=1	8
sp|Q9NX18|SDHF2_HUMAN	-1.02814	4.68825	42.6834	6.43547e-11	1.01178e-09	SDHAF2	Succinate dehydrogenase assembly factor 2, mitochondrial OS=Homo sapiens OX=9606 GN=SDHAF2 PE=1 SV=1	3
sp|Q5TBA9|FRY_HUMAN	1.07272	5.60214	42.6202	6.64691e-11	1.04286e-09	FRY	Protein furry homolog OS=Homo sapiens OX=9606 GN=FRY PE=1 SV=1	8
sp|Q6P996|PDXD1_HUMAN	-0.796482	8.18014	42.6064	6.69389e-11	1.04806e-09	PDXDC1	Pyridoxal-dependent decarboxylase domain-containing protein 1 OS=Homo sapiens OX=9606 GN=PDXDC1 PE=1 SV=2	19
sp|Q99447-3|PCY2_HUMAN	0.78126	8.27599	42.5225	6.98727e-11	1.09174e-09	PCYT2	Isoform 3 of Ethanolamine-phosphate cytidylyltransferase OS=Homo sapiens OX=9606 GN=PCYT2	14
sp|O15460|P4HA2_HUMAN	0.778995	7.88466	42.2034	8.22573e-11	1.28261e-09	P4HA2	Prolyl 4-hydroxylase subunit alpha-2 OS=Homo sapiens OX=9606 GN=P4HA2 PE=1 SV=1	11
sp|Q53EL6|PDCD4_HUMAN	0.79626	8.25399	42.1156	8.60323e-11	1.33871e-09	PDCD4	Programmed cell death protein 4 OS=Homo sapiens OX=9606 GN=PDCD4 PE=1 SV=2	26
sp|P08670|VIME_HUMAN	2.0868	6.74259	42.0009	9.12337e-11	1.41674e-09	VIM	Vimentin OS=Homo sapiens OX=9606 GN=VIM PE=1 SV=4	7
sp|Q969X1|LFG3_HUMAN	2.06847	5.14992	41.9013	9.59971e-11	1.48766e-09	TMBIM1	Protein lifeguard 3 OS=Homo sapiens OX=9606 GN=TMBIM1 PE=1 SV=2	2
tr|A0A1B0GW05|A0A1B0GW05_HUMAN	1.2502	5.74849	41.8683	9.76326e-11	1.50992e-09	DPY19L1	Probable C-mannosyltransferase DPY19L1 OS=Homo sapiens OX=9606 GN=DPY19L1 PE=1 SV=1	4
sp|Q9ULZ3|ASC_HUMAN	-1.40174	6.98924	41.6093	1.11463e-10	1.72029e-09	PYCARD	Apoptosis-associated speck-like protein containing a CARD OS=Homo sapiens OX=9606 GN=PYCARD PE=1 SV=2	13
sp|Q99439|CNN2_HUMAN	1.62399	4.86704	41.5926	1.12416e-10	1.73148e-09	CNN2	Calponin-2 OS=Homo sapiens OX=9606 GN=CNN2 PE=1 SV=4	2
sp|A1L170-2|CA226_HUMAN	-0.925323	5.52786	41.5053	1.17554e-10	1.80695e-09	C1orf226	Isoform 2 of Uncharacterized protein C1orf226 OS=Homo sapiens OX=9606 GN=C1orf226	5
sp|P29034|S10A2_HUMAN	1.10111	8.62568	41.3791	1.25391e-10	1.92351e-09	S100A2	Protein S100-A2 OS=Homo sapiens OX=9606 GN=S100A2 PE=1 SV=3	8
sp|O75190|DNJB6_HUMAN	0.986421	4.7529	41.3703	1.25959e-10	1.92831e-09	DNAJB6	DnaJ homolog subfamily B member 6 OS=Homo sapiens OX=9606 GN=DNAJB6 PE=1 SV=2	2
sp|Q8N465|D2HDH_HUMAN	-0.822801	6.48088	41.285	1.31573e-10	2.01021e-09	D2HGDH	D-2-hydroxyglutarate dehydrogenase, mitochondrial OS=Homo sapiens OX=9606 GN=D2HGDH PE=1 SV=3	5
sp|Q86Y37|CACL1_HUMAN	-0.744749	7.00678	41.2283	1.3545e-10	2.06527e-09	CACUL1	CDK2-associated and cullin domain-containing protein 1 OS=Homo sapiens OX=9606 GN=CACUL1 PE=1 SV=1	7
sp|P16333|NCK1_HUMAN	-1.0467	8.51712	41.1478	1.41142e-10	2.14774e-09	NCK1	Cytoplasmic protein NCK1 OS=Homo sapiens OX=9606 GN=NCK1 PE=1 SV=1	14
sp|P20933|ASPG_HUMAN	1.50207	4.21762	41.0728	1.46665e-10	2.22303e-09	AGA	N(4)-(beta-N-acetylglucosaminyl)-L-asparaginase OS=Homo sapiens OX=9606 GN=AGA PE=1 SV=2	4
sp|Q14956|GPNMB_HUMAN	1.3941	5.18156	41.0726	1.46677e-10	2.22303e-09	GPNMB	Transmembrane glycoprotein NMB OS=Homo sapiens OX=9606 GN=GPNMB PE=1 SV=2	1
sp|P27658|CO8A1_HUMAN	1.22437	4.47666	40.9848	1.53414e-10	2.32051e-09	COL8A1	Collagen alpha-1(VIII) chain OS=Homo sapiens OX=9606 GN=COL8A1 PE=1 SV=2	1
tr|S6AU73|S6AU73_HUMAN	-1.87782	5.21663	40.901	1.60141e-10	2.41742e-09	HLA-B	HLA class I histocompatibility antigen OS=Homo sapiens OX=9606 GN=HLA-B PE=1 SV=1	5
sp|O15427|MOT4_HUMAN	1.26904	7.37349	40.7707	1.71179e-10	2.57516e-09	SLC16A3	Monocarboxylate transporter 4 OS=Homo sapiens OX=9606 GN=SLC16A3 PE=1 SV=1	5
sp|P01011|AACT_HUMAN	-1.30303	8.35534	40.7697	1.7127e-10	2.57516e-09	SERPINA3	Alpha-1-antichymotrypsin OS=Homo sapiens OX=9606 GN=SERPINA3 PE=1 SV=2	12
sp|P21810|PGS1_HUMAN	1.30108	8.32777	40.7469	1.73281e-10	2.60025e-09	BGN	Biglycan OS=Homo sapiens OX=9606 GN=BGN PE=1 SV=2	6
sp|Q9NQW6|ANLN_HUMAN	0.821198	8.05282	40.5758	1.89135e-10	2.83254e-09	ANLN	Anillin OS=Homo sapiens OX=9606 GN=ANLN PE=1 SV=2	21
sp|Q13586|STIM1_HUMAN	0.906087	5.61895	40.5218	1.94432e-10	2.90612e-09	STIM1	Stromal interaction molecule 1 OS=Homo sapiens OX=9606 GN=STIM1 PE=1 SV=3	2
sp|Q96DA0|ZG16B_HUMAN	-1.1556	5.81649	40.4915	1.97469e-10	2.94571e-09	ZG16B	Zymogen granule protein 16 homolog B OS=Homo sapiens OX=9606 GN=ZG16B PE=1 SV=3	2
sp|O43633|CHM2A_HUMAN	-0.829232	5.90985	40.482	1.98434e-10	2.95428e-09	CHMP2A	Charged multivesicular body protein 2a OS=Homo sapiens OX=9606 GN=CHMP2A PE=1 SV=1	5
sp|Q15154|PCM1_HUMAN	1.06928	6.12668	40.3042	2.17343e-10	3.22946e-09	PCM1	Pericentriolar material 1 protein OS=Homo sapiens OX=9606 GN=PCM1 PE=1 SV=5	9
sp|P34932|HSP74_HUMAN	-0.801855	7.63374	40.2851	2.19479e-10	3.25482e-09	HSPA4	Heat shock 70 kDa protein 4 OS=Homo sapiens OX=9606 GN=HSPA4 PE=1 SV=4	10
sp|P20962|PTMS_HUMAN	-1.85227	6.3064	40.2811	2.19925e-10	3.25507e-09	PTMS	Parathymosin OS=Homo sapiens OX=9606 GN=PTMS PE=1 SV=2	3
sp|Q6P1M3|L2GL2_HUMAN	0.759973	6.46497	40.1514	2.35018e-10	3.47167e-09	LLGL2	LLGL scribble cell polarity complex component 2 OS=Homo sapiens OX=9606 GN=LLGL2 PE=1 SV=2	20
sp|Q8ND30|LIPB2_HUMAN	0.803632	6.38938	40.1279	2.37862e-10	3.50684e-09	PPFIBP2	Liprin-beta-2 OS=Homo sapiens OX=9606 GN=PPFIBP2 PE=1 SV=3	5
sp|P13762|DRB4_HUMAN	-1.44488	6.44034	40.0891	2.42638e-10	3.57031e-09	HLA-DRB4	HLA class II histocompatibility antigen, DR beta 4 chain OS=Homo sapiens OX=9606 GN=HLA-DRB4 PE=1 SV=2	1
sp|P07948-2|LYN_HUMAN	-1.16625	6.09063	40.0153	2.51981e-10	3.70061e-09	LYN	Isoform 2 of Tyrosine-protein kinase Lyn OS=Homo sapiens OX=9606 GN=LYN	3
sp|Q8IYD1|ERF3B_HUMAN	0.804457	5.87921	39.9892	2.55372e-10	3.74315e-09	GSPT2	Eukaryotic peptide chain release factor GTP-binding subunit ERF3B OS=Homo sapiens OX=9606 GN=GSPT2 PE=1 SV=2	4
sp|Q9UBT7|CTNL1_HUMAN	-0.861404	5.84994	39.9768	2.56995e-10	3.75967e-09	CTNNAL1	Alpha-catulin OS=Homo sapiens OX=9606 GN=CTNNAL1 PE=1 SV=2	5
sp|P48507|GSH0_HUMAN	-0.802992	5.59494	39.9143	2.65358e-10	3.87454e-09	GCLM	Glutamate--cysteine ligase regulatory subunit OS=Homo sapiens OX=9606 GN=GCLM PE=1 SV=1	4
sp|Q6ZU65|UBN2_HUMAN	-0.971739	6.41948	39.8687	2.71615e-10	3.95826e-09	UBN2	Ubinuclein-2 OS=Homo sapiens OX=9606 GN=UBN2 PE=1 SV=2	7
sp|Q13751|LAMB3_HUMAN	-0.925129	8.39868	39.7658	2.86321e-10	4.16457e-09	LAMB3	Laminin subunit beta-3 OS=Homo sapiens OX=9606 GN=LAMB3 PE=1 SV=1	12
sp|Q8N584|TT39C_HUMAN	-0.88949	6.2687	39.7131	2.94142e-10	4.27014e-09	TTC39C	Tetratricopeptide repeat protein 39C OS=Homo sapiens OX=9606 GN=TTC39C PE=2 SV=2	4
sp|P52209|6PGD_HUMAN	-0.776578	8.73733	39.7086	2.94821e-10	4.2718e-09	PGD	6-phosphogluconate dehydrogenase, decarboxylating OS=Homo sapiens OX=9606 GN=PGD PE=1 SV=3	16
sp|O43464|HTRA2_HUMAN	0.958666	5.7359	39.7032	2.95635e-10	4.27542e-09	HTRA2	Serine protease HTRA2, mitochondrial OS=Homo sapiens OX=9606 GN=HTRA2 PE=1 SV=2	5
tr|C9JKG1|C9JKG1_HUMAN	1.07388	4.78889	39.6575	3.02635e-10	4.36832e-09	BGN	Biglycan (Fragment) OS=Homo sapiens OX=9606 GN=BGN PE=1 SV=1	1
sp|Q9C0D5|TANC1_HUMAN	0.803278	8.34446	39.6187	3.08708e-10	4.4475e-09	TANC1	Protein TANC1 OS=Homo sapiens OX=9606 GN=TANC1 PE=1 SV=3	15
sp|Q8NEG4|FA83F_HUMAN	-0.917726	5.45452	39.5081	3.26705e-10	4.69786e-09	FAM83F	Protein FAM83F OS=Homo sapiens OX=9606 GN=FAM83F PE=1 SV=1	6
sp|P51178|PLCD1_HUMAN	0.814816	8.43676	39.4849	3.30602e-10	4.74488e-09	PLCD1	1-phosphatidylinositol 4,5-bisphosphate phosphodiesterase delta-1 OS=Homo sapiens OX=9606 GN=PLCD1 PE=1 SV=2	10
sp|P30305-4|MPIP2_HUMAN	1.0147	4.9326	39.4639	3.34185e-10	4.78725e-09	CDC25B	Isoform 4 of M-phase inducer phosphatase 2 OS=Homo sapiens OX=9606 GN=CDC25B	2
sp|Q6EMK4|VASN_HUMAN	-0.828906	6.3102	39.3898	3.47103e-10	4.96292e-09	VASN	Vasorin OS=Homo sapiens OX=9606 GN=VASN PE=1 SV=1	3
sp|P26022|PTX3_HUMAN	0.986241	8.88191	39.351	3.54068e-10	5.04709e-09	PTX3	Pentraxin-related protein PTX3 OS=Homo sapiens OX=9606 GN=PTX3 PE=1 SV=3	16
sp|Q9Y3S1|WNK2_HUMAN	-0.810221	6.34608	39.3496	3.54322e-10	5.04709e-09	WNK2	Serine/threonine-protein kinase WNK2 OS=Homo sapiens OX=9606 GN=WNK2 PE=1 SV=4	4
sp|O75843|AP1G2_HUMAN	-0.944906	4.6442	39.2925	3.64838e-10	5.18713e-09	AP1G2	AP-1 complex subunit gamma-like 2 OS=Homo sapiens OX=9606 GN=AP1G2 PE=1 SV=1	5
sp|Q14515|SPRL1_HUMAN	2.52274	8.95954	39.2289	3.76917e-10	5.34883e-09	SPARCL1	SPARC-like protein 1 OS=Homo sapiens OX=9606 GN=SPARCL1 PE=1 SV=2	7
sp|O00329|PK3CD_HUMAN	-1.68605	2.88553	39.2026	3.8204e-10	5.4114e-09	PIK3CD	Phosphatidylinositol 4,5-bisphosphate 3-kinase catalytic subunit delta isoform OS=Homo sapiens OX=9606 GN=PIK3CD PE=1 SV=2	1
tr|Q5RJ27|Q5RJ27_HUMAN	-1.71085	8.87156	39.1732	3.8783e-10	5.48316e-09	HLA-A	HLA class I histocompatibility antigen, A alpha chain OS=Homo sapiens OX=9606 GN=HLA-A PE=1 SV=2	9
sp|P43034|LIS1_HUMAN	0.81476	8.8445	38.9663	4.31192e-10	6.08487e-09	PAFAH1B1	Platelet-activating factor acetylhydrolase IB subunit beta OS=Homo sapiens OX=9606 GN=PAFAH1B1 PE=1 SV=2	17
sp|O15511|ARPC5_HUMAN	0.771054	7.09287	38.9197	4.41591e-10	6.22003e-09	ARPC5	Actin-related protein 2/3 complex subunit 5 OS=Homo sapiens OX=9606 GN=ARPC5 PE=1 SV=3	9
sp|P13861|KAP2_HUMAN	0.961257	7.99012	38.8817	4.50275e-10	6.33059e-09	PRKAR2A	cAMP-dependent protein kinase type II-alpha regulatory subunit OS=Homo sapiens OX=9606 GN=PRKAR2A PE=1 SV=2	11
sp|Q6BCY4|NB5R2_HUMAN	0.82834	8.35113	38.8632	4.54563e-10	6.37903e-09	CYB5R2	NADH-cytochrome b5 reductase 2 OS=Homo sapiens OX=9606 GN=CYB5R2 PE=1 SV=1	10
sp|P98173|FAM3A_HUMAN	-0.73841	7.49558	38.8043	4.68491e-10	6.56234e-09	FAM3A	Protein FAM3A OS=Homo sapiens OX=9606 GN=FAM3A PE=1 SV=2	10
sp|O95833|CLIC3_HUMAN	0.832264	7.84079	38.6825	4.98659e-10	6.96778e-09	CLIC3	Chloride intracellular channel protein 3 OS=Homo sapiens OX=9606 GN=CLIC3 PE=1 SV=2	10
sp|P23142-4|FBLN1_HUMAN	1.19461	3.74985	38.6801	4.99274e-10	6.96778e-09	FBLN1	Isoform C of Fibulin-1 OS=Homo sapiens OX=9606 GN=FBLN1	3
sp|Q16877|F264_HUMAN	0.816574	6.39742	38.6387	5.09984e-10	7.10416e-09	PFKFB4	6-phosphofructo-2-kinase/fructose-2,6-bisphosphatase 4 OS=Homo sapiens OX=9606 GN=PFKFB4 PE=1 SV=6	3
sp|Q9HBG4|VPP4_HUMAN	-1.01979	5.90333	38.6165	5.15813e-10	7.17216e-09	ATP6V0A4	V-type proton ATPase 116 kDa subunit a isoform 4 OS=Homo sapiens OX=9606 GN=ATP6V0A4 PE=1 SV=2	6
sp|P67936-2|TPM4_HUMAN	1.90269	7.57578	38.5953	5.21448e-10	7.23723e-09	TPM4	Isoform 2 of Tropomyosin alpha-4 chain OS=Homo sapiens OX=9606 GN=TPM4	4
sp|P49418|AMPH_HUMAN	1.21458	4.87406	38.578	5.2609e-10	7.28832e-09	AMPH	Amphiphysin OS=Homo sapiens OX=9606 GN=AMPH PE=1 SV=1	7
sp|Q7Z333-4|SETX_HUMAN	-0.783449	7.44287	38.4298	5.67602e-10	7.84906e-09	SETX	Isoform 4 of Probable helicase senataxin OS=Homo sapiens OX=9606 GN=SETX	12
sp|P09455|RET1_HUMAN	1.10659	3.93356	38.4167	5.71413e-10	7.88737e-09	RBP1	Retinol-binding protein 1 OS=Homo sapiens OX=9606 GN=RBP1 PE=1 SV=2	3
sp|Q03468|ERCC6_HUMAN	-0.941647	5.23226	38.3726	5.84478e-10	8.05304e-09	ERCC6	DNA excision repair protein ERCC-6 OS=Homo sapiens OX=9606 GN=ERCC6 PE=1 SV=1	5
sp|Q5TCQ9|MAGI3_HUMAN	0.897765	6.86677	38.2394	6.25769e-10	8.60632e-09	MAGI3	Membrane-associated guanylate kinase, WW and PDZ domain-containing protein 3 OS=Homo sapiens OX=9606 GN=MAGI3 PE=1 SV=3	17
sp|A2VDJ0-5|T131L_HUMAN	-0.954109	4.65643	38.2157	6.33413e-10	8.69565e-09	TMEM131L	Isoform 4 of Transmembrane protein 131-like OS=Homo sapiens OX=9606 GN=TMEM131L	1
sp|P80365|DHI2_HUMAN	-1.00589	5.71073	38.1937	6.40582e-10	8.77818e-09	HSD11B2	Corticosteroid 11-beta-dehydrogenase isozyme 2 OS=Homo sapiens OX=9606 GN=HSD11B2 PE=1 SV=2	2
sp|Q14232|EI2BA_HUMAN	-0.75069	8.21595	38.1763	6.46325e-10	8.84089e-09	EIF2B1	Translation initiation factor eIF-2B subunit alpha OS=Homo sapiens OX=9606 GN=EIF2B1 PE=1 SV=1	10
sp|Q02078|MEF2A_HUMAN	0.890863	6.18883	38.1687	6.48853e-10	8.85948e-09	MEF2A	Myocyte-specific enhancer factor 2A OS=Homo sapiens OX=9606 GN=MEF2A PE=1 SV=1	2
sp|Q9NR30|DDX21_HUMAN	-0.761465	9.57165	38.1573	6.52665e-10	8.89549e-09	DDX21	Nucleolar RNA helicase 2 OS=Homo sapiens OX=9606 GN=DDX21 PE=1 SV=5	27
sp|Q86YH6|DLP1_HUMAN	0.76325	5.84109	38.1257	6.63293e-10	9.02412e-09	PDSS2	All trans-polyprenyl-diphosphate synthase PDSS2 OS=Homo sapiens OX=9606 GN=PDSS2 PE=1 SV=2	6
sp|Q9H008|LHPP_HUMAN	-0.744223	7.81751	37.9665	7.19701e-10	9.774e-09	LHPP	Phospholysine phosphohistidine inorganic pyrophosphate phosphatase OS=Homo sapiens OX=9606 GN=LHPP PE=1 SV=2	7
sp|P04179|SODM_HUMAN	-1.20322	9.63198	37.8542	7.62336e-10	1.03345e-08	SOD2	Superoxide dismutase [Mn], mitochondrial OS=Homo sapiens OX=9606 GN=SOD2 PE=1 SV=3	13
sp|P04818|TYSY_HUMAN	0.932409	5.83424	37.8072	7.80947e-10	1.05679e-08	TYMS	Thymidylate synthase OS=Homo sapiens OX=9606 GN=TYMS PE=1 SV=3	6
tr|A0A0B4J2A0|A0A0B4J2A0_HUMAN	0.83283	6.47989	37.7245	8.14758e-10	1.10058e-08		FGGY_N domain-containing protein OS=Homo sapiens OX=9606 PE=1 SV=1	8
sp|O75525|KHDR3_HUMAN	0.955841	4.66644	37.7075	8.2187e-10	1.10821e-08	KHDRBS3	KH domain-containing, RNA-binding, signal transduction-associated protein 3 OS=Homo sapiens OX=9606 GN=KHDRBS3 PE=1 SV=1	7
sp|O00635|TRI38_HUMAN	-0.796866	7.21608	37.6913	8.28715e-10	1.11545e-08	TRIM38	E3 ubiquitin-protein ligase TRIM38 OS=Homo sapiens OX=9606 GN=TRIM38 PE=1 SV=1	7
sp|Q9NRG1|PRDC1_HUMAN	-0.797687	6.56241	37.5349	8.97907e-10	1.20644e-08	PRTFDC1	Phosphoribosyltransferase domain-containing protein 1 OS=Homo sapiens OX=9606 GN=PRTFDC1 PE=1 SV=1	4
sp|P53985|MOT1_HUMAN	1.67196	5.05905	37.451	9.37404e-10	1.25527e-08	SLC16A1	Monocarboxylate transporter 1 OS=Homo sapiens OX=9606 GN=SLC16A1 PE=1 SV=3	3
sp|Q14164|IKKE_HUMAN	-0.847269	5.09691	37.4506	9.37556e-10	1.25527e-08	IKBKE	Inhibitor of nuclear factor kappa-B kinase subunit epsilon OS=Homo sapiens OX=9606 GN=IKBKE PE=1 SV=1	2
sp|Q96PC3-2|AP1S3_HUMAN	1.12917	3.15938	37.3987	9.62865e-10	1.28688e-08	AP1S3	Isoform 2 of AP-1 complex subunit sigma-3 OS=Homo sapiens OX=9606 GN=AP1S3	1
sp|Q99959-2|PKP2_HUMAN	-0.810713	7.58405	37.3646	9.79841e-10	1.30726e-08	PKP2	Isoform 1 of Plakophilin-2 OS=Homo sapiens OX=9606 GN=PKP2	28
sp|Q07002-3|CDK18_HUMAN	-1.0772	3.20008	37.2831	1.02164e-09	1.36064e-08	CDK18	Isoform 2 of Cyclin-dependent kinase 18 OS=Homo sapiens OX=9606 GN=CDK18	2
sp|Q69YL0|NCAS2_HUMAN	-1.38116	4.63857	37.038	1.15851e-09	1.5402e-08	NCBP2AS2	Protein NCBP2AS2 OS=Homo sapiens OX=9606 GN=NCBP2AS2 PE=1 SV=1	1
sp|Q9P265|DIP2B_HUMAN	-0.815933	5.74219	37.006	1.17767e-09	1.56294e-08	DIP2B	Disco-interacting protein 2 homolog B OS=Homo sapiens OX=9606 GN=DIP2B PE=1 SV=3	4
sp|P27338|AOFB_HUMAN	-1.16598	7.2686	36.955	1.20886e-09	1.60153e-08	MAOB	Amine oxidase [flavin-containing] B OS=Homo sapiens OX=9606 GN=MAOB PE=1 SV=3	13
sp|Q9ULE0|WWC3_HUMAN	0.902239	4.34641	36.945	1.21507e-09	1.60694e-08	WWC3	Protein WWC3 OS=Homo sapiens OX=9606 GN=WWC3 PE=1 SV=3	2
sp|Q92558|WASF1_HUMAN	0.910244	6.21063	36.8865	1.25211e-09	1.65305e-08	WASF1	Wiskott-Aldrich syndrome protein family member 1 OS=Homo sapiens OX=9606 GN=WASF1 PE=1 SV=1	6
sp|Q9BW30|TPPP3_HUMAN	1.41948	4.3435	36.8584	1.27029e-09	1.67413e-08	TPPP3	Tubulin polymerization-promoting protein family member 3 OS=Homo sapiens OX=9606 GN=TPPP3 PE=1 SV=1	2
sp|P50452|SPB8_HUMAN	0.984329	4.88752	36.7453	1.34613e-09	1.771e-08	SERPINB8	Serpin B8 OS=Homo sapiens OX=9606 GN=SERPINB8 PE=1 SV=2	2
sp|Q8NBQ5|DHB11_HUMAN	0.914234	4.72816	36.7416	1.34869e-09	1.77129e-08	HSD17B11	Estradiol 17-beta-dehydrogenase 11 OS=Homo sapiens OX=9606 GN=HSD17B11 PE=1 SV=3	5
sp|Q9UBK9-2|UXT_HUMAN	-0.736894	6.04121	36.723	1.36164e-09	1.78521e-08	UXT	Isoform 1 of Protein UXT OS=Homo sapiens OX=9606 GN=UXT	2
sp|Q5TF39|MFS4B_HUMAN	1.51224	1.84567	36.6805	1.39162e-09	1.82137e-08	MFSD4B	Sodium-dependent glucose transporter 1 OS=Homo sapiens OX=9606 GN=MFSD4B PE=1 SV=1	1
sp|Q6NWY9|PR40B_HUMAN	-0.766189	6.59168	36.6379	1.42236e-09	1.85839e-08	PRPF40B	Pre-mRNA-processing factor 40 homolog B OS=Homo sapiens OX=9606 GN=PRPF40B PE=1 SV=1	4
sp|Q5HYI8|RABL3_HUMAN	-0.682623	7.49439	36.6286	1.42922e-09	1.86414e-08	RABL3	Rab-like protein 3 OS=Homo sapiens OX=9606 GN=RABL3 PE=1 SV=1	11
sp|Q9NS15|LTBP3_HUMAN	1.03831	3.29142	36.6112	1.44203e-09	1.87761e-08	LTBP3	Latent-transforming growth factor beta-binding protein 3 OS=Homo sapiens OX=9606 GN=LTBP3 PE=1 SV=4	2
sp|Q9H930|SP14L_HUMAN	-1.22983	3.77232	36.5968	1.45271e-09	1.88828e-08	SP140L	Nuclear body protein SP140-like protein OS=Homo sapiens OX=9606 GN=SP140L PE=1 SV=3	1
sp|Q8N9Z2-2|CC71L_HUMAN	-1.28475	5.30607	36.5381	1.49714e-09	1.94269e-08	CCDC71L	Isoform 2 of Coiled-coil domain-containing protein 71L OS=Homo sapiens OX=9606 GN=CCDC71L	1
sp|Q8N1Q1|CAH13_HUMAN	0.844967	7.06745	36.5289	1.50416e-09	1.94847e-08	CA13	Carbonic anhydrase 13 OS=Homo sapiens OX=9606 GN=CA13 PE=1 SV=1	3
sp|Q86TP1|PRUN1_HUMAN	-0.750507	7.4802	36.5009	1.52594e-09	1.9733e-08	PRUNE1	Exopolyphosphatase PRUNE1 OS=Homo sapiens OX=9606 GN=PRUNE1 PE=1 SV=2	7
sp|O43252|PAPS1_HUMAN	-0.740049	10.1619	36.488	1.53613e-09	1.9831e-08	PAPSS1	Bifunctional 3'-phosphoadenosine 5'-phosphosulfate synthase 1 OS=Homo sapiens OX=9606 GN=PAPSS1 PE=1 SV=2	33
sp|Q07075|AMPE_HUMAN	1.5686	3.58639	36.4739	1.5472e-09	1.994e-08	ENPEP	Glutamyl aminopeptidase OS=Homo sapiens OX=9606 GN=ENPEP PE=1 SV=3	1
sp|Q6PCE3|PGM2L_HUMAN	0.942368	4.49421	36.3874	1.61744e-09	2.08098e-08	PGM2L1	Glucose 1,6-bisphosphate synthase OS=Homo sapiens OX=9606 GN=PGM2L1 PE=1 SV=3	4
sp|Q9H081|MIS12_HUMAN	0.758469	6.9195	36.3618	1.63887e-09	2.10497e-08	MIS12	Protein MIS12 homolog OS=Homo sapiens OX=9606 GN=MIS12 PE=1 SV=1	6
sp|P22694-2|KAPCB_HUMAN	1.30311	3.40093	36.2787	1.71025e-09	2.19294e-08	PRKACB	Isoform 2 of cAMP-dependent protein kinase catalytic subunit beta OS=Homo sapiens OX=9606 GN=PRKACB	2
sp|Q9UKF2|ADA30_HUMAN	0.978683	3.86177	36.2615	1.7254e-09	2.20863e-08	ADAM30	Disintegrin and metalloproteinase domain-containing protein 30 OS=Homo sapiens OX=9606 GN=ADAM30 PE=1 SV=2	2
sp|P29374|ARI4A_HUMAN	-0.843687	6.34817	36.2294	1.75406e-09	2.24153e-08	ARID4A	AT-rich interactive domain-containing protein 4A OS=Homo sapiens OX=9606 GN=ARID4A PE=1 SV=3	6
sp|Q14195-2|DPYL3_HUMAN	1.15436	8.42722	36.2	1.78071e-09	2.27175e-08	DPYSL3	Isoform LCRMP-4 of Dihydropyrimidinase-related protein 3 OS=Homo sapiens OX=9606 GN=DPYSL3	4
sp|Q13641|TPBG_HUMAN	0.857667	5.87062	36.171	1.80739e-09	2.30192e-08	TPBG	Trophoblast glycoprotein OS=Homo sapiens OX=9606 GN=TPBG PE=1 SV=1	7
sp|Q9NRF8|PYRG2_HUMAN	-1.02349	7.25983	36.0214	1.95165e-09	2.48148e-08	CTPS2	CTP synthase 2 OS=Homo sapiens OX=9606 GN=CTPS2 PE=1 SV=1	11
sp|P01911|DRB1_HUMAN	-1.22597	6.72888	35.8652	2.11456e-09	2.68411e-08	HLA-DRB1	HLA class II histocompatibility antigen, DRB1 beta chain OS=Homo sapiens OX=9606 GN=HLA-DRB1 PE=1 SV=2	2
sp|P41212|ETV6_HUMAN	-0.709309	7.25747	35.7568	2.23555e-09	2.83294e-08	ETV6	Transcription factor ETV6 OS=Homo sapiens OX=9606 GN=ETV6 PE=1 SV=1	8
sp|Q9Y2D5-4|AKAP2_HUMAN	1.32699	6.79779	35.7271	2.26982e-09	2.87156e-08	AKAP2	Isoform 3 of A-kinase anchor protein 2 OS=Homo sapiens OX=9606 GN=AKAP2	10
sp|Q96AZ6|ISG20_HUMAN	-0.932246	5.91559	35.7195	2.27868e-09	2.87797e-08	ISG20	Interferon-stimulated gene 20 kDa protein OS=Homo sapiens OX=9606 GN=ISG20 PE=1 SV=2	6
sp|Q8N9M1|CS047_HUMAN	-0.743021	6.00442	35.6684	2.33927e-09	2.94689e-08	C19orf47	Uncharacterized protein C19orf47 OS=Homo sapiens OX=9606 GN=C19orf47 PE=1 SV=1	5
sp|P52566|GDIR2_HUMAN	-1.34554	5.7821	35.6669	2.34102e-09	2.94689e-08	ARHGDIB	Rho GDP-dissociation inhibitor 2 OS=Homo sapiens OX=9606 GN=ARHGDIB PE=1 SV=3	12
sp|P46439|GSTM5_HUMAN	-1.19203	5.65931	35.537	2.50255e-09	3.14499e-08	GSTM5	Glutathione S-transferase Mu 5 OS=Homo sapiens OX=9606 GN=GSTM5 PE=1 SV=3	2
sp|P54709|AT1B3_HUMAN	1.09716	8.65333	35.4452	2.62332e-09	3.29131e-08	ATP1B3	Sodium/potassium-transporting ATPase subunit beta-3 OS=Homo sapiens OX=9606 GN=ATP1B3 PE=1 SV=1	11
sp|P42892|ECE1_HUMAN	0.755623	7.27962	35.3998	2.6852e-09	3.36338e-08	ECE1	Endothelin-converting enzyme 1 OS=Homo sapiens OX=9606 GN=ECE1 PE=1 SV=2	19
sp|Q9NS23-5|RASF1_HUMAN	0.77605	5.78539	35.3567	2.74528e-09	3.43296e-08	RASSF1	Isoform E of Ras association domain-containing protein 1 OS=Homo sapiens OX=9606 GN=RASSF1	3
sp|Q5T8I3|F102B_HUMAN	1.03055	4.06885	35.3264	2.78827e-09	3.48097e-08	FAM102B	Protein FAM102B OS=Homo sapiens OX=9606 GN=FAM102B PE=1 SV=2	4
sp|O00159-3|MYO1C_HUMAN	0.910158	7.70742	35.3092	2.81301e-09	3.50609e-08	MYO1C	Isoform 3 of Unconventional myosin-Ic OS=Homo sapiens OX=9606 GN=MYO1C	13
sp|P19022|CADH2_HUMAN	1.11656	4.55569	35.2855	2.84749e-09	3.54323e-08	CDH2	Cadherin-2 OS=Homo sapiens OX=9606 GN=CDH2 PE=1 SV=4	5
sp|O95861|BPNT1_HUMAN	-0.826239	7.56338	35.2799	2.85564e-09	3.54755e-08	BPNT1	3'(2'),5'-bisphosphate nucleotidase 1 OS=Homo sapiens OX=9606 GN=BPNT1 PE=1 SV=1	10
sp|Q9NR12|PDLI7_HUMAN	1.13108	8.48433	35.2516	2.8974e-09	3.59202e-08	PDLIM7	PDZ and LIM domain protein 7 OS=Homo sapiens OX=9606 GN=PDLIM7 PE=1 SV=1	14
sp|Q9NY97|B3GN2_HUMAN	-0.774045	6.71653	35.2493	2.90092e-09	3.59202e-08	B3GNT2	N-acetyllactosaminide beta-1,3-N-acetylglucosaminyltransferase 2 OS=Homo sapiens OX=9606 GN=B3GNT2 PE=1 SV=2	5
sp|Q7L311|ARMX2_HUMAN	-0.879588	7.84727	35.1278	3.08765e-09	3.817e-08	ARMCX2	Armadillo repeat-containing X-linked protein 2 OS=Homo sapiens OX=9606 GN=ARMCX2 PE=2 SV=1	17
sp|Q9H6A0|DEN2D_HUMAN	-1.07037	3.27795	35.0906	3.14719e-09	3.88427e-08	DENND2D	DENN domain-containing protein 2D OS=Homo sapiens OX=9606 GN=DENND2D PE=1 SV=2	3
sp|Q07820|MCL1_HUMAN	-0.751134	5.51167	35.0127	3.27554e-09	4.03611e-08	MCL1	Induced myeloid leukemia cell differentiation protein Mcl-1 OS=Homo sapiens OX=9606 GN=MCL1 PE=1 SV=3	5
sp|Q96D05-2|F241B_HUMAN	-0.869041	4.81071	34.9753	3.33915e-09	4.10781e-08	FAM241B	Isoform 2 of Protein FAM241B OS=Homo sapiens OX=9606 GN=FAM241B	3
tr|A0A494C0R8|A0A494C0R8_HUMAN	0.803755	7.48995	34.9437	3.39377e-09	4.16824e-08	CLUH	Clustered mitochondria protein homolog OS=Homo sapiens OX=9606 GN=CLUH PE=1 SV=1	9
sp|P46734-3|MP2K3_HUMAN	-0.766632	6.13073	34.9356	3.40801e-09	4.17895e-08	MAP2K3	Isoform 2 of Dual specificity mitogen-activated protein kinase kinase 3 OS=Homo sapiens OX=9606 GN=MAP2K3	7
sp|O76074|PDE5A_HUMAN	0.82692	4.78205	34.9058	3.46045e-09	4.23639e-08	PDE5A	cGMP-specific 3',5'-cyclic phosphodiesterase OS=Homo sapiens OX=9606 GN=PDE5A PE=1 SV=2	7
sp|Q13938|CAYP1_HUMAN	1.58215	8.77952	34.8671	3.52988e-09	4.31442e-08	CAPS	Calcyphosin OS=Homo sapiens OX=9606 GN=CAPS PE=1 SV=2	12
sp|P15559|NQO1_HUMAN	-0.879939	9.16198	34.8131	3.62915e-09	4.42862e-08	NQO1	NAD(P)H dehydrogenase [quinone] 1 OS=Homo sapiens OX=9606 GN=NQO1 PE=1 SV=1	21
sp|Q9H161|ALX4_HUMAN	1.845	5.972	34.8031	3.64801e-09	4.44448e-08	ALX4	Homeobox protein aristaless-like 4 OS=Homo sapiens OX=9606 GN=ALX4 PE=1 SV=2	1
sp|P78310|CXAR_HUMAN	1.35503	7.82772	34.7725	3.70567e-09	4.50747e-08	CXADR	Coxsackievirus and adenovirus receptor OS=Homo sapiens OX=9606 GN=CXADR PE=1 SV=1	10
sp|Q8IWB7|WDFY1_HUMAN	0.945183	6.37028	34.741	3.76621e-09	4.57377e-08	WDFY1	WD repeat and FYVE domain-containing protein 1 OS=Homo sapiens OX=9606 GN=WDFY1 PE=1 SV=1	2
sp|Q10589|BST2_HUMAN	-1.96451	6.05822	34.7278	3.79172e-09	4.59738e-08	BST2	Bone marrow stromal antigen 2 OS=Homo sapiens OX=9606 GN=BST2 PE=1 SV=1	5
sp|Q8IYB8|SUV3_HUMAN	-0.854704	8.23104	34.6994	3.84759e-09	4.65767e-08	SUPV3L1	ATP-dependent RNA helicase SUPV3L1, mitochondrial OS=Homo sapiens OX=9606 GN=SUPV3L1 PE=1 SV=1	14
sp|Q9NQX4|MYO5C_HUMAN	0.738394	6.22021	34.6765	3.89295e-09	4.70507e-08	MYO5C	Unconventional myosin-Vc OS=Homo sapiens OX=9606 GN=MYO5C PE=1 SV=2	15
sp|Q4G176|ACSF3_HUMAN	-0.820184	7.39761	34.6393	3.96806e-09	4.7882e-08	ACSF3	Malonate--CoA ligase ACSF3, mitochondrial OS=Homo sapiens OX=9606 GN=ACSF3 PE=1 SV=3	11
sp|O00142-6|KITM_HUMAN	0.714761	6.01596	34.6333	3.98046e-09	4.79553e-08	TK2	Isoform 6 of Thymidine kinase 2, mitochondrial OS=Homo sapiens OX=9606 GN=TK2	3
sp|P05067|A4_HUMAN	1.00428	5.47325	34.5868	4.0766e-09	4.90357e-08	APP	Amyloid-beta precursor protein OS=Homo sapiens OX=9606 GN=APP PE=1 SV=3	2
sp|Q8IZR5|CKLF4_HUMAN	0.925791	4.22471	34.5684	4.11525e-09	4.94222e-08	CMTM4	CKLF-like MARVEL transmembrane domain-containing protein 4 OS=Homo sapiens OX=9606 GN=CMTM4 PE=1 SV=1	3
sp|A8K855|EFCB7_HUMAN	-0.826618	4.32256	34.528	4.2017e-09	5.03805e-08	EFCAB7	EF-hand calcium-binding domain-containing protein 7 OS=Homo sapiens OX=9606 GN=EFCAB7 PE=1 SV=1	1
sp|P61769|B2MG_HUMAN	-1.32019	8.34106	34.5214	4.2159e-09	5.04709e-08	B2M	Beta-2-microglobulin OS=Homo sapiens OX=9606 GN=B2M PE=1 SV=1	6
sp|Q9BRF8|CPPED_HUMAN	1.22372	7.20504	34.4224	4.43583e-09	5.302e-08	CPPED1	Serine/threonine-protein phosphatase CPPED1 OS=Homo sapiens OX=9606 GN=CPPED1 PE=1 SV=3	8
sp|Q86VI3|IQGA3_HUMAN	0.906324	8.41939	34.3972	4.49365e-09	5.36266e-08	IQGAP3	Ras GTPase-activating-like protein IQGAP3 OS=Homo sapiens OX=9606 GN=IQGAP3 PE=1 SV=2	27
sp|Q16647|PTGIS_HUMAN	0.842812	6.43608	34.3925	4.50447e-09	5.36712e-08	PTGIS	Prostacyclin synthase OS=Homo sapiens OX=9606 GN=PTGIS PE=1 SV=1	3
sp|Q01082|SPTB2_HUMAN	0.753292	5.28121	34.3602	4.58e-09	5.44855e-08	SPTBN1	Spectrin beta chain, non-erythrocytic 1 OS=Homo sapiens OX=9606 GN=SPTBN1 PE=1 SV=2	2
sp|A4D1S5-2|RAB19_HUMAN	-1.04218	3.60017	34.2794	4.77405e-09	5.67049e-08	RAB19	Isoform 2 of Ras-related protein Rab-19 OS=Homo sapiens OX=9606 GN=RAB19	2
sp|O43805|SSNA1_HUMAN	-1.38961	6.89367	34.2335	4.88793e-09	5.79667e-08	SSNA1	Sjoegren syndrome nuclear autoantigen 1 OS=Homo sapiens OX=9606 GN=SSNA1 PE=1 SV=2	5
sp|P23919|KTHY_HUMAN	0.713452	8.62295	34.208	4.95254e-09	5.86412e-08	DTYMK	Thymidylate kinase OS=Homo sapiens OX=9606 GN=DTYMK PE=1 SV=4	13
sp|P43304|GPDM_HUMAN	-0.801121	7.32675	34.1908	4.99645e-09	5.90688e-08	GPD2	Glycerol-3-phosphate dehydrogenase, mitochondrial OS=Homo sapiens OX=9606 GN=GPD2 PE=1 SV=3	13
sp|Q12834|CDC20_HUMAN	0.776016	6.6734	34.1781	5.02907e-09	5.93618e-08	CDC20	Cell division cycle protein 20 homolog OS=Homo sapiens OX=9606 GN=CDC20 PE=1 SV=2	8
sp|P11047|LAMC1_HUMAN	1.0308	6.68964	34.1215	5.17765e-09	6.10206e-08	LAMC1	Laminin subunit gamma-1 OS=Homo sapiens OX=9606 GN=LAMC1 PE=1 SV=3	7
sp|Q9Y6Q2-2|STON1_HUMAN	-0.750782	5.85192	34.1149	5.19506e-09	6.11307e-08	STON1	Isoform 2 of Stonin-1 OS=Homo sapiens OX=9606 GN=STON1	3
sp|Q9UHV7|MED13_HUMAN	-0.783214	4.83527	34.091	5.25946e-09	6.17926e-08	MED13	Mediator of RNA polymerase II transcription subunit 13 OS=Homo sapiens OX=9606 GN=MED13 PE=1 SV=3	2
sp|Q15738|NSDHL_HUMAN	-0.870553	9.27815	34.0763	5.29936e-09	6.21649e-08	NSDHL	Sterol-4-alpha-carboxylate 3-dehydrogenase, decarboxylating OS=Homo sapiens OX=9606 GN=NSDHL PE=1 SV=2	20
sp|Q9BRR6|ADPGK_HUMAN	-0.9492	7.90949	34.0311	5.42376e-09	6.35259e-08	ADPGK	ADP-dependent glucokinase OS=Homo sapiens OX=9606 GN=ADPGK PE=1 SV=1	11
sp|O15264|MK13_HUMAN	0.830879	5.87442	33.9226	5.73473e-09	6.70185e-08	MAPK13	Mitogen-activated protein kinase 13 OS=Homo sapiens OX=9606 GN=MAPK13 PE=1 SV=1	11
sp|Q8IUC4|RHPN2_HUMAN	-0.732491	6.70802	33.921	5.73964e-09	6.70185e-08	RHPN2	Rhophilin-2 OS=Homo sapiens OX=9606 GN=RHPN2 PE=1 SV=1	15
sp|Q9Y613|FHOD1_HUMAN	0.809503	6.25651	33.8302	6.01366e-09	7.011e-08	FHOD1	FH1/FH2 domain-containing protein 1 OS=Homo sapiens OX=9606 GN=FHOD1 PE=1 SV=3	8
sp|Q9H4X1|RGCC_HUMAN	1.27195	5.79574	33.7498	6.26763e-09	7.29587e-08	RGCC	Regulator of cell cycle RGCC OS=Homo sapiens OX=9606 GN=RGCC PE=1 SV=1	1
sp|Q8IVF2|AHNK2_HUMAN	1.25571	8.18174	33.711	6.39383e-09	7.43136e-08	AHNAK2	Protein AHNAK2 OS=Homo sapiens OX=9606 GN=AHNAK2 PE=1 SV=2	19
sp|Q9H7U1-3|CCSE2_HUMAN	1.07631	5.53755	33.671	6.52665e-09	7.57411e-08	CCSER2	Isoform 3 of Serine-rich coiled-coil domain-containing protein 2 OS=Homo sapiens OX=9606 GN=CCSER2	1
sp|Q12899|TRI26_HUMAN	-0.736547	6.18291	33.656	6.57712e-09	7.62102e-08	TRIM26	Tripartite motif-containing protein 26 OS=Homo sapiens OX=9606 GN=TRIM26 PE=1 SV=1	7
sp|Q96S19-4|MTL26_HUMAN	-0.804539	5.66707	33.6066	6.74638e-09	7.8052e-08	METTL26	Isoform 4 of Methyltransferase-like 26 OS=Homo sapiens OX=9606 GN=METTL26	5
sp|Q96QP1|ALPK1_HUMAN	-1.052	3.41826	33.6026	6.76035e-09	7.80944e-08	ALPK1	Alpha-protein kinase 1 OS=Homo sapiens OX=9606 GN=ALPK1 PE=1 SV=3	1
sp|Q9C040-2|TRIM2_HUMAN	0.812252	9.00727	33.5822	6.83148e-09	7.8796e-08	TRIM2	Isoform 2 of Tripartite motif-containing protein 2 OS=Homo sapiens OX=9606 GN=TRIM2	20
sp|Q8IZ52|CHSS2_HUMAN	0.880154	4.61297	33.5621	6.90237e-09	7.94926e-08	CHPF	Chondroitin sulfate synthase 2 OS=Homo sapiens OX=9606 GN=CHPF PE=1 SV=2	2
sp|Q9UJM3|ERRFI_HUMAN	0.98878	7.42927	33.4897	7.16433e-09	8.23844e-08	ERRFI1	ERBB receptor feedback inhibitor 1 OS=Homo sapiens OX=9606 GN=ERRFI1 PE=1 SV=1	3
sp|O00767|SCD_HUMAN	1.08556	7.67712	33.4563	7.28816e-09	8.36813e-08	SCD	Stearoyl-CoA desaturase OS=Homo sapiens OX=9606 GN=SCD PE=1 SV=2	9
sp|A5YM69|ARG35_HUMAN	-1.02671	6.9611	33.3929	7.52999e-09	8.63272e-08	ARHGEF35	Rho guanine nucleotide exchange factor 35 OS=Homo sapiens OX=9606 GN=ARHGEF35 PE=1 SV=1	9
sp|Q05397-5|FAK1_HUMAN	-0.723973	8.75918	33.3065	7.87195e-09	9.01112e-08	PTK2	Isoform 5 of Focal adhesion kinase 1 OS=Homo sapiens OX=9606 GN=PTK2	19
sp|P19838-2|NFKB1_HUMAN	-0.766553	8.33415	33.2489	8.10863e-09	9.26806e-08	NFKB1	Isoform 2 of Nuclear factor NF-kappa-B p105 subunit OS=Homo sapiens OX=9606 GN=NFKB1	10
sp|Q9GZV5|WWTR1_HUMAN	1.25284	7.86655	33.2291	8.19168e-09	9.34887e-08	WWTR1	WW domain-containing transcription regulator protein 1 OS=Homo sapiens OX=9606 GN=WWTR1 PE=1 SV=1	3
sp|P36952|SPB5_HUMAN	0.699145	8.92441	33.18	8.40081e-09	9.56173e-08	SERPINB5	Serpin B5 OS=Homo sapiens OX=9606 GN=SERPINB5 PE=1 SV=2	17
sp|P36222|CH3L1_HUMAN	-2.58848	4.61657	33.1794	8.40342e-09	9.56173e-08	CHI3L1	Chitinase-3-like protein 1 OS=Homo sapiens OX=9606 GN=CHI3L1 PE=1 SV=2	2
sp|P23497-4|SP100_HUMAN	-1.21449	9.70225	33.0845	8.82407e-09	1.00253e-07	SP100	Isoform Sp100-C of Nuclear autoantigen Sp-100 OS=Homo sapiens OX=9606 GN=SP100	15
sp|O95273|CCDB1_HUMAN	-1.28581	2.43749	33.0463	8.99885e-09	1.02086e-07	CCNDBP1	Cyclin-D1-binding protein 1 OS=Homo sapiens OX=9606 GN=CCNDBP1 PE=1 SV=2	2
sp|O60513|B4GT4_HUMAN	-0.902212	6.5801	33.0257	9.09481e-09	1.0302e-07	B4GALT4	Beta-1,4-galactosyltransferase 4 OS=Homo sapiens OX=9606 GN=B4GALT4 PE=1 SV=1	7
sp|O95466-3|FMNL1_HUMAN	-0.841976	4.51533	32.996	9.23502e-09	1.04452e-07	FMNL1	Isoform 3 of Formin-like protein 1 OS=Homo sapiens OX=9606 GN=FMNL1	3
sp|Q9HCL0|PCD18_HUMAN	0.767688	6.02102	32.9614	9.40052e-09	1.06166e-07	PCDH18	Protocadherin-18 OS=Homo sapiens OX=9606 GN=PCDH18 PE=1 SV=3	3
sp|P13797|PLST_HUMAN	0.680516	7.82578	32.9492	9.45995e-09	1.06678e-07	PLS3	Plastin-3 OS=Homo sapiens OX=9606 GN=PLS3 PE=1 SV=4	2
sp|Q16762|THTR_HUMAN	-0.708893	8.03269	32.9325	9.54127e-09	1.07321e-07	TST	Thiosulfate sulfurtransferase OS=Homo sapiens OX=9606 GN=TST PE=1 SV=4	15
sp|P20774|MIME_HUMAN	3.37108	5.23963	32.9317	9.54534e-09	1.07321e-07	OGN	Mimecan OS=Homo sapiens OX=9606 GN=OGN PE=1 SV=1	1
sp|Q7LBC6|KDM3B_HUMAN	-0.72088	6.22255	32.7228	1.06282e-08	1.19319e-07	KDM3B	Lysine-specific demethylase 3B OS=Homo sapiens OX=9606 GN=KDM3B PE=1 SV=2	12
sp|O76070|SYUG_HUMAN	-1.20584	4.36129	32.6933	1.0791e-08	1.20968e-07	SNCG	Gamma-synuclein OS=Homo sapiens OX=9606 GN=SNCG PE=1 SV=2	9
sp|Q9HA64|KT3K_HUMAN	0.661693	7.62117	32.6411	1.10845e-08	1.24075e-07	FN3KRP	Ketosamine-3-kinase OS=Homo sapiens OX=9606 GN=FN3KRP PE=1 SV=2	7
sp|Q6NSJ2|PHLB3_HUMAN	0.845675	5.339	32.6354	1.11173e-08	1.24258e-07	PHLDB3	Pleckstrin homology-like domain family B member 3 OS=Homo sapiens OX=9606 GN=PHLDB3 PE=1 SV=3	5
sp|P52848|NDST1_HUMAN	-0.754133	7.1589	32.6102	1.12621e-08	1.25691e-07	NDST1	Bifunctional heparan sulfate N-deacetylase/N-sulfotransferase 1 OS=Homo sapiens OX=9606 GN=NDST1 PE=1 SV=1	7
sp|Q9H857-2|NT5D2_HUMAN	0.75551	8.72492	32.5705	1.14949e-08	1.28101e-07	NT5DC2	Isoform 2 of 5'-nucleotidase domain-containing protein 2 OS=Homo sapiens OX=9606 GN=NT5DC2	19
sp|Q2NKQ1-3|SGSM1_HUMAN	1.7423	4.08984	32.5375	1.16913e-08	1.30098e-07	SGSM1	Isoform 2 of Small G protein signaling modulator 1 OS=Homo sapiens OX=9606 GN=SGSM1	4
sp|Q8IZ41|RASEF_HUMAN	1.22994	2.56329	32.435	1.23249e-08	1.36947e-07	RASEF	Ras and EF-hand domain-containing protein OS=Homo sapiens OX=9606 GN=RASEF PE=1 SV=1	4
sp|Q8NBJ9-2|SIDT2_HUMAN	1.07162	5.69832	32.4306	1.23525e-08	1.37053e-07	SIDT2	Isoform 2 of SID1 transmembrane family member 2 OS=Homo sapiens OX=9606 GN=SIDT2	2
sp|Q9NQT8|KI13B_HUMAN	0.846188	6.17887	32.4261	1.23811e-08	1.3717e-07	KIF13B	Kinesin-like protein KIF13B OS=Homo sapiens OX=9606 GN=KIF13B PE=1 SV=2	32
sp|Q9NP81|SYSM_HUMAN	-0.679439	7.69833	32.3577	1.28246e-08	1.41875e-07	SARS2	Serine--tRNA ligase, mitochondrial OS=Homo sapiens OX=9606 GN=SARS2 PE=1 SV=1	16
sp|Q9Y2T3-3|GUAD_HUMAN	1.03299	3.03231	32.3503	1.28738e-08	1.42212e-07	GDA	Isoform 3 of Guanine deaminase OS=Homo sapiens OX=9606 GN=GDA	1
sp|O60830-2|TI17B_HUMAN	-0.963068	4.21165	32.2498	1.35573e-08	1.49545e-07	TIMM17B	Isoform 2 of Mitochondrial import inner membrane translocase subunit Tim17-B OS=Homo sapiens OX=9606 GN=TIMM17B	3
sp|Q12888-2|TP53B_HUMAN	-0.876723	8.79586	32.2253	1.37289e-08	1.51218e-07	TP53BP1	Isoform 2 of TP53-binding protein 1 OS=Homo sapiens OX=9606 GN=TP53BP1	28
sp|P0DMM9-3|ST1A3_HUMAN	-0.678644	8.08757	32.2161	1.37942e-08	1.51608e-07	SULT1A3	Isoform 3 of Sulfotransferase 1A3 OS=Homo sapiens OX=9606 GN=SULT1A3	12
sp|Q9ULP0-6|NDRG4_HUMAN	-1.11351	2.84242	32.2147	1.38044e-08	1.51608e-07	NDRG4	Isoform 6 of Protein NDRG4 OS=Homo sapiens OX=9606 GN=NDRG4	2
sp|Q96PX9|PKH4B_HUMAN	-0.987818	3.73012	32.2018	1.38964e-08	1.52398e-07	PLEKHG4B	Pleckstrin homology domain-containing family G member 4B OS=Homo sapiens OX=9606 GN=PLEKHG4B PE=1 SV=4	1
tr|A0A0U1RQV1|A0A0U1RQV1_HUMAN	-1.03865	5.83835	32.0588	1.49579e-08	1.63801e-07	ERVK3-1	Endogenous retrovirus group K3 member 1 (Fragment) OS=Homo sapiens OX=9606 GN=ERVK3-1 PE=1 SV=1	6
sp|Q9GZR7|DDX24_HUMAN	-0.806143	8.50762	31.9381	1.59161e-08	1.74044e-07	DDX24	ATP-dependent RNA helicase DDX24 OS=Homo sapiens OX=9606 GN=DDX24 PE=1 SV=1	16
sp|O95243|MBD4_HUMAN	-0.878813	5.47799	31.8726	1.64625e-08	1.79759e-07	MBD4	Methyl-CpG-binding domain protein 4 OS=Homo sapiens OX=9606 GN=MBD4 PE=1 SV=1	7
sp|Q9HB58-6|SP110_HUMAN	-1.37174	6.23816	31.8138	1.69681e-08	1.85013e-07	SP110	Isoform 6 of Sp110 nuclear body protein OS=Homo sapiens OX=9606 GN=SP110	7
sp|Q92922|SMRC1_HUMAN	0.9824	9.03391	31.7458	1.75732e-08	1.91336e-07	SMARCC1	SWI/SNF complex subunit SMARCC1 OS=Homo sapiens OX=9606 GN=SMARCC1 PE=1 SV=3	18
sp|P19474|RO52_HUMAN	-0.744355	7.29653	31.7407	1.76189e-08	1.91559e-07	TRIM21	E3 ubiquitin-protein ligase TRIM21 OS=Homo sapiens OX=9606 GN=TRIM21 PE=1 SV=1	6
sp|Q9BT40|INP5K_HUMAN	0.752294	6.92803	31.7357	1.76646e-08	1.9178e-07	INPP5K	Inositol polyphosphate 5-phosphatase K OS=Homo sapiens OX=9606 GN=INPP5K PE=1 SV=3	5
sp|P15374|UCHL3_HUMAN	-0.92807	5.66463	31.6882	1.81019e-08	1.96247e-07	UCHL3	Ubiquitin carboxyl-terminal hydrolase isozyme L3 OS=Homo sapiens OX=9606 GN=UCHL3 PE=1 SV=1	2
sp|O43353|RIPK2_HUMAN	-0.643401	7.49031	31.6772	1.82051e-08	1.97083e-07	RIPK2	Receptor-interacting serine/threonine-protein kinase 2 OS=Homo sapiens OX=9606 GN=RIPK2 PE=1 SV=2	6
sp|O43665|RGS10_HUMAN	-1.14214	6.57994	31.6576	1.83889e-08	1.98789e-07	RGS10	Regulator of G-protein signaling 10 OS=Homo sapiens OX=9606 GN=RGS10 PE=1 SV=3	4
sp|Q9UHF1|EGFL7_HUMAN	-1.32528	2.07688	31.5561	1.93758e-08	2.0916e-07	EGFL7	Epidermal growth factor-like protein 7 OS=Homo sapiens OX=9606 GN=EGFL7 PE=1 SV=3	1
sp|Q5H9U9|DDX6L_HUMAN	-0.846199	6.45552	31.5186	1.97542e-08	2.12941e-07	DDX60L	Probable ATP-dependent RNA helicase DDX60-like OS=Homo sapiens OX=9606 GN=DDX60L PE=2 SV=2	14
sp|Q5T3U5|MRP7_HUMAN	0.831427	4.60714	31.4317	2.06576e-08	2.22362e-07	ABCC10	ATP-binding cassette sub-family C member 10 OS=Homo sapiens OX=9606 GN=ABCC10 PE=1 SV=1	2
sp|Q96EM0|T3HPD_HUMAN	0.71141	5.68642	31.4223	2.07582e-08	2.23129e-07	L3HYPDH	Trans-3-hydroxy-L-proline dehydratase OS=Homo sapiens OX=9606 GN=L3HYPDH PE=1 SV=2	3
sp|P34897|GLYM_HUMAN	-0.709063	7.95878	31.4046	2.09479e-08	2.24849e-07	SHMT2	Serine hydroxymethyltransferase, mitochondrial OS=Homo sapiens OX=9606 GN=SHMT2 PE=1 SV=3	12
sp|Q96AQ6|PBIP1_HUMAN	-0.861118	8.11744	31.4011	2.09867e-08	2.24947e-07	PBXIP1	Pre-B-cell leukemia transcription factor-interacting protein 1 OS=Homo sapiens OX=9606 GN=PBXIP1 PE=1 SV=1	13
sp|Q8TB45|DPTOR_HUMAN	-0.961145	5.71555	31.339	2.16683e-08	2.31924e-07	DEPTOR	DEP domain-containing mTOR-interacting protein OS=Homo sapiens OX=9606 GN=DEPTOR PE=1 SV=2	6
sp|O60243|H6ST1_HUMAN	-0.715655	5.37891	31.3336	2.17284e-08	2.32239e-07	HS6ST1	Heparan-sulfate 6-O-sulfotransferase 1 OS=Homo sapiens OX=9606 GN=HS6ST1 PE=1 SV=5	2
sp|P78563-5|RED1_HUMAN	0.710189	5.32995	31.2785	2.23541e-08	2.38591e-07	ADARB1	Isoform 5 of Double-stranded RNA-specific editase 1 OS=Homo sapiens OX=9606 GN=ADARB1	2
sp|A2AJT9|BCLA3_HUMAN	-0.797376	4.46668	31.2589	2.25809e-08	2.40672e-07	BCLAF3	BCLAF1 and THRAP3 family member 3 OS=Homo sapiens OX=9606 GN=BCLAF3 PE=1 SV=1	2
sp|Q8WUX2|CHAC2_HUMAN	0.929354	3.9515	31.1598	2.37634e-08	2.5292e-07	CHAC2	Glutathione-specific gamma-glutamylcyclotransferase 2 OS=Homo sapiens OX=9606 GN=CHAC2 PE=1 SV=1	2
sp|P49753|ACOT2_HUMAN	-0.699537	7.92498	31.1462	2.39304e-08	2.5434e-07	ACOT2	Acyl-coenzyme A thioesterase 2, mitochondrial OS=Homo sapiens OX=9606 GN=ACOT2 PE=1 SV=6	21
sp|P25054|APC_HUMAN	-0.795165	6.45451	31.1135	2.43372e-08	2.58302e-07	APC	Adenomatous polyposis coli protein OS=Homo sapiens OX=9606 GN=APC PE=1 SV=2	5
sp|Q6P597-3|KLC3_HUMAN	1.02895	8.3918	31.0514	2.51283e-08	2.66325e-07	KLC3	Isoform 3 of Kinesin light chain 3 OS=Homo sapiens OX=9606 GN=KLC3	17
sp|Q92599|SEPT8_HUMAN	-0.692071	7.2783	30.9716	2.61833e-08	2.77119e-07	SEPTIN8	Septin-8 OS=Homo sapiens OX=9606 GN=SEPTIN8 PE=1 SV=4	5
sp|Q07021|C1QBP_HUMAN	1.16493	8.35099	30.9666	2.62505e-08	2.77442e-07	C1QBP	Complement component 1 Q subcomponent-binding protein, mitochondrial OS=Homo sapiens OX=9606 GN=C1QBP PE=1 SV=1	19
sp|Q96HB5-4|CC120_HUMAN	-0.819246	5.78642	30.9229	2.68481e-08	2.83159e-07	CCDC120	Isoform 4 of Coiled-coil domain-containing protein 120 OS=Homo sapiens OX=9606 GN=CCDC120	5
sp|O94886|CSCL1_HUMAN	0.908403	6.14943	30.9216	2.68661e-08	2.83159e-07	TMEM63A	CSC1-like protein 1 OS=Homo sapiens OX=9606 GN=TMEM63A PE=1 SV=3	5
sp|Q8WWI1-3|LMO7_HUMAN	1.06217	8.84344	30.8992	2.71777e-08	2.86045e-07	LMO7	Isoform 3 of LIM domain only protein 7 OS=Homo sapiens OX=9606 GN=LMO7	27
sp|O60512|B4GT3_HUMAN	-0.737574	6.18845	30.8664	2.76413e-08	2.90521e-07	B4GALT3	Beta-1,4-galactosyltransferase 3 OS=Homo sapiens OX=9606 GN=B4GALT3 PE=1 SV=2	5
sp|Q9Y2P4|S27A6_HUMAN	0.986254	4.26573	30.8479	2.79061e-08	2.92898e-07	SLC27A6	Long-chain fatty acid transport protein 6 OS=Homo sapiens OX=9606 GN=SLC27A6 PE=1 SV=1	1
tr|A0A0U1RR07|A0A0U1RR07_HUMAN	0.755318	5.98502	30.8203	2.83058e-08	2.96683e-07	SYTL2	Synaptotagmin-like protein 2 OS=Homo sapiens OX=9606 GN=SYTL2 PE=1 SV=1	27
sp|Q5T4B2|GT253_HUMAN	0.717192	5.83782	30.7897	2.87566e-08	3.00991e-07	CERCAM	Inactive glycosyltransferase 25 family member 3 OS=Homo sapiens OX=9606 GN=CERCAM PE=1 SV=1	2
sp|P08294|SODE_HUMAN	-2.11281	6.52816	30.7661	2.91076e-08	3.04245e-07	SOD3	Extracellular superoxide dismutase [Cu-Zn] OS=Homo sapiens OX=9606 GN=SOD3 PE=1 SV=2	2
sp|P49914|MTHFS_HUMAN	-0.643324	7.42929	30.7374	2.95415e-08	3.08355e-07	MTHFS	5-formyltetrahydrofolate cyclo-ligase OS=Homo sapiens OX=9606 GN=MTHFS PE=1 SV=2	10
sp|O94832|MYO1D_HUMAN	0.976031	7.17963	30.717	2.98543e-08	3.11191e-07	MYO1D	Unconventional myosin-Id OS=Homo sapiens OX=9606 GN=MYO1D PE=1 SV=2	9
sp|Q9UKL6|PPCT_HUMAN	-0.884126	3.73477	30.7119	2.99325e-08	3.11578e-07	PCTP	Phosphatidylcholine transfer protein OS=Homo sapiens OX=9606 GN=PCTP PE=1 SV=1	2
sp|P12236|ADT3_HUMAN	0.738997	5.44139	30.607	3.15951e-08	3.28433e-07	SLC25A6	ADP/ATP translocase 3 OS=Homo sapiens OX=9606 GN=SLC25A6 PE=1 SV=4	3
sp|O95571|ETHE1_HUMAN	0.695721	6.53936	30.5331	3.28223e-08	3.40723e-07	ETHE1	Persulfide dioxygenase ETHE1, mitochondrial OS=Homo sapiens OX=9606 GN=ETHE1 PE=1 SV=2	6
sp|Q9Y4P8|WIPI2_HUMAN	-0.992146	2.89417	30.5251	3.29581e-08	3.41664e-07	WIPI2	WD repeat domain phosphoinositide-interacting protein 2 OS=Homo sapiens OX=9606 GN=WIPI2 PE=1 SV=1	1
sp|Q9HBL8|NMRL1_HUMAN	-0.690255	6.4844	30.5041	3.33157e-08	3.449e-07	NMRAL1	NmrA-like family domain-containing protein 1 OS=Homo sapiens OX=9606 GN=NMRAL1 PE=1 SV=1	7
sp|Q12933-2|TRAF2_HUMAN	-0.796825	7.68232	30.4664	3.39695e-08	3.51189e-07	TRAF2	Isoform 2 of TNF receptor-associated factor 2 OS=Homo sapiens OX=9606 GN=TRAF2	9
sp|Q70CQ3|UBP30_HUMAN	-0.949074	4.5241	30.452	3.42235e-08	3.53332e-07	USP30	Ubiquitin carboxyl-terminal hydrolase 30 OS=Homo sapiens OX=9606 GN=USP30 PE=1 SV=1	3
sp|Q8IUX7|AEBP1_HUMAN	1.26204	6.6097	30.4487	3.42818e-08	3.53453e-07	AEBP1	Adipocyte enhancer-binding protein 1 OS=Homo sapiens OX=9606 GN=AEBP1 PE=1 SV=1	3
sp|Q9UIF9|BAZ2A_HUMAN	-0.679192	7.01367	30.4328	3.45633e-08	3.55658e-07	BAZ2A	Bromodomain adjacent to zinc finger domain protein 2A OS=Homo sapiens OX=9606 GN=BAZ2A PE=1 SV=4	21
sp|P48552|NRIP1_HUMAN	0.986916	3.51898	30.4313	3.45896e-08	3.55658e-07	NRIP1	Nuclear receptor-interacting protein 1 OS=Homo sapiens OX=9606 GN=NRIP1 PE=1 SV=2	2
sp|Q53LP3|SWAHC_HUMAN	0.927379	6.64965	30.3193	3.66464e-08	3.76296e-07	SOWAHC	Ankyrin repeat domain-containing protein SOWAHC OS=Homo sapiens OX=9606 GN=SOWAHC PE=1 SV=1	7
sp|Q9BUR5|MIC26_HUMAN	-0.826734	4.91685	30.2942	3.71239e-08	3.80684e-07	APOO	MICOS complex subunit MIC26 OS=Homo sapiens OX=9606 GN=APOO PE=1 SV=1	2
sp|Q9BRZ2|TRI56_HUMAN	-0.649873	7.29314	30.2834	3.73299e-08	3.82278e-07	TRIM56	E3 ubiquitin-protein ligase TRIM56 OS=Homo sapiens OX=9606 GN=TRIM56 PE=1 SV=3	8
sp|O14966|RAB7L_HUMAN	-0.816457	7.18738	30.2001	3.89687e-08	3.98522e-07	RAB29	Ras-related protein Rab-7L1 OS=Homo sapiens OX=9606 GN=RAB29 PE=1 SV=1	2
sp|Q9H9B1|EHMT1_HUMAN	-0.702785	7.71027	30.1948	3.90762e-08	3.99083e-07	EHMT1	Histone-lysine N-methyltransferase EHMT1 OS=Homo sapiens OX=9606 GN=EHMT1 PE=1 SV=4	20
sp|Q86XL3|ANKL2_HUMAN	-0.658128	7.67231	30.1606	3.97713e-08	4.05636e-07	ANKLE2	Ankyrin repeat and LEM domain-containing protein 2 OS=Homo sapiens OX=9606 GN=ANKLE2 PE=1 SV=4	21
sp|Q9NUV7|SPTC3_HUMAN	0.868083	5.14271	30.1438	4.01174e-08	4.08615e-07	SPTLC3	Serine palmitoyltransferase 3 OS=Homo sapiens OX=9606 GN=SPTLC3 PE=1 SV=3	1
sp|Q8NFA0|UBP32_HUMAN	-0.769799	7.38222	30.1088	4.08482e-08	4.155e-07	USP32	Ubiquitin carboxyl-terminal hydrolase 32 OS=Homo sapiens OX=9606 GN=USP32 PE=1 SV=1	13
sp|P51784|UBP11_HUMAN	-0.703883	6.51846	30.0345	4.24432e-08	4.31146e-07	USP11	Ubiquitin carboxyl-terminal hydrolase 11 OS=Homo sapiens OX=9606 GN=USP11 PE=1 SV=3	7
sp|Q9NWM8|FKB14_HUMAN	1.49703	7.32819	30.0095	4.29929e-08	4.36145e-07	FKBP14	Peptidyl-prolyl cis-trans isomerase FKBP14 OS=Homo sapiens OX=9606 GN=FKBP14 PE=1 SV=1	2
sp|Q8IZE3-2|PACE1_HUMAN	-0.726658	6.21943	29.9132	4.51828e-08	4.57748e-07	SCYL3	Isoform 2 of Protein-associating with the carboxyl-terminal domain of ezrin OS=Homo sapiens OX=9606 GN=SCYL3	8
sp|O15439|MRP4_HUMAN	0.78317	6.9061	29.8692	4.62187e-08	4.67617e-07	ABCC4	ATP-binding cassette sub-family C member 4 OS=Homo sapiens OX=9606 GN=ABCC4 PE=1 SV=3	4
sp|Q9HCU9|BRMS1_HUMAN	-0.744108	5.64376	29.8322	4.71107e-08	4.76006e-07	BRMS1	Breast cancer metastasis-suppressor 1 OS=Homo sapiens OX=9606 GN=BRMS1 PE=1 SV=1	5
sp|Q96LD4|TRI47_HUMAN	-0.689692	8.7156	29.8101	4.765e-08	4.80815e-07	TRIM47	E3 ubiquitin-protein ligase TRIM47 OS=Homo sapiens OX=9606 GN=TRIM47 PE=1 SV=2	16
sp|P15907|SIAT1_HUMAN	-1.04224	3.12024	29.7647	4.87801e-08	4.91563e-07	ST6GAL1	Beta-galactoside alpha-2,6-sialyltransferase 1 OS=Homo sapiens OX=9606 GN=ST6GAL1 PE=1 SV=1	1
sp|P24821-4|TENA_HUMAN	1.17555	3.5835	29.7133	5.00905e-08	5.04098e-07	TNC	Isoform 4 of Tenascin OS=Homo sapiens OX=9606 GN=TNC	3
sp|Q9BTY2|FUCO2_HUMAN	-0.659277	7.89266	29.7035	5.03431e-08	5.05969e-07	FUCA2	Plasma alpha-L-fucosidase OS=Homo sapiens OX=9606 GN=FUCA2 PE=1 SV=2	12
sp|Q8NB49|AT11C_HUMAN	1.02845	7.22442	29.6409	5.19968e-08	5.21897e-07	ATP11C	Phospholipid-transporting ATPase IG OS=Homo sapiens OX=9606 GN=ATP11C PE=1 SV=3	7
sp|P49419|AL7A1_HUMAN	-0.696767	8.40199	29.5897	5.33871e-08	5.35142e-07	ALDH7A1	Alpha-aminoadipic semialdehyde dehydrogenase OS=Homo sapiens OX=9606 GN=ALDH7A1 PE=1 SV=5	16
sp|Q9BXK5|B2L13_HUMAN	-0.634745	7.0341	29.5272	5.5138e-08	5.51962e-07	BCL2L13	Bcl-2-like protein 13 OS=Homo sapiens OX=9606 GN=BCL2L13 PE=1 SV=1	9
sp|P04921|GLPC_HUMAN	-0.983853	4.83641	29.5216	5.52966e-08	5.5282e-07	GYPC	Glycophorin-C OS=Homo sapiens OX=9606 GN=GYPC PE=1 SV=1	1
tr|A0A2R8Y793|A0A2R8Y793_HUMAN	1.43733	7.37836	29.5021	5.58568e-08	5.57685e-07	ACTB	Actin, cytoplasmic 1 (Fragment) OS=Homo sapiens OX=9606 GN=ACTB PE=1 SV=1	10
sp|Q7L0Y3|TM10C_HUMAN	-0.660669	8.7128	29.4819	5.64413e-08	5.62779e-07	TRMT10C	tRNA methyltransferase 10 homolog C OS=Homo sapiens OX=9606 GN=TRMT10C PE=1 SV=2	21
sp|Q96IF1|AJUBA_HUMAN	0.97771	4.79052	29.4677	5.68557e-08	5.66166e-07	AJUBA	LIM domain-containing protein ajuba OS=Homo sapiens OX=9606 GN=AJUBA PE=1 SV=1	5
sp|P11802|CDK4_HUMAN	-0.685836	7.00524	29.4241	5.81504e-08	5.78299e-07	CDK4	Cyclin-dependent kinase 4 OS=Homo sapiens OX=9606 GN=CDK4 PE=1 SV=2	16
sp|P42167|LAP2B_HUMAN	0.812832	7.52926	29.3452	6.05648e-08	6.0152e-07	TMPO	Lamina-associated polypeptide 2, isoforms beta/gamma OS=Homo sapiens OX=9606 GN=TMPO PE=1 SV=2	10
sp|Q8IWW6-3|RHG12_HUMAN	-0.829421	4.53211	29.2585	6.33368e-08	6.28229e-07	ARHGAP12	Isoform 3 of Rho GTPase-activating protein 12 OS=Homo sapiens OX=9606 GN=ARHGAP12	3
sp|Q9NPA3|M1IP1_HUMAN	-1.1229	3.78417	29.2328	6.41848e-08	6.35807e-07	MID1IP1	Mid1-interacting protein 1 OS=Homo sapiens OX=9606 GN=MID1IP1 PE=1 SV=1	2
sp|Q9Y490|TLN1_HUMAN	0.728696	7.08221	29.2116	6.48908e-08	6.41962e-07	TLN1	Talin-1 OS=Homo sapiens OX=9606 GN=TLN1 PE=1 SV=3	5
sp|Q9NRX5|SERC1_HUMAN	1.90028	4.54939	29.131	6.76471e-08	6.68357e-07	SERINC1	Serine incorporator 1 OS=Homo sapiens OX=9606 GN=SERINC1 PE=1 SV=1	3
sp|Q9H8H3|MET7A_HUMAN	-1.27478	3.42899	29.0973	6.88331e-08	6.79189e-07	METTL7A	Methyltransferase-like protein 7A OS=Homo sapiens OX=9606 GN=METTL7A PE=1 SV=1	1
sp|P51617|IRAK1_HUMAN	-0.605164	7.54588	29.0588	7.02132e-08	6.91906e-07	IRAK1	Interleukin-1 receptor-associated kinase 1 OS=Homo sapiens OX=9606 GN=IRAK1 PE=1 SV=2	14
sp|Q9NUQ3|TXLNG_HUMAN	-1.03203	7.86831	29.0377	7.09828e-08	6.98581e-07	TXLNG	Gamma-taxilin OS=Homo sapiens OX=9606 GN=TXLNG PE=1 SV=2	10
sp|Q96EP0|RNF31_HUMAN	-0.676498	6.13798	29.0136	7.18728e-08	7.06423e-07	RNF31	E3 ubiquitin-protein ligase RNF31 OS=Homo sapiens OX=9606 GN=RNF31 PE=1 SV=1	8
sp|Q6P6B7|ANR16_HUMAN	-0.723991	5.13919	28.9979	7.24568e-08	7.11241e-07	ANKRD16	Ankyrin repeat domain-containing protein 16 OS=Homo sapiens OX=9606 GN=ANKRD16 PE=1 SV=1	5
sp|Q96QD9|UIF_HUMAN	-1.28429	6.36605	28.9731	7.33921e-08	7.1949e-07	FYTTD1	UAP56-interacting factor OS=Homo sapiens OX=9606 GN=FYTTD1 PE=1 SV=3	6
sp|P09936|UCHL1_HUMAN	1.02685	8.04252	28.9279	7.51242e-08	7.35518e-07	UCHL1	Ubiquitin carboxyl-terminal hydrolase isozyme L1 OS=Homo sapiens OX=9606 GN=UCHL1 PE=1 SV=2	5
sp|O60503|ADCY9_HUMAN	0.821657	6.27939	28.9196	7.54475e-08	7.3773e-07	ADCY9	Adenylate cyclase type 9 OS=Homo sapiens OX=9606 GN=ADCY9 PE=1 SV=4	11
sp|Q9BRX8|PXL2A_HUMAN	-0.765938	6.56995	28.8867	7.67361e-08	7.49363e-07	PRXL2A	Peroxiredoxin-like 2A OS=Homo sapiens OX=9606 GN=PRXL2A PE=1 SV=3	8
sp|Q92636-2|FAN_HUMAN	0.662831	7.61477	28.8842	7.6837e-08	7.49384e-07	NSMAF	Isoform 2 of Protein FAN OS=Homo sapiens OX=9606 GN=NSMAF	7
sp|P51689|ARSD_HUMAN	-0.766628	4.70156	28.8257	7.91918e-08	7.71357e-07	ARSD	Arylsulfatase D OS=Homo sapiens OX=9606 GN=ARSD PE=1 SV=2	4
sp|P11413-2|G6PD_HUMAN	-0.68422	8.00161	28.7187	8.36933e-08	8.14156e-07	G6PD	Isoform Long of Glucose-6-phosphate 1-dehydrogenase OS=Homo sapiens OX=9606 GN=G6PD	7
sp|Q86Y56|DAAF5_HUMAN	-0.847957	8.36172	28.7114	8.40083e-08	8.16173e-07	DNAAF5	Dynein assembly factor 5, axonemal OS=Homo sapiens OX=9606 GN=DNAAF5 PE=1 SV=4	21
sp|Q9HC21|TPC_HUMAN	0.768087	7.2239	28.6758	8.55652e-08	8.30116e-07	SLC25A19	Mitochondrial thiamine pyrophosphate carrier OS=Homo sapiens OX=9606 GN=SLC25A19 PE=1 SV=1	5
sp|Q96FV2|SCRN2_HUMAN	-0.644943	6.61253	28.6736	8.56625e-08	8.30116e-07	SCRN2	Secernin-2 OS=Homo sapiens OX=9606 GN=SCRN2 PE=1 SV=3	10
sp|Q16610-2|ECM1_HUMAN	1.85751	4.20206	28.6505	8.66921e-08	8.39021e-07	ECM1	Isoform 2 of Extracellular matrix protein 1 OS=Homo sapiens OX=9606 GN=ECM1	1
sp|O00629|IMA3_HUMAN	0.638691	8.39193	28.6409	8.7123e-08	8.42115e-07	KPNA4	Importin subunit alpha-3 OS=Homo sapiens OX=9606 GN=KPNA4 PE=1 SV=1	18
sp|Q9Y2Z4|SYYM_HUMAN	-0.669906	8.60269	28.5997	8.89965e-08	8.59128e-07	YARS2	Tyrosine--tRNA ligase, mitochondrial OS=Homo sapiens OX=9606 GN=YARS2 PE=1 SV=2	19
sp|O00764|PDXK_HUMAN	1.15698	8.95604	28.5844	8.97032e-08	8.64601e-07	PDXK	Pyridoxal kinase OS=Homo sapiens OX=9606 GN=PDXK PE=1 SV=1	18
sp|Q7Z6K3|PTAR1_HUMAN	0.69256	6.60858	28.5825	8.97917e-08	8.64601e-07	PTAR1	Protein prenyltransferase alpha subunit repeat-containing protein 1 OS=Homo sapiens OX=9606 GN=PTAR1 PE=1 SV=2	3
sp|P56378|ATP68_HUMAN	-0.97323	5.86248	28.5389	9.18366e-08	8.8317e-07	ATP5MJ	ATP synthase subunit ATP5MJ, mitochondrial OS=Homo sapiens OX=9606 GN=ATP5MJ PE=1 SV=1	1
sp|P42684|ABL2_HUMAN	-0.771823	4.62215	28.5046	9.34744e-08	8.97781e-07	ABL2	Tyrosine-protein kinase ABL2 OS=Homo sapiens OX=9606 GN=ABL2 PE=1 SV=1	2
sp|Q96D53|COQ8B_HUMAN	-0.746061	6.84738	28.4471	9.62963e-08	9.23714e-07	COQ8B	Atypical kinase COQ8B, mitochondrial OS=Homo sapiens OX=9606 GN=COQ8B PE=1 SV=2	6
sp|Q5JSL3|DOC11_HUMAN	1.05239	2.50049	28.4207	9.76163e-08	9.35191e-07	DOCK11	Dedicator of cytokinesis protein 11 OS=Homo sapiens OX=9606 GN=DOCK11 PE=1 SV=2	2
sp|O95479-2|G6PE_HUMAN	-0.733157	7.26448	28.4168	9.78103e-08	9.35867e-07	H6PD	Isoform 2 of GDH/6PGL endoplasmic bifunctional protein OS=Homo sapiens OX=9606 GN=H6PD	12
sp|O00154|BACH_HUMAN	0.643841	7.00861	28.4121	9.80495e-08	9.36972e-07	ACOT7	Cytosolic acyl coenzyme A thioester hydrolase OS=Homo sapiens OX=9606 GN=ACOT7 PE=1 SV=3	12
sp|P20618|PSB1_HUMAN	-0.67608	6.33391	28.29	1.04433e-07	9.96716e-07	PSMB1	Proteasome subunit beta type-1 OS=Homo sapiens OX=9606 GN=PSMB1 PE=1 SV=2	4
sp|O00483|NDUA4_HUMAN	-0.652448	6.226	28.2834	1.04791e-07	9.98873e-07	NDUFA4	Cytochrome c oxidase subunit NDUFA4 OS=Homo sapiens OX=9606 GN=NDUFA4 PE=1 SV=1	3
sp|Q13572|ITPK1_HUMAN	-0.686142	6.31389	28.2794	1.05006e-07	9.99667e-07	ITPK1	Inositol-tetrakisphosphate 1-kinase OS=Homo sapiens OX=9606 GN=ITPK1 PE=1 SV=2	10
sp|Q8WTV0-2|SCRB1_HUMAN	-0.847369	9.62871	28.257	1.06232e-07	1.01007e-06	SCARB1	Isoform 1 of Scavenger receptor class B member 1 OS=Homo sapiens OX=9606 GN=SCARB1	11
sp|P15144|AMPN_HUMAN	-1.09177	9.51887	28.2479	1.06731e-07	1.01355e-06	ANPEP	Aminopeptidase N OS=Homo sapiens OX=9606 GN=ANPEP PE=1 SV=4	22
sp|Q96QT4|TRPM7_HUMAN	0.847958	5.57243	28.1519	1.12159e-07	1.06376e-06	TRPM7	Transient receptor potential cation channel subfamily M member 7 OS=Homo sapiens OX=9606 GN=TRPM7 PE=1 SV=1	3
sp|Q15042|RB3GP_HUMAN	-0.718765	6.44211	28.1209	1.13969e-07	1.07957e-06	RAB3GAP1	Rab3 GTPase-activating protein catalytic subunit OS=Homo sapiens OX=9606 GN=RAB3GAP1 PE=1 SV=3	8
sp|Q9BY44|EIF2A_HUMAN	0.672006	8.35762	28.1025	1.15058e-07	1.08853e-06	EIF2A	Eukaryotic translation initiation factor 2A OS=Homo sapiens OX=9606 GN=EIF2A PE=1 SV=3	17
sp|Q9NYT0|PLEK2_HUMAN	0.888616	4.50791	28.0282	1.19557e-07	1.12968e-06	PLEK2	Pleckstrin-2 OS=Homo sapiens OX=9606 GN=PLEK2 PE=1 SV=1	2
sp|Q01581|HMCS1_HUMAN	0.763127	7.0017	28.0022	1.2118e-07	1.14359e-06	HMGCS1	Hydroxymethylglutaryl-CoA synthase, cytoplasmic OS=Homo sapiens OX=9606 GN=HMGCS1 PE=1 SV=2	12
sp|Q9H4G0-4|E41L1_HUMAN	-0.646012	8.89134	27.9958	1.21577e-07	1.1459e-06	EPB41L1	Isoform 4 of Band 4.1-like protein 1 OS=Homo sapiens OX=9606 GN=EPB41L1	17
sp|P11172|UMPS_HUMAN	-0.688236	8.73865	27.9811	1.22509e-07	1.15326e-06	UMPS	Uridine 5'-monophosphate synthase OS=Homo sapiens OX=9606 GN=UMPS PE=1 SV=1	25
sp|Q969S8|HDA10_HUMAN	-0.797173	4.72131	27.9627	1.23679e-07	1.16283e-06	HDAC10	Polyamine deacetylase HDAC10 OS=Homo sapiens OX=9606 GN=HDAC10 PE=1 SV=1	4
sp|Q9Y3M8|STA13_HUMAN	-0.715632	6.6787	27.9593	1.23893e-07	1.1634e-06	STARD13	StAR-related lipid transfer protein 13 OS=Homo sapiens OX=9606 GN=STARD13 PE=1 SV=2	8
sp|O60271|JIP4_HUMAN	-0.637309	7.57862	27.9231	1.26235e-07	1.18392e-06	SPAG9	C-Jun-amino-terminal kinase-interacting protein 4 OS=Homo sapiens OX=9606 GN=SPAG9 PE=1 SV=4	10
sp|P50616|TOB1_HUMAN	-1.14274	4.8467	27.912	1.26959e-07	1.18924e-06	TOB1	Protein Tob1 OS=Homo sapiens OX=9606 GN=TOB1 PE=1 SV=1	3
sp|O14925|TIM23_HUMAN	-0.840142	6.42037	27.8919	1.28289e-07	1.20021e-06	TIMM23	Mitochondrial import inner membrane translocase subunit Tim23 OS=Homo sapiens OX=9606 GN=TIMM23 PE=1 SV=1	6
sp|Q9HBH1|DEFM_HUMAN	0.781189	6.4	27.8816	1.28972e-07	1.20487e-06	PDF	Peptide deformylase, mitochondrial OS=Homo sapiens OX=9606 GN=PDF PE=1 SV=1	8
sp|P00352|AL1A1_HUMAN	0.722809	6.84041	27.8796	1.29105e-07	1.20487e-06	ALDH1A1	Retinal dehydrogenase 1 OS=Homo sapiens OX=9606 GN=ALDH1A1 PE=1 SV=2	9
sp|Q86X52|CHSS1_HUMAN	0.954934	7.49323	27.8744	1.29454e-07	1.20664e-06	CHSY1	Chondroitin sulfate synthase 1 OS=Homo sapiens OX=9606 GN=CHSY1 PE=1 SV=3	7
sp|Q13469|NFAC2_HUMAN	1.14023	3.91638	27.8573	1.30603e-07	1.21438e-06	NFATC2	Nuclear factor of activated T-cells, cytoplasmic 2 OS=Homo sapiens OX=9606 GN=NFATC2 PE=1 SV=2	2
sp|Q8NE00|TM104_HUMAN	1.02113	3.08506	27.8572	1.30604e-07	1.21438e-06	TMEM104	Transmembrane protein 104 OS=Homo sapiens OX=9606 GN=TMEM104 PE=1 SV=2	1
sp|P31641|SC6A6_HUMAN	1.20973	4.14363	27.8146	1.33512e-07	1.2399e-06	SLC6A6	Sodium- and chloride-dependent taurine transporter OS=Homo sapiens OX=9606 GN=SLC6A6 PE=1 SV=2	1
sp|O00264|PGRC1_HUMAN	-0.777404	6.09667	27.8066	1.34067e-07	1.24353e-06	PGRMC1	Membrane-associated progesterone receptor component 1 OS=Homo sapiens OX=9606 GN=PGRMC1 PE=1 SV=3	5
sp|P33897|ABCD1_HUMAN	-1.27825	5.97877	27.7769	1.36143e-07	1.26124e-06	ABCD1	ATP-binding cassette sub-family D member 1 OS=Homo sapiens OX=9606 GN=ABCD1 PE=1 SV=2	6
sp|P53814-6|SMTN_HUMAN	0.910105	4.86551	27.7675	1.36802e-07	1.2658e-06	SMTN	Isoform B3 of Smoothelin OS=Homo sapiens OX=9606 GN=SMTN	4
sp|O75600-2|KBL_HUMAN	-0.698565	5.18419	27.7576	1.37507e-07	1.27077e-06	GCAT	Isoform 2 of 2-amino-3-ketobutyrate coenzyme A ligase, mitochondrial OS=Homo sapiens OX=9606 GN=GCAT	2
sp|Q9Y6M7-7|S4A7_HUMAN	0.948757	5.15916	27.7435	1.38513e-07	1.27851e-06	SLC4A7	Isoform 7 of Sodium bicarbonate cotransporter 3 OS=Homo sapiens OX=9606 GN=SLC4A7	4
sp|P43897|EFTS_HUMAN	-0.600109	6.99882	27.6522	1.4521e-07	1.33868e-06	TSFM	Elongation factor Ts, mitochondrial OS=Homo sapiens OX=9606 GN=TSFM PE=1 SV=2	12
sp|P02751-1|FINC_HUMAN	1.44054	9.52259	27.6257	1.4721e-07	1.35519e-06	FN1	Isoform 1 of Fibronectin OS=Homo sapiens OX=9606 GN=FN1	19
sp|Q9Y5Y6|ST14_HUMAN	-0.672647	8.40929	27.6238	1.47358e-07	1.35519e-06	ST14	Suppressor of tumorigenicity 14 protein OS=Homo sapiens OX=9606 GN=ST14 PE=1 SV=2	12
sp|P33241-3|LSP1_HUMAN	2.00971	6.26871	27.6108	1.4835e-07	1.36266e-06	LSP1	Isoform 3 of Lymphocyte-specific protein 1 OS=Homo sapiens OX=9606 GN=LSP1	2
sp|P07737|PROF1_HUMAN	0.737628	8.44983	27.5905	1.49917e-07	1.37539e-06	PFN1	Profilin-1 OS=Homo sapiens OX=9606 GN=PFN1 PE=1 SV=2	15
sp|Q9HCM4|E41L5_HUMAN	0.725172	7.07158	27.5752	1.51105e-07	1.38461e-06	EPB41L5	Band 4.1-like protein 5 OS=Homo sapiens OX=9606 GN=EPB41L5 PE=1 SV=3	12
sp|Q5SXM2|SNPC4_HUMAN	-0.66508	5.70401	27.549	1.53165e-07	1.40179e-06	SNAPC4	snRNA-activating protein complex subunit 4 OS=Homo sapiens OX=9606 GN=SNAPC4 PE=1 SV=1	3
sp|Q8N2G8|GHDC_HUMAN	0.857457	5.4432	27.4625	1.60168e-07	1.46411e-06	GHDC	GH3 domain-containing protein OS=Homo sapiens OX=9606 GN=GHDC PE=1 SV=2	8
sp|Q9BUF5|TBB6_HUMAN	0.775674	5.54705	27.4027	1.65204e-07	1.50833e-06	TUBB6	Tubulin beta-6 chain OS=Homo sapiens OX=9606 GN=TUBB6 PE=1 SV=1	3
sp|P09972|ALDOC_HUMAN	0.814241	8.07584	27.3879	1.66466e-07	1.51803e-06	ALDOC	Fructose-bisphosphate aldolase C OS=Homo sapiens OX=9606 GN=ALDOC PE=1 SV=2	13
sp|P51608-2|MECP2_HUMAN	-1.35385	7.73823	27.3652	1.68435e-07	1.53413e-06	MECP2	Isoform B of Methyl-CpG-binding protein 2 OS=Homo sapiens OX=9606 GN=MECP2	9
sp|Q86SK9|SCD5_HUMAN	0.957047	2.74785	27.3039	1.7386e-07	1.58164e-06	SCD5	Stearoyl-CoA desaturase 5 OS=Homo sapiens OX=9606 GN=SCD5 PE=1 SV=2	1
sp|Q6PI98-4|IN80C_HUMAN	0.693918	6.06595	27.2912	1.75003e-07	1.59013e-06	INO80C	Isoform 3 of INO80 complex subunit C OS=Homo sapiens OX=9606 GN=INO80C	5
sp|O43474|KLF4_HUMAN	1.1399	4.62346	27.2432	1.79403e-07	1.62816e-06	KLF4	Krueppel-like factor 4 OS=Homo sapiens OX=9606 GN=KLF4 PE=1 SV=3	1
sp|O75355|ENTP3_HUMAN	2.14214	3.058	27.2051	1.82972e-07	1.65857e-06	ENTPD3	Ectonucleoside triphosphate diphosphohydrolase 3 OS=Homo sapiens OX=9606 GN=ENTPD3 PE=1 SV=2	1
sp|Q9NU23|LYRM2_HUMAN	0.965132	4.10528	27.1948	1.83951e-07	1.66545e-06	LYRM2	LYR motif-containing protein 2 OS=Homo sapiens OX=9606 GN=LYRM2 PE=1 SV=1	1
sp|Q01970|PLCB3_HUMAN	0.656285	6.55393	27.1925	1.84175e-07	1.66549e-06	PLCB3	1-phosphatidylinositol 4,5-bisphosphate phosphodiesterase beta-3 OS=Homo sapiens OX=9606 GN=PLCB3 PE=1 SV=2	10
sp|Q9HCU4|CELR2_HUMAN	0.703979	4.94602	27.18	1.85363e-07	1.67423e-06	CELSR2	Cadherin EGF LAG seven-pass G-type receptor 2 OS=Homo sapiens OX=9606 GN=CELSR2 PE=1 SV=1	12
sp|Q9BSH5|HDHD3_HUMAN	-0.733044	6.80509	27.1358	1.89655e-07	1.71096e-06	HDHD3	Haloacid dehalogenase-like hydrolase domain-containing protein 3 OS=Homo sapiens OX=9606 GN=HDHD3 PE=1 SV=1	7
sp|Q7Z4S6-4|KI21A_HUMAN	-0.621282	6.85844	27.0253	2.00812e-07	1.80946e-06	KIF21A	Isoform 4 of Kinesin-like protein KIF21A OS=Homo sapiens OX=9606 GN=KIF21A	13
sp|O76082-3|S22A5_HUMAN	-2.05986	2.53441	26.9288	2.11087e-07	1.89978e-06	SLC22A5	Isoform 3 of Solute carrier family 22 member 5 OS=Homo sapiens OX=9606 GN=SLC22A5	1
sp|Q9H2C0|GAN_HUMAN	0.63346	7.75524	26.9262	2.1137e-07	1.90008e-06	GAN	Gigaxonin OS=Homo sapiens OX=9606 GN=GAN PE=1 SV=1	11
sp|Q9H9F9|ARP5_HUMAN	0.651115	7.68193	26.9151	2.12588e-07	1.90666e-06	ACTR5	Actin-related protein 5 OS=Homo sapiens OX=9606 GN=ACTR5 PE=1 SV=2	11
sp|Q86W92|LIPB1_HUMAN	0.668798	8.26198	26.915	2.12606e-07	1.90666e-06	PPFIBP1	Liprin-beta-1 OS=Homo sapiens OX=9606 GN=PPFIBP1 PE=1 SV=2	11
sp|Q9H4A5|GLP3L_HUMAN	-0.862071	4.79213	26.8431	2.2066e-07	1.97655e-06	GOLPH3L	Golgi phosphoprotein 3-like OS=Homo sapiens OX=9606 GN=GOLPH3L PE=1 SV=1	1
sp|Q8IV08|PLD3_HUMAN	-0.643934	6.57877	26.8251	2.22726e-07	1.99068e-06	PLD3	5'-3' exonuclease PLD3 OS=Homo sapiens OX=9606 GN=PLD3 PE=1 SV=1	5
sp|P13473-2|LAMP2_HUMAN	0.88418	6.97381	26.8248	2.22763e-07	1.99068e-06	LAMP2	Isoform LAMP-2B of Lysosome-associated membrane glycoprotein 2 OS=Homo sapiens OX=9606 GN=LAMP2	7
sp|P56962|STX17_HUMAN	-0.680184	7.26232	26.6864	2.393e-07	2.13594e-06	STX17	Syntaxin-17 OS=Homo sapiens OX=9606 GN=STX17 PE=1 SV=2	6
sp|O00244|ATOX1_HUMAN	-1.54598	7.62794	26.673	2.40962e-07	2.14825e-06	ATOX1	Copper transport protein ATOX1 OS=Homo sapiens OX=9606 GN=ATOX1 PE=1 SV=1	9
sp|Q9NVV4|PAPD1_HUMAN	-0.653402	8.20665	26.6547	2.43263e-07	2.16621e-06	MTPAP	Poly(A) RNA polymerase, mitochondrial OS=Homo sapiens OX=9606 GN=MTPAP PE=1 SV=1	14
sp|Q9Y221|NIP7_HUMAN	-0.674583	7.10865	26.6012	2.50087e-07	2.22436e-06	NIP7	60S ribosome subunit biogenesis protein NIP7 homolog OS=Homo sapiens OX=9606 GN=NIP7 PE=1 SV=1	9
sp|O95573|ACSL3_HUMAN	0.776935	8.54473	26.5854	2.52142e-07	2.24002e-06	ACSL3	Long-chain-fatty-acid--CoA ligase 3 OS=Homo sapiens OX=9606 GN=ACSL3 PE=1 SV=3	24
sp|Q99576-3|T22D3_HUMAN	-1.01525	5.48175	26.5302	2.5945e-07	2.30224e-06	TSC22D3	Isoform 2 of TSC22 domain family protein 3 OS=Homo sapiens OX=9606 GN=TSC22D3	4
sp|Q96JM2-3|ZN462_HUMAN	-0.598736	7.04634	26.506	2.62725e-07	2.32858e-06	ZNF462	Isoform 3 of Zinc finger protein 462 OS=Homo sapiens OX=9606 GN=ZNF462	5
sp|Q9NZR1|TMOD2_HUMAN	1.17425	7.73769	26.4719	2.67396e-07	2.3672e-06	TMOD2	Tropomodulin-2 OS=Homo sapiens OX=9606 GN=TMOD2 PE=1 SV=1	10
sp|P07951-2|TPM2_HUMAN	1.44148	6.36644	26.4367	2.72314e-07	2.40793e-06	TPM2	Isoform 2 of Tropomyosin beta chain OS=Homo sapiens OX=9606 GN=TPM2	6
sp|Q9NUL5|SHFL_HUMAN	-1.22707	6.92654	26.3718	2.81623e-07	2.48734e-06	SHFL	Shiftless antiviral inhibitor of ribosomal frameshifting protein OS=Homo sapiens OX=9606 GN=SHFL PE=1 SV=2	4
sp|Q92536|YLAT2_HUMAN	0.805995	5.41925	26.3522	2.8449e-07	2.50974e-06	SLC7A6	Y+L amino acid transporter 2 OS=Homo sapiens OX=9606 GN=SLC7A6 PE=1 SV=3	3
sp|P42025|ACTY_HUMAN	0.768458	6.92529	26.3063	2.91342e-07	2.5672e-06	ACTR1B	Beta-centractin OS=Homo sapiens OX=9606 GN=ACTR1B PE=1 SV=1	3
sp|Q13515|BFSP2_HUMAN	4.6373	7.07212	26.2618	2.98131e-07	2.62397e-06	BFSP2	Phakinin OS=Homo sapiens OX=9606 GN=BFSP2 PE=1 SV=1	2
sp|Q6PCB8|EMB_HUMAN	0.929699	3.83458	26.2403	3.01471e-07	2.65028e-06	EMB	Embigin OS=Homo sapiens OX=9606 GN=EMB PE=1 SV=1	2
sp|Q9GZY8-4|MFF_HUMAN	0.884985	6.14455	26.2286	3.03299e-07	2.66327e-06	MFF	Isoform 4 of Mitochondrial fission factor OS=Homo sapiens OX=9606 GN=MFF	6
sp|Q8NI60|COQ8A_HUMAN	-0.731671	5.86595	26.2142	3.05573e-07	2.68013e-06	COQ8A	Atypical kinase COQ8A, mitochondrial OS=Homo sapiens OX=9606 GN=COQ8A PE=1 SV=1	4
sp|Q9NVM1|EVA1B_HUMAN	0.808627	4.16001	26.2033	3.07299e-07	2.69215e-06	EVA1B	Protein eva-1 homolog B OS=Homo sapiens OX=9606 GN=EVA1B PE=1 SV=1	1
sp|Q9NWU5|RM22_HUMAN	0.68828	7.36119	26.1625	3.13867e-07	2.74604e-06	MRPL22	39S ribosomal protein L22, mitochondrial OS=Homo sapiens OX=9606 GN=MRPL22 PE=1 SV=1	6
sp|P11766|ADHX_HUMAN	-0.618525	8.46515	26.1606	3.14174e-07	2.74604e-06	ADH5	Alcohol dehydrogenase class-3 OS=Homo sapiens OX=9606 GN=ADH5 PE=1 SV=4	9
sp|Q13428-4|TCOF_HUMAN	-0.693221	9.63695	26.0986	3.24416e-07	2.83228e-06	TCOF1	Isoform 4 of Treacle protein OS=Homo sapiens OX=9606 GN=TCOF1	27
sp|P28838|AMPL_HUMAN	-0.916729	7.9178	26.0364	3.35035e-07	2.92162e-06	LAP3	Cytosol aminopeptidase OS=Homo sapiens OX=9606 GN=LAP3 PE=1 SV=3	14
sp|Q9Y5P4-3|CERT_HUMAN	0.595585	6.38744	26.018	3.38257e-07	2.94633e-06	CERT1	Isoform 3 of Ceramide transfer protein OS=Homo sapiens OX=9606 GN=CERT1	13
sp|Q969E8|TSR2_HUMAN	1.12572	6.31011	25.9848	3.4412e-07	2.99252e-06	TSR2	Pre-rRNA-processing protein TSR2 homolog OS=Homo sapiens OX=9606 GN=TSR2 PE=1 SV=1	5
sp|Q49AG3|ZBED5_HUMAN	0.67944	5.42213	25.9835	3.44349e-07	2.99252e-06	ZBED5	Zinc finger BED domain-containing protein 5 OS=Homo sapiens OX=9606 GN=ZBED5 PE=2 SV=2	3
sp|Q9NRV9|HEBP1_HUMAN	-0.635188	7.40877	25.9439	3.51476e-07	3.05095e-06	HEBP1	Heme-binding protein 1 OS=Homo sapiens OX=9606 GN=HEBP1 PE=1 SV=1	10
sp|P04406|G3P_HUMAN	-0.778862	9.41657	25.9411	3.52e-07	3.05201e-06	GAPDH	Glyceraldehyde-3-phosphate dehydrogenase OS=Homo sapiens OX=9606 GN=GAPDH PE=1 SV=3	22
sp|Q86W50|MET16_HUMAN	0.645824	7.78943	25.9303	3.53973e-07	3.06561e-06	METTL16	RNA N6-adenosine-methyltransferase METTL16 OS=Homo sapiens OX=9606 GN=METTL16 PE=1 SV=2	6
sp|P55347|PKNX1_HUMAN	0.649465	6.67512	25.9165	3.56518e-07	3.08412e-06	PKNOX1	Homeobox protein PKNOX1 OS=Homo sapiens OX=9606 GN=PKNOX1 PE=1 SV=3	2
sp|P55017-2|S12A3_HUMAN	0.784148	4.24862	25.9102	3.57674e-07	3.0906e-06	SLC12A3	Isoform 2 of Solute carrier family 12 member 3 OS=Homo sapiens OX=9606 GN=SLC12A3	8
sp|Q9Y600-3|CSAD_HUMAN	-0.867431	3.34378	25.8978	3.59973e-07	3.10692e-06	CSAD	Isoform 3 of Cysteine sulfinic acid decarboxylase OS=Homo sapiens OX=9606 GN=CSAD	2
sp|P26374|RAE2_HUMAN	0.719273	5.40516	25.8818	3.62967e-07	3.1292e-06	CHML	Rab proteins geranylgeranyltransferase component A 2 OS=Homo sapiens OX=9606 GN=CHML PE=1 SV=2	5
sp|O94851-4|MICA2_HUMAN	0.794755	5.21407	25.7291	3.92867e-07	3.38312e-06	MICAL2	Isoform 4 of [F-actin]-monooxygenase MICAL2 OS=Homo sapiens OX=9606 GN=MICAL2	10
sp|Q96NB1|CEP20_HUMAN	0.823283	5.00725	25.699	3.99033e-07	3.43232e-06	CEP20	Centrosomal protein 20 OS=Homo sapiens OX=9606 GN=CEP20 PE=1 SV=1	2
sp|Q8N1F8|S11IP_HUMAN	0.719653	5.2529	25.6747	4.0408e-07	3.47179e-06	STK11IP	Serine/threonine-protein kinase 11-interacting protein OS=Homo sapiens OX=9606 GN=STK11IP PE=1 SV=4	5
sp|Q9Y4B5|MTCL1_HUMAN	0.862469	3.98447	25.6077	4.18376e-07	3.59054e-06	MTCL1	Microtubule cross-linking factor 1 OS=Homo sapiens OX=9606 GN=MTCL1 PE=1 SV=5	2
sp|Q8TAD7|OCC1_HUMAN	0.969785	4.57603	25.5932	4.21525e-07	3.61348e-06	OCC1	Overexpressed in colon carcinoma 1 protein OS=Homo sapiens OX=9606 GN=OCC1 PE=1 SV=2	4
sp|Q9Y576|ASB1_HUMAN	1.10059	2.20001	25.5413	4.33016e-07	3.70779e-06	ASB1	Ankyrin repeat and SOCS box protein 1 OS=Homo sapiens OX=9606 GN=ASB1 PE=1 SV=1	1
sp|Q9BTV6|DPH7_HUMAN	-1.01578	2.36534	25.5294	4.35685e-07	3.72644e-06	DPH7	Diphthine methyltransferase OS=Homo sapiens OX=9606 GN=DPH7 PE=1 SV=2	1
sp|Q9H410|DSN1_HUMAN	0.703228	5.2118	25.501	4.42163e-07	3.77758e-06	DSN1	Kinetochore-associated protein DSN1 homolog OS=Homo sapiens OX=9606 GN=DSN1 PE=1 SV=2	3
sp|Q9NP58|ABCB6_HUMAN	1.05082	7.17287	25.4235	4.60289e-07	3.92801e-06	ABCB6	ATP-binding cassette sub-family B member 6, mitochondrial OS=Homo sapiens OX=9606 GN=ABCB6 PE=1 SV=1	12
sp|P22692|IBP4_HUMAN	0.769056	4.35788	25.397	4.66638e-07	3.97771e-06	IGFBP4	Insulin-like growth factor-binding protein 4 OS=Homo sapiens OX=9606 GN=IGFBP4 PE=1 SV=2	3
sp|Q9HCC0|MCCB_HUMAN	-0.605705	7.30171	25.2854	4.94425e-07	4.20984e-06	MCCC2	Methylcrotonoyl-CoA carboxylase beta chain, mitochondrial OS=Homo sapiens OX=9606 GN=MCCC2 PE=1 SV=1	20
sp|Q9NPR9|GP108_HUMAN	-0.94865	6.42878	25.2752	4.97051e-07	4.22744e-06	GPR108	Protein GPR108 OS=Homo sapiens OX=9606 GN=GPR108 PE=1 SV=3	5
sp|Q8WWQ0|PHIP_HUMAN	0.969197	7.5578	25.2226	5.10798e-07	4.33949e-06	PHIP	PH-interacting protein OS=Homo sapiens OX=9606 GN=PHIP PE=1 SV=2	22
sp|Q7Z444|RASE_HUMAN	-0.803431	5.28058	25.216	5.12547e-07	4.34821e-06	ERAS	GTPase ERas OS=Homo sapiens OX=9606 GN=ERAS PE=1 SV=1	1
sp|Q96RF0|SNX18_HUMAN	0.621984	6.96801	25.2144	5.12972e-07	4.34821e-06	SNX18	Sorting nexin-18 OS=Homo sapiens OX=9606 GN=SNX18 PE=1 SV=2	4
sp|Q8WVY7|UBCP1_HUMAN	-0.873286	3.36636	25.1836	5.21243e-07	4.41338e-06	UBLCP1	Ubiquitin-like domain-containing CTD phosphatase 1 OS=Homo sapiens OX=9606 GN=UBLCP1 PE=1 SV=2	1
sp|Q13637|RAB32_HUMAN	-0.632883	5.69713	25.1538	5.29366e-07	4.47716e-06	RAB32	Ras-related protein Rab-32 OS=Homo sapiens OX=9606 GN=RAB32 PE=1 SV=3	2
sp|Q96KN1|LRAT2_HUMAN	-0.63075	6.94795	25.0969	5.45198e-07	4.60592e-06	LRATD2	Protein LRATD2 OS=Homo sapiens OX=9606 GN=LRATD2 PE=1 SV=1	10
sp|Q9BVN2|RUSC1_HUMAN	0.772639	4.97069	25.0823	5.4936e-07	4.63591e-06	RUSC1	RUN and SH3 domain-containing protein 1 OS=Homo sapiens OX=9606 GN=RUSC1 PE=1 SV=3	4
sp|Q9H9Q2|CSN7B_HUMAN	-0.58109	7.25552	24.9047	6.02348e-07	5.07741e-06	COPS7B	COP9 signalosome complex subunit 7b OS=Homo sapiens OX=9606 GN=COPS7B PE=1 SV=1	7
sp|Q9UKK3|PARP4_HUMAN	-0.682151	7.1874	24.8661	6.14524e-07	5.17429e-06	PARP4	Protein mono-ADP-ribosyltransferase PARP4 OS=Homo sapiens OX=9606 GN=PARP4 PE=1 SV=3	18
sp|P52788|SPSY_HUMAN	-0.712923	6.57339	24.8121	6.3198e-07	5.31537e-06	SMS	Spermine synthase OS=Homo sapiens OX=9606 GN=SMS PE=1 SV=2	9
sp|P32856|STX2_HUMAN	0.849495	4.94838	24.8058	6.34065e-07	5.32699e-06	STX2	Syntaxin-2 OS=Homo sapiens OX=9606 GN=STX2 PE=1 SV=3	2
sp|Q93099|HGD_HUMAN	-0.793857	4.85631	24.7728	6.45028e-07	5.41309e-06	HGD	Homogentisate 1,2-dioxygenase OS=Homo sapiens OX=9606 GN=HGD PE=1 SV=2	2
sp|P53365|ARFP2_HUMAN	0.587252	7.34636	24.7459	6.54086e-07	5.48303e-06	ARFIP2	Arfaptin-2 OS=Homo sapiens OX=9606 GN=ARFIP2 PE=1 SV=1	15
sp|Q8NE22|SETD9_HUMAN	-0.820926	3.46657	24.7347	6.57879e-07	5.50874e-06	SETD9	SET domain-containing protein 9 OS=Homo sapiens OX=9606 GN=SETD9 PE=2 SV=2	1
sp|Q5ST30-4|SYVM_HUMAN	-0.849629	6.17416	24.7312	6.59075e-07	5.51266e-06	VARS2	Isoform 4 of Valine--tRNA ligase, mitochondrial OS=Homo sapiens OX=9606 GN=VARS2	8
sp|Q92930|RAB8B_HUMAN	0.68032	5.47677	24.7251	6.61158e-07	5.52399e-06	RAB8B	Ras-related protein Rab-8B OS=Homo sapiens OX=9606 GN=RAB8B PE=1 SV=2	1
sp|Q9BZ29-4|DOCK9_HUMAN	0.782238	8.51132	24.6928	6.72352e-07	5.61e-06	DOCK9	Isoform 4 of Dedicator of cytokinesis protein 9 OS=Homo sapiens OX=9606 GN=DOCK9	14
sp|Q8NG68|TTL_HUMAN	0.767186	4.9493	24.6911	6.72933e-07	5.61e-06	TTL	Tubulin--tyrosine ligase OS=Homo sapiens OX=9606 GN=TTL PE=1 SV=2	3
sp|Q96JQ2|CLMN_HUMAN	-0.603298	7.20454	24.5956	7.07121e-07	5.88853e-06	CLMN	Calmin OS=Homo sapiens OX=9606 GN=CLMN PE=1 SV=1	18
sp|Q8NBJ5|GT251_HUMAN	0.591126	7.44525	24.5755	7.14559e-07	5.94394e-06	COLGALT1	Procollagen galactosyltransferase 1 OS=Homo sapiens OX=9606 GN=COLGALT1 PE=1 SV=1	10
sp|Q8WUD1|RAB2B_HUMAN	0.640058	8.15134	24.5492	7.24371e-07	6.01837e-06	RAB2B	Ras-related protein Rab-2B OS=Homo sapiens OX=9606 GN=RAB2B PE=1 SV=1	15
sp|Q14699|RFTN1_HUMAN	0.959084	7.36902	24.5473	7.25096e-07	6.01837e-06	RFTN1	Raftlin OS=Homo sapiens OX=9606 GN=RFTN1 PE=1 SV=4	6
sp|Q8NDZ4|DIK2A_HUMAN	-0.795909	7.75748	24.53	7.31623e-07	6.06591e-06	DIPK2A	Divergent protein kinase domain 2A OS=Homo sapiens OX=9606 GN=DIPK2A PE=1 SV=1	13
sp|Q9UHD2|TBK1_HUMAN	-0.812727	8.47564	24.5267	7.32882e-07	6.0697e-06	TBK1	Serine/threonine-protein kinase TBK1 OS=Homo sapiens OX=9606 GN=TBK1 PE=1 SV=1	20
sp|O43822-4|CF410_HUMAN	0.802672	3.7582	24.5086	7.39804e-07	6.12034e-06	CFAP410	Isoform 4 of Cilia- and flagella-associated protein 410 OS=Homo sapiens OX=9606 GN=CFAP410	3
sp|Q07065|CKAP4_HUMAN	0.641068	7.93533	24.4838	7.49386e-07	6.19285e-06	CKAP4	Cytoskeleton-associated protein 4 OS=Homo sapiens OX=9606 GN=CKAP4 PE=1 SV=2	19
sp|Q99549|MPP8_HUMAN	-0.601046	7.172	24.4804	7.50679e-07	6.19678e-06	MPHOSPH8	M-phase phosphoprotein 8 OS=Homo sapiens OX=9606 GN=MPHOSPH8 PE=1 SV=2	11
sp|P35475|IDUA_HUMAN	-0.651025	6.17846	24.4758	7.5251e-07	6.20514e-06	IDUA	Alpha-L-iduronidase OS=Homo sapiens OX=9606 GN=IDUA PE=1 SV=2	6
sp|P46019|KPB2_HUMAN	-0.679678	7.40872	24.4456	7.6436e-07	6.296e-06	PHKA2	Phosphorylase b kinase regulatory subunit alpha, liver isoform OS=Homo sapiens OX=9606 GN=PHKA2 PE=1 SV=1	10
sp|Q9H939|PPIP2_HUMAN	0.58982	8.27758	24.4422	7.65747e-07	6.30058e-06	PSTPIP2	Proline-serine-threonine phosphatase-interacting protein 2 OS=Homo sapiens OX=9606 GN=PSTPIP2 PE=1 SV=4	11
sp|P51798|CLCN7_HUMAN	1.01357	2.76318	24.4157	7.76331e-07	6.38074e-06	CLCN7	H(+)/Cl(-) exchange transporter 7 OS=Homo sapiens OX=9606 GN=CLCN7 PE=1 SV=2	1
sp|O75390|CISY_HUMAN	-0.661651	8.42053	24.396	7.84306e-07	6.43929e-06	CS	Citrate synthase, mitochondrial OS=Homo sapiens OX=9606 GN=CS PE=1 SV=2	19
sp|Q9BVG9|PTSS2_HUMAN	0.777798	4.23952	24.3767	7.922e-07	6.49707e-06	PTDSS2	Phosphatidylserine synthase 2 OS=Homo sapiens OX=9606 GN=PTDSS2 PE=1 SV=1	2
sp|P11137-4|MTAP2_HUMAN	1.18106	8.62373	24.3608	7.98782e-07	6.54397e-06	MAP2	Isoform 4 of Microtubule-associated protein 2 OS=Homo sapiens OX=9606 GN=MAP2	5
sp|P33981|TTK_HUMAN	0.615298	7.0115	24.3487	8.03826e-07	6.57818e-06	TTK	Dual specificity protein kinase TTK OS=Homo sapiens OX=9606 GN=TTK PE=1 SV=2	9
sp|Q9BUT1|BDH2_HUMAN	-0.736902	6.01367	24.3172	8.17046e-07	6.67915e-06	BDH2	3-hydroxybutyrate dehydrogenase type 2 OS=Homo sapiens OX=9606 GN=BDH2 PE=1 SV=2	5
sp|Q9P2P1|NYNRI_HUMAN	0.631321	5.91634	24.2108	8.63461e-07	7.05098e-06	NYNRIN	Protein NYNRIN OS=Homo sapiens OX=9606 GN=NYNRIN PE=2 SV=3	12
sp|Q96K12|FACR2_HUMAN	-1.04517	2.81512	24.1894	8.73123e-07	7.1222e-06	FAR2	Fatty acyl-CoA reductase 2 OS=Homo sapiens OX=9606 GN=FAR2 PE=1 SV=1	2
sp|O95613|PCNT_HUMAN	0.769953	8.90157	24.1815	8.76693e-07	7.14046e-06	PCNT	Pericentrin OS=Homo sapiens OX=9606 GN=PCNT PE=1 SV=4	18
sp|Q8IVI9-4|NOSTN_HUMAN	1.01126	4.17385	24.1803	8.77246e-07	7.14046e-06	NOSTRIN	Isoform 4 of Nostrin OS=Homo sapiens OX=9606 GN=NOSTRIN	5
sp|O75367-2|H2AY_HUMAN	-0.979766	6.88471	24.1485	8.91837e-07	7.25144e-06	MACROH2A1	Isoform 1 of Core histone macro-H2A.1 OS=Homo sapiens OX=9606 GN=MACROH2A1	13
sp|Q96J02|ITCH_HUMAN	0.660252	6.39188	24.1457	8.93168e-07	7.25447e-06	ITCH	E3 ubiquitin-protein ligase Itchy homolog OS=Homo sapiens OX=9606 GN=ITCH PE=1 SV=2	5
sp|Q9Y263|PLAP_HUMAN	-0.700775	7.18432	24.1371	8.97153e-07	7.27905e-06	PLAA	Phospholipase A-2-activating protein OS=Homo sapiens OX=9606 GN=PLAA PE=1 SV=2	11
sp|Q9Y2B0|CNPY2_HUMAN	-0.97283	7.24297	24.1113	9.09263e-07	7.3694e-06	CNPY2	Protein canopy homolog 2 OS=Homo sapiens OX=9606 GN=CNPY2 PE=1 SV=1	4
sp|Q8WUF8|F172A_HUMAN	0.590029	7.07744	24.0975	9.15789e-07	7.40757e-06	FAM172A	Cotranscriptional regulator FAM172A OS=Homo sapiens OX=9606 GN=FAM172A PE=1 SV=1	7
sp|Q6ZU35|CRACD_HUMAN	0.944387	4.44309	24.0972	9.15926e-07	7.40757e-06	CRACD	Capping protein inhibiting regulator of actin dynamics OS=Homo sapiens OX=9606 GN=CRACD PE=1 SV=3	5
sp|P98194-7|AT2C1_HUMAN	-0.772288	8.15307	24.0753	9.26389e-07	7.48419e-06	ATP2C1	Isoform 7 of Calcium-transporting ATPase type 2C member 1 OS=Homo sapiens OX=9606 GN=ATP2C1	18
sp|O75828|CBR3_HUMAN	-0.599623	8.60981	24.0709	9.28541e-07	7.4936e-06	CBR3	Carbonyl reductase [NADPH] 3 OS=Homo sapiens OX=9606 GN=CBR3 PE=1 SV=3	9
sp|Q96NT0-2|CC115_HUMAN	-1.29945	2.75979	24.0623	9.32681e-07	7.51899e-06	CCDC115	Isoform 2 of Coiled-coil domain-containing protein 115 OS=Homo sapiens OX=9606 GN=CCDC115	1
sp|P13489|RINI_HUMAN	0.618212	9.65014	24.0495	9.38925e-07	7.56129e-06	RNH1	Ribonuclease inhibitor OS=Homo sapiens OX=9606 GN=RNH1 PE=1 SV=2	27
sp|Q13308-6|PTK7_HUMAN	0.810141	8.66644	24.0441	9.41545e-07	7.57434e-06	PTK7	Isoform 6 of Inactive tyrosine-protein kinase 7 OS=Homo sapiens OX=9606 GN=PTK7	14
sp|P51151|RAB9A_HUMAN	-0.740471	4.77239	24.0104	9.58168e-07	7.69989e-06	RAB9A	Ras-related protein Rab-9A OS=Homo sapiens OX=9606 GN=RAB9A PE=1 SV=1	2
sp|Q5T3F8|CSCL2_HUMAN	1.06285	5.82223	23.9251	1.00159e-06	8.04034e-06	TMEM63B	CSC1-like protein 2 OS=Homo sapiens OX=9606 GN=TMEM63B PE=1 SV=1	3
sp|Q9NUI1|DECR2_HUMAN	-0.61865	6.31894	23.9116	1.00865e-06	8.08839e-06	DECR2	Peroxisomal 2,4-dienoyl-CoA reductase [(3E)-enoyl-CoA-producing] OS=Homo sapiens OX=9606 GN=DECR2 PE=1 SV=1	10
tr|G3V325|G3V325_HUMAN	-0.658712	8.1985	23.8585	1.0368e-06	8.30539e-06	ATP5MF-PTCD1	ATP5MF-PTCD1 readthrough OS=Homo sapiens OX=9606 GN=ATP5MF-PTCD1 PE=4 SV=1	16
tr|F8VS61|F8VS61_HUMAN	0.775478	5.564	23.8487	1.04214e-06	8.3393e-06	KRT77	Keratin, type II cytoskeletal 1b OS=Homo sapiens OX=9606 GN=KRT77 PE=1 SV=1	2
sp|P13284|GILT_HUMAN	-0.730031	4.22572	23.8256	1.05468e-06	8.43074e-06	IFI30	Gamma-interferon-inducible lysosomal thiol reductase OS=Homo sapiens OX=9606 GN=IFI30 PE=1 SV=3	4
sp|O43570|CAH12_HUMAN	0.94413	4.39762	23.7987	1.06953e-06	8.54043e-06	CA12	Carbonic anhydrase 12 OS=Homo sapiens OX=9606 GN=CA12 PE=1 SV=1	10
tr|E9PG80|E9PG80_HUMAN	1.14188	5.1492	23.7676	1.08695e-06	8.67039e-06	DYM	Dymeclin OS=Homo sapiens OX=9606 GN=DYM PE=4 SV=2	2
sp|Q9UPN9-2|TRI33_HUMAN	0.68734	4.49532	23.7178	1.11548e-06	8.88863e-06	TRIM33	Isoform Beta of E3 ubiquitin-protein ligase TRIM33 OS=Homo sapiens OX=9606 GN=TRIM33	2
sp|Q9C0K0|BC11B_HUMAN	1.45386	4.468	23.6879	1.13291e-06	9.01805e-06	BCL11B	B-cell lymphoma/leukemia 11B OS=Homo sapiens OX=9606 GN=BCL11B PE=1 SV=1	3
sp|P46087-4|NOP2_HUMAN	-1.03189	9.19209	23.6681	1.14466e-06	9.102e-06	NOP2	Isoform 4 of Probable 28S rRNA (cytosine(4447)-C(5))-methyltransferase OS=Homo sapiens OX=9606 GN=NOP2	20
sp|P78318|IGBP1_HUMAN	0.793416	7.61468	23.6417	1.16045e-06	9.21794e-06	IGBP1	Immunoglobulin-binding protein 1 OS=Homo sapiens OX=9606 GN=IGBP1 PE=1 SV=1	10
sp|P20749|BCL3_HUMAN	-0.890939	5.1559	23.6311	1.16688e-06	9.25932e-06	BCL3	B-cell lymphoma 3 protein OS=Homo sapiens OX=9606 GN=BCL3 PE=1 SV=2	4
sp|Q14914|PTGR1_HUMAN	0.564195	7.96386	23.613	1.17792e-06	9.33711e-06	PTGR1	Prostaglandin reductase 1 OS=Homo sapiens OX=9606 GN=PTGR1 PE=1 SV=2	18
sp|P24941|CDK2_HUMAN	-0.558701	7.7293	23.6109	1.17916e-06	9.33716e-06	CDK2	Cyclin-dependent kinase 2 OS=Homo sapiens OX=9606 GN=CDK2 PE=1 SV=2	16
sp|O43379-4|WDR62_HUMAN	-0.692711	5.09267	23.5877	1.19347e-06	9.44064e-06	WDR62	Isoform 4 of WD repeat-containing protein 62 OS=Homo sapiens OX=9606 GN=WDR62	3
sp|Q02338|BDH_HUMAN	-0.626715	7.08267	23.5408	1.22292e-06	9.66346e-06	BDH1	D-beta-hydroxybutyrate dehydrogenase, mitochondrial OS=Homo sapiens OX=9606 GN=BDH1 PE=1 SV=3	8
sp|Q9UIG0|BAZ1B_HUMAN	-0.658202	7.31293	23.3994	1.31619e-06	1.03897e-05	BAZ1B	Tyrosine-protein kinase BAZ1B OS=Homo sapiens OX=9606 GN=BAZ1B PE=1 SV=2	12
sp|Q9H1B5|XYLT2_HUMAN	-0.833927	5.06287	23.3905	1.32231e-06	1.04271e-05	XYLT2	Xylosyltransferase 2 OS=Homo sapiens OX=9606 GN=XYLT2 PE=1 SV=2	3
sp|Q96IJ6-2|GMPPA_HUMAN	0.604946	5.97427	23.3428	1.35549e-06	1.06777e-05	GMPPA	Isoform 2 of Mannose-1-phosphate guanyltransferase alpha OS=Homo sapiens OX=9606 GN=GMPPA	4
sp|Q5TEA3|CT194_HUMAN	0.974304	2.66141	23.3303	1.36437e-06	1.07365e-05	C20orf194	Uncharacterized protein C20orf194 OS=Homo sapiens OX=9606 GN=C20orf194 PE=1 SV=1	1
sp|Q63HM1-2|KFA_HUMAN	0.713022	4.44437	23.3174	1.37353e-06	1.079e-05	AFMID	Isoform 2 of Kynurenine formamidase OS=Homo sapiens OX=9606 GN=AFMID	1
sp|Q9UGK8|SRGEF_HUMAN	0.655829	6.74213	23.3167	1.37402e-06	1.079e-05	SERGEF	Secretion-regulating guanine nucleotide exchange factor OS=Homo sapiens OX=9606 GN=SERGEF PE=1 SV=2	6
sp|Q96RP9|EFGM_HUMAN	0.613068	8.30181	23.2796	1.40079e-06	1.09888e-05	GFM1	Elongation factor G, mitochondrial OS=Homo sapiens OX=9606 GN=GFM1 PE=1 SV=2	16
sp|O14777|NDC80_HUMAN	0.672602	6.73673	23.2254	1.4408e-06	1.1291e-05	NDC80	Kinetochore protein NDC80 homolog OS=Homo sapiens OX=9606 GN=NDC80 PE=1 SV=1	9
sp|Q4ZG55|GREB1_HUMAN	0.691285	5.70092	23.2091	1.45306e-06	1.13753e-05	GREB1	Protein GREB1 OS=Homo sapiens OX=9606 GN=GREB1 PE=2 SV=1	15
sp|Q7Z2K6|ERMP1_HUMAN	1.45078	8.42645	23.1647	1.48705e-06	1.16294e-05	ERMP1	Endoplasmic reticulum metallopeptidase 1 OS=Homo sapiens OX=9606 GN=ERMP1 PE=1 SV=2	11
sp|Q9NYQ8|FAT2_HUMAN	-0.686221	9.26544	23.1036	1.535e-06	1.1992e-05	FAT2	Protocadherin Fat 2 OS=Homo sapiens OX=9606 GN=FAT2 PE=1 SV=2	14
sp|Q49MG5|MAP9_HUMAN	-0.940817	6.58397	23.0872	1.54821e-06	1.20828e-05	MAP9	Microtubule-associated protein 9 OS=Homo sapiens OX=9606 GN=MAP9 PE=1 SV=3	5
sp|Q8NFV4|ABHDB_HUMAN	-0.708318	6.29141	23.0695	1.56248e-06	1.21816e-05	ABHD11	Protein ABHD11 OS=Homo sapiens OX=9606 GN=ABHD11 PE=1 SV=1	8
sp|P29966|MARCS_HUMAN	1.06593	8.84865	23.0531	1.57591e-06	1.22736e-05	MARCKS	Myristoylated alanine-rich C-kinase substrate OS=Homo sapiens OX=9606 GN=MARCKS PE=1 SV=4	14
sp|P23297|S10A1_HUMAN	-0.844009	8.0047	22.9835	1.63394e-06	1.27125e-05	S100A1	Protein S100-A1 OS=Homo sapiens OX=9606 GN=S100A1 PE=1 SV=2	2
sp|P63000-2|RAC1_HUMAN	0.650454	8.06693	22.9582	1.65561e-06	1.28598e-05	RAC1	Isoform B of Ras-related C3 botulinum toxin substrate 1 OS=Homo sapiens OX=9606 GN=RAC1	10
sp|P09601|HMOX1_HUMAN	-1.10463	4.50218	22.9575	1.65626e-06	1.28598e-05	HMOX1	Heme oxygenase 1 OS=Homo sapiens OX=9606 GN=HMOX1 PE=1 SV=1	3
sp|Q9ULJ8-5|NEB1_HUMAN	-1.04039	5.99547	22.9412	1.67031e-06	1.29556e-05	PPP1R9A	Isoform 5 of Neurabin-1 OS=Homo sapiens OX=9606 GN=PPP1R9A	12
sp|O14975|S27A2_HUMAN	1.19358	5.29105	22.9119	1.69599e-06	1.31413e-05	SLC27A2	Very long-chain acyl-CoA synthetase OS=Homo sapiens OX=9606 GN=SLC27A2 PE=1 SV=2	24
sp|Q9P0U3|SENP1_HUMAN	-0.662767	4.96787	22.8777	1.7264e-06	1.33633e-05	SENP1	Sentrin-specific protease 1 OS=Homo sapiens OX=9606 GN=SENP1 PE=1 SV=2	4
sp|Q9H4B0|OSGP2_HUMAN	-0.621936	7.11337	22.8757	1.72822e-06	1.33638e-05	OSGEPL1	Probable tRNA N6-adenosine threonylcarbamoyltransferase, mitochondrial OS=Homo sapiens OX=9606 GN=OSGEPL1 PE=2 SV=2	6
sp|Q6AI39|BICRL_HUMAN	0.781635	6.51192	22.8542	1.74769e-06	1.35005e-05	BICRAL	BRD4-interacting chromatin-remodeling complex-associated protein-like OS=Homo sapiens OX=9606 GN=BICRAL PE=1 SV=2	5
sp|O00192|ARVC_HUMAN	-0.613033	5.87108	22.7873	1.80956e-06	1.39642e-05	ARVCF	Armadillo repeat protein deleted in velo-cardio-facial syndrome OS=Homo sapiens OX=9606 GN=ARVCF PE=1 SV=1	11
sp|Q9HCE3|ZN532_HUMAN	0.684456	8.13647	22.767	1.8288e-06	1.40983e-05	ZNF532	Zinc finger protein 532 OS=Homo sapiens OX=9606 GN=ZNF532 PE=1 SV=2	12
sp|P30041|PRDX6_HUMAN	-0.599824	8.47446	22.7262	1.86806e-06	1.43863e-05	PRDX6	Peroxiredoxin-6 OS=Homo sapiens OX=9606 GN=PRDX6 PE=1 SV=3	16
sp|P27707|DCK_HUMAN	0.665286	7.61434	22.6963	1.89729e-06	1.45966e-05	DCK	Deoxycytidine kinase OS=Homo sapiens OX=9606 GN=DCK PE=1 SV=1	11
sp|Q04828|AK1C1_HUMAN	0.934227	5.99985	22.675	1.9185e-06	1.47448e-05	AKR1C1	Aldo-keto reductase family 1 member C1 OS=Homo sapiens OX=9606 GN=AKR1C1 PE=1 SV=1	1
sp|Q6ZRQ5|MMS22_HUMAN	0.784617	6.20259	22.6687	1.9248e-06	1.47681e-05	MMS22L	Protein MMS22-like OS=Homo sapiens OX=9606 GN=MMS22L PE=1 SV=3	7
sp|P55259|GP2_HUMAN	1.382	1.76982	22.6681	1.92543e-06	1.47681e-05	GP2	Pancreatic secretory granule membrane major glycoprotein GP2 OS=Homo sapiens OX=9606 GN=GP2 PE=1 SV=3	2
sp|Q5HYK3|COQ5_HUMAN	-0.547446	7.14254	22.6606	1.93293e-06	1.48107e-05	COQ5	2-methoxy-6-polyprenyl-1,4-benzoquinol methylase, mitochondrial OS=Homo sapiens OX=9606 GN=COQ5 PE=1 SV=2	13
sp|Q9NSU2-1|TREX1_HUMAN	-0.910125	3.70485	22.5283	2.07069e-06	1.58502e-05	TREX1	Isoform 1 of Three-prime repair exonuclease 1 OS=Homo sapiens OX=9606 GN=TREX1	1
sp|P43007|SATT_HUMAN	1.14396	4.73665	22.4974	2.10431e-06	1.60913e-05	SLC1A4	Neutral amino acid transporter A OS=Homo sapiens OX=9606 GN=SLC1A4 PE=1 SV=1	12
sp|Q9BX40|LS14B_HUMAN	1.04382	8.4286	22.4891	2.11343e-06	1.61447e-05	LSM14B	Protein LSM14 homolog B OS=Homo sapiens OX=9606 GN=LSM14B PE=1 SV=1	17
sp|O75865-2|TPC6A_HUMAN	-0.635439	6.23694	22.4564	2.14972e-06	1.64054e-05	TRAPPC6A	Isoform 2 of Trafficking protein particle complex subunit 6A OS=Homo sapiens OX=9606 GN=TRAPPC6A	2
sp|Q15437|SC23B_HUMAN	-0.731848	7.24067	22.4165	2.1948e-06	1.67326e-05	SEC23B	Protein transport protein Sec23B OS=Homo sapiens OX=9606 GN=SEC23B PE=1 SV=2	5
sp|P00492|HPRT_HUMAN	-0.593021	6.35109	22.4113	2.20075e-06	1.67452e-05	HPRT1	Hypoxanthine-guanine phosphoribosyltransferase OS=Homo sapiens OX=9606 GN=HPRT1 PE=1 SV=2	3
sp|O94827-7|PKHG5_HUMAN	-1.03323	3.64613	22.4112	2.20087e-06	1.67452e-05	PLEKHG5	Isoform 4 of Pleckstrin homology domain-containing family G member 5 OS=Homo sapiens OX=9606 GN=PLEKHG5	1
sp|Q99504|EYA3_HUMAN	-0.673134	6.53151	22.4088	2.20357e-06	1.67489e-05	EYA3	Eyes absent homolog 3 OS=Homo sapiens OX=9606 GN=EYA3 PE=1 SV=3	8
sp|Q02809-2|PLOD1_HUMAN	0.770726	9.42314	22.3875	2.22818e-06	1.6919e-05	PLOD1	Isoform 2 of Procollagen-lysine,2-oxoglutarate 5-dioxygenase 1 OS=Homo sapiens OX=9606 GN=PLOD1	14
sp|Q5JPI3|CC038_HUMAN	-0.554066	6.50226	22.3841	2.23211e-06	1.69319e-05	C3orf38	Uncharacterized protein C3orf38 OS=Homo sapiens OX=9606 GN=C3orf38 PE=1 SV=1	4
sp|Q5T1M5|FKB15_HUMAN	-0.597537	8.70337	22.3261	2.30062e-06	1.74341e-05	FKBP15	FK506-binding protein 15 OS=Homo sapiens OX=9606 GN=FKBP15 PE=1 SV=2	20
sp|Q86V21|AACS_HUMAN	0.614183	7.26322	22.3061	2.32468e-06	1.75988e-05	AACS	Acetoacetyl-CoA synthetase OS=Homo sapiens OX=9606 GN=AACS PE=1 SV=1	10
sp|Q8IX04|UEVLD_HUMAN	0.543418	7.19379	22.2969	2.33579e-06	1.76653e-05	UEVLD	Ubiquitin-conjugating enzyme E2 variant 3 OS=Homo sapiens OX=9606 GN=UEVLD PE=1 SV=2	11
sp|Q0VDF9|HSP7E_HUMAN	-0.612244	8.06437	22.2943	2.33895e-06	1.76716e-05	HSPA14	Heat shock 70 kDa protein 14 OS=Homo sapiens OX=9606 GN=HSPA14 PE=1 SV=1	14
sp|P11279|LAMP1_HUMAN	0.573101	7.50919	22.2537	2.38894e-06	1.80313e-05	LAMP1	Lysosome-associated membrane glycoprotein 1 OS=Homo sapiens OX=9606 GN=LAMP1 PE=1 SV=3	10
sp|Q9BY49|PECR_HUMAN	-0.594489	7.07223	22.2363	2.41078e-06	1.8178e-05	PECR	Peroxisomal trans-2-enoyl-CoA reductase OS=Homo sapiens OX=9606 GN=PECR PE=1 SV=2	7
sp|Q9H336|CRLD1_HUMAN	0.778797	5.59817	22.226	2.4237e-06	1.82573e-05	CRISPLD1	Cysteine-rich secretory protein LCCL domain-containing 1 OS=Homo sapiens OX=9606 GN=CRISPLD1 PE=2 SV=1	4
sp|Q9UQB8-5|BAIP2_HUMAN	0.98831	3.08193	22.2057	2.44946e-06	1.8433e-05	BAIAP2	Isoform 5 of Brain-specific angiogenesis inhibitor 1-associated protein 2 OS=Homo sapiens OX=9606 GN=BAIAP2	1
sp|O14727|APAF_HUMAN	0.675241	6.85251	22.1933	2.46537e-06	1.85343e-05	APAF1	Apoptotic protease-activating factor 1 OS=Homo sapiens OX=9606 GN=APAF1 PE=1 SV=2	11
sp|Q15759|MK11_HUMAN	-0.646389	5.05467	22.1852	2.47578e-06	1.85941e-05	MAPK11	Mitogen-activated protein kinase 11 OS=Homo sapiens OX=9606 GN=MAPK11 PE=1 SV=2	4
sp|Q13423|NNTM_HUMAN	-0.640528	7.87565	22.1818	2.48015e-06	1.86085e-05	NNT	NAD(P) transhydrogenase, mitochondrial OS=Homo sapiens OX=9606 GN=NNT PE=1 SV=3	13
sp|Q9BYM8|HOIL1_HUMAN	-0.890311	5.58187	22.1431	2.53064e-06	1.89657e-05	RBCK1	RanBP-type and C3HC4-type zinc finger-containing protein 1 OS=Homo sapiens OX=9606 GN=RBCK1 PE=1 SV=2	7
sp|Q8WWI5|CTL1_HUMAN	1.1415	7.12156	22.1415	2.53276e-06	1.89657e-05	SLC44A1	Choline transporter-like protein 1 OS=Homo sapiens OX=9606 GN=SLC44A1 PE=1 SV=1	6
sp|Q9UHB6-4|LIMA1_HUMAN	1.09265	6.5007	22.1339	2.54277e-06	1.90218e-05	LIMA1	Isoform 4 of LIM domain and actin-binding protein 1 OS=Homo sapiens OX=9606 GN=LIMA1	18
sp|P31751|AKT2_HUMAN	-0.587117	7.31952	22.1175	2.56465e-06	1.91666e-05	AKT2	RAC-beta serine/threonine-protein kinase OS=Homo sapiens OX=9606 GN=AKT2 PE=1 SV=2	11
sp|Q15147-4|PLCB4_HUMAN	-0.572577	8.74764	22.1098	2.57494e-06	1.92245e-05	PLCB4	Isoform 3 of 1-phosphatidylinositol 4,5-bisphosphate phosphodiesterase beta-4 OS=Homo sapiens OX=9606 GN=PLCB4	17
sp|Q9NQC3-2|RTN4_HUMAN	0.636147	5.05955	22.0951	2.59478e-06	1.93536e-05	RTN4	Isoform B of Reticulon-4 OS=Homo sapiens OX=9606 GN=RTN4	2
sp|Q8NFZ5|TNIP2_HUMAN	-0.989187	4.57521	22.0596	2.6432e-06	1.96954e-05	TNIP2	TNFAIP3-interacting protein 2 OS=Homo sapiens OX=9606 GN=TNIP2 PE=1 SV=1	2
sp|Q9NX02|NALP2_HUMAN	-0.818476	9.00582	22.0084	2.71458e-06	2.02074e-05	NLRP2	NACHT, LRR and PYD domains-containing protein 2 OS=Homo sapiens OX=9606 GN=NLRP2 PE=1 SV=1	15
sp|Q02790|FKBP4_HUMAN	-0.712001	8.44621	21.9784	2.75733e-06	2.05054e-05	FKBP4	Peptidyl-prolyl cis-trans isomerase FKBP4 OS=Homo sapiens OX=9606 GN=FKBP4 PE=1 SV=3	18
sp|A4D126|ISPD_HUMAN	1.07863	1.99821	21.9599	2.78401e-06	2.06835e-05	CRPPA	D-ribitol-5-phosphate cytidylyltransferase OS=Homo sapiens OX=9606 GN=CRPPA PE=1 SV=2	1
sp|Q13425|SNTB2_HUMAN	0.609813	8.18496	21.945	2.80575e-06	2.08247e-05	SNTB2	Beta-2-syntrophin OS=Homo sapiens OX=9606 GN=SNTB2 PE=1 SV=1	13
sp|Q9NQR4|NIT2_HUMAN	-0.54449	7.92375	21.9407	2.8121e-06	2.08514e-05	NIT2	Omega-amidase NIT2 OS=Homo sapiens OX=9606 GN=NIT2 PE=1 SV=1	14
sp|Q9H7D0|DOCK5_HUMAN	0.692992	5.23762	21.9292	2.82891e-06	2.09555e-05	DOCK5	Dedicator of cytokinesis protein 5 OS=Homo sapiens OX=9606 GN=DOCK5 PE=1 SV=3	6
sp|Q9Y6U3|ADSV_HUMAN	1.2033	4.33266	21.8758	2.9088e-06	2.15263e-05	SCIN	Adseverin OS=Homo sapiens OX=9606 GN=SCIN PE=1 SV=4	18
sp|O14531|DPYL4_HUMAN	0.880972	5.45168	21.8714	2.91544e-06	2.15544e-05	DPYSL4	Dihydropyrimidinase-related protein 4 OS=Homo sapiens OX=9606 GN=DPYSL4 PE=1 SV=2	2
sp|P07741|APT_HUMAN	-0.562799	8.71022	21.8274	2.98307e-06	2.20328e-05	APRT	Adenine phosphoribosyltransferase OS=Homo sapiens OX=9606 GN=APRT PE=1 SV=2	18
sp|Q5VWZ2|LYPL1_HUMAN	-0.620187	8.00782	21.7874	3.04599e-06	2.24757e-05	LYPLAL1	Lysophospholipase-like protein 1 OS=Homo sapiens OX=9606 GN=LYPLAL1 PE=1 SV=3	6
tr|H3BP57|H3BP57_HUMAN	2.33293	1.64817	21.7774	3.06181e-06	2.25704e-05	MPI	Mannose-6-phosphate isomerase (Fragment) OS=Homo sapiens OX=9606 GN=MPI PE=1 SV=1	1
sp|Q9UN36|NDRG2_HUMAN	-0.74073	4.98981	21.7733	3.06842e-06	2.25972e-05	NDRG2	Protein NDRG2 OS=Homo sapiens OX=9606 GN=NDRG2 PE=1 SV=2	1
sp|Q9Y2B1|RXLT1_HUMAN	-0.925759	4.35419	21.7517	3.10322e-06	2.28313e-05	RXYLT1	Ribitol-5-phosphate xylosyltransferase 1 OS=Homo sapiens OX=9606 GN=RXYLT1 PE=1 SV=1	2
sp|Q13433|S39A6_HUMAN	0.655931	4.3934	21.6201	3.32344e-06	2.44278e-05	SLC39A6	Zinc transporter ZIP6 OS=Homo sapiens OX=9606 GN=SLC39A6 PE=1 SV=3	2
sp|Q53HV7|SMUG1_HUMAN	-0.786593	3.48491	21.5995	3.35943e-06	2.46684e-05	SMUG1	Single-strand selective monofunctional uracil DNA glycosylase OS=Homo sapiens OX=9606 GN=SMUG1 PE=1 SV=2	3
sp|Q9NUL3|STAU2_HUMAN	0.715106	7.21284	21.5973	3.36332e-06	2.4673e-05	STAU2	Double-stranded RNA-binding protein Staufen homolog 2 OS=Homo sapiens OX=9606 GN=STAU2 PE=1 SV=2	16
sp|Q9P2E3|ZNFX1_HUMAN	-0.726631	4.70354	21.59	3.37611e-06	2.47429e-05	ZNFX1	NFX1-type zinc finger-containing protein 1 OS=Homo sapiens OX=9606 GN=ZNFX1 PE=2 SV=2	3
sp|Q9Y5N5|N6MT1_HUMAN	0.68696	5.31497	21.5494	3.44837e-06	2.52341e-05	N6AMT1	Methyltransferase N6AMT1 OS=Homo sapiens OX=9606 GN=N6AMT1 PE=1 SV=4	3
sp|Q6YP21|KAT3_HUMAN	-0.574471	7.7108	21.5486	3.44979e-06	2.52341e-05	KYAT3	Kynurenine--oxoglutarate transaminase 3 OS=Homo sapiens OX=9606 GN=KYAT3 PE=1 SV=1	11
sp|P43405|KSYK_HUMAN	0.858322	3.87185	21.5459	3.45459e-06	2.52448e-05	SYK	Tyrosine-protein kinase SYK OS=Homo sapiens OX=9606 GN=SYK PE=1 SV=1	4
sp|Q9NTK5|OLA1_HUMAN	-0.889536	5.99109	21.5297	3.48394e-06	2.54347e-05	OLA1	Obg-like ATPase 1 OS=Homo sapiens OX=9606 GN=OLA1 PE=1 SV=2	3
sp|O15344|TRI18_HUMAN	0.584619	6.46837	21.5201	3.50146e-06	2.5538e-05	MID1	E3 ubiquitin-protein ligase Midline-1 OS=Homo sapiens OX=9606 GN=MID1 PE=1 SV=1	1
sp|Q96GX5|GWL_HUMAN	-0.556605	6.22538	21.5173	3.50648e-06	2.55501e-05	MASTL	Serine/threonine-protein kinase greatwall OS=Homo sapiens OX=9606 GN=MASTL PE=1 SV=1	7
sp|Q7Z3D4|LYSM3_HUMAN	0.619895	5.58096	21.4705	3.59311e-06	2.61562e-05	LYSMD3	LysM and putative peptidoglycan-binding domain-containing protein 3 OS=Homo sapiens OX=9606 GN=LYSMD3 PE=1 SV=2	4
sp|Q14142|TRI14_HUMAN	-0.65904	6.06085	21.456	3.62034e-06	2.6308e-05	TRIM14	Tripartite motif-containing protein 14 OS=Homo sapiens OX=9606 GN=TRIM14 PE=1 SV=2	6
sp|Q9Y2Z0|SGT1_HUMAN	0.610695	8.30065	21.4557	3.6209e-06	2.6308e-05	SUGT1	Protein SGT1 homolog OS=Homo sapiens OX=9606 GN=SUGT1 PE=1 SV=3	10
sp|Q9UPQ7|PZRN3_HUMAN	0.841358	6.2822	21.4523	3.62739e-06	2.63299e-05	PDZRN3	E3 ubiquitin-protein ligase PDZRN3 OS=Homo sapiens OX=9606 GN=PDZRN3 PE=1 SV=2	2
sp|O15217|GSTA4_HUMAN	0.894062	7.02977	21.4487	3.6343e-06	2.63547e-05	GSTA4	Glutathione S-transferase A4 OS=Homo sapiens OX=9606 GN=GSTA4 PE=1 SV=1	2
sp|Q9HCS5|E41LA_HUMAN	0.921886	2.48312	21.446	3.63942e-06	2.63667e-05	EPB41L4A	Band 4.1-like protein 4A OS=Homo sapiens OX=9606 GN=EPB41L4A PE=1 SV=2	4
sp|Q96RE7|NACC1_HUMAN	-0.592865	6.95241	21.4131	3.70238e-06	2.67971e-05	NACC1	Nucleus accumbens-associated protein 1 OS=Homo sapiens OX=9606 GN=NACC1 PE=1 SV=1	13
sp|Q8N3E9|PLCD3_HUMAN	-0.613754	6.29765	21.407	3.71415e-06	2.68567e-05	PLCD3	1-phosphatidylinositol 4,5-bisphosphate phosphodiesterase delta-3 OS=Homo sapiens OX=9606 GN=PLCD3 PE=1 SV=3	9
sp|Q96M27|PRRC1_HUMAN	-0.60795	7.29367	21.4018	3.7243e-06	2.69044e-05	PRRC1	Protein PRRC1 OS=Homo sapiens OX=9606 GN=PRRC1 PE=1 SV=1	4
sp|Q9NXD2|MTMRA_HUMAN	0.615658	7.26139	21.3964	3.73472e-06	2.6954e-05	MTMR10	Myotubularin-related protein 10 OS=Homo sapiens OX=9606 GN=MTMR10 PE=1 SV=3	10
sp|Q96RU2|UBP28_HUMAN	-0.651065	6.12278	21.3896	3.7479e-06	2.70091e-05	USP28	Ubiquitin carboxyl-terminal hydrolase 28 OS=Homo sapiens OX=9606 GN=USP28 PE=1 SV=1	4
sp|P42357|HUTH_HUMAN	0.736438	5.42426	21.3888	3.74949e-06	2.70091e-05	HAL	Histidine ammonia-lyase OS=Homo sapiens OX=9606 GN=HAL PE=1 SV=1	2
sp|Q9UBT2|SAE2_HUMAN	-0.564458	7.37446	21.3762	3.77428e-06	2.71619e-05	UBA2	SUMO-activating enzyme subunit 2 OS=Homo sapiens OX=9606 GN=UBA2 PE=1 SV=2	10
sp|Q6UWF9|F180A_HUMAN	-0.649305	5.91011	21.3729	3.78086e-06	2.71834e-05	FAM180A	Protein FAM180A OS=Homo sapiens OX=9606 GN=FAM180A PE=2 SV=1	3
sp|P55263|ADK_HUMAN	-0.594624	8.93679	21.3159	3.89496e-06	2.79772e-05	ADK	Adenosine kinase OS=Homo sapiens OX=9606 GN=ADK PE=1 SV=2	23
sp|Q15345|LRC41_HUMAN	-0.693339	7.83754	21.3126	3.90153e-06	2.79979e-05	LRRC41	Leucine-rich repeat-containing protein 41 OS=Homo sapiens OX=9606 GN=LRRC41 PE=1 SV=3	13
sp|P53992|SC24C_HUMAN	-0.563187	6.77074	21.2798	3.96899e-06	2.84551e-05	SEC24C	Protein transport protein Sec24C OS=Homo sapiens OX=9606 GN=SEC24C PE=1 SV=3	10
sp|Q9H9Q4|NHEJ1_HUMAN	0.55616	6.80781	21.2336	4.06564e-06	2.91204e-05	NHEJ1	Non-homologous end-joining factor 1 OS=Homo sapiens OX=9606 GN=NHEJ1 PE=1 SV=1	5
sp|P46934-4|NEDD4_HUMAN	0.710087	5.93766	21.2196	4.09565e-06	2.93077e-05	NEDD4	Isoform 4 of E3 ubiquitin-protein ligase NEDD4 OS=Homo sapiens OX=9606 GN=NEDD4	9
sp|P19793|RXRA_HUMAN	-0.611628	6.6747	21.2123	4.11127e-06	2.93917e-05	RXRA	Retinoic acid receptor RXR-alpha OS=Homo sapiens OX=9606 GN=RXRA PE=1 SV=1	4
sp|Q2M1Z3|RHG31_HUMAN	0.695521	5.25595	21.1978	4.14237e-06	2.95861e-05	ARHGAP31	Rho GTPase-activating protein 31 OS=Homo sapiens OX=9606 GN=ARHGAP31 PE=1 SV=2	2
sp|P41247|PLPL4_HUMAN	-0.667206	5.05783	21.1742	4.19382e-06	2.99254e-05	PNPLA4	Patatin-like phospholipase domain-containing protein 4 OS=Homo sapiens OX=9606 GN=PNPLA4 PE=1 SV=3	5
sp|P78344|IF4G2_HUMAN	0.914307	2.44505	21.1644	4.2153e-06	3.00504e-05	EIF4G2	Eukaryotic translation initiation factor 4 gamma 2 OS=Homo sapiens OX=9606 GN=EIF4G2 PE=1 SV=1	2
sp|Q8IYQ7|THNS1_HUMAN	-0.585006	8.13113	21.1145	4.3264e-06	3.08076e-05	THNSL1	Threonine synthase-like 1 OS=Homo sapiens OX=9606 GN=THNSL1 PE=1 SV=2	17
sp|O15488|GLYG2_HUMAN	-0.726138	3.47818	21.1131	4.32965e-06	3.08076e-05	GYG2	Glycogenin-2 OS=Homo sapiens OX=9606 GN=GYG2 PE=1 SV=2	1
sp|Q7L2J0|MEPCE_HUMAN	-0.612563	7.41929	21.1106	4.33514e-06	3.08177e-05	MEPCE	7SK snRNA methylphosphate capping enzyme OS=Homo sapiens OX=9606 GN=MEPCE PE=1 SV=1	12
sp|P35270|SPRE_HUMAN	-0.63995	7.47856	21.1001	4.35907e-06	3.09588e-05	SPR	Sepiapterin reductase OS=Homo sapiens OX=9606 GN=SPR PE=1 SV=1	18
sp|Q13625-3|ASPP2_HUMAN	-0.733865	7.62858	21.0971	4.36592e-06	3.09784e-05	TP53BP2	Isoform 3 of Apoptosis-stimulating of p53 protein 2 OS=Homo sapiens OX=9606 GN=TP53BP2	9
sp|P19174-2|PLCG1_HUMAN	0.562578	6.13027	21.0869	4.38908e-06	3.10896e-05	PLCG1	Isoform 2 of 1-phosphatidylinositol 4,5-bisphosphate phosphodiesterase gamma-1 OS=Homo sapiens OX=9606 GN=PLCG1	6
sp|O43291|SPIT2_HUMAN	-0.745355	6.10751	21.0866	4.38979e-06	3.10896e-05	SPINT2	Kunitz-type protease inhibitor 2 OS=Homo sapiens OX=9606 GN=SPINT2 PE=1 SV=2	5
sp|Q969Z3|MARC2_HUMAN	0.829759	7.26857	21.0432	4.49055e-06	3.17735e-05	MTARC2	Mitochondrial amidoxime reducing component 2 OS=Homo sapiens OX=9606 GN=MTARC2 PE=1 SV=1	8
sp|P98082|DAB2_HUMAN	1.29784	8.34534	21.0162	4.55421e-06	3.21939e-05	DAB2	Disabled homolog 2 OS=Homo sapiens OX=9606 GN=DAB2 PE=1 SV=3	5
sp|Q9H488|OFUT1_HUMAN	0.564592	8.10664	20.9609	4.68743e-06	3.31047e-05	POFUT1	GDP-fucose protein O-fucosyltransferase 1 OS=Homo sapiens OX=9606 GN=POFUT1 PE=1 SV=1	10
sp|P15848|ARSB_HUMAN	0.816675	5.31443	20.9253	4.77543e-06	3.36948e-05	ARSB	Arylsulfatase B OS=Homo sapiens OX=9606 GN=ARSB PE=1 SV=1	2
tr|Q5STZ8|Q5STZ8_HUMAN	-0.536978	7.49882	20.9184	4.79267e-06	3.37849e-05	ABCF1	ATP-binding cassette sub-family F member 1 OS=Homo sapiens OX=9606 GN=ABCF1 PE=1 SV=10	12
sp|Q96A49|SYAP1_HUMAN	-1.03162	7.95058	20.9162	4.79831e-06	3.37933e-05	SYAP1	Synapse-associated protein 1 OS=Homo sapiens OX=9606 GN=SYAP1 PE=1 SV=1	11
sp|Q13395|TARB1_HUMAN	0.788358	8.22601	20.9107	4.81189e-06	3.38575e-05	TARBP1	Probable methyltransferase TARBP1 OS=Homo sapiens OX=9606 GN=TARBP1 PE=1 SV=1	8
sp|Q96F86|EDC3_HUMAN	-0.575255	6.28555	20.8836	4.88068e-06	3.43096e-05	EDC3	Enhancer of mRNA-decapping protein 3 OS=Homo sapiens OX=9606 GN=EDC3 PE=1 SV=1	3
sp|Q13797|ITA9_HUMAN	1.03604	5.52409	20.7855	5.13704e-06	3.60783e-05	ITGA9	Integrin alpha-9 OS=Homo sapiens OX=9606 GN=ITGA9 PE=1 SV=2	2
sp|Q86VW0|SESD1_HUMAN	-0.578915	7.67891	20.7584	5.21022e-06	3.65584e-05	SESTD1	SEC14 domain and spectrin repeat-containing protein 1 OS=Homo sapiens OX=9606 GN=SESTD1 PE=1 SV=2	14
sp|O75192|PX11A_HUMAN	-0.77129	4.95827	20.7309	5.28559e-06	3.70529e-05	PEX11A	Peroxisomal membrane protein 11A OS=Homo sapiens OX=9606 GN=PEX11A PE=1 SV=1	2
sp|P98066|TSG6_HUMAN	1.04201	2.0265	20.7271	5.29599e-06	3.70915e-05	TNFAIP6	Tumor necrosis factor-inducible gene 6 protein OS=Homo sapiens OX=9606 GN=TNFAIP6 PE=1 SV=2	1
sp|Q9NQC3|RTN4_HUMAN	0.924683	7.38039	20.7087	5.34721e-06	3.74156e-05	RTN4	Reticulon-4 OS=Homo sapiens OX=9606 GN=RTN4 PE=1 SV=2	12
sp|P15311|EZRI_HUMAN	0.622569	7.76431	20.6852	5.41337e-06	3.78436e-05	EZR	Ezrin OS=Homo sapiens OX=9606 GN=EZR PE=1 SV=4	15
sp|Q8IZD4|DCP1B_HUMAN	-0.560091	6.64963	20.6739	5.44537e-06	3.80323e-05	DCP1B	mRNA-decapping enzyme 1B OS=Homo sapiens OX=9606 GN=DCP1B PE=1 SV=2	8
sp|P09758|TACD2_HUMAN	0.613631	7.72924	20.641	5.53976e-06	3.86559e-05	TACSTD2	Tumor-associated calcium signal transducer 2 OS=Homo sapiens OX=9606 GN=TACSTD2 PE=1 SV=3	9
sp|Q13232|NDK3_HUMAN	-0.594695	5.32428	20.6203	5.59978e-06	3.90388e-05	NME3	Nucleoside diphosphate kinase 3 OS=Homo sapiens OX=9606 GN=NME3 PE=1 SV=2	6
sp|Q13137-4|CACO2_HUMAN	-0.88649	7.93424	20.617	5.60955e-06	3.9071e-05	CALCOCO2	Isoform 4 of Calcium-binding and coiled-coil domain-containing protein 2 OS=Homo sapiens OX=9606 GN=CALCOCO2	12
sp|Q9NWY4|HPF1_HUMAN	0.648486	6.62509	20.5683	5.75421e-06	4.00417e-05	HPF1	Histone PARylation factor 1 OS=Homo sapiens OX=9606 GN=HPF1 PE=1 SV=2	8
sp|Q14126|DSG2_HUMAN	-0.624779	8.63851	20.5636	5.76836e-06	4.01033e-05	DSG2	Desmoglein-2 OS=Homo sapiens OX=9606 GN=DSG2 PE=1 SV=2	30
sp|Q06830|PRDX1_HUMAN	-0.597463	8.16947	20.4889	5.99784e-06	4.16605e-05	PRDX1	Peroxiredoxin-1 OS=Homo sapiens OX=9606 GN=PRDX1 PE=1 SV=1	9
sp|P22033|MUTA_HUMAN	0.571556	7.01719	20.4701	6.05689e-06	4.20322e-05	MMUT	Methylmalonyl-CoA mutase, mitochondrial OS=Homo sapiens OX=9606 GN=MMUT PE=1 SV=4	6
sp|Q32MZ4|LRRF1_HUMAN	1.12199	8.12373	20.4617	6.08378e-06	4.21441e-05	LRRFIP1	Leucine-rich repeat flightless-interacting protein 1 OS=Homo sapiens OX=9606 GN=LRRFIP1 PE=1 SV=2	15
sp|Q8WTS6|SETD7_HUMAN	0.955243	6.32417	20.4615	6.08415e-06	4.21441e-05	SETD7	Histone-lysine N-methyltransferase SETD7 OS=Homo sapiens OX=9606 GN=SETD7 PE=1 SV=1	10
sp|Q96AB3-2|ISOC2_HUMAN	-0.559757	6.34289	20.4427	6.14432e-06	4.25221e-05	ISOC2	Isoform 2 of Isochorismatase domain-containing protein 2 OS=Homo sapiens OX=9606 GN=ISOC2	7
sp|Q9BVS5|TR61B_HUMAN	-0.561769	6.03914	20.421	6.21436e-06	4.29675e-05	TRMT61B	tRNA (adenine(58)-N(1))-methyltransferase, mitochondrial OS=Homo sapiens OX=9606 GN=TRMT61B PE=1 SV=2	4
sp|Q8IZ81|ELMD2_HUMAN	0.731178	6.49037	20.4116	6.24511e-06	4.31408e-05	ELMOD2	ELMO domain-containing protein 2 OS=Homo sapiens OX=9606 GN=ELMOD2 PE=1 SV=1	10
sp|Q68D85|NR3L1_HUMAN	0.862229	3.47171	20.4058	6.26401e-06	4.32297e-05	NCR3LG1	Natural cytotoxicity triggering receptor 3 ligand 1 OS=Homo sapiens OX=9606 GN=NCR3LG1 PE=1 SV=1	1
sp|P09493-3|TPM1_HUMAN	1.29523	8.22229	20.4041	6.2694e-06	4.32297e-05	TPM1	Isoform 3 of Tropomyosin alpha-1 chain OS=Homo sapiens OX=9606 GN=TPM1	7
sp|Q08357|S20A2_HUMAN	0.645666	7.43428	20.342	6.47642e-06	4.46166e-05	SLC20A2	Sodium-dependent phosphate transporter 2 OS=Homo sapiens OX=9606 GN=SLC20A2 PE=1 SV=1	5
sp|Q9HCE9|ANO8_HUMAN	0.683596	3.85808	20.3312	6.51313e-06	4.48288e-05	ANO8	Anoctamin-8 OS=Homo sapiens OX=9606 GN=ANO8 PE=1 SV=3	4
sp|P08572|CO4A2_HUMAN	0.872241	5.42545	20.3055	6.60108e-06	4.53929e-05	COL4A2	Collagen alpha-2(IV) chain OS=Homo sapiens OX=9606 GN=COL4A2 PE=1 SV=4	2
sp|P30419|NMT1_HUMAN	-0.820547	6.97072	20.2694	6.72684e-06	4.62158e-05	NMT1	Glycylpeptide N-tetradecanoyltransferase 1 OS=Homo sapiens OX=9606 GN=NMT1 PE=1 SV=2	5
sp|Q9UHB7|AFF4_HUMAN	-0.633091	5.87354	20.1951	6.99316e-06	4.8002e-05	AFF4	AF4/FMR2 family member 4 OS=Homo sapiens OX=9606 GN=AFF4 PE=1 SV=1	6
sp|Q96CF2|CHM4C_HUMAN	0.768047	6.07913	20.1483	7.16643e-06	4.91468e-05	CHMP4C	Charged multivesicular body protein 4c OS=Homo sapiens OX=9606 GN=CHMP4C PE=1 SV=1	3
sp|Q6Y288|B3GLT_HUMAN	0.525053	6.85572	20.1225	7.26362e-06	4.97683e-05	B3GLCT	Beta-1,3-glucosyltransferase OS=Homo sapiens OX=9606 GN=B3GLCT PE=1 SV=2	5
sp|Q68CP9|ARID2_HUMAN	-0.549539	7.09199	20.0835	7.41326e-06	5.07477e-05	ARID2	AT-rich interactive domain-containing protein 2 OS=Homo sapiens OX=9606 GN=ARID2 PE=1 SV=2	18
sp|Q96CN5|LRC45_HUMAN	0.681083	4.53914	20.0694	7.46831e-06	5.10784e-05	LRRC45	Leucine-rich repeat-containing protein 45 OS=Homo sapiens OX=9606 GN=LRRC45 PE=1 SV=1	4
sp|O14939|PLD2_HUMAN	0.700538	4.27004	20.0376	7.59332e-06	5.18865e-05	PLD2	Phospholipase D2 OS=Homo sapiens OX=9606 GN=PLD2 PE=1 SV=2	1
sp|A4D1U4|DEN11_HUMAN	-0.66971	5.25928	20.0016	7.73757e-06	5.28246e-05	DENND11	DENN domain-containing protein 11 OS=Homo sapiens OX=9606 GN=DENND11 PE=1 SV=1	3
sp|Q08174-2|PCDH1_HUMAN	-0.587177	7.8627	19.9851	7.80497e-06	5.32368e-05	PCDH1	Isoform 2 of Protocadherin-1 OS=Homo sapiens OX=9606 GN=PCDH1	12
sp|Q9UPN9|TRI33_HUMAN	0.50343	7.56088	19.9755	7.84417e-06	5.3456e-05	TRIM33	E3 ubiquitin-protein ligase TRIM33 OS=Homo sapiens OX=9606 GN=TRIM33 PE=1 SV=3	19
sp|Q9BRP8|PYM1_HUMAN	-1.08872	6.28006	19.9416	7.98429e-06	5.43621e-05	PYM1	Partner of Y14 and mago OS=Homo sapiens OX=9606 GN=PYM1 PE=1 SV=1	8
sp|P29762|RABP1_HUMAN	-0.704958	5.82	19.923	8.06252e-06	5.48454e-05	CRABP1	Cellular retinoic acid-binding protein 1 OS=Homo sapiens OX=9606 GN=CRABP1 PE=1 SV=2	2
sp|Q9HAV0|GBB4_HUMAN	0.617863	6.44096	19.9096	8.11934e-06	5.51824e-05	GNB4	Guanine nucleotide-binding protein subunit beta-4 OS=Homo sapiens OX=9606 GN=GNB4 PE=1 SV=3	3
sp|P21399|ACOC_HUMAN	0.613481	7.96499	19.8836	8.23043e-06	5.58873e-05	ACO1	Cytoplasmic aconitate hydratase OS=Homo sapiens OX=9606 GN=ACO1 PE=1 SV=3	8
sp|O15540-2|FABP7_HUMAN	-1.69419	8.15365	19.8775	8.25668e-06	5.60153e-05	FABP7	Isoform 2 of Fatty acid-binding protein, brain OS=Homo sapiens OX=9606 GN=FABP7	5
tr|A0A494C1T9|A0A494C1T9_HUMAN	0.535186	8.62409	19.8632	8.3186e-06	5.63849e-05	FAM83H	Protein FAM83H OS=Homo sapiens OX=9606 GN=FAM83H PE=1 SV=1	26
sp|Q5SQN1|SNP47_HUMAN	-0.524665	6.6209	19.8066	8.56881e-06	5.8029e-05	SNAP47	Synaptosomal-associated protein 47 OS=Homo sapiens OX=9606 GN=SNAP47 PE=1 SV=3	5
sp|Q5GLZ8|HERC4_HUMAN	-0.612612	7.20641	19.7974	8.60975e-06	5.82542e-05	HERC4	Probable E3 ubiquitin-protein ligase HERC4 OS=Homo sapiens OX=9606 GN=HERC4 PE=1 SV=1	6
sp|P07237|PDIA1_HUMAN	0.641236	6.88001	19.7934	8.62816e-06	5.83266e-05	P4HB	Protein disulfide-isomerase OS=Homo sapiens OX=9606 GN=P4HB PE=1 SV=3	4
sp|O95185|UNC5C_HUMAN	-0.683551	4.57583	19.7907	8.64012e-06	5.83555e-05	UNC5C	Netrin receptor UNC5C OS=Homo sapiens OX=9606 GN=UNC5C PE=1 SV=2	2
sp|Q53F39|MPPE1_HUMAN	-0.781344	3.08283	19.7603	8.77856e-06	5.92377e-05	MPPE1	Metallophosphoesterase 1 OS=Homo sapiens OX=9606 GN=MPPE1 PE=1 SV=2	1
sp|P32321-2|DCTD_HUMAN	0.534778	7.5559	19.7424	8.86157e-06	5.97446e-05	DCTD	Isoform 2 of Deoxycytidylate deaminase OS=Homo sapiens OX=9606 GN=DCTD	9
sp|Q99714|HCD2_HUMAN	0.608797	8.40464	19.6923	9.09695e-06	6.12771e-05	HSD17B10	3-hydroxyacyl-CoA dehydrogenase type-2 OS=Homo sapiens OX=9606 GN=HSD17B10 PE=1 SV=3	18
sp|Q9Y2Q3|GSTK1_HUMAN	-0.541613	9.60068	19.6066	9.51393e-06	6.40289e-05	GSTK1	Glutathione S-transferase kappa 1 OS=Homo sapiens OX=9606 GN=GSTK1 PE=1 SV=3	26
sp|Q8NEZ5|FBX22_HUMAN	-0.581235	7.36845	19.6012	9.54084e-06	6.4153e-05	FBXO22	F-box only protein 22 OS=Homo sapiens OX=9606 GN=FBXO22 PE=1 SV=1	8
sp|O60563|CCNT1_HUMAN	-0.533348	6.56467	19.5869	9.61254e-06	6.45778e-05	CCNT1	Cyclin-T1 OS=Homo sapiens OX=9606 GN=CCNT1 PE=1 SV=1	7
sp|Q4AE62|GTDC1_HUMAN	0.659229	5.29718	19.5216	9.94678e-06	6.67641e-05	GTDC1	Glycosyltransferase-like domain-containing protein 1 OS=Homo sapiens OX=9606 GN=GTDC1 PE=2 SV=1	3
sp|Q93084-5|AT2A3_HUMAN	0.726737	4.85101	19.4922	1.01013e-05	6.77414e-05	ATP2A3	Isoform SERCA3E of Sarcoplasmic/endoplasmic reticulum calcium ATPase 3 OS=Homo sapiens OX=9606 GN=ATP2A3	11
sp|Q8N142|PURA1_HUMAN	-0.648452	5.36398	19.4862	1.01332e-05	6.78949e-05	ADSS1	Adenylosuccinate synthetase isozyme 1 OS=Homo sapiens OX=9606 GN=ADSS1 PE=1 SV=1	2
sp|Q9H497|TOR3A_HUMAN	-0.662942	5.97658	19.4326	1.04213e-05	6.97636e-05	TOR3A	Torsin-3A OS=Homo sapiens OX=9606 GN=TOR3A PE=1 SV=1	5
sp|P48735|IDHP_HUMAN	-0.587865	7.43054	19.3682	1.07787e-05	7.20924e-05	IDH2	Isocitrate dehydrogenase [NADP], mitochondrial OS=Homo sapiens OX=9606 GN=IDH2 PE=1 SV=2	11
sp|Q9UNY4|TTF2_HUMAN	0.530031	6.02663	19.3288	1.10034e-05	7.35306e-05	TTF2	Transcription termination factor 2 OS=Homo sapiens OX=9606 GN=TTF2 PE=1 SV=2	12
sp|Q5HYI7|MTX3_HUMAN	0.550188	6.27371	19.2881	1.12405e-05	7.50488e-05	MTX3	Metaxin-3 OS=Homo sapiens OX=9606 GN=MTX3 PE=1 SV=2	8
sp|P49903|SPS1_HUMAN	-0.651033	4.50708	19.2831	1.12701e-05	7.51806e-05	SEPHS1	Selenide, water dikinase 1 OS=Homo sapiens OX=9606 GN=SEPHS1 PE=1 SV=2	2
sp|P0DOX5|IGG1_HUMAN	1.55535	1.42531	19.2585	1.14162e-05	7.6088e-05		Immunoglobulin gamma-1 heavy chain OS=Homo sapiens OX=9606 PE=1 SV=2	1
sp|Q6PD74|AAGAB_HUMAN	-0.529359	6.69899	19.2522	1.14537e-05	7.62707e-05	AAGAB	Alpha- and gamma-adaptin-binding protein p34 OS=Homo sapiens OX=9606 GN=AAGAB PE=1 SV=1	10
sp|Q9NUN5|LMBD1_HUMAN	0.796991	3.97377	19.2232	1.16293e-05	7.73719e-05	LMBRD1	Lysosomal cobalamin transport escort protein LMBD1 OS=Homo sapiens OX=9606 GN=LMBRD1 PE=1 SV=1	1
sp|Q69YQ0|CYTSA_HUMAN	0.754578	7.17102	19.2201	1.16483e-05	7.74308e-05	SPECC1L	Cytospin-A OS=Homo sapiens OX=9606 GN=SPECC1L PE=1 SV=2	15
sp|O60313-2|OPA1_HUMAN	-0.608848	5.34309	19.2113	1.17021e-05	7.772e-05	OPA1	Isoform 2 of Dynamin-like 120 kDa protein, mitochondrial OS=Homo sapiens OX=9606 GN=OPA1	5
sp|Q9BZQ8|NIBA1_HUMAN	-0.599438	6.90194	19.1728	1.19402e-05	7.9232e-05	NIBAN1	Protein Niban 1 OS=Homo sapiens OX=9606 GN=NIBAN1 PE=1 SV=1	27
sp|P06744|G6PI_HUMAN	-0.546557	8.65596	19.1675	1.19732e-05	7.93813e-05	GPI	Glucose-6-phosphate isomerase OS=Homo sapiens OX=9606 GN=GPI PE=1 SV=4	22
sp|Q9BQ13|KCD14_HUMAN	-0.680651	5.27992	19.1637	1.19974e-05	7.94721e-05	KCTD14	BTB/POZ domain-containing protein KCTD14 OS=Homo sapiens OX=9606 GN=KCTD14 PE=1 SV=2	1
sp|P35080-2|PROF2_HUMAN	0.550557	7.38101	19.1438	1.21229e-05	8.02333e-05	PFN2	Isoform IIb of Profilin-2 OS=Homo sapiens OX=9606 GN=PFN2	8
sp|Q8NFF5|FAD1_HUMAN	-0.56719	8.18821	19.1268	1.22316e-05	8.08823e-05	FLAD1	FAD synthase OS=Homo sapiens OX=9606 GN=FLAD1 PE=1 SV=1	18
sp|Q9GZZ9|UBA5_HUMAN	-0.499626	7.73876	19.0967	1.2426e-05	8.20958e-05	UBA5	Ubiquitin-like modifier-activating enzyme 5 OS=Homo sapiens OX=9606 GN=UBA5 PE=1 SV=1	16
sp|Q9Y680|FKBP7_HUMAN	1.05018	7.97453	19.0858	1.24971e-05	8.24939e-05	FKBP7	Peptidyl-prolyl cis-trans isomerase FKBP7 OS=Homo sapiens OX=9606 GN=FKBP7 PE=1 SV=2	4
sp|Q05932|FOLC_HUMAN	-0.554856	6.21732	19.0832	1.25139e-05	8.2533e-05	FPGS	Folylpolyglutamate synthase, mitochondrial OS=Homo sapiens OX=9606 GN=FPGS PE=1 SV=3	9
sp|P22304|IDS_HUMAN	0.930711	2.49472	19.076	1.25612e-05	8.27726e-05	IDS	Iduronate 2-sulfatase OS=Homo sapiens OX=9606 GN=IDS PE=1 SV=1	1
sp|Q6ZVM7|TM1L2_HUMAN	0.715209	5.97089	18.9846	1.31775e-05	8.67585e-05	TOM1L2	TOM1-like protein 2 OS=Homo sapiens OX=9606 GN=TOM1L2 PE=1 SV=1	5
sp|Q8NE01|CNNM3_HUMAN	0.584813	7.71873	18.965	1.33135e-05	8.75779e-05	CNNM3	Metal transporter CNNM3 OS=Homo sapiens OX=9606 GN=CNNM3 PE=1 SV=1	12
sp|P08236|BGLR_HUMAN	0.678498	7.60971	18.9507	1.3414e-05	8.81623e-05	GUSB	Beta-glucuronidase OS=Homo sapiens OX=9606 GN=GUSB PE=1 SV=2	16
sp|Q68D91|MBLC2_HUMAN	0.513676	6.90375	18.9087	1.37127e-05	9.00474e-05	MBLAC2	Metallo-beta-lactamase domain-containing protein 2 OS=Homo sapiens OX=9606 GN=MBLAC2 PE=1 SV=3	10
sp|P11166|GTR1_HUMAN	0.938821	9.13031	18.9048	1.37409e-05	9.01549e-05	SLC2A1	Solute carrier family 2, facilitated glucose transporter member 1 OS=Homo sapiens OX=9606 GN=SLC2A1 PE=1 SV=2	13
sp|Q8TCT8|SPP2A_HUMAN	0.717008	5.35443	18.8894	1.38523e-05	9.08067e-05	SPPL2A	Signal peptide peptidase-like 2A OS=Homo sapiens OX=9606 GN=SPPL2A PE=1 SV=2	2
sp|Q8N511|TM199_HUMAN	-0.912507	3.13306	18.8715	1.39829e-05	9.15836e-05	TMEM199	Transmembrane protein 199 OS=Homo sapiens OX=9606 GN=TMEM199 PE=1 SV=1	1
sp|Q96J84-2|KIRR1_HUMAN	0.521728	6.66477	18.8603	1.40647e-05	9.204e-05	KIRREL1	Isoform 2 of Kin of IRRE-like protein 1 OS=Homo sapiens OX=9606 GN=KIRREL1	7
sp|Q709C8|VP13C_HUMAN	0.608784	6.80796	18.8581	1.40809e-05	9.20664e-05	VPS13C	Vacuolar protein sorting-associated protein 13C OS=Homo sapiens OX=9606 GN=VPS13C PE=1 SV=1	17
sp|Q96D15|RCN3_HUMAN	1.86867	4.25647	18.8467	1.41656e-05	9.25404e-05	RCN3	Reticulocalbin-3 OS=Homo sapiens OX=9606 GN=RCN3 PE=1 SV=1	1
sp|Q8IVS2|FABD_HUMAN	-0.613685	5.09523	18.8324	1.42719e-05	9.31549e-05	MCAT	Malonyl-CoA-acyl carrier protein transacylase, mitochondrial OS=Homo sapiens OX=9606 GN=MCAT PE=1 SV=2	6
sp|O43741|AAKB2_HUMAN	0.550348	6.28518	18.8291	1.42972e-05	9.32396e-05	PRKAB2	5'-AMP-activated protein kinase subunit beta-2 OS=Homo sapiens OX=9606 GN=PRKAB2 PE=1 SV=1	8
sp|P31937|3HIDH_HUMAN	-0.557974	7.39795	18.7817	1.46564e-05	9.55e-05	HIBADH	3-hydroxyisobutyrate dehydrogenase, mitochondrial OS=Homo sapiens OX=9606 GN=HIBADH PE=1 SV=2	12
sp|Q6ZUM4|RHG27_HUMAN	-0.522813	7.39935	18.7726	1.47268e-05	9.58762e-05	ARHGAP27	Rho GTPase-activating protein 27 OS=Homo sapiens OX=9606 GN=ARHGAP27 PE=1 SV=3	10
sp|Q7L1T6|NB5R4_HUMAN	0.612015	5.52987	18.7523	1.48845e-05	9.68196e-05	CYB5R4	Cytochrome b5 reductase 4 OS=Homo sapiens OX=9606 GN=CYB5R4 PE=1 SV=1	8
sp|Q99570|PI3R4_HUMAN	-0.603667	6.88749	18.7386	1.4992e-05	9.74353e-05	PIK3R4	Phosphoinositide 3-kinase regulatory subunit 4 OS=Homo sapiens OX=9606 GN=PIK3R4 PE=1 SV=3	11
sp|Q9NUQ6-3|SPS2L_HUMAN	-0.536542	8.00831	18.7258	1.50925e-05	9.8004e-05	SPATS2L	Isoform 3 of SPATS2-like protein OS=Homo sapiens OX=9606 GN=SPATS2L	10
sp|O15119|TBX3_HUMAN	0.640042	6.27809	18.7227	1.51175e-05	9.80826e-05	TBX3	T-box transcription factor TBX3 OS=Homo sapiens OX=9606 GN=TBX3 PE=1 SV=4	12
sp|Q9Y259|CHKB_HUMAN	0.653257	5.21568	18.7122	1.52006e-05	9.85374e-05	CHKB	Choline/ethanolamine kinase OS=Homo sapiens OX=9606 GN=CHKB PE=1 SV=3	5
sp|Q9UBQ5|EIF3K_HUMAN	-0.587282	5.40897	18.6956	1.53337e-05	9.93154e-05	EIF3K	Eukaryotic translation initiation factor 3 subunit K OS=Homo sapiens OX=9606 GN=EIF3K PE=1 SV=1	3
sp|Q14849|STAR3_HUMAN	0.76998	4.68519	18.6885	1.5391e-05	9.96014e-05	STARD3	StAR-related lipid transfer protein 3 OS=Homo sapiens OX=9606 GN=STARD3 PE=1 SV=2	3
sp|P17655|CAN2_HUMAN	-0.551386	8.29639	18.6783	1.54734e-05	0.000100049	CAPN2	Calpain-2 catalytic subunit OS=Homo sapiens OX=9606 GN=CAPN2 PE=1 SV=6	16
sp|Q7L5D6|GET4_HUMAN	-0.565695	5.69886	18.6716	1.55275e-05	0.000100313	GET4	Golgi to ER traffic protein 4 homolog OS=Homo sapiens OX=9606 GN=GET4 PE=1 SV=1	3
sp|Q8TBC3|SHKB1_HUMAN	-0.597807	5.0657	18.6581	1.56384e-05	0.000100944	SHKBP1	SH3KBP1-binding protein 1 OS=Homo sapiens OX=9606 GN=SHKBP1 PE=1 SV=2	2
sp|O43157|PLXB1_HUMAN	0.569758	5.66032	18.6523	1.56854e-05	0.000101161	PLXNB1	Plexin-B1 OS=Homo sapiens OX=9606 GN=PLXNB1 PE=1 SV=3	4
sp|Q12955-4|ANK3_HUMAN	-0.518708	6.05527	18.6126	1.6016e-05	0.000103136	ANK3	Isoform 2 of Ankyrin-3 OS=Homo sapiens OX=9606 GN=ANK3	3
sp|Q66PJ3|AR6P4_HUMAN	0.742405	6.98004	18.6122	1.60189e-05	0.000103136	ARL6IP4	ADP-ribosylation factor-like protein 6-interacting protein 4 OS=Homo sapiens OX=9606 GN=ARL6IP4 PE=1 SV=2	3
sp|P28749|RBL1_HUMAN	0.605713	5.32186	18.6016	1.61086e-05	0.000103625	RBL1	Retinoblastoma-like protein 1 OS=Homo sapiens OX=9606 GN=RBL1 PE=1 SV=3	3
sp|Q6UWE0|LRSM1_HUMAN	-0.596195	7.15753	18.5885	1.62198e-05	0.000104253	LRSAM1	E3 ubiquitin-protein ligase LRSAM1 OS=Homo sapiens OX=9606 GN=LRSAM1 PE=1 SV=1	14
sp|O00391|QSOX1_HUMAN	0.837531	7.02296	18.5748	1.63365e-05	0.000104913	QSOX1	Sulfhydryl oxidase 1 OS=Homo sapiens OX=9606 GN=QSOX1 PE=1 SV=3	13
sp|Q9UEE5|ST17A_HUMAN	-1.08737	2.25271	18.547	1.65765e-05	0.000106365	STK17A	Serine/threonine-protein kinase 17A OS=Homo sapiens OX=9606 GN=STK17A PE=1 SV=2	1
sp|Q9H8Y5|ANKZ1_HUMAN	0.565513	7.46805	18.5409	1.66297e-05	0.000106616	ANKZF1	Ankyrin repeat and zinc finger domain-containing protein 1 OS=Homo sapiens OX=9606 GN=ANKZF1 PE=1 SV=1	9
sp|Q5VTU8|AT5EL_HUMAN	-1.16515	5.6166	18.5157	1.68511e-05	0.000107944	ATP5F1EP2	ATP synthase subunit epsilon-like protein, mitochondrial OS=Homo sapiens OX=9606 GN=ATP5F1EP2 PE=1 SV=1	2
sp|Q49A26-2|GLYR1_HUMAN	0.624749	3.91731	18.4517	1.74265e-05	0.000111535	GLYR1	Isoform 2 of Putative oxidoreductase GLYR1 OS=Homo sapiens OX=9606 GN=GLYR1	2
sp|Q9H967|WDR76_HUMAN	0.567401	6.11099	18.4459	1.748e-05	0.000111783	WDR76	WD repeat-containing protein 76 OS=Homo sapiens OX=9606 GN=WDR76 PE=1 SV=2	9
sp|Q9P2C4|TM181_HUMAN	0.720536	5.76617	18.3734	1.81579e-05	0.000116021	TMEM181	Transmembrane protein 181 OS=Homo sapiens OX=9606 GN=TMEM181 PE=1 SV=2	5
sp|Q8TBK2|SETD6_HUMAN	0.557634	5.17778	18.3717	1.8174e-05	0.000116026	SETD6	N-lysine methyltransferase SETD6 OS=Homo sapiens OX=9606 GN=SETD6 PE=1 SV=2	5
sp|Q9UBP5|HEY2_HUMAN	0.826701	3.25013	18.3551	1.83328e-05	0.000116941	HEY2	Hairy/enhancer-of-split related with YRPW motif protein 2 OS=Homo sapiens OX=9606 GN=HEY2 PE=1 SV=1	2
sp|Q5K4L6|S27A3_HUMAN	0.633152	6.00987	18.3288	1.85875e-05	0.000118466	SLC27A3	Solute carrier family 27 member 3 OS=Homo sapiens OX=9606 GN=SLC27A3 PE=1 SV=4	10
sp|O75382|TRIM3_HUMAN	0.702943	4.57901	18.3119	1.87529e-05	0.00011942	TRIM3	Tripartite motif-containing protein 3 OS=Homo sapiens OX=9606 GN=TRIM3 PE=1 SV=2	4
sp|Q9H477|RBSK_HUMAN	-0.583236	6.11103	18.309	1.87819e-05	0.000119504	RBKS	Ribokinase OS=Homo sapiens OX=9606 GN=RBKS PE=1 SV=1	3
sp|O95394-4|AGM1_HUMAN	0.579677	7.09323	18.2999	1.88722e-05	0.000119978	PGM3	Isoform 3 of Phosphoacetylglucosamine mutase OS=Homo sapiens OX=9606 GN=PGM3	14
sp|Q14689|DIP2A_HUMAN	0.604486	7.56404	18.2884	1.89864e-05	0.000120603	DIP2A	Disco-interacting protein 2 homolog A OS=Homo sapiens OX=9606 GN=DIP2A PE=1 SV=2	10
sp|Q9Y2C4|EXOG_HUMAN	0.569731	6.29832	18.2727	1.91432e-05	0.000121497	EXOG	Nuclease EXOG, mitochondrial OS=Homo sapiens OX=9606 GN=EXOG PE=1 SV=2	4
sp|Q9UHG2|PCS1N_HUMAN	-0.983748	6.48725	18.2592	1.92797e-05	0.000122261	PCSK1N	ProSAAS OS=Homo sapiens OX=9606 GN=PCSK1N PE=1 SV=1	3
sp|Q8IXZ2|ZC3H3_HUMAN	-1.2566	1.26755	18.2497	1.93756e-05	0.000122766	ZC3H3	Zinc finger CCCH domain-containing protein 3 OS=Homo sapiens OX=9606 GN=ZC3H3 PE=1 SV=3	1
sp|Q15276|RABE1_HUMAN	1.03685	7.31232	18.2423	1.94506e-05	0.000123138	RABEP1	Rab GTPase-binding effector protein 1 OS=Homo sapiens OX=9606 GN=RABEP1 PE=1 SV=2	16
sp|P56524|HDAC4_HUMAN	0.671279	4.20249	18.2343	1.95333e-05	0.000123558	HDAC4	Histone deacetylase 4 OS=Homo sapiens OX=9606 GN=HDAC4 PE=1 SV=3	3
sp|Q8WV41|SNX33_HUMAN	-0.522651	6.16571	18.2318	1.95589e-05	0.000123617	SNX33	Sorting nexin-33 OS=Homo sapiens OX=9606 GN=SNX33 PE=1 SV=1	4
sp|O75794|CD123_HUMAN	-0.522048	6.94028	18.2128	1.97544e-05	0.000124749	CDC123	Cell division cycle protein 123 homolog OS=Homo sapiens OX=9606 GN=CDC123 PE=1 SV=1	10
sp|Q9BZL6-3|KPCD2_HUMAN	-0.659131	5.46585	18.1997	1.98908e-05	0.000125506	PRKD2	Isoform 3 of Serine/threonine-protein kinase D2 OS=Homo sapiens OX=9606 GN=PRKD2	10
sp|P22314|UBA1_HUMAN	-0.610031	8.02738	18.1933	1.99584e-05	0.000125828	UBA1	Ubiquitin-like modifier-activating enzyme 1 OS=Homo sapiens OX=9606 GN=UBA1 PE=1 SV=3	16
sp|Q96JY6-5|PDLI2_HUMAN	1.51402	6.35047	18.1769	2.01308e-05	0.000126732	PDLIM2	Isoform 5 of PDZ and LIM domain protein 2 OS=Homo sapiens OX=9606 GN=PDLIM2	4
sp|Q53SF7-2|COBL1_HUMAN	0.6889	10.5665	18.1764	2.01354e-05	0.000126732	COBLL1	Isoform 2 of Cordon-bleu protein-like 1 OS=Homo sapiens OX=9606 GN=COBLL1	26
sp|Q12955|ANK3_HUMAN	-0.55558	8.90819	18.1613	2.02962e-05	0.000127639	ANK3	Ankyrin-3 OS=Homo sapiens OX=9606 GN=ANK3 PE=1 SV=3	19
sp|P29353-6|SHC1_HUMAN	-0.563958	8.53051	18.1512	2.04043e-05	0.000128212	SHC1	Isoform 6 of SHC-transforming protein 1 OS=Homo sapiens OX=9606 GN=SHC1	11
sp|Q8IYS1|P20D2_HUMAN	0.732289	5.931	18.1305	2.06271e-05	0.000129505	PM20D2	Peptidase M20 domain-containing protein 2 OS=Homo sapiens OX=9606 GN=PM20D2 PE=1 SV=2	3
sp|Q86SQ4-3|AGRG6_HUMAN	0.749549	6.89679	18.1222	2.07175e-05	0.000129965	ADGRG6	Isoform 3 of Adhesion G-protein coupled receptor G6 OS=Homo sapiens OX=9606 GN=ADGRG6	3
sp|Q2T9J0|TYSD1_HUMAN	-0.620936	4.5697	18.0305	2.17397e-05	0.000136264	TYSND1	Peroxisomal leader peptide-processing protease OS=Homo sapiens OX=9606 GN=TYSND1 PE=1 SV=3	3
sp|P04066|FUCO_HUMAN	-0.607766	8.11927	18.0198	2.18614e-05	0.000136914	FUCA1	Tissue alpha-L-fucosidase OS=Homo sapiens OX=9606 GN=FUCA1 PE=1 SV=4	13
sp|O14828-2|SCAM3_HUMAN	0.872028	4.52353	17.9921	2.21826e-05	0.000138811	SCAMP3	Isoform 2 of Secretory carrier-associated membrane protein 3 OS=Homo sapiens OX=9606 GN=SCAMP3	2
sp|Q96AG4|LRC59_HUMAN	-0.663218	7.66294	17.9695	2.24473e-05	0.000140351	LRRC59	Leucine-rich repeat-containing protein 59 OS=Homo sapiens OX=9606 GN=LRRC59 PE=1 SV=1	7
sp|P15880|RS2_HUMAN	-0.610759	4.50789	17.9649	2.25016e-05	0.000140575	RPS2	40S ribosomal protein S2 OS=Homo sapiens OX=9606 GN=RPS2 PE=1 SV=2	1
sp|Q9BQE5|APOL2_HUMAN	-0.784898	8.2918	17.9347	2.28611e-05	0.000142703	APOL2	Apolipoprotein L2 OS=Homo sapiens OX=9606 GN=APOL2 PE=1 SV=1	7
sp|P78383-2|S35B1_HUMAN	-1.41488	1.53054	17.9044	2.32278e-05	0.000144873	SLC35B1	Isoform 2 of Solute carrier family 35 member B1 OS=Homo sapiens OX=9606 GN=SLC35B1	1
sp|Q9UIU6|SIX4_HUMAN	-0.642227	4.90189	17.9025	2.32518e-05	0.000144903	SIX4	Homeobox protein SIX4 OS=Homo sapiens OX=9606 GN=SIX4 PE=1 SV=2	2
sp|O15164|TIF1A_HUMAN	-0.50788	8.10206	17.8763	2.35733e-05	0.000146786	TRIM24	Transcription intermediary factor 1-alpha OS=Homo sapiens OX=9606 GN=TRIM24 PE=1 SV=3	21
sp|Q13601|KRR1_HUMAN	-0.760697	7.81841	17.871	2.36396e-05	0.000147078	KRR1	KRR1 small subunit processome component homolog OS=Homo sapiens OX=9606 GN=KRR1 PE=1 SV=4	11
sp|A1IGU5|ARH37_HUMAN	-0.609668	4.1694	17.8456	2.39569e-05	0.00014893	ARHGEF37	Rho guanine nucleotide exchange factor 37 OS=Homo sapiens OX=9606 GN=ARHGEF37 PE=2 SV=2	2
sp|Q99808-2|S29A1_HUMAN	1.4017	6.96145	17.8388	2.40436e-05	0.000149346	SLC29A1	Isoform 2 of Equilibrative nucleoside transporter 1 OS=Homo sapiens OX=9606 GN=SLC29A1	5
sp|O00161|SNP23_HUMAN	0.643903	6.97945	17.8258	2.42078e-05	0.000150243	SNAP23	Synaptosomal-associated protein 23 OS=Homo sapiens OX=9606 GN=SNAP23 PE=1 SV=1	9
sp|Q8NEM2|SHCBP_HUMAN	0.584894	7.60092	17.8084	2.44302e-05	0.000151435	SHCBP1	SHC SH2 domain-binding protein 1 OS=Homo sapiens OX=9606 GN=SHCBP1 PE=1 SV=3	9
sp|P49184|DNSL1_HUMAN	0.873067	5.72218	17.8077	2.44398e-05	0.000151435	DNASE1L1	Deoxyribonuclease-1-like 1 OS=Homo sapiens OX=9606 GN=DNASE1L1 PE=1 SV=1	4
sp|Q5FWF5|ESCO1_HUMAN	-0.547233	5.66028	17.8001	2.45376e-05	0.000151917	ESCO1	N-acetyltransferase ESCO1 OS=Homo sapiens OX=9606 GN=ESCO1 PE=1 SV=3	5
sp|Q6AI08|HEAT6_HUMAN	-0.660447	6.85503	17.7894	2.46759e-05	0.000152648	HEATR6	HEAT repeat-containing protein 6 OS=Homo sapiens OX=9606 GN=HEATR6 PE=1 SV=1	7
sp|Q8TD06|AGR3_HUMAN	0.819829	3.55744	17.7656	2.4986e-05	0.000154441	AGR3	Anterior gradient protein 3 OS=Homo sapiens OX=9606 GN=AGR3 PE=1 SV=1	7
sp|P48506|GSH1_HUMAN	-0.604173	6.41706	17.7546	2.51308e-05	0.000155209	GCLC	Glutamate--cysteine ligase catalytic subunit OS=Homo sapiens OX=9606 GN=GCLC PE=1 SV=2	7
sp|Q9HCN3|PGAP6_HUMAN	0.653585	6.80155	17.752	2.51653e-05	0.000155295	PGAP6	Post-GPI attachment to proteins factor 6 OS=Homo sapiens OX=9606 GN=PGAP6 PE=1 SV=3	2
sp|O75354|ENTP6_HUMAN	-0.604359	5.02317	17.728	2.54844e-05	0.000157137	ENTPD6	Ectonucleoside triphosphate diphosphohydrolase 6 OS=Homo sapiens OX=9606 GN=ENTPD6 PE=1 SV=3	3
sp|Q9P241|AT10D_HUMAN	0.762573	3.71306	17.7215	2.55715e-05	0.000157424	ATP10D	Phospholipid-transporting ATPase VD OS=Homo sapiens OX=9606 GN=ATP10D PE=1 SV=3	2
tr|H0YDN1|H0YDN1_HUMAN	0.69298	5.64769	17.7215	2.55726e-05	0.000157424	PLEC	Plectin OS=Homo sapiens OX=9606 GN=PLEC PE=1 SV=9	4
sp|Q86YM7|HOME1_HUMAN	0.761665	5.03963	17.7083	2.57504e-05	0.00015839	HOMER1	Homer protein homolog 1 OS=Homo sapiens OX=9606 GN=HOMER1 PE=1 SV=2	1
sp|Q9BQ70|TCF25_HUMAN	-0.516675	7.29004	17.7023	2.58314e-05	0.000158759	TCF25	Transcription factor 25 OS=Homo sapiens OX=9606 GN=TCF25 PE=1 SV=1	8
sp|O00429-2|DNM1L_HUMAN	-0.493038	6.41073	17.6961	2.59151e-05	0.000159145	DNM1L	Isoform 4 of Dynamin-1-like protein OS=Homo sapiens OX=9606 GN=DNM1L	5
sp|Q71F56|MD13L_HUMAN	0.524756	6.9458	17.6699	2.62755e-05	0.000161227	MED13L	Mediator of RNA polymerase II transcription subunit 13-like OS=Homo sapiens OX=9606 GN=MED13L PE=1 SV=1	9
sp|Q969T7|5NT3B_HUMAN	-0.620891	6.53032	17.6416	2.66697e-05	0.000163514	NT5C3B	7-methylguanosine phosphate-specific 5'-nucleotidase OS=Homo sapiens OX=9606 GN=NT5C3B PE=1 SV=4	4
sp|Q8N0X4|CLYBL_HUMAN	0.531274	6.23269	17.6329	2.67912e-05	0.000164126	CLYBL	Citramalyl-CoA lyase, mitochondrial OS=Homo sapiens OX=9606 GN=CLYBL PE=1 SV=2	4
sp|Q9UHB4-2|NDOR1_HUMAN	-0.634055	5.37299	17.609	2.71296e-05	0.000166065	NDOR1	Isoform 2 of NADPH-dependent diflavin oxidoreductase 1 OS=Homo sapiens OX=9606 GN=NDOR1	4
sp|Q9BY50|SC11C_HUMAN	0.748191	5.17533	17.5907	2.73928e-05	0.000167541	SEC11C	Signal peptidase complex catalytic subunit SEC11C OS=Homo sapiens OX=9606 GN=SEC11C PE=1 SV=3	4
sp|Q7Z2W4|ZCCHV_HUMAN	-0.52319	8.83143	17.586	2.74606e-05	0.00016782	ZC3HAV1	Zinc finger CCCH-type antiviral protein 1 OS=Homo sapiens OX=9606 GN=ZC3HAV1 PE=1 SV=3	25
sp|Q9NQ86|TRI36_HUMAN	0.598543	5.5575	17.5775	2.75835e-05	0.000168435	TRIM36	E3 ubiquitin-protein ligase TRIM36 OS=Homo sapiens OX=9606 GN=TRIM36 PE=1 SV=2	15
sp|Q96C74|ROP1L_HUMAN	1.19332	1.24367	17.5563	2.78919e-05	0.000170181	ROPN1L	Ropporin-1-like protein OS=Homo sapiens OX=9606 GN=ROPN1L PE=1 SV=2	1
sp|Q9Y232|CDYL_HUMAN	-0.531194	5.64811	17.5452	2.80551e-05	0.000171039	CDYL	Chromodomain Y-like protein OS=Homo sapiens OX=9606 GN=CDYL PE=1 SV=2	8
sp|Q99661|KIF2C_HUMAN	0.526522	5.76725	17.5395	2.81405e-05	0.000171421	KIF2C	Kinesin-like protein KIF2C OS=Homo sapiens OX=9606 GN=KIF2C PE=1 SV=2	3
tr|Q5VTI5|Q5VTI5_HUMAN	-0.759077	4.36122	17.5207	2.84199e-05	0.000172985	PLEKHA6	Pleckstrin homology domain-containing family A member 6 OS=Homo sapiens OX=9606 GN=PLEKHA6 PE=1 SV=1	8
sp|Q8N1S5|S39AB_HUMAN	0.567855	6.48327	17.5022	2.8698e-05	0.000174537	SLC39A11	Zinc transporter ZIP11 OS=Homo sapiens OX=9606 GN=SLC39A11 PE=2 SV=3	7
sp|O94919|ENDD1_HUMAN	0.947839	7.23933	17.4718	2.91595e-05	0.000177202	ENDOD1	Endonuclease domain-containing 1 protein OS=Homo sapiens OX=9606 GN=ENDOD1 PE=1 SV=2	7
sp|Q9NPJ3|ACO13_HUMAN	-0.507494	7.49993	17.4545	2.94269e-05	0.000178683	ACOT13	Acyl-coenzyme A thioesterase 13 OS=Homo sapiens OX=9606 GN=ACOT13 PE=1 SV=1	7
sp|Q96RQ3|MCCA_HUMAN	-0.515676	8.99884	17.4441	2.95887e-05	0.000179522	MCCC1	Methylcrotonoyl-CoA carboxylase subunit alpha, mitochondrial OS=Homo sapiens OX=9606 GN=MCCC1 PE=1 SV=3	19
sp|O43524|FOXO3_HUMAN	0.778102	7.73152	17.4376	2.96892e-05	0.000179988	FOXO3	Forkhead box protein O3 OS=Homo sapiens OX=9606 GN=FOXO3 PE=1 SV=1	9
sp|Q96IY1|NSL1_HUMAN	0.619769	5.48467	17.4349	2.97318e-05	0.000180102	NSL1	Kinetochore-associated protein NSL1 homolog OS=Homo sapiens OX=9606 GN=NSL1 PE=1 SV=3	4
sp|P09382|LEG1_HUMAN	0.636175	9.95579	17.3913	3.04221e-05	0.000184136	LGALS1	Galectin-1 OS=Homo sapiens OX=9606 GN=LGALS1 PE=1 SV=2	23
sp|Q9NQ88|TIGAR_HUMAN	-0.554725	7.4632	17.3427	3.12095e-05	0.000188751	TIGAR	Fructose-2,6-bisphosphatase TIGAR OS=Homo sapiens OX=9606 GN=TIGAR PE=1 SV=1	13
sp|Q08345-5|DDR1_HUMAN	-0.750381	6.54264	17.3245	3.15098e-05	0.000190416	DDR1	Isoform 4 of Epithelial discoidin domain-containing receptor 1 OS=Homo sapiens OX=9606 GN=DDR1	8
sp|Q9H6R3|ACSS3_HUMAN	0.746139	5.07876	17.3133	3.16955e-05	0.000191385	ACSS3	Acyl-CoA synthetase short-chain family member 3, mitochondrial OS=Homo sapiens OX=9606 GN=ACSS3 PE=1 SV=1	11
sp|Q9Y5X1|SNX9_HUMAN	0.540076	7.2415	17.3092	3.17653e-05	0.000191654	SNX9	Sorting nexin-9 OS=Homo sapiens OX=9606 GN=SNX9 PE=1 SV=1	10
sp|O14734|ACOT8_HUMAN	0.507117	7.36816	17.2872	3.21343e-05	0.000193726	ACOT8	Acyl-coenzyme A thioesterase 8 OS=Homo sapiens OX=9606 GN=ACOT8 PE=1 SV=1	10
sp|P57081|WDR4_HUMAN	0.583752	6.17505	17.2805	3.22472e-05	0.00019416	WDR4	tRNA (guanine-N(7)-)-methyltransferase non-catalytic subunit WDR4 OS=Homo sapiens OX=9606 GN=WDR4 PE=1 SV=2	6
sp|Q6P1A2|MBOA5_HUMAN	-0.988147	5.63208	17.2799	3.22575e-05	0.00019416	LPCAT3	Lysophospholipid acyltransferase 5 OS=Homo sapiens OX=9606 GN=LPCAT3 PE=1 SV=1	5
sp|Q0VF96|CGNL1_HUMAN	-1.09871	8.56396	17.2777	3.22954e-05	0.000194182	CGNL1	Cingulin-like protein 1 OS=Homo sapiens OX=9606 GN=CGNL1 PE=1 SV=2	14
sp|Q8NFH8|REPS2_HUMAN	-0.69494	6.16761	17.2767	3.23125e-05	0.000194182	REPS2	RalBP1-associated Eps domain-containing protein 2 OS=Homo sapiens OX=9606 GN=REPS2 PE=1 SV=2	8
sp|Q6NSJ5|LRC8E_HUMAN	0.518347	7.22967	17.2404	3.29365e-05	0.000197776	LRRC8E	Volume-regulated anion channel subunit LRRC8E OS=Homo sapiens OX=9606 GN=LRRC8E PE=1 SV=2	9
sp|Q8TBB5|KLDC4_HUMAN	-0.49441	7.70802	17.2342	3.30426e-05	0.000198242	KLHDC4	Kelch domain-containing protein 4 OS=Homo sapiens OX=9606 GN=KLHDC4 PE=1 SV=1	9
sp|Q96DC8|ECHD3_HUMAN	-0.640705	7.99715	17.2329	3.30664e-05	0.000198242	ECHDC3	Enoyl-CoA hydratase domain-containing protein 3, mitochondrial OS=Homo sapiens OX=9606 GN=ECHDC3 PE=1 SV=2	11
sp|Q5JS54-2|PSMG4_HUMAN	-0.699397	6.14025	17.2207	3.32792e-05	0.00019936	PSMG4	Isoform 2 of Proteasome assembly chaperone 4 OS=Homo sapiens OX=9606 GN=PSMG4	4
sp|Q9H0C8|ILKAP_HUMAN	0.49235	6.66764	17.1938	3.37537e-05	0.000202042	ILKAP	Integrin-linked kinase-associated serine/threonine phosphatase 2C OS=Homo sapiens OX=9606 GN=ILKAP PE=1 SV=1	8
sp|P07711|CATL1_HUMAN	-0.973076	2.81713	17.1914	3.37961e-05	0.000202136	CTSL	Procathepsin L OS=Homo sapiens OX=9606 GN=CTSL PE=1 SV=2	3
sp|P12081|HARS1_HUMAN	-0.510173	7.98854	17.1782	3.4032e-05	0.000203387	HARS1	Histidine--tRNA ligase, cytoplasmic OS=Homo sapiens OX=9606 GN=HARS1 PE=1 SV=2	8
sp|P12235|ADT1_HUMAN	-1.00358	6.29679	17.1714	3.4154e-05	0.000203955	SLC25A4	ADP/ATP translocase 1 OS=Homo sapiens OX=9606 GN=SLC25A4 PE=1 SV=4	6
sp|Q92610|ZN592_HUMAN	-0.531152	6.65484	17.1676	3.42233e-05	0.000204208	ZNF592	Zinc finger protein 592 OS=Homo sapiens OX=9606 GN=ZNF592 PE=1 SV=2	11
sp|Q96D70|R3HD4_HUMAN	-0.755834	4.84424	17.1628	3.4309e-05	0.000204558	R3HDM4	R3H domain-containing protein 4 OS=Homo sapiens OX=9606 GN=R3HDM4 PE=1 SV=3	2
sp|P49006|MRP_HUMAN	-0.742942	7.95868	17.1514	3.4515e-05	0.000205625	MARCKSL1	MARCKS-related protein OS=Homo sapiens OX=9606 GN=MARCKSL1 PE=1 SV=2	7
tr|F8WD59|F8WD59_HUMAN	0.74405	3.27144	17.1325	3.486e-05	0.000207517	RPSA	40S ribosomal protein SA (Fragment) OS=Homo sapiens OX=9606 GN=RPSA PE=1 SV=2	1
sp|Q5T2W1|NHRF3_HUMAN	0.945218	5.59233	17.1248	3.50027e-05	0.000208203	PDZK1	Na(+)/H(+) exchange regulatory cofactor NHE-RF3 OS=Homo sapiens OX=9606 GN=PDZK1 PE=1 SV=2	18
sp|Q96S19|MTL26_HUMAN	-0.621017	5.00507	17.1098	3.52796e-05	0.000209686	METTL26	Methyltransferase-like 26 OS=Homo sapiens OX=9606 GN=METTL26 PE=1 SV=2	3
sp|Q15154-5|PCM1_HUMAN	0.792021	3.16072	17.0938	3.55785e-05	0.000211296	PCM1	Isoform 5 of Pericentriolar material 1 protein OS=Homo sapiens OX=9606 GN=PCM1	1
sp|Q6NSZ9|ZSC25_HUMAN	-0.749677	3.21097	17.0909	3.56319e-05	0.000211447	ZSCAN25	Zinc finger and SCAN domain-containing protein 25 OS=Homo sapiens OX=9606 GN=ZSCAN25 PE=1 SV=3	1
sp|Q96KQ7|EHMT2_HUMAN	-0.498267	8.10806	17.0787	3.58624e-05	0.000212649	EHMT2	Histone-lysine N-methyltransferase EHMT2 OS=Homo sapiens OX=9606 GN=EHMT2 PE=1 SV=3	23
sp|Q96LD8|SENP8_HUMAN	-0.580326	5.87683	17.072	3.59898e-05	0.000213237	SENP8	Sentrin-specific protease 8 OS=Homo sapiens OX=9606 GN=SENP8 PE=1 SV=1	3
sp|Q5SW96|ARH_HUMAN	0.523758	6.10957	17.0702	3.60223e-05	0.000213263	LDLRAP1	Low density lipoprotein receptor adapter protein 1 OS=Homo sapiens OX=9606 GN=LDLRAP1 PE=1 SV=3	5
sp|Q9BQG2|NUD12_HUMAN	-0.549794	6.97104	17.0524	3.63616e-05	0.000215104	NUDT12	NAD-capped RNA hydrolase NUDT12 OS=Homo sapiens OX=9606 GN=NUDT12 PE=1 SV=1	13
sp|O43482|MS18B_HUMAN	0.782218	5.37692	17.0237	3.69169e-05	0.000218219	OIP5	Protein Mis18-beta OS=Homo sapiens OX=9606 GN=OIP5 PE=1 SV=2	2
sp|Q9P287|BCCIP_HUMAN	-0.497534	8.32006	17.0155	3.70753e-05	0.000218984	BCCIP	BRCA2 and CDKN1A-interacting protein OS=Homo sapiens OX=9606 GN=BCCIP PE=1 SV=1	14
sp|O75467|Z324A_HUMAN	-0.755288	2.96942	16.9819	3.77376e-05	0.000222722	ZNF324	Zinc finger protein 324A OS=Homo sapiens OX=9606 GN=ZNF324 PE=2 SV=1	2
sp|O60942|MCE1_HUMAN	0.539612	6.83226	16.9486	3.84047e-05	0.000226483	RNGTT	mRNA-capping enzyme OS=Homo sapiens OX=9606 GN=RNGTT PE=1 SV=1	12
sp|Q92667|AKAP1_HUMAN	-0.603184	8.12671	16.9423	3.85333e-05	0.000227065	AKAP1	A-kinase anchor protein 1, mitochondrial OS=Homo sapiens OX=9606 GN=AKAP1 PE=1 SV=1	14
sp|Q92485|ASM3B_HUMAN	0.531683	6.58913	16.932	3.87423e-05	0.000228115	SMPDL3B	Acid sphingomyelinase-like phosphodiesterase 3b OS=Homo sapiens OX=9606 GN=SMPDL3B PE=1 SV=2	7
tr|A0A499FI48|A0A499FI48_HUMAN	-0.687192	4.7905	16.9306	3.87718e-05	0.000228115	PDIA4	Protein disulfide-isomerase OS=Homo sapiens OX=9606 GN=PDIA4 PE=1 SV=1	3
sp|O00562|PITM1_HUMAN	0.588874	6.21697	16.9191	3.9008e-05	0.000229327	PITPNM1	Membrane-associated phosphatidylinositol transfer protein 1 OS=Homo sapiens OX=9606 GN=PITPNM1 PE=1 SV=4	6
sp|Q7Z4G4|TRM11_HUMAN	0.573941	8.03731	16.9058	3.92823e-05	0.00023076	TRMT11	tRNA (guanine(10)-N2)-methyltransferase homolog OS=Homo sapiens OX=9606 GN=TRMT11 PE=1 SV=1	10
sp|Q9NUQ2|PLCE_HUMAN	0.664446	6.18494	16.9013	3.93755e-05	0.000231129	AGPAT5	1-acyl-sn-glycerol-3-phosphate acyltransferase epsilon OS=Homo sapiens OX=9606 GN=AGPAT5 PE=1 SV=3	8
sp|Q8N961|ABTB2_HUMAN	0.543357	7.41214	16.8466	4.05249e-05	0.000237692	ABTB2	Ankyrin repeat and BTB/POZ domain-containing protein 2 OS=Homo sapiens OX=9606 GN=ABTB2 PE=2 SV=2	4
sp|Q13043|STK4_HUMAN	0.515415	6.90673	16.8438	4.05862e-05	0.000237867	STK4	Serine/threonine-protein kinase 4 OS=Homo sapiens OX=9606 GN=STK4 PE=1 SV=2	10
sp|P61019|RAB2A_HUMAN	0.563101	8.23743	16.8302	4.08784e-05	0.000239395	RAB2A	Ras-related protein Rab-2A OS=Homo sapiens OX=9606 GN=RAB2A PE=1 SV=1	10
sp|P25815|S100P_HUMAN	2.26866	2.96751	16.8217	4.10613e-05	0.00024028	S100P	Protein S100-P OS=Homo sapiens OX=9606 GN=S100P PE=1 SV=2	2
sp|P25786-2|PSA1_HUMAN	-0.627022	4.77024	16.8015	4.15003e-05	0.000242661	PSMA1	Isoform Long of Proteasome subunit alpha type-1 OS=Homo sapiens OX=9606 GN=PSMA1	2
sp|Q9Y217|MTMR6_HUMAN	0.550049	7.27853	16.7945	4.16534e-05	0.000243369	MTMR6	Myotubularin-related protein 6 OS=Homo sapiens OX=9606 GN=MTMR6 PE=1 SV=3	12
sp|Q9Y597|KCTD3_HUMAN	0.536647	5.43569	16.7709	4.21755e-05	0.00024608	KCTD3	BTB/POZ domain-containing protein KCTD3 OS=Homo sapiens OX=9606 GN=KCTD3 PE=1 SV=2	8
sp|Q9H5V8|CDCP1_HUMAN	0.618588	7.73329	16.7706	4.21823e-05	0.00024608	CDCP1	CUB domain-containing protein 1 OS=Homo sapiens OX=9606 GN=CDCP1 PE=1 SV=3	10
sp|Q13813-3|SPTN1_HUMAN	1.12938	5.45993	16.7624	4.23646e-05	0.000246953	SPTAN1	Isoform 3 of Spectrin alpha chain, non-erythrocytic 1 OS=Homo sapiens OX=9606 GN=SPTAN1	1
sp|Q9UD71|PPR1B_HUMAN	-1.36509	5.06849	16.7535	4.25626e-05	0.000247776	PPP1R1B	Protein phosphatase 1 regulatory subunit 1B OS=Homo sapiens OX=9606 GN=PPP1R1B PE=1 SV=2	2
sp|O75781|PALM_HUMAN	-0.826187	4.48328	16.7532	4.25713e-05	0.000247776	PALM	Paralemmin-1 OS=Homo sapiens OX=9606 GN=PALM PE=1 SV=2	5
sp|O60603|TLR2_HUMAN	-0.746613	3.94068	16.7348	4.29861e-05	0.000249999	TLR2	Toll-like receptor 2 OS=Homo sapiens OX=9606 GN=TLR2 PE=1 SV=1	2
sp|P50443|S26A2_HUMAN	0.825687	6.80102	16.7325	4.30365e-05	0.000250037	SLC26A2	Sulfate transporter OS=Homo sapiens OX=9606 GN=SLC26A2 PE=1 SV=2	6
sp|Q9UMN6|KMT2B_HUMAN	-0.534142	5.62819	16.7316	4.30587e-05	0.000250037	KMT2B	Histone-lysine N-methyltransferase 2B OS=Homo sapiens OX=9606 GN=KMT2B PE=1 SV=1	7
sp|O96007|MOC2B_HUMAN	0.604322	4.83409	16.724	4.32312e-05	0.000250847	MOCS2	Molybdopterin synthase catalytic subunit OS=Homo sapiens OX=9606 GN=MOCS2 PE=1 SV=1	5
sp|Q6J9G0|STYK1_HUMAN	-0.609879	3.81664	16.6558	4.48126e-05	0.000259824	STYK1	Tyrosine-protein kinase STYK1 OS=Homo sapiens OX=9606 GN=STYK1 PE=1 SV=4	2
sp|P00450|CERU_HUMAN	0.590468	7.79653	16.6541	4.48526e-05	0.000259857	CP	Ceruloplasmin OS=Homo sapiens OX=9606 GN=CP PE=1 SV=1	4
sp|P20248|CCNA2_HUMAN	0.571705	6.31106	16.6454	4.50591e-05	0.000260854	CCNA2	Cyclin-A2 OS=Homo sapiens OX=9606 GN=CCNA2 PE=1 SV=2	8
sp|O75845|SC5D_HUMAN	0.708574	4.79606	16.6259	4.55257e-05	0.000263354	SC5D	Lathosterol oxidase OS=Homo sapiens OX=9606 GN=SC5D PE=1 SV=2	2
sp|P11137|MTAP2_HUMAN	1.13651	9.60019	16.6105	4.58972e-05	0.0002653	MAP2	Microtubule-associated protein 2 OS=Homo sapiens OX=9606 GN=MAP2 PE=1 SV=4	18
sp|Q01415|GALK2_HUMAN	0.538476	6.5029	16.5974	4.62147e-05	0.000266932	GALK2	N-acetylgalactosamine kinase OS=Homo sapiens OX=9606 GN=GALK2 PE=1 SV=1	7
sp|Q687X5|STEA4_HUMAN	0.533476	5.04124	16.5875	4.64563e-05	0.000268123	STEAP4	Metalloreductase STEAP4 OS=Homo sapiens OX=9606 GN=STEAP4 PE=1 SV=1	4
sp|O95372|LYPA2_HUMAN	-0.53138	9.21117	16.5788	4.66698e-05	0.000269151	LYPLA2	Acyl-protein thioesterase 2 OS=Homo sapiens OX=9606 GN=LYPLA2 PE=1 SV=1	15
sp|O15162|PLS1_HUMAN	-1.60509	6.1945	16.5761	4.67355e-05	0.000269324	PLSCR1	Phospholipid scramblase 1 OS=Homo sapiens OX=9606 GN=PLSCR1 PE=1 SV=1	2
sp|O00515|LAD1_HUMAN	0.588476	7.3825	16.5728	4.68171e-05	0.000269589	LAD1	Ladinin-1 OS=Homo sapiens OX=9606 GN=LAD1 PE=1 SV=2	11
sp|P15104|GLNA_HUMAN	-0.627804	5.78642	16.5689	4.69135e-05	0.000269939	GLUL	Glutamine synthetase OS=Homo sapiens OX=9606 GN=GLUL PE=1 SV=4	7
sp|Q6V0I7|FAT4_HUMAN	1.10257	2.2412	16.502	4.85992e-05	0.000279427	FAT4	Protocadherin Fat 4 OS=Homo sapiens OX=9606 GN=FAT4 PE=1 SV=2	1
sp|O15067|PUR4_HUMAN	0.48248	6.39485	16.4998	4.8655e-05	0.000279535	PFAS	Phosphoribosylformylglycinamidine synthase OS=Homo sapiens OX=9606 GN=PFAS PE=1 SV=4	10
tr|C9JF35|C9JF35_HUMAN	-0.956794	3.90134	16.4974	4.87163e-05	0.000279676	NAMPT	Nicotinamide phosphoribosyltransferase (Fragment) OS=Homo sapiens OX=9606 GN=NAMPT PE=1 SV=1	1
sp|Q9H089|LSG1_HUMAN	-0.492564	6.67923	16.4922	4.88495e-05	0.000280228	LSG1	Large subunit GTPase 1 homolog OS=Homo sapiens OX=9606 GN=LSG1 PE=1 SV=2	6
sp|Q01518|CAP1_HUMAN	0.506145	7.96624	16.4792	4.91865e-05	0.000281948	CAP1	Adenylyl cyclase-associated protein 1 OS=Homo sapiens OX=9606 GN=CAP1 PE=1 SV=5	10
tr|E9PKG0|E9PKG0_HUMAN	0.677682	5.08942	16.4625	4.96224e-05	0.000284232	PLEC	Plectin (Fragment) OS=Homo sapiens OX=9606 GN=PLEC PE=1 SV=1	3
sp|P50548|ERF_HUMAN	-0.515664	5.69796	16.451	4.99233e-05	0.000285739	ERF	ETS domain-containing transcription factor ERF OS=Homo sapiens OX=9606 GN=ERF PE=1 SV=2	3
sp|P35789|ZNF93_HUMAN	-0.641807	3.85504	16.4459	5.00582e-05	0.000286295	ZNF93	Zinc finger protein 93 OS=Homo sapiens OX=9606 GN=ZNF93 PE=2 SV=4	2
sp|P33908|MA1A1_HUMAN	0.63588	4.58928	16.4356	5.03303e-05	0.000287634	MAN1A1	Mannosyl-oligosaccharide 1,2-alpha-mannosidase IA OS=Homo sapiens OX=9606 GN=MAN1A1 PE=1 SV=3	5
sp|Q9P2R3-4|ANFY1_HUMAN	0.645722	6.73191	16.4082	5.1063e-05	0.000291602	ANKFY1	Isoform 4 of Rabankyrin-5 OS=Homo sapiens OX=9606 GN=ANKFY1	8
sp|Q5T5P2|SKT_HUMAN	-0.734393	8.45556	16.3951	5.1419e-05	0.000293413	KIAA1217	Sickle tail protein homolog OS=Homo sapiens OX=9606 GN=KIAA1217 PE=1 SV=2	29
sp|Q92985-4|IRF7_HUMAN	-1.2447	1.13196	16.3901	5.15541e-05	0.000293963	IRF7	Isoform D of Interferon regulatory factor 7 OS=Homo sapiens OX=9606 GN=IRF7	1
sp|Q13177|PAK2_HUMAN	-0.553418	7.48509	16.3788	5.18608e-05	0.00029549	PAK2	Serine/threonine-protein kinase PAK 2 OS=Homo sapiens OX=9606 GN=PAK2 PE=1 SV=3	10
sp|Q15714-2|T22D1_HUMAN	-0.921048	2.34608	16.3727	5.2028e-05	0.000296073	TSC22D1	Isoform 2 of TSC22 domain family protein 1 OS=Homo sapiens OX=9606 GN=TSC22D1	1
sp|Q9BVL4|SELO_HUMAN	-0.548283	5.75453	16.3723	5.20414e-05	0.000296073	SELENOO	Protein adenylyltransferase SelO, mitochondrial OS=Homo sapiens OX=9606 GN=SELENOO PE=1 SV=3	12
sp|Q99590|SCAFB_HUMAN	-0.691684	7.33968	16.3481	5.27084e-05	0.000299643	SCAF11	Protein SCAF11 OS=Homo sapiens OX=9606 GN=SCAF11 PE=1 SV=2	17
sp|O75400-3|PR40A_HUMAN	-0.691767	4.61054	16.3267	5.33087e-05	0.000302828	PRPF40A	Isoform 3 of Pre-mRNA-processing factor 40 homolog A OS=Homo sapiens OX=9606 GN=PRPF40A	2
sp|P11234-2|RALB_HUMAN	0.637198	5.80175	16.3235	5.33972e-05	0.000303104	RALB	Isoform 2 of Ras-related protein Ral-B OS=Homo sapiens OX=9606 GN=RALB	4
sp|Q96ER3|SAAL1_HUMAN	0.583858	6.06689	16.322	5.34403e-05	0.000303121	SAAL1	Protein SAAL1 OS=Homo sapiens OX=9606 GN=SAAL1 PE=1 SV=2	6
sp|P05198|IF2A_HUMAN	0.74732	6.36192	16.2877	5.44165e-05	0.000308428	EIF2S1	Eukaryotic translation initiation factor 2 subunit 1 OS=Homo sapiens OX=9606 GN=EIF2S1 PE=1 SV=3	4
sp|P54760|EPHB4_HUMAN	-0.622558	6.13792	16.2614	5.51757e-05	0.000312292	EPHB4	Ephrin type-B receptor 4 OS=Homo sapiens OX=9606 GN=EPHB4 PE=1 SV=2	6
sp|Q12805|FBLN3_HUMAN	0.922193	7.00934	16.2613	5.51807e-05	0.000312292	EFEMP1	EGF-containing fibulin-like extracellular matrix protein 1 OS=Homo sapiens OX=9606 GN=EFEMP1 PE=1 SV=2	10
sp|Q8NI08|NCOA7_HUMAN	0.498941	7.19986	16.2569	5.53072e-05	0.000312558	NCOA7	Nuclear receptor coactivator 7 OS=Homo sapiens OX=9606 GN=NCOA7 PE=1 SV=2	9
sp|Q8N8Q8|COX18_HUMAN	0.627647	5.2296	16.2568	5.53101e-05	0.000312558	COX18	Cytochrome c oxidase assembly protein COX18, mitochondrial OS=Homo sapiens OX=9606 GN=COX18 PE=1 SV=1	1
sp|Q9H7B4|SMYD3_HUMAN	0.546598	5.85737	16.235	5.59521e-05	0.00031595	SMYD3	Histone-lysine N-methyltransferase SMYD3 OS=Homo sapiens OX=9606 GN=SMYD3 PE=1 SV=4	4
sp|Q5VST9-6|OBSCN_HUMAN	1.56536	3.94386	16.2206	5.63781e-05	0.000318118	OBSCN	Isoform 5 of Obscurin OS=Homo sapiens OX=9606 GN=OBSCN	2
sp|Q9Y4K4|M4K5_HUMAN	0.476112	7.44593	16.2152	5.65383e-05	0.000318785	MAP4K5	Mitogen-activated protein kinase kinase kinase kinase 5 OS=Homo sapiens OX=9606 GN=MAP4K5 PE=1 SV=2	10
sp|Q9GZY4|COA1_HUMAN	-0.584262	6.32876	16.1887	5.73362e-05	0.000323044	COA1	Cytochrome c oxidase assembly factor 1 homolog OS=Homo sapiens OX=9606 GN=COA1 PE=1 SV=1	6
sp|Q9NXG6-3|P4HTM_HUMAN	0.874564	2.97536	16.1565	5.83188e-05	0.000328336	P4HTM	Isoform 3 of Transmembrane prolyl 4-hydroxylase OS=Homo sapiens OX=9606 GN=P4HTM	8
sp|Q96ND0|F210A_HUMAN	0.464853	7.23514	16.1437	5.87146e-05	0.000330319	FAM210A	Protein FAM210A OS=Homo sapiens OX=9606 GN=FAM210A PE=1 SV=2	4
sp|P0C0L4|CO4A_HUMAN	-0.617308	5.079	16.1204	5.94418e-05	0.000334162	C4A	Complement C4-A OS=Homo sapiens OX=9606 GN=C4A PE=1 SV=2	8
sp|Q92820|GGH_HUMAN	0.68826	9.0404	16.1153	5.96004e-05	0.000334805	GGH	Gamma-glutamyl hydrolase OS=Homo sapiens OX=9606 GN=GGH PE=1 SV=2	19
sp|Q07954|LRP1_HUMAN	0.634442	5.03484	16.1087	5.98084e-05	0.000335724	LRP1	Prolow-density lipoprotein receptor-related protein 1 OS=Homo sapiens OX=9606 GN=LRP1 PE=1 SV=2	3
sp|O60268|K0513_HUMAN	-0.549733	5.74609	16.1025	6.00052e-05	0.00033658	KIAA0513	Uncharacterized protein KIAA0513 OS=Homo sapiens OX=9606 GN=KIAA0513 PE=1 SV=1	3
sp|Q9UPM8|AP4E1_HUMAN	0.492543	7.18358	16.0997	6.00951e-05	0.000336835	AP4E1	AP-4 complex subunit epsilon-1 OS=Homo sapiens OX=9606 GN=AP4E1 PE=1 SV=2	10
sp|Q8NHG8|ZNRF2_HUMAN	-0.67649	4.20072	16.0494	6.17119e-05	0.000345642	ZNRF2	E3 ubiquitin-protein ligase ZNRF2 OS=Homo sapiens OX=9606 GN=ZNRF2 PE=1 SV=1	2
sp|Q8IZ40|RCOR2_HUMAN	-0.512687	5.50569	16.0446	6.18692e-05	0.000346267	RCOR2	REST corepressor 2 OS=Homo sapiens OX=9606 GN=RCOR2 PE=1 SV=2	4
sp|P43251-3|BTD_HUMAN	0.615402	4.61916	16.0367	6.21255e-05	0.000347445	BTD	Isoform 3 of Biotinidase OS=Homo sapiens OX=9606 GN=BTD	3
sp|Q14739|LBR_HUMAN	0.675977	7.00351	16.015	6.28415e-05	0.00035119	LBR	Delta(14)-sterol reductase LBR OS=Homo sapiens OX=9606 GN=LBR PE=1 SV=2	7
sp|Q9Y6N1|COX11_HUMAN	-0.480552	7.43098	16.0041	6.3206e-05	0.000352913	COX11	Cytochrome c oxidase assembly protein COX11, mitochondrial OS=Homo sapiens OX=9606 GN=COX11 PE=1 SV=3	4
sp|Q5BKZ1|ZN326_HUMAN	-0.576188	5.72106	16.003	6.3243e-05	0.000352913	ZNF326	DBIRD complex subunit ZNF326 OS=Homo sapiens OX=9606 GN=ZNF326 PE=1 SV=2	9
sp|O95359-3|TACC2_HUMAN	0.821879	8.57411	15.9688	6.43936e-05	0.000359069	TACC2	Isoform 3 of Transforming acidic coiled-coil-containing protein 2 OS=Homo sapiens OX=9606 GN=TACC2	27
sp|Q6Q759|SPG17_HUMAN	0.779917	2.66888	15.9568	6.48057e-05	0.000361101	SPAG17	Sperm-associated antigen 17 OS=Homo sapiens OX=9606 GN=SPAG17 PE=2 SV=1	1
sp|O14874|BCKD_HUMAN	0.519281	6.37293	15.949	6.50725e-05	0.000362321	BCKDK	[3-methyl-2-oxobutanoate dehydrogenase [lipoamide]] kinase, mitochondrial OS=Homo sapiens OX=9606 GN=BCKDK PE=1 SV=2	4
sp|Q8WX93|PALLD_HUMAN	0.662505	7.60857	15.9224	6.59928e-05	0.000367176	PALLD	Palladin OS=Homo sapiens OX=9606 GN=PALLD PE=1 SV=3	11
sp|O75394|RM33_HUMAN	-0.790052	6.44867	15.8971	6.68795e-05	0.000371836	MRPL33	39S ribosomal protein L33, mitochondrial OS=Homo sapiens OX=9606 GN=MRPL33 PE=1 SV=1	3
sp|P13051|UNG_HUMAN	-0.724239	5.84106	15.8646	6.8038e-05	0.000378	UNG	Uracil-DNA glycosylase OS=Homo sapiens OX=9606 GN=UNG PE=1 SV=2	3
sp|Q9BT30|ALKB7_HUMAN	-0.646335	3.57656	15.8535	6.84414e-05	0.000379962	ALKBH7	Alpha-ketoglutarate-dependent dioxygenase alkB homolog 7, mitochondrial OS=Homo sapiens OX=9606 GN=ALKBH7 PE=1 SV=1	1
sp|P00533|EGFR_HUMAN	0.530967	7.9383	15.8298	6.93017e-05	0.000384457	EGFR	Epidermal growth factor receptor OS=Homo sapiens OX=9606 GN=EGFR PE=1 SV=2	8
sp|P07148|FABPL_HUMAN	0.763043	6.74013	15.823	6.95526e-05	0.000385566	FABP1	Fatty acid-binding protein, liver OS=Homo sapiens OX=9606 GN=FABP1 PE=1 SV=1	5
sp|Q9NZC4-3|EHF_HUMAN	-0.650402	5.17642	15.814	6.98833e-05	0.000387031	EHF	Isoform 3 of ETS homologous factor OS=Homo sapiens OX=9606 GN=EHF	2
sp|Q13772-4|NCOA4_HUMAN	-0.528192	5.35093	15.813	6.9919e-05	0.000387031	NCOA4	Isoform 4 of Nuclear receptor coactivator 4 OS=Homo sapiens OX=9606 GN=NCOA4	2
sp|Q8TDM6|DLG5_HUMAN	-0.510937	8.33234	15.8058	7.01866e-05	0.000388229	DLG5	Disks large homolog 5 OS=Homo sapiens OX=9606 GN=DLG5 PE=1 SV=4	16
sp|Q96AY3|FKB10_HUMAN	0.570672	8.12542	15.8003	7.03906e-05	0.000389074	FKBP10	Peptidyl-prolyl cis-trans isomerase FKBP10 OS=Homo sapiens OX=9606 GN=FKBP10 PE=1 SV=1	14
sp|Q8IXJ6|SIR2_HUMAN	-0.482009	6.60196	15.7266	7.31876e-05	0.000404239	SIRT2	NAD-dependent protein deacetylase sirtuin-2 OS=Homo sapiens OX=9606 GN=SIRT2 PE=1 SV=2	5
sp|P14373|TRI27_HUMAN	-0.503848	8.42799	15.7247	7.32617e-05	0.000404353	TRIM27	Zinc finger protein RFP OS=Homo sapiens OX=9606 GN=TRIM27 PE=1 SV=1	12
sp|Q9NXR1-1|NDE1_HUMAN	0.814386	6.89296	15.7219	7.33679e-05	0.000404645	NDE1	Isoform 2 of Nuclear distribution protein nudE homolog 1 OS=Homo sapiens OX=9606 GN=NDE1	8
sp|Q8WVF1|OSCP1_HUMAN	-0.729081	5.14129	15.7055	7.40099e-05	0.000407666	OSCP1	Protein OSCP1 OS=Homo sapiens OX=9606 GN=OSCP1 PE=1 SV=4	5
sp|Q8ND04-2|SMG8_HUMAN	-0.51086	7.27886	15.7051	7.40233e-05	0.000407666	SMG8	Isoform 2 of Protein SMG8 OS=Homo sapiens OX=9606 GN=SMG8	15
sp|P51659|DHB4_HUMAN	-0.480972	9.05933	15.6696	7.54256e-05	0.000415087	HSD17B4	Peroxisomal multifunctional enzyme type 2 OS=Homo sapiens OX=9606 GN=HSD17B4 PE=1 SV=3	26
sp|Q9UBS9-2|SUCO_HUMAN	-0.496072	6.27838	15.6617	7.57427e-05	0.00041653	SUCO	Isoform 2 of SUN domain-containing ossification factor OS=Homo sapiens OX=9606 GN=SUCO	5
sp|Q6UWJ1|TMCO3_HUMAN	0.896487	4.42031	15.6554	7.59956e-05	0.000417617	TMCO3	Transmembrane and coiled-coil domain-containing protein 3 OS=Homo sapiens OX=9606 GN=TMCO3 PE=1 SV=1	7
sp|Q9BRP4|PAAF1_HUMAN	0.49064	5.63833	15.6508	7.6179e-05	0.000418322	PAAF1	Proteasomal ATPase-associated factor 1 OS=Homo sapiens OX=9606 GN=PAAF1 PE=1 SV=2	8
sp|P50914|RL14_HUMAN	-0.851432	6.87299	15.6488	7.62624e-05	0.000418477	RPL14	60S ribosomal protein L14 OS=Homo sapiens OX=9606 GN=RPL14 PE=1 SV=4	6
sp|Q7Z5U6|WDR53_HUMAN	-0.578132	4.38704	15.646	7.63737e-05	0.000418785	WDR53	WD repeat-containing protein 53 OS=Homo sapiens OX=9606 GN=WDR53 PE=2 SV=1	4
sp|Q8TF68|ZN384_HUMAN	-0.903407	5.63845	15.6171	7.75503e-05	0.000424928	ZNF384	Zinc finger protein 384 OS=Homo sapiens OX=9606 GN=ZNF384 PE=1 SV=2	4
sp|Q00536-2|CDK16_HUMAN	-0.491068	6.63814	15.5798	7.90946e-05	0.000433077	CDK16	Isoform 2 of Cyclin-dependent kinase 16 OS=Homo sapiens OX=9606 GN=CDK16	8
sp|Q9UBX1|CATF_HUMAN	-0.819659	3.06721	15.5779	7.91732e-05	0.000433194	CTSF	Cathepsin F OS=Homo sapiens OX=9606 GN=CTSF PE=1 SV=1	1
sp|Q9Y6N7-2|ROBO1_HUMAN	0.669329	4.034	15.5577	8.00263e-05	0.000437546	ROBO1	Isoform 2 of Roundabout homolog 1 OS=Homo sapiens OX=9606 GN=ROBO1	8
sp|Q53FA7|QORX_HUMAN	0.524144	7.08544	15.5305	8.11828e-05	0.00044355	TP53I3	Quinone oxidoreductase PIG3 OS=Homo sapiens OX=9606 GN=TP53I3 PE=1 SV=2	9
sp|Q6UXG2|ELAP1_HUMAN	1.46717	5.62825	15.5246	8.14377e-05	0.000444622	ELAPOR1	Endosome/lysosome-associated apoptosis and autophagy regulator 1 OS=Homo sapiens OX=9606 GN=ELAPOR1 PE=1 SV=2	26
sp|Q9NPH2|INO1_HUMAN	0.625827	7.96387	15.5098	8.20794e-05	0.000447566	ISYNA1	Inositol-3-phosphate synthase 1 OS=Homo sapiens OX=9606 GN=ISYNA1 PE=1 SV=1	12
sp|O76041-2|NEBL_HUMAN	0.974806	8.13837	15.5094	8.20951e-05	0.000447566	NEBL	Isoform 2 of Nebulette OS=Homo sapiens OX=9606 GN=NEBL	23
sp|O43490|PROM1_HUMAN	-0.5208	7.70231	15.4979	8.25983e-05	0.000449986	PROM1	Prominin-1 OS=Homo sapiens OX=9606 GN=PROM1 PE=1 SV=1	10
tr|A0A1B0GUI1|A0A1B0GUI1_HUMAN	0.517083	7.5146	15.4954	8.27074e-05	0.000450256	RALGAPA1	Ral GTPase-activating protein subunit alpha-1 OS=Homo sapiens OX=9606 GN=RALGAPA1 PE=1 SV=1	22
sp|Q8NG31|KNL1_HUMAN	0.52525	5.91107	15.4717	8.37495e-05	0.000455602	KNL1	Kinetochore scaffold 1 OS=Homo sapiens OX=9606 GN=KNL1 PE=1 SV=3	6
sp|P31146|COR1A_HUMAN	0.581912	7.17803	15.4652	8.40406e-05	0.000456669	CORO1A	Coronin-1A OS=Homo sapiens OX=9606 GN=CORO1A PE=1 SV=4	6
sp|Q9UH99|SUN2_HUMAN	0.583733	8.60135	15.4646	8.40662e-05	0.000456669	SUN2	SUN domain-containing protein 2 OS=Homo sapiens OX=9606 GN=SUN2 PE=1 SV=3	16
sp|O43520|AT8B1_HUMAN	0.87211	5.49581	15.4612	8.4217e-05	0.000457161	ATP8B1	Phospholipid-transporting ATPase IC OS=Homo sapiens OX=9606 GN=ATP8B1 PE=1 SV=3	13
sp|Q8TCE6|DEN10_HUMAN	-0.462048	6.69235	15.4477	8.48189e-05	0.000460099	DENND10	DENN domain-containing protein 10 OS=Homo sapiens OX=9606 GN=DENND10 PE=1 SV=1	4
sp|O00459|P85B_HUMAN	-0.569019	5.94581	15.4301	8.56127e-05	0.000464072	PIK3R2	Phosphatidylinositol 3-kinase regulatory subunit beta OS=Homo sapiens OX=9606 GN=PIK3R2 PE=1 SV=2	6
sp|Q9UQR0|SCML2_HUMAN	-0.470062	6.87466	15.4196	8.60916e-05	0.000465856	SCML2	Sex comb on midleg-like protein 2 OS=Homo sapiens OX=9606 GN=SCML2 PE=1 SV=1	5
sp|Q8N4N3|KLH36_HUMAN	0.494922	6.16269	15.419	8.6117e-05	0.000465856	KLHL36	Kelch-like protein 36 OS=Homo sapiens OX=9606 GN=KLHL36 PE=1 SV=1	6
sp|Q6P179|ERAP2_HUMAN	0.631421	5.31196	15.4188	8.61262e-05	0.000465856	ERAP2	Endoplasmic reticulum aminopeptidase 2 OS=Homo sapiens OX=9606 GN=ERAP2 PE=1 SV=2	8
sp|Q49B96|COX19_HUMAN	-0.734606	6.51094	15.4127	8.64077e-05	0.000467045	COX19	Cytochrome c oxidase assembly protein COX19 OS=Homo sapiens OX=9606 GN=COX19 PE=1 SV=1	4
sp|O75122|CLAP2_HUMAN	0.542315	4.94286	15.4109	8.64894e-05	0.000467154	CLASP2	CLIP-associating protein 2 OS=Homo sapiens OX=9606 GN=CLASP2 PE=1 SV=3	1
sp|Q86WR7|PRSR2_HUMAN	0.738651	2.71783	15.406	8.67115e-05	0.000468019	PROSER2	Proline and serine-rich protein 2 OS=Homo sapiens OX=9606 GN=PROSER2 PE=1 SV=2	1
sp|Q15746|MYLK_HUMAN	0.753644	4.52059	15.396	8.71718e-05	0.00047017	MYLK	Myosin light chain kinase, smooth muscle OS=Homo sapiens OX=9606 GN=MYLK PE=1 SV=4	3
sp|Q96DU7|IP3KC_HUMAN	-0.5603	6.15302	15.3837	8.77418e-05	0.000472907	ITPKC	Inositol-trisphosphate 3-kinase C OS=Homo sapiens OX=9606 GN=ITPKC PE=1 SV=1	3
sp|Q6P1Q9|MET2B_HUMAN	-0.499535	6.16045	15.3763	8.80856e-05	0.000474423	METTL2B	tRNA N(3)-methylcytidine methyltransferase METTL2B OS=Homo sapiens OX=9606 GN=METTL2B PE=1 SV=3	5
sp|O95759|TBCD8_HUMAN	0.500288	5.58281	15.3636	8.86807e-05	0.000477288	TBC1D8	TBC1 domain family member 8 OS=Homo sapiens OX=9606 GN=TBC1D8 PE=1 SV=3	5
sp|Q15035|TRAM2_HUMAN	0.808008	6.71298	15.362	8.87574e-05	0.000477363	TRAM2	Translocating chain-associated membrane protein 2 OS=Homo sapiens OX=9606 GN=TRAM2 PE=1 SV=1	4
sp|Q6NW34|NEPRO_HUMAN	-0.568109	6.00349	15.3395	8.98198e-05	0.000482734	NEPRO	Nucleolus and neural progenitor protein OS=Homo sapiens OX=9606 GN=NEPRO PE=1 SV=3	4
sp|Q2TBE0|C19L2_HUMAN	0.499361	5.71146	15.3212	9.0694e-05	0.000487086	CWF19L2	CWF19-like protein 2 OS=Homo sapiens OX=9606 GN=CWF19L2 PE=1 SV=4	5
sp|P30679|GNA15_HUMAN	0.70761	2.7486	15.3189	9.08034e-05	0.000487329	GNA15	Guanine nucleotide-binding protein subunit alpha-15 OS=Homo sapiens OX=9606 GN=GNA15 PE=1 SV=2	1
sp|Q9GZQ3|COMD5_HUMAN	-0.472064	6.12291	15.2879	9.23044e-05	0.000495034	COMMD5	COMM domain-containing protein 5 OS=Homo sapiens OX=9606 GN=COMMD5 PE=1 SV=1	6
sp|Q96KA5|CLP1L_HUMAN	-0.609161	6.67539	15.2713	9.312e-05	0.000499054	CLPTM1L	Cleft lip and palate transmembrane protein 1-like protein OS=Homo sapiens OX=9606 GN=CLPTM1L PE=1 SV=1	6
sp|P16401|H15_HUMAN	2.00215	7.09998	15.2059	9.64009e-05	0.000516005	H1-5	Histone H1.5 OS=Homo sapiens OX=9606 GN=H1-5 PE=1 SV=3	3
sp|Q9HBM0|VEZA_HUMAN	-0.665977	5.56226	15.2056	9.6419e-05	0.000516005	VEZT	Vezatin OS=Homo sapiens OX=9606 GN=VEZT PE=1 SV=3	7
sp|P16383|GCFC2_HUMAN	-0.535558	6.98364	15.1975	9.68317e-05	0.00051738	GCFC2	Intron Large complex component GCFC2 OS=Homo sapiens OX=9606 GN=GCFC2 PE=1 SV=2	7
sp|Q8NDI1|EHBP1_HUMAN	0.459808	8.33885	15.1968	9.68665e-05	0.00051738	EHBP1	EH domain-binding protein 1 OS=Homo sapiens OX=9606 GN=EHBP1 PE=1 SV=3	16
sp|O75663|TIPRL_HUMAN	-0.462719	7.77232	15.1965	9.68807e-05	0.00051738	TIPRL	TIP41-like protein OS=Homo sapiens OX=9606 GN=TIPRL PE=1 SV=2	11
sp|Q9Y2L9-2|LRCH1_HUMAN	0.496169	7.18114	15.1889	9.72713e-05	0.0005191	LRCH1	Isoform 2 of Leucine-rich repeat and calponin homology domain-containing protein 1 OS=Homo sapiens OX=9606 GN=LRCH1	7
sp|Q96DT7|ZBT10_HUMAN	-0.636992	5.78554	15.1496	9.93212e-05	0.000529666	ZBTB10	Zinc finger and BTB domain-containing protein 10 OS=Homo sapiens OX=9606 GN=ZBTB10 PE=1 SV=2	7
sp|Q02539|H11_HUMAN	1.99088	7.5069	15.1331	0.000100193	0.000533941	H1-1	Histone H1.1 OS=Homo sapiens OX=9606 GN=H1-1 PE=1 SV=3	3
sp|Q9NWX6|THG1_HUMAN	-0.490849	5.97453	15.1297	0.000100372	0.000534516	THG1L	Probable tRNA(His) guanylyltransferase OS=Homo sapiens OX=9606 GN=THG1L PE=1 SV=2	4
sp|Q9UBE0|SAE1_HUMAN	-0.486227	8.34822	15.1186	0.000100963	0.00053729	SAE1	SUMO-activating enzyme subunit 1 OS=Homo sapiens OX=9606 GN=SAE1 PE=1 SV=1	16
sp|P09417|DHPR_HUMAN	-0.593631	6.46516	15.109	0.000101476	0.000539637	QDPR	Dihydropteridine reductase OS=Homo sapiens OX=9606 GN=QDPR PE=1 SV=2	7
sp|P17405|ASM_HUMAN	0.570054	4.42317	15.0901	0.000102497	0.000544688	SMPD1	Sphingomyelin phosphodiesterase OS=Homo sapiens OX=9606 GN=SMPD1 PE=1 SV=5	2
sp|Q96P47-4|AGAP3_HUMAN	0.513183	5.85071	15.0727	0.000103449	0.000549361	AGAP3	Isoform 4 of Arf-GAP with GTPase, ANK repeat and PH domain-containing protein 3 OS=Homo sapiens OX=9606 GN=AGAP3	6
sp|Q13613|MTMR1_HUMAN	-0.519702	7.6592	15.0659	0.000103823	0.000550959	MTMR1	Myotubularin-related protein 1 OS=Homo sapiens OX=9606 GN=MTMR1 PE=1 SV=4	12
sp|Q8TBB1|LNX1_HUMAN	0.603077	4.04252	15.0483	0.000104793	0.000555719	LNX1	E3 ubiquitin-protein ligase LNX OS=Homo sapiens OX=9606 GN=LNX1 PE=1 SV=1	4
sp|Q6P4I2|WDR73_HUMAN	-0.629989	5.56527	15.0449	0.000104984	0.000556344	WDR73	WD repeat-containing protein 73 OS=Homo sapiens OX=9606 GN=WDR73 PE=1 SV=1	6
sp|Q9H479|FN3K_HUMAN	0.548725	6.16505	15.0292	0.000105858	0.000560581	FN3K	Fructosamine-3-kinase OS=Homo sapiens OX=9606 GN=FN3K PE=1 SV=1	8
sp|Q9GZT4|SRR_HUMAN	0.533258	5.38113	15.0207	0.000106338	0.000562109	SRR	Serine racemase OS=Homo sapiens OX=9606 GN=SRR PE=1 SV=1	2
sp|P29375|KDM5A_HUMAN	-0.469306	6.94269	15.0203	0.000106363	0.000562109	KDM5A	Lysine-specific demethylase 5A OS=Homo sapiens OX=9606 GN=KDM5A PE=1 SV=3	13
sp|Q99708-2|CTIP_HUMAN	0.645611	4.02046	15.0202	0.000106369	0.000562109	RBBP8	Isoform 2 of DNA endonuclease RBBP8 OS=Homo sapiens OX=9606 GN=RBBP8	3
sp|O60361|NDK8_HUMAN	-0.930248	2.1533	15.0146	0.00010668	0.000563362	NME2P1	Putative nucleoside diphosphate kinase OS=Homo sapiens OX=9606 GN=NME2P1 PE=5 SV=1	1
sp|Q16825|PTN21_HUMAN	0.541472	4.70033	15.0085	0.000107026	0.000564793	PTPN21	Tyrosine-protein phosphatase non-receptor type 21 OS=Homo sapiens OX=9606 GN=PTPN21 PE=1 SV=2	2
sp|Q6ZS11|RINL_HUMAN	0.700037	2.98531	14.9937	0.00010787	0.00056885	RINL	Ras and Rab interactor-like protein OS=Homo sapiens OX=9606 GN=RINL PE=2 SV=2	4
sp|O96017-9|CHK2_HUMAN	-0.527669	7.18961	14.9748	0.000108958	0.000574191	CHEK2	Isoform 9 of Serine/threonine-protein kinase Chk2 OS=Homo sapiens OX=9606 GN=CHEK2	6
sp|Q01850|CDR2_HUMAN	0.760489	5.20322	14.9014	0.000113276	0.000596527	CDR2	Cerebellar degeneration-related protein 2 OS=Homo sapiens OX=9606 GN=CDR2 PE=1 SV=2	3
sp|Q6ZN55-2|ZN574_HUMAN	-0.786588	2.86785	14.9001	0.000113354	0.000596527	ZNF574	Isoform 2 of Zinc finger protein 574 OS=Homo sapiens OX=9606 GN=ZNF574	3
sp|Q86XZ4|SPAS2_HUMAN	-0.612634	7.81133	14.8667	0.000115384	0.000606788	SPATS2	Spermatogenesis-associated serine-rich protein 2 OS=Homo sapiens OX=9606 GN=SPATS2 PE=1 SV=1	11
tr|X6RH63|X6RH63_HUMAN	-0.669882	6.66178	14.8523	0.000116266	0.000611	APCDD1	Protein APCDD1 OS=Homo sapiens OX=9606 GN=APCDD1 PE=4 SV=1	2
sp|Q9NQX7|ITM2C_HUMAN	0.652964	3.83179	14.8158	0.000118536	0.000622188	ITM2C	Integral membrane protein 2C OS=Homo sapiens OX=9606 GN=ITM2C PE=1 SV=1	1
sp|Q5VT66-2|MARC1_HUMAN	0.750464	4.22176	14.8155	0.000118559	0.000622188	MTARC1	Isoform 2 of Mitochondrial amidoxime-reducing component 1 OS=Homo sapiens OX=9606 GN=MTARC1	7
tr|B7ZLQ5|B7ZLQ5_HUMAN	-0.494119	8.05568	14.8141	0.000118647	0.00062222	SMARCA1	Probable global transcription activator SNF2L1 OS=Homo sapiens OX=9606 GN=SMARCA1 PE=1 SV=1	18
sp|Q9BSE2|TMM79_HUMAN	0.745239	5.01034	14.8087	0.000118987	0.000623573	TMEM79	Transmembrane protein 79 OS=Homo sapiens OX=9606 GN=TMEM79 PE=1 SV=1	2
sp|Q01968|OCRL_HUMAN	-0.510667	6.89853	14.7992	0.000119585	0.000626271	OCRL	Inositol polyphosphate 5-phosphatase OCRL OS=Homo sapiens OX=9606 GN=OCRL PE=1 SV=3	11
sp|Q9H147|TDIF1_HUMAN	-0.589179	6.35363	14.7787	0.000120895	0.000632695	DNTTIP1	Deoxynucleotidyltransferase terminal-interacting protein 1 OS=Homo sapiens OX=9606 GN=DNTTIP1 PE=1 SV=2	5
sp|Q9UDR5|AASS_HUMAN	0.795739	4.99995	14.7688	0.000121532	0.000635592	AASS	Alpha-aminoadipic semialdehyde synthase, mitochondrial OS=Homo sapiens OX=9606 GN=AASS PE=1 SV=1	6
sp|Q9UBG0|MRC2_HUMAN	0.601836	7.96266	14.75	0.000122748	0.000641508	MRC2	C-type mannose receptor 2 OS=Homo sapiens OX=9606 GN=MRC2 PE=1 SV=2	7
sp|Q9H173|SIL1_HUMAN	-0.51223	8.47076	14.7078	0.000125527	0.000655576	SIL1	Nucleotide exchange factor SIL1 OS=Homo sapiens OX=9606 GN=SIL1 PE=1 SV=1	11
sp|O95302|FKBP9_HUMAN	0.556893	8.57955	14.6418	0.000129997	0.000678454	FKBP9	Peptidyl-prolyl cis-trans isomerase FKBP9 OS=Homo sapiens OX=9606 GN=FKBP9 PE=1 SV=2	11
sp|Q13200|PSMD2_HUMAN	0.810029	3.69893	14.628	0.000130953	0.000682977	PSMD2	26S proteasome non-ATPase regulatory subunit 2 OS=Homo sapiens OX=9606 GN=PSMD2 PE=1 SV=3	1
sp|Q9H1U4|MEGF9_HUMAN	0.640984	3.44627	14.6203	0.000131489	0.000685299	MEGF9	Multiple epidermal growth factor-like domains protein 9 OS=Homo sapiens OX=9606 GN=MEGF9 PE=2 SV=3	4
sp|Q16854|DGUOK_HUMAN	-0.694586	5.81012	14.5845	0.000134013	0.000697971	DGUOK	Deoxyguanosine kinase, mitochondrial OS=Homo sapiens OX=9606 GN=DGUOK PE=1 SV=2	4
sp|Q8IYU8|MICU2_HUMAN	-0.540633	6.24735	14.5824	0.000134162	0.000698267	MICU2	Calcium uptake protein 2, mitochondrial OS=Homo sapiens OX=9606 GN=MICU2 PE=1 SV=2	8
sp|P18510-3|IL1RA_HUMAN	-1.60304	3.21223	14.5805	0.0001343	0.000698508	IL1RN	Isoform 3 of Interleukin-1 receptor antagonist protein OS=Homo sapiens OX=9606 GN=IL1RN	3
sp|Q8TD16|BICD2_HUMAN	0.912653	8.63279	14.5769	0.000134557	0.000699202	BICD2	Protein bicaudal D homolog 2 OS=Homo sapiens OX=9606 GN=BICD2 PE=1 SV=1	17
sp|Q5TH69|BIG3_HUMAN	0.683962	4.22713	14.576	0.000134618	0.000699202	ARFGEF3	Brefeldin A-inhibited guanine nucleotide-exchange protein 3 OS=Homo sapiens OX=9606 GN=ARFGEF3 PE=1 SV=3	13
sp|Q6ZS86|GLPK5_HUMAN	0.631154	4.07673	14.561	0.000135696	0.000704319	GK5	Putative glycerol kinase 5 OS=Homo sapiens OX=9606 GN=GK5 PE=2 SV=2	2
sp|Q99595|TI17A_HUMAN	0.605049	3.77742	14.5412	0.000137125	0.00071125	TIMM17A	Mitochondrial import inner membrane translocase subunit Tim17-A OS=Homo sapiens OX=9606 GN=TIMM17A PE=1 SV=1	2
sp|O15400|STX7_HUMAN	0.638207	6.44016	14.5362	0.000137495	0.000712677	STX7	Syntaxin-7 OS=Homo sapiens OX=9606 GN=STX7 PE=1 SV=4	15
sp|Q9NP80|PLPL8_HUMAN	-0.635285	7.65352	14.5343	0.000137629	0.000712864	PNPLA8	Calcium-independent phospholipase A2-gamma OS=Homo sapiens OX=9606 GN=PNPLA8 PE=1 SV=1	8
sp|Q02817|MUC2_HUMAN	1.26317	3.25184	14.5331	0.000137719	0.000712864	MUC2	Mucin-2 OS=Homo sapiens OX=9606 GN=MUC2 PE=1 SV=2	7
sp|Q5BJD5|TM41B_HUMAN	1.01719	2.30053	14.4941	0.000140598	0.000727271	TMEM41B	Transmembrane protein 41B OS=Homo sapiens OX=9606 GN=TMEM41B PE=1 SV=1	1
sp|Q969S3|ZN622_HUMAN	-0.505595	6.39268	14.4921	0.000140747	0.000727543	ZNF622	Zinc finger protein 622 OS=Homo sapiens OX=9606 GN=ZNF622 PE=1 SV=1	8
sp|Q9H2M9|RBGPR_HUMAN	-0.616444	8.53547	14.4888	0.000140992	0.000728315	RAB3GAP2	Rab3 GTPase-activating protein non-catalytic subunit OS=Homo sapiens OX=9606 GN=RAB3GAP2 PE=1 SV=1	16
sp|Q13487|SNPC2_HUMAN	-0.753028	4.77235	14.4734	0.000142152	0.000733806	SNAPC2	snRNA-activating protein complex subunit 2 OS=Homo sapiens OX=9606 GN=SNAPC2 PE=1 SV=1	1
sp|P35659|DEK_HUMAN	0.494037	7.786	14.4687	0.000142507	0.00073514	DEK	Protein DEK OS=Homo sapiens OX=9606 GN=DEK PE=1 SV=1	8
sp|Q9NUJ1|ABHDA_HUMAN	-0.468768	8.50128	14.4658	0.000142726	0.000735766	ABHD10	Palmitoyl-protein thioesterase ABHD10, mitochondrial OS=Homo sapiens OX=9606 GN=ABHD10 PE=1 SV=1	15
sp|P78524|DEN2B_HUMAN	0.462943	6.10267	14.4638	0.000142881	0.000736064	DENND2B	DENN domain-containing protein 2B OS=Homo sapiens OX=9606 GN=DENND2B PE=1 SV=3	3
sp|Q9UBK7-3|RBL2A_HUMAN	0.474389	6.16099	14.4523	0.000143756	0.000740072	RABL2A	Isoform 3 of Rab-like protein 2A OS=Homo sapiens OX=9606 GN=RABL2A	8
sp|Q9Y6B7|AP4B1_HUMAN	0.614966	6.33437	14.438	0.000144849	0.000745189	AP4B1	AP-4 complex subunit beta-1 OS=Homo sapiens OX=9606 GN=AP4B1 PE=1 SV=2	4
sp|Q96L93|KI16B_HUMAN	0.456436	6.72381	14.4155	0.000146594	0.000753657	KIF16B	Kinesin-like protein KIF16B OS=Homo sapiens OX=9606 GN=KIF16B PE=1 SV=2	16
sp|P21964|COMT_HUMAN	-0.464759	8.14016	14.408	0.000147176	0.000756135	COMT	Catechol O-methyltransferase OS=Homo sapiens OX=9606 GN=COMT PE=1 SV=2	17
sp|Q6DN90-3|IQEC1_HUMAN	0.440018	8.07855	14.377	0.000149617	0.000768154	IQSEC1	Isoform 3 of IQ motif and SEC7 domain-containing protein 1 OS=Homo sapiens OX=9606 GN=IQSEC1	10
sp|P52735-2|VAV2_HUMAN	-0.562604	6.13798	14.3731	0.000149927	0.000769228	VAV2	Isoform 2 of Guanine nucleotide exchange factor VAV2 OS=Homo sapiens OX=9606 GN=VAV2	12
sp|P11441|UBL4A_HUMAN	-0.638002	7.01539	14.3703	0.00015015	0.000769851	UBL4A	Ubiquitin-like protein 4A OS=Homo sapiens OX=9606 GN=UBL4A PE=1 SV=1	5
sp|P36897-2|TGFR1_HUMAN	0.576214	4.7564	14.3603	0.00015095	0.00077328	TGFBR1	Isoform 2 of TGF-beta receptor type-1 OS=Homo sapiens OX=9606 GN=TGFBR1	3
sp|P49768|PSN1_HUMAN	0.767857	4.42856	14.3594	0.000151023	0.00077328	PSEN1	Presenilin-1 OS=Homo sapiens OX=9606 GN=PSEN1 PE=1 SV=1	3
sp|O75487|GPC4_HUMAN	0.728382	4.18975	14.3536	0.000151487	0.000774715	GPC4	Glypican-4 OS=Homo sapiens OX=9606 GN=GPC4 PE=1 SV=4	3
sp|Q9Y285|SYFA_HUMAN	0.440396	7.68278	14.3534	0.000151508	0.000774715	FARSA	Phenylalanine--tRNA ligase alpha subunit OS=Homo sapiens OX=9606 GN=FARSA PE=1 SV=3	21
sp|Q9BT73|PSMG3_HUMAN	-0.532094	5.4803	14.3449	0.000152189	0.000777672	PSMG3	Proteasome assembly chaperone 3 OS=Homo sapiens OX=9606 GN=PSMG3 PE=1 SV=1	3
sp|Q96B01|R51A1_HUMAN	-0.750521	6.04816	14.3127	0.000154819	0.000790577	RAD51AP1	RAD51-associated protein 1 OS=Homo sapiens OX=9606 GN=RAD51AP1 PE=1 SV=1	3
sp|Q9H6S0|YTDC2_HUMAN	-0.577282	6.23244	14.3059	0.000155374	0.000792879	YTHDC2	3'-5' RNA helicase YTHDC2 OS=Homo sapiens OX=9606 GN=YTHDC2 PE=1 SV=2	6
sp|Q9NRK6|ABCBA_HUMAN	-0.504719	6.96073	14.2973	0.000156093	0.000796009	ABCB10	ATP-binding cassette sub-family B member 10, mitochondrial OS=Homo sapiens OX=9606 GN=ABCB10 PE=1 SV=2	4
sp|O75052|CAPON_HUMAN	-0.488643	5.51287	14.2927	0.000156468	0.000797389	NOS1AP	Carboxyl-terminal PDZ ligand of neuronal nitric oxide synthase protein OS=Homo sapiens OX=9606 GN=NOS1AP PE=1 SV=3	8
sp|Q9Y6R9|CCD61_HUMAN	0.682228	4.08499	14.2835	0.000157234	0.000800752	CCDC61	Centrosomal protein CCDC61 OS=Homo sapiens OX=9606 GN=CCDC61 PE=1 SV=3	3
sp|Q15043|S39AE_HUMAN	-0.559419	5.75116	14.2722	0.000158181	0.000805033	SLC39A14	Metal cation symporter ZIP14 OS=Homo sapiens OX=9606 GN=SLC39A14 PE=1 SV=3	4
sp|P40939|ECHA_HUMAN	-0.449855	8.65337	14.2533	0.00015978	0.000812626	HADHA	Trifunctional enzyme subunit alpha, mitochondrial OS=Homo sapiens OX=9606 GN=HADHA PE=1 SV=2	18
sp|O60443|GSDME_HUMAN	0.815165	3.48166	14.2294	0.000161818	0.000822441	GSDME	Gasdermin-E OS=Homo sapiens OX=9606 GN=GSDME PE=1 SV=2	1
sp|Q5VTQ0|TT39B_HUMAN	0.625188	8.82236	14.2266	0.000162062	0.000823129	TTC39B	Tetratricopeptide repeat protein 39B OS=Homo sapiens OX=9606 GN=TTC39B PE=1 SV=4	13
sp|Q9NWS9|ZN446_HUMAN	-0.674417	4.19473	14.1901	0.000165239	0.000838703	ZNF446	Zinc finger protein 446 OS=Homo sapiens OX=9606 GN=ZNF446 PE=1 SV=1	2
sp|P42771-4|CDN2A_HUMAN	0.778266	2.8535	14.1888	0.000165355	0.000838727	CDKN2A	Isoform 5 of Cyclin-dependent kinase inhibitor 2A OS=Homo sapiens OX=9606 GN=CDKN2A	3
sp|Q96HD1|CREL1_HUMAN	0.541047	7.14754	14.1834	0.000165831	0.000840582	CRELD1	Protein disulfide isomerase CRELD1 OS=Homo sapiens OX=9606 GN=CRELD1 PE=1 SV=3	6
sp|Q96Q83|ALKB3_HUMAN	0.578854	3.7617	14.1538	0.000168455	0.000853312	ALKBH3	Alpha-ketoglutarate-dependent dioxygenase alkB homolog 3 OS=Homo sapiens OX=9606 GN=ALKBH3 PE=1 SV=1	2
sp|Q6P1Q0-7|LTMD1_HUMAN	-0.832711	5.80408	14.15	0.000168801	0.00085449	LETMD1	Isoform 7 of LETM1 domain-containing protein 1 OS=Homo sapiens OX=9606 GN=LETMD1	4
sp|Q03013|GSTM4_HUMAN	-0.592653	5.03218	14.1443	0.000169309	0.000856489	GSTM4	Glutathione S-transferase Mu 4 OS=Homo sapiens OX=9606 GN=GSTM4 PE=1 SV=3	4
sp|Q92917|GPKOW_HUMAN	-0.713115	8.89778	14.1309	0.000170521	0.000862047	GPKOW	G-patch domain and KOW motifs-containing protein OS=Homo sapiens OX=9606 GN=GPKOW PE=1 SV=2	27
sp|P10619|PPGB_HUMAN	0.420889	7.18451	14.0802	0.000175175	0.000884984	CTSA	Lysosomal protective protein OS=Homo sapiens OX=9606 GN=CTSA PE=1 SV=2	8
sp|Q9HCE1|MOV10_HUMAN	0.551692	7.23681	14.0788	0.00017531	0.000885078	MOV10	Helicase MOV-10 OS=Homo sapiens OX=9606 GN=MOV10 PE=1 SV=2	10
sp|Q6IA69|NADE_HUMAN	-0.750016	4.23397	14.0549	0.000177546	0.000895769	NADSYN1	Glutamine-dependent NAD(+) synthetase OS=Homo sapiens OX=9606 GN=NADSYN1 PE=1 SV=3	4
sp|Q16799|RTN1_HUMAN	0.49096	5.91588	14.0411	0.000178861	0.000901805	RTN1	Reticulon-1 OS=Homo sapiens OX=9606 GN=RTN1 PE=1 SV=1	9
sp|Q9BUJ2|HNRL1_HUMAN	-0.54205	6.95203	14.0383	0.000179124	0.000902527	HNRNPUL1	Heterogeneous nuclear ribonucleoprotein U-like protein 1 OS=Homo sapiens OX=9606 GN=HNRNPUL1 PE=1 SV=2	10
sp|P09467|F16P1_HUMAN	0.654225	5.93474	14.0266	0.000180239	0.000907542	FBP1	Fructose-1,6-bisphosphatase 1 OS=Homo sapiens OX=9606 GN=FBP1 PE=1 SV=5	25
sp|Q9Y2D0|CAH5B_HUMAN	0.605899	6.78638	14.0202	0.000180862	0.000910074	CA5B	Carbonic anhydrase 5B, mitochondrial OS=Homo sapiens OX=9606 GN=CA5B PE=1 SV=1	4
sp|P18206|VINC_HUMAN	0.939376	7.58431	14.0173	0.00018114	0.000910869	VCL	Vinculin OS=Homo sapiens OX=9606 GN=VCL PE=1 SV=4	4
sp|Q9H6R0|DHX33_HUMAN	0.477706	8.19877	14.0109	0.000181751	0.000912814	DHX33	ATP-dependent RNA helicase DHX33 OS=Homo sapiens OX=9606 GN=DHX33 PE=1 SV=2	13
sp|Q92888-3|ARHG1_HUMAN	-0.473171	7.80805	14.0106	0.000181784	0.000912814	ARHGEF1	Isoform 3 of Rho guanine nucleotide exchange factor 1 OS=Homo sapiens OX=9606 GN=ARHGEF1	10
sp|Q9NRX4|PHP14_HUMAN	-1.0625	5.85424	14.0095	0.000181888	0.000912814	PHPT1	14 kDa phosphohistidine phosphatase OS=Homo sapiens OX=9606 GN=PHPT1 PE=1 SV=1	7
sp|Q96DR7|ARHGQ_HUMAN	0.625102	3.29305	14.0054	0.000182283	0.00091419	ARHGEF26	Rho guanine nucleotide exchange factor 26 OS=Homo sapiens OX=9606 GN=ARHGEF26 PE=1 SV=4	6
sp|Q8NDA8|MROH1_HUMAN	-0.587156	8.07196	14.0005	0.000182763	0.000915991	MROH1	Maestro heat-like repeat-containing protein family member 1 OS=Homo sapiens OX=9606 GN=MROH1 PE=2 SV=3	15
sp|Q15811|ITSN1_HUMAN	0.93597	6.96111	13.9864	0.000184138	0.000922272	ITSN1	Intersectin-1 OS=Homo sapiens OX=9606 GN=ITSN1 PE=1 SV=3	5
sp|Q7Z6J0|SH3R1_HUMAN	0.544709	4.81098	13.9835	0.000184424	0.000923094	SH3RF1	E3 ubiquitin-protein ligase SH3RF1 OS=Homo sapiens OX=9606 GN=SH3RF1 PE=1 SV=2	4
sp|P06733|ENOA_HUMAN	0.544249	8.24571	13.9571	0.000187026	0.000935499	ENO1	Alpha-enolase OS=Homo sapiens OX=9606 GN=ENO1 PE=1 SV=2	10
sp|Q13905-3|RPGF1_HUMAN	-0.600066	4.69329	13.9501	0.00018773	0.000938401	RAPGEF1	Isoform 3 of Rap guanine nucleotide exchange factor 1 OS=Homo sapiens OX=9606 GN=RAPGEF1	1
sp|Q06787-5|FMR1_HUMAN	-0.647723	3.11897	13.9323	0.000189515	0.0009467	FMR1	Isoform 4 of Synaptic functional regulator FMR1 OS=Homo sapiens OX=9606 GN=FMR1	3
sp|Q9P031|TAP26_HUMAN	-0.955756	5.16973	13.9203	0.000190728	0.000952133	CCDC59	Thyroid transcription factor 1-associated protein 26 OS=Homo sapiens OX=9606 GN=CCDC59 PE=1 SV=2	4
sp|Q8NCG7|DGLB_HUMAN	0.536858	5.14902	13.9135	0.000191415	0.000954931	DAGLB	Diacylglycerol lipase-beta OS=Homo sapiens OX=9606 GN=DAGLB PE=1 SV=2	5
sp|Q9H6Y2|WDR55_HUMAN	-0.487181	8.26312	13.9114	0.000191636	0.000955409	WDR55	WD repeat-containing protein 55 OS=Homo sapiens OX=9606 GN=WDR55 PE=1 SV=2	11
sp|P16402|H13_HUMAN	1.89932	8.19185	13.8762	0.000195251	0.000972787	H1-3	Histone H1.3 OS=Homo sapiens OX=9606 GN=H1-3 PE=1 SV=2	4
sp|Q99543|DNJC2_HUMAN	-0.66906	5.25714	13.8451	0.000198512	0.000988388	DNAJC2	DnaJ homolog subfamily C member 2 OS=Homo sapiens OX=9606 GN=DNAJC2 PE=1 SV=4	4
sp|Q8N0S6|CENPL_HUMAN	0.503728	5.33179	13.8394	0.000199121	0.000990765	CENPL	Centromere protein L OS=Homo sapiens OX=9606 GN=CENPL PE=1 SV=2	3
sp|Q8N5I2|ARRD1_HUMAN	-0.761885	5.61478	13.8337	0.000199717	0.000992957	ARRDC1	Arrestin domain-containing protein 1 OS=Homo sapiens OX=9606 GN=ARRDC1 PE=1 SV=1	4
sp|Q96E09|PBIR1_HUMAN	-0.731424	5.14248	13.8327	0.000199823	0.000992957	PABIR1	PPP2R1A-PPP2R2A-interacting phosphatase regulator 1 OS=Homo sapiens OX=9606 GN=PABIR1 PE=1 SV=1	3
sp|Q96CV9|OPTN_HUMAN	-0.915017	8.68294	13.8302	0.000200097	0.000993668	OPTN	Optineurin OS=Homo sapiens OX=9606 GN=OPTN PE=1 SV=3	16
sp|O14686-3|KMT2D_HUMAN	-0.459263	6.82127	13.8259	0.000200551	0.00099527	KMT2D	Isoform 3 of Histone-lysine N-methyltransferase 2D OS=Homo sapiens OX=9606 GN=KMT2D	15
sp|A5A3E0|POTEF_HUMAN	0.460115	7.75628	13.8112	0.000202133	0.00100246	POTEF	POTE ankyrin domain family member F OS=Homo sapiens OX=9606 GN=POTEF PE=1 SV=2	13
sp|Q9NYP9|MS18A_HUMAN	0.587132	6.11727	13.7854	0.000204927	0.00101565	MIS18A	Protein Mis18-alpha OS=Homo sapiens OX=9606 GN=MIS18A PE=1 SV=1	5
sp|Q9Y639|NPTN_HUMAN	0.451412	7.40112	13.7814	0.000205354	0.00101711	NPTN	Neuroplastin OS=Homo sapiens OX=9606 GN=NPTN PE=1 SV=2	10
sp|P15586|GNS_HUMAN	-0.583123	7.8976	13.7752	0.000206039	0.00101983	GNS	N-acetylglucosamine-6-sulfatase OS=Homo sapiens OX=9606 GN=GNS PE=1 SV=3	12
sp|P46926|GNPI1_HUMAN	-0.675434	8.09762	13.7728	0.000206297	0.00102044	GNPDA1	Glucosamine-6-phosphate isomerase 1 OS=Homo sapiens OX=9606 GN=GNPDA1 PE=1 SV=1	10
tr|E9PJD7|E9PJD7_HUMAN	-0.502401	6.23508	13.7427	0.000209635	0.00103628	CYHR1	Cysteine and histidine-rich protein 1 OS=Homo sapiens OX=9606 GN=CYHR1 PE=1 SV=1	1
sp|Q8WXE0|CSKI2_HUMAN	0.5209	6.60979	13.7246	0.000211664	0.00104528	CASKIN2	Caskin-2 OS=Homo sapiens OX=9606 GN=CASKIN2 PE=1 SV=2	7
sp|Q9BXW6|OSBL1_HUMAN	-0.472291	8.05974	13.724	0.000211732	0.00104528	OSBPL1A	Oxysterol-binding protein-related protein 1 OS=Homo sapiens OX=9606 GN=OSBPL1A PE=1 SV=2	11
sp|Q5T013|HYI_HUMAN	-0.81254	5.64107	13.7188	0.00021232	0.00104712	HYI	Putative hydroxypyruvate isomerase OS=Homo sapiens OX=9606 GN=HYI PE=1 SV=2	7
sp|Q9BWM7|SFXN3_HUMAN	0.493079	6.1788	13.7182	0.000212381	0.00104712	SFXN3	Sideroflexin-3 OS=Homo sapiens OX=9606 GN=SFXN3 PE=1 SV=3	7
sp|Q8WWX9|SELM_HUMAN	-0.839716	5.99365	13.6922	0.000215345	0.00106104	SELENOM	Selenoprotein M OS=Homo sapiens OX=9606 GN=SELENOM PE=1 SV=3	3
sp|P08238|HS90B_HUMAN	0.518838	9.6318	13.6787	0.0002169	0.00106801	HSP90AB1	Heat shock protein HSP 90-beta OS=Homo sapiens OX=9606 GN=HSP90AB1 PE=1 SV=4	33
sp|P02794|FRIH_HUMAN	-0.70345	8.11303	13.6707	0.000217822	0.00107185	FTH1	Ferritin heavy chain OS=Homo sapiens OX=9606 GN=FTH1 PE=1 SV=2	9
sp|Q13887|KLF5_HUMAN	0.878257	5.00149	13.6482	0.000220458	0.00108345	KLF5	Krueppel-like factor 5 OS=Homo sapiens OX=9606 GN=KLF5 PE=1 SV=2	1
sp|Q7Z6J9|SEN54_HUMAN	0.435975	6.99438	13.6481	0.000220465	0.00108345	TSEN54	tRNA-splicing endonuclease subunit Sen54 OS=Homo sapiens OX=9606 GN=TSEN54 PE=1 SV=3	6
sp|O60826|CCD22_HUMAN	-0.438238	7.94237	13.643	0.000221065	0.0010857	CCDC22	Coiled-coil domain-containing protein 22 OS=Homo sapiens OX=9606 GN=CCDC22 PE=1 SV=1	13
sp|P08754|GNAI3_HUMAN	0.55972	7.08471	13.6291	0.000222705	0.00109304	GNAI3	Guanine nucleotide-binding protein G(i) subunit alpha-3 OS=Homo sapiens OX=9606 GN=GNAI3 PE=1 SV=3	5
sp|Q9Y244|POMP_HUMAN	-0.871853	5.51571	13.6256	0.000223124	0.00109439	POMP	Proteasome maturation protein OS=Homo sapiens OX=9606 GN=POMP PE=1 SV=1	5
sp|P55212|CASP6_HUMAN	-0.475305	7.43961	13.6196	0.000223832	0.00109715	CASP6	Caspase-6 OS=Homo sapiens OX=9606 GN=CASP6 PE=1 SV=2	8
sp|Q70IA6-3|MOB2_HUMAN	0.482571	7.23577	13.6006	0.000226116	0.00110763	MOB2	Isoform 3 of MOB kinase activator 2 OS=Homo sapiens OX=9606 GN=MOB2	7
sp|Q9C0F1|CEP44_HUMAN	0.485574	5.25365	13.5947	0.000226829	0.00111041	CEP44	Centrosomal protein of 44 kDa OS=Homo sapiens OX=9606 GN=CEP44 PE=1 SV=2	6
sp|Q9BQ75|CMS1_HUMAN	-0.619313	7.45434	13.5724	0.000229535	0.00112293	CMSS1	Protein CMSS1 OS=Homo sapiens OX=9606 GN=CMSS1 PE=1 SV=2	8
sp|Q15652|JHD2C_HUMAN	-0.515204	4.78975	13.5705	0.000229767	0.00112334	JMJD1C	Probable JmjC domain-containing histone demethylation protein 2C OS=Homo sapiens OX=9606 GN=JMJD1C PE=1 SV=2	3
sp|Q9BV23|ABHD6_HUMAN	0.854544	4.6294	13.5674	0.000230147	0.00112447	ABHD6	Monoacylglycerol lipase ABHD6 OS=Homo sapiens OX=9606 GN=ABHD6 PE=1 SV=1	1
sp|Q9P219|DAPLE_HUMAN	-0.537327	6.39877	13.5629	0.000230699	0.00112644	CCDC88C	Protein Daple OS=Homo sapiens OX=9606 GN=CCDC88C PE=1 SV=3	19
sp|P28290|ITPI2_HUMAN	0.5685	7.80649	13.5405	0.000233471	0.00113924	ITPRID2	Protein ITPRID2 OS=Homo sapiens OX=9606 GN=ITPRID2 PE=1 SV=3	12
sp|Q66K74|MAP1S_HUMAN	-0.448059	8.13365	13.525	0.000235411	0.00114797	MAP1S	Microtubule-associated protein 1S OS=Homo sapiens OX=9606 GN=MAP1S PE=1 SV=2	18
sp|Q9BRJ6|CG050_HUMAN	-0.539626	6.92917	13.5097	0.000237334	0.0011566	C7orf50	Uncharacterized protein C7orf50 OS=Homo sapiens OX=9606 GN=C7orf50 PE=1 SV=1	8
tr|C9JZI7|C9JZI7_HUMAN	0.877786	2.2612	13.4877	0.000240135	0.0011695	NAP1L4	Nucleosome assembly protein 1-like 4 (Fragment) OS=Homo sapiens OX=9606 GN=NAP1L4 PE=1 SV=1	1
sp|Q9H5Y7|SLIK6_HUMAN	0.576069	4.62208	13.4449	0.000245676	0.00119572	SLITRK6	SLIT and NTRK-like protein 6 OS=Homo sapiens OX=9606 GN=SLITRK6 PE=2 SV=3	4
sp|Q16787|LAMA3_HUMAN	-0.996901	5.20839	13.4434	0.000245873	0.00119591	LAMA3	Laminin subunit alpha-3 OS=Homo sapiens OX=9606 GN=LAMA3 PE=1 SV=2	5
sp|P29466|CASP1_HUMAN	0.489265	8.69461	13.4369	0.000246717	0.00119924	CASP1	Caspase-1 OS=Homo sapiens OX=9606 GN=CASP1 PE=1 SV=1	10
sp|Q96K31|CH076_HUMAN	-0.537304	4.26053	13.43	0.000247627	0.0012029	C8orf76	Uncharacterized protein C8orf76 OS=Homo sapiens OX=9606 GN=C8orf76 PE=2 SV=1	2
sp|Q96C86|DCPS_HUMAN	0.632184	7.14041	13.4087	0.000250454	0.00121585	DCPS	m7GpppX diphosphatase OS=Homo sapiens OX=9606 GN=DCPS PE=1 SV=2	5
sp|Q9NZD8|SPG21_HUMAN	-0.520461	7.26199	13.407	0.000250687	0.0012162	SPG21	Maspardin OS=Homo sapiens OX=9606 GN=SPG21 PE=1 SV=1	5
sp|Q3V6T2|GRDN_HUMAN	0.60456	5.73383	13.3456	0.000259027	0.00125586	CCDC88A	Girdin OS=Homo sapiens OX=9606 GN=CCDC88A PE=1 SV=2	4
sp|Q9Y6P5-2|SESN1_HUMAN	0.610499	3.51558	13.3375	0.000260151	0.0012605	SESN1	Isoform T1 of Sestrin-1 OS=Homo sapiens OX=9606 GN=SESN1	1
sp|Q9BVT8|TMUB1_HUMAN	0.628024	3.13883	13.333	0.000260778	0.00126251	TMUB1	Transmembrane and ubiquitin-like domain-containing protein 1 OS=Homo sapiens OX=9606 GN=TMUB1 PE=1 SV=1	1
sp|Q14202|ZMYM3_HUMAN	-0.46021	7.99594	13.3321	0.000260898	0.00126251	ZMYM3	Zinc finger MYM-type protein 3 OS=Homo sapiens OX=9606 GN=ZMYM3 PE=1 SV=2	19
sp|Q15386|UBE3C_HUMAN	0.567126	8.63743	13.3114	0.000263793	0.00127497	UBE3C	Ubiquitin-protein ligase E3C OS=Homo sapiens OX=9606 GN=UBE3C PE=1 SV=3	18
sp|Q13332-2|PTPRS_HUMAN	-0.506549	5.42291	13.3113	0.000263809	0.00127497	PTPRS	Isoform PTPS-MEA of Receptor-type tyrosine-protein phosphatase S OS=Homo sapiens OX=9606 GN=PTPRS	7
sp|Q96S90|LYSM1_HUMAN	-1.00467	3.90298	13.2729	0.000269271	0.00130053	LYSMD1	LysM and putative peptidoglycan-binding domain-containing protein 1 OS=Homo sapiens OX=9606 GN=LYSMD1 PE=1 SV=1	3
sp|Q9BY67-3|CADM1_HUMAN	-0.669989	6.2685	13.2711	0.000269533	0.00130097	CADM1	Isoform 3 of Cell adhesion molecule 1 OS=Homo sapiens OX=9606 GN=CADM1	5
sp|Q9HAC7-3|SUCHY_HUMAN	0.600059	5.61052	13.2659	0.000270276	0.00130372	SUGCT	Isoform 3 of Succinate--hydroxymethylglutarate CoA-transferase OS=Homo sapiens OX=9606 GN=SUGCT	1
sp|Q7Z6K5-2|ARPIN_HUMAN	0.619181	5.60434	13.2637	0.000270601	0.00130434	ARPIN	Isoform C15orf38-AP3S2 of Arpin OS=Homo sapiens OX=9606 GN=ARPIN	4
sp|Q8IYF3|TEX11_HUMAN	0.574276	4.47396	13.2626	0.000270747	0.00130434	TEX11	Testis-expressed protein 11 OS=Homo sapiens OX=9606 GN=TEX11 PE=1 SV=3	3
sp|Q9BVM2|DPCD_HUMAN	-0.451504	6.93735	13.239	0.000274186	0.00132007	DPCD	Protein DPCD OS=Homo sapiens OX=9606 GN=DPCD PE=1 SV=2	9
sp|O60832|DKC1_HUMAN	-0.4118	7.73413	13.2238	0.000276419	0.00132997	DKC1	H/ACA ribonucleoprotein complex subunit DKC1 OS=Homo sapiens OX=9606 GN=DKC1 PE=1 SV=3	8
sp|Q14728|MFS10_HUMAN	0.877962	5.5207	13.2148	0.00027775	0.00133553	MFSD10	Major facilitator superfamily domain-containing protein 10 OS=Homo sapiens OX=9606 GN=MFSD10 PE=1 SV=1	5
sp|Q9BW60|ELOV1_HUMAN	0.655513	6.29128	13.2126	0.000278081	0.00133627	ELOVL1	Elongation of very long chain fatty acids protein 1 OS=Homo sapiens OX=9606 GN=ELOVL1 PE=1 SV=1	3
sp|Q92615|LAR4B_HUMAN	-0.68048	5.89634	13.2038	0.000279386	0.00134169	LARP4B	La-related protein 4B OS=Homo sapiens OX=9606 GN=LARP4B PE=1 SV=3	9
sp|Q86XJ1|GA2L3_HUMAN	0.752816	2.37139	13.1894	0.000281538	0.00135117	GAS2L3	GAS2-like protein 3 OS=Homo sapiens OX=9606 GN=GAS2L3 PE=1 SV=1	1
sp|Q9P2G1|AKIB1_HUMAN	-0.526632	5.00758	13.1857	0.000282095	0.00135298	ANKIB1	Ankyrin repeat and IBR domain-containing protein 1 OS=Homo sapiens OX=9606 GN=ANKIB1 PE=1 SV=3	4
sp|Q9NQW7-3|XPP1_HUMAN	-0.444886	7.69321	13.1826	0.000282557	0.00135434	XPNPEP1	Isoform 3 of Xaa-Pro aminopeptidase 1 OS=Homo sapiens OX=9606 GN=XPNPEP1	8
sp|Q8NEV8|EXPH5_HUMAN	0.662646	3.85729	13.1714	0.000284248	0.00136159	EXPH5	Exophilin-5 OS=Homo sapiens OX=9606 GN=EXPH5 PE=1 SV=3	2
sp|Q8IYB5-2|SMAP1_HUMAN	0.592203	7.24557	13.1582	0.00028626	0.00137036	SMAP1	Isoform 2 of Stromal membrane-associated protein 1 OS=Homo sapiens OX=9606 GN=SMAP1	7
sp|Q9Y227|ENTP4_HUMAN	-0.586029	5.01029	13.1498	0.00028755	0.00137488	ENTPD4	Ectonucleoside triphosphate diphosphohydrolase 4 OS=Homo sapiens OX=9606 GN=ENTPD4 PE=1 SV=1	3
sp|O75506|HSBP1_HUMAN	-1.05509	5.9683	13.1497	0.000287568	0.00137488	HSBP1	Heat shock factor-binding protein 1 OS=Homo sapiens OX=9606 GN=HSBP1 PE=1 SV=1	7
sp|P13995|MTDC_HUMAN	0.684217	7.71649	13.1316	0.00029036	0.00138649	MTHFD2	Bifunctional methylenetetrahydrofolate dehydrogenase/cyclohydrolase, mitochondrial OS=Homo sapiens OX=9606 GN=MTHFD2 PE=1 SV=2	11
sp|Q5XPI4|RN123_HUMAN	0.64303	4.42741	13.1316	0.000290361	0.00138649	RNF123	E3 ubiquitin-protein ligase RNF123 OS=Homo sapiens OX=9606 GN=RNF123 PE=1 SV=1	6
sp|Q86UA1|PRP39_HUMAN	-0.422993	7.80023	13.1295	0.00029068	0.00138714	PRPF39	Pre-mRNA-processing factor 39 OS=Homo sapiens OX=9606 GN=PRPF39 PE=1 SV=3	10
sp|O75164|KDM4A_HUMAN	-0.453963	7.36772	13.1192	0.000292288	0.00139393	KDM4A	Lysine-specific demethylase 4A OS=Homo sapiens OX=9606 GN=KDM4A PE=1 SV=2	9
sp|Q9NPQ8-3|RIC8A_HUMAN	0.525102	8.17875	13.1159	0.000292806	0.00139497	RIC8A	Isoform 3 of Synembryn-A OS=Homo sapiens OX=9606 GN=RIC8A	14
sp|P02144|MYG_HUMAN	-0.551223	5.19361	13.1145	0.000293025	0.00139497	MB	Myoglobin OS=Homo sapiens OX=9606 GN=MB PE=1 SV=2	7
sp|Q96EX1|SIM12_HUMAN	-0.443987	5.99864	13.1142	0.000293059	0.00139497	SMIM12	Small integral membrane protein 12 OS=Homo sapiens OX=9606 GN=SMIM12 PE=1 SV=3	2
sp|Q9UBW7|ZMYM2_HUMAN	-0.428866	7.16919	13.0963	0.000295877	0.00140751	ZMYM2	Zinc finger MYM-type protein 2 OS=Homo sapiens OX=9606 GN=ZMYM2 PE=1 SV=1	20
sp|Q9UKN8|TF3C4_HUMAN	-0.468809	8.43642	13.0945	0.000296169	0.00140801	GTF3C4	General transcription factor 3C polypeptide 4 OS=Homo sapiens OX=9606 GN=GTF3C4 PE=1 SV=2	25
sp|P49773|HINT1_HUMAN	-0.685612	6.1074	13.0857	0.000297558	0.00141373	HINT1	Histidine triad nucleotide-binding protein 1 OS=Homo sapiens OX=9606 GN=HINT1 PE=1 SV=2	10
sp|Q13530|SERC3_HUMAN	1.09234	6.54473	13.0738	0.000299459	0.00142187	SERINC3	Serine incorporator 3 OS=Homo sapiens OX=9606 GN=SERINC3 PE=1 SV=2	6
sp|P16035|TIMP2_HUMAN	0.630106	8.4056	13.0352	0.000305683	0.00145051	TIMP2	Metalloproteinase inhibitor 2 OS=Homo sapiens OX=9606 GN=TIMP2 PE=1 SV=2	9
sp|A8MXV4|NUD19_HUMAN	-0.45443	6.75925	13.0063	0.000310442	0.00147217	NUDT19	Nucleoside diphosphate-linked moiety X motif 19 OS=Homo sapiens OX=9606 GN=NUDT19 PE=1 SV=1	4
sp|P29536|LMOD1_HUMAN	1.51791	3.15106	12.9714	0.00031629	0.00149897	LMOD1	Leiomodin-1 OS=Homo sapiens OX=9606 GN=LMOD1 PE=1 SV=3	6
sp|Q9GZR1|SENP6_HUMAN	0.493301	6.12616	12.959	0.000318388	0.00150796	SENP6	Sentrin-specific protease 6 OS=Homo sapiens OX=9606 GN=SENP6 PE=1 SV=2	7
sp|Q8TAQ2|SMRC2_HUMAN	-0.545813	7.59024	12.9528	0.000319438	0.001512	SMARCC2	SWI/SNF complex subunit SMARCC2 OS=Homo sapiens OX=9606 GN=SMARCC2 PE=1 SV=1	9
sp|Q9H4I3|TRABD_HUMAN	0.511028	5.62059	12.92	0.000325096	0.00153781	TRABD	TraB domain-containing protein OS=Homo sapiens OX=9606 GN=TRABD PE=1 SV=1	5
sp|Q17RN3|FA98C_HUMAN	-0.544876	4.9551	12.9185	0.000325359	0.0015381	FAM98C	Protein FAM98C OS=Homo sapiens OX=9606 GN=FAM98C PE=1 SV=1	4
sp|Q9UHW9-2|S12A6_HUMAN	0.617575	5.4546	12.893	0.000329807	0.00155815	SLC12A6	Isoform 2 of Solute carrier family 12 member 6 OS=Homo sapiens OX=9606 GN=SLC12A6	4
sp|P58107|EPIPL_HUMAN	0.481093	6.75184	12.8695	0.000333974	0.00157686	EPPK1	Epiplakin OS=Homo sapiens OX=9606 GN=EPPK1 PE=1 SV=3	26
sp|Q93063-3|EXT2_HUMAN	-0.651703	8.03529	12.8641	0.000334938	0.00158042	EXT2	Isoform 3 of Exostosin-2 OS=Homo sapiens OX=9606 GN=EXT2	9
sp|O00461|GOLI4_HUMAN	0.535328	6.07523	12.8278	0.000341503	0.0016104	GOLIM4	Golgi integral membrane protein 4 OS=Homo sapiens OX=9606 GN=GOLIM4 PE=1 SV=1	6
sp|Q7Z2E3|APTX_HUMAN	-0.509873	5.35497	12.8265	0.000341748	0.00161055	APTX	Aprataxin OS=Homo sapiens OX=9606 GN=APTX PE=1 SV=2	4
sp|O75446|SAP30_HUMAN	-0.663838	4.31163	12.8211	0.000342732	0.00161418	SAP30	Histone deacetylase complex subunit SAP30 OS=Homo sapiens OX=9606 GN=SAP30 PE=1 SV=1	1
sp|O43314|VIP2_HUMAN	-0.452294	8.33458	12.8151	0.000343835	0.00161837	PPIP5K2	Inositol hexakisphosphate and diphosphoinositol-pentakisphosphate kinase 2 OS=Homo sapiens OX=9606 GN=PPIP5K2 PE=1 SV=3	21
sp|P15502-13|ELN_HUMAN	0.876775	9.24629	12.7961	0.000347348	0.00163389	ELN	Isoform 13 of Elastin OS=Homo sapiens OX=9606 GN=ELN	8
sp|P50552|VASP_HUMAN	0.426024	7.92197	12.7927	0.000347967	0.00163579	VASP	Vasodilator-stimulated phosphoprotein OS=Homo sapiens OX=9606 GN=VASP PE=1 SV=3	10
sp|Q6GMR7|FAAH2_HUMAN	-0.728665	4.31391	12.791	0.000348286	0.00163628	FAAH2	Fatty-acid amide hydrolase 2 OS=Homo sapiens OX=9606 GN=FAAH2 PE=1 SV=1	4
sp|P30044|PRDX5_HUMAN	-0.564282	7.55578	12.7797	0.000350405	0.00164521	PRDX5	Peroxiredoxin-5, mitochondrial OS=Homo sapiens OX=9606 GN=PRDX5 PE=1 SV=4	13
sp|Q6PID6|TTC33_HUMAN	-0.54319	5.48494	12.7785	0.000350624	0.00164522	TTC33	Tetratricopeptide repeat protein 33 OS=Homo sapiens OX=9606 GN=TTC33 PE=1 SV=2	3
sp|P54920|SNAA_HUMAN	-0.523402	7.17021	12.775	0.000351278	0.00164727	NAPA	Alpha-soluble NSF attachment protein OS=Homo sapiens OX=9606 GN=NAPA PE=1 SV=3	8
sp|Q02750|MP2K1_HUMAN	0.446285	6.08923	12.7733	0.000351611	0.00164781	MAP2K1	Dual specificity mitogen-activated protein kinase kinase 1 OS=Homo sapiens OX=9606 GN=MAP2K1 PE=1 SV=2	10
sp|O14841|OPLA_HUMAN	0.591856	5.4158	12.7593	0.000354245	0.00165913	OPLAH	5-oxoprolinase OS=Homo sapiens OX=9606 GN=OPLAH PE=1 SV=3	11
sp|Q96CN9|GCC1_HUMAN	-0.500083	7.01696	12.7515	0.000355731	0.00166431	GCC1	GRIP and coiled-coil domain-containing protein 1 OS=Homo sapiens OX=9606 GN=GCC1 PE=1 SV=1	7
sp|Q9BTV4|TMM43_HUMAN	0.842134	8.17221	12.7507	0.00035588	0.00166431	TMEM43	Transmembrane protein 43 OS=Homo sapiens OX=9606 GN=TMEM43 PE=1 SV=1	11
sp|Q7Z6J8|UBE3D_HUMAN	0.540818	4.77532	12.7492	0.000356158	0.00166431	UBE3D	E3 ubiquitin-protein ligase E3D OS=Homo sapiens OX=9606 GN=UBE3D PE=1 SV=2	1
sp|P31513|FMO3_HUMAN	0.756916	6.25069	12.7488	0.00035623	0.00166431	FMO3	Dimethylaniline monooxygenase [N-oxide-forming] 3 OS=Homo sapiens OX=9606 GN=FMO3 PE=1 SV=5	4
sp|Q96DB2|HDA11_HUMAN	0.484436	5.19104	12.7458	0.000356802	0.00166591	HDAC11	Histone deacetylase 11 OS=Homo sapiens OX=9606 GN=HDAC11 PE=1 SV=1	6
sp|Q9BRG2|SH23A_HUMAN	-0.458825	5.06581	12.7447	0.000357011	0.00166591	SH2D3A	SH2 domain-containing protein 3A OS=Homo sapiens OX=9606 GN=SH2D3A PE=1 SV=1	3
sp|P52294|IMA5_HUMAN	-0.82429	2.74884	12.7399	0.00035794	0.00166867	KPNA1	Importin subunit alpha-5 OS=Homo sapiens OX=9606 GN=KPNA1 PE=1 SV=3	1
sp|Q9Y6X4|F169A_HUMAN	0.444051	7.04387	12.7393	0.000358043	0.00166867	FAM169A	Soluble lamin-associated protein of 75 kDa OS=Homo sapiens OX=9606 GN=FAM169A PE=1 SV=2	7
sp|O43491|E41L2_HUMAN	-0.455436	8.2579	12.7201	0.00036175	0.00168491	EPB41L2	Band 4.1-like protein 2 OS=Homo sapiens OX=9606 GN=EPB41L2 PE=1 SV=1	17
sp|Q7Z569|BRAP_HUMAN	-0.423224	7.44155	12.7132	0.000363075	0.00169004	BRAP	BRCA1-associated protein OS=Homo sapiens OX=9606 GN=BRAP PE=1 SV=2	9
sp|Q9H0V1|TM168_HUMAN	-1.05176	6.68248	12.6925	0.000367125	0.00170784	TMEM168	Transmembrane protein 168 OS=Homo sapiens OX=9606 GN=TMEM168 PE=2 SV=2	4
sp|P25325-2|THTM_HUMAN	-0.440851	8.55518	12.6757	0.000370447	0.00172224	MPST	Isoform 2 of 3-mercaptopyruvate sulfurtransferase OS=Homo sapiens OX=9606 GN=MPST	18
sp|P49590|SYHM_HUMAN	-0.456282	7.14149	12.6598	0.000373603	0.00173585	HARS2	Histidine--tRNA ligase, mitochondrial OS=Homo sapiens OX=9606 GN=HARS2 PE=1 SV=1	8
sp|P41229|KDM5C_HUMAN	0.437784	8.70136	12.6561	0.000374336	0.00173818	KDM5C	Lysine-specific demethylase 5C OS=Homo sapiens OX=9606 GN=KDM5C PE=1 SV=2	22
sp|Q9BQG0-2|MBB1A_HUMAN	0.737578	9.77478	12.6545	0.000374666	0.00173865	MYBBP1A	Isoform 2 of Myb-binding protein 1A OS=Homo sapiens OX=9606 GN=MYBBP1A	27
sp|Q9NSD9|SYFB_HUMAN	0.436301	7.66168	12.6223	0.000381169	0.00176775	FARSB	Phenylalanine--tRNA ligase beta subunit OS=Homo sapiens OX=9606 GN=FARSB PE=1 SV=3	16
sp|Q13206|DDX10_HUMAN	-0.420621	8.03055	12.6119	0.000383308	0.00177658	DDX10	Probable ATP-dependent RNA helicase DDX10 OS=Homo sapiens OX=9606 GN=DDX10 PE=1 SV=2	20
sp|O95671|ASML_HUMAN	0.418929	7.48041	12.6104	0.000383612	0.0017769	ASMTL	Probable bifunctional dTTP/UTP pyrophosphatase/methyltransferase protein OS=Homo sapiens OX=9606 GN=ASMTL PE=1 SV=3	12
sp|Q8N8Z6|DCBD1_HUMAN	0.733027	5.15722	12.5578	0.000394554	0.00182647	DCBLD1	Discoidin, CUB and LCCL domain-containing protein 1 OS=Homo sapiens OX=9606 GN=DCBLD1 PE=1 SV=2	2
sp|P19367-3|HXK1_HUMAN	-0.578491	8.39717	12.5424	0.00039782	0.00184047	HK1	Isoform 3 of Hexokinase-1 OS=Homo sapiens OX=9606 GN=HK1	12
sp|O00189|AP4M1_HUMAN	0.457419	5.83147	12.5333	0.00039977	0.00184653	AP4M1	AP-4 complex subunit mu-1 OS=Homo sapiens OX=9606 GN=AP4M1 PE=1 SV=2	4
sp|P20810-6|ICAL_HUMAN	1.02261	9.1566	12.5328	0.000399861	0.00184653	CAST	Isoform 6 of Calpastatin OS=Homo sapiens OX=9606 GN=CAST	27
sp|Q13510-2|ASAH1_HUMAN	0.603725	5.78439	12.5328	0.000399861	0.00184653	ASAH1	Isoform 2 of Acid ceramidase OS=Homo sapiens OX=9606 GN=ASAH1	9
sp|O75185-3|AT2C2_HUMAN	0.674251	3.87389	12.5272	0.000401072	0.00185099	ATP2C2	Isoform 3 of Calcium-transporting ATPase type 2C member 2 OS=Homo sapiens OX=9606 GN=ATP2C2	2
sp|Q9H300|PARL_HUMAN	-0.552174	6.35402	12.5111	0.000404543	0.00186587	PARL	Presenilins-associated rhomboid-like protein, mitochondrial OS=Homo sapiens OX=9606 GN=PARL PE=1 SV=2	6
sp|Q8TE69|EOLA1_HUMAN	-0.65667	2.73099	12.4991	0.000407157	0.00187679	EOLA1	Protein EOLA1 OS=Homo sapiens OX=9606 GN=EOLA1 PE=1 SV=3	1
sp|Q86WJ1|CHD1L_HUMAN	-0.416999	8.38751	12.4973	0.000407534	0.00187738	CHD1L	Chromodomain-helicase-DNA-binding protein 1-like OS=Homo sapiens OX=9606 GN=CHD1L PE=1 SV=3	17
sp|Q6PIJ6|FBX38_HUMAN	0.445047	6.45935	12.4955	0.000407939	0.00187811	FBXO38	F-box only protein 38 OS=Homo sapiens OX=9606 GN=FBXO38 PE=1 SV=3	11
sp|Q9HD42|CHM1A_HUMAN	-0.554692	7.57617	12.492	0.000408691	0.00188042	CHMP1A	Charged multivesicular body protein 1a OS=Homo sapiens OX=9606 GN=CHMP1A PE=1 SV=1	9
sp|P11498|PYC_HUMAN	-0.459446	7.81828	12.4843	0.00041039	0.0018871	PC	Pyruvate carboxylase, mitochondrial OS=Homo sapiens OX=9606 GN=PC PE=1 SV=2	9
sp|Q9NW13|RBM28_HUMAN	-0.7133	9.26372	12.4826	0.000410769	0.00188769	RBM28	RNA-binding protein 28 OS=Homo sapiens OX=9606 GN=RBM28 PE=1 SV=3	17
sp|Q9NXR5|ANR10_HUMAN	0.535671	4.25036	12.4809	0.000411133	0.00188822	ANKRD10	Ankyrin repeat domain-containing protein 10 OS=Homo sapiens OX=9606 GN=ANKRD10 PE=1 SV=2	4
sp|O60343|TBCD4_HUMAN	-0.468864	7.85716	12.4763	0.000412153	0.00189176	TBC1D4	TBC1 domain family member 4 OS=Homo sapiens OX=9606 GN=TBC1D4 PE=1 SV=2	11
sp|Q9UJY5|GGA1_HUMAN	0.483503	5.56825	12.4744	0.000412564	0.0018925	GGA1	ADP-ribosylation factor-binding protein GGA1 OS=Homo sapiens OX=9606 GN=GGA1 PE=1 SV=1	7
sp|P28074|PSB5_HUMAN	0.494536	6.58495	12.4537	0.000417155	0.0019124	PSMB5	Proteasome subunit beta type-5 OS=Homo sapiens OX=9606 GN=PSMB5 PE=1 SV=3	3
sp|P50750-2|CDK9_HUMAN	-0.430423	6.22822	12.45	0.000417983	0.00191504	CDK9	Isoform 2 of Cyclin-dependent kinase 9 OS=Homo sapiens OX=9606 GN=CDK9	9
sp|Q13442|HAP28_HUMAN	-0.942164	8.71092	12.4483	0.000418379	0.0019157	PDAP1	28 kDa heat- and acid-stable phosphoprotein OS=Homo sapiens OX=9606 GN=PDAP1 PE=1 SV=1	11
sp|O75144-2|ICOSL_HUMAN	0.539748	3.9016	12.4365	0.000421034	0.00192669	ICOSLG	Isoform 2 of ICOS ligand OS=Homo sapiens OX=9606 GN=ICOSLG	1
sp|Q8WVM7|STAG1_HUMAN	-0.456925	8.11262	12.431	0.00042227	0.00193118	STAG1	Cohesin subunit SA-1 OS=Homo sapiens OX=9606 GN=STAG1 PE=1 SV=3	21
sp|Q8TEM1|PO210_HUMAN	-0.546651	8.89022	12.4264	0.000423313	0.00193478	NUP210	Nuclear pore membrane glycoprotein 210 OS=Homo sapiens OX=9606 GN=NUP210 PE=1 SV=3	21
sp|Q9NZL9|MAT2B_HUMAN	-0.43264	6.06331	12.4238	0.000423906	0.00193632	MAT2B	Methionine adenosyltransferase 2 subunit beta OS=Homo sapiens OX=9606 GN=MAT2B PE=1 SV=1	7
sp|Q8TBZ6|TM10A_HUMAN	-0.52559	4.08503	12.41	0.000427029	0.00194942	TRMT10A	tRNA methyltransferase 10 homolog A OS=Homo sapiens OX=9606 GN=TRMT10A PE=1 SV=1	2
sp|Q5TGY3|AHDC1_HUMAN	-0.611874	6.82275	12.3993	0.000429498	0.0019595	AHDC1	AT-hook DNA-binding motif-containing protein 1 OS=Homo sapiens OX=9606 GN=AHDC1 PE=1 SV=1	7
sp|Q96H40|ZN486_HUMAN	0.831675	1.89148	12.3901	0.000431627	0.00196803	ZNF486	Zinc finger protein 486 OS=Homo sapiens OX=9606 GN=ZNF486 PE=2 SV=4	1
sp|P25788|PSA3_HUMAN	-0.41202	8.11785	12.377	0.000434664	0.00198069	PSMA3	Proteasome subunit alpha type-3 OS=Homo sapiens OX=9606 GN=PSMA3 PE=1 SV=2	12
sp|P17676|CEBPB_HUMAN	-0.710014	6.87229	12.3708	0.00043609	0.00198529	CEBPB	CCAAT/enhancer-binding protein beta OS=Homo sapiens OX=9606 GN=CEBPB PE=1 SV=2	4
sp|Q96NU7|HUTI_HUMAN	1.02309	4.79153	12.3704	0.000436197	0.00198529	AMDHD1	Probable imidazolonepropionase OS=Homo sapiens OX=9606 GN=AMDHD1 PE=1 SV=2	7
sp|O60828|PQBP1_HUMAN	-0.781024	7.63512	12.3619	0.000438193	0.00199317	PQBP1	Polyglutamine-binding protein 1 OS=Homo sapiens OX=9606 GN=PQBP1 PE=1 SV=1	11
sp|P46379-3|BAG6_HUMAN	-0.464683	8.06045	12.3463	0.000441861	0.00200865	BAG6	Isoform 3 of Large proline-rich protein BAG6 OS=Homo sapiens OX=9606 GN=BAG6	19
sp|P33121|ACSL1_HUMAN	-0.593458	8.92299	12.3402	0.000443312	0.00201404	ACSL1	Long-chain-fatty-acid--CoA ligase 1 OS=Homo sapiens OX=9606 GN=ACSL1 PE=1 SV=1	16
sp|O95865|DDAH2_HUMAN	-0.650563	5.98188	12.3348	0.000444604	0.00201762	DDAH2	N(G),N(G)-dimethylarginine dimethylaminohydrolase 2 OS=Homo sapiens OX=9606 GN=DDAH2 PE=1 SV=1	4
sp|Q86UY8|NT5D3_HUMAN	0.534252	8.02909	12.3346	0.000444634	0.00201762	NT5DC3	5'-nucleotidase domain-containing protein 3 OS=Homo sapiens OX=9606 GN=NT5DC3 PE=1 SV=1	12
sp|Q8N6R0|EFNMT_HUMAN	-0.459267	7.06805	12.3252	0.00044688	0.00202661	EEF1AKNMT	eEF1A lysine and N-terminal methyltransferase OS=Homo sapiens OX=9606 GN=EEF1AKNMT PE=1 SV=1	16
sp|Q8WW59|SPRY4_HUMAN	-0.430685	7.22464	12.316	0.000449095	0.00203543	SPRYD4	SPRY domain-containing protein 4 OS=Homo sapiens OX=9606 GN=SPRYD4 PE=1 SV=2	7
sp|P98179|RBM3_HUMAN	-1.22755	4.5743	12.3062	0.000451468	0.00204496	RBM3	RNA-binding protein 3 OS=Homo sapiens OX=9606 GN=RBM3 PE=1 SV=1	3
sp|P24821-5|TENA_HUMAN	1.20748	1.06082	12.2956	0.000454033	0.00205536	TNC	Isoform 5 of Tenascin OS=Homo sapiens OX=9606 GN=TNC	1
sp|Q14168-4|MPP2_HUMAN	0.695038	2.7533	12.2428	0.000467053	0.00211303	MPP2	Isoform 4 of MAGUK p55 subfamily member 2 OS=Homo sapiens OX=9606 GN=MPP2	3
sp|P55268|LAMB2_HUMAN	0.451368	8.75686	12.2339	0.000469286	0.00212187	LAMB2	Laminin subunit beta-2 OS=Homo sapiens OX=9606 GN=LAMB2 PE=1 SV=2	19
sp|Q8NI77|KI18A_HUMAN	0.584285	3.24508	12.2322	0.000469727	0.00212259	KIF18A	Kinesin-like protein KIF18A OS=Homo sapiens OX=9606 GN=KIF18A PE=1 SV=2	2
sp|P08648|ITA5_HUMAN	0.713198	5.95863	12.2307	0.000470096	0.002123	ITGA5	Integrin alpha-5 OS=Homo sapiens OX=9606 GN=ITGA5 PE=1 SV=2	3
sp|Q8N392|RHG18_HUMAN	0.432354	5.76603	12.2085	0.000475713	0.00214708	ARHGAP18	Rho GTPase-activating protein 18 OS=Homo sapiens OX=9606 GN=ARHGAP18 PE=1 SV=3	9
sp|Q9UBF2|COPG2_HUMAN	-0.489698	6.68956	12.202	0.000477371	0.00215329	COPG2	Coatomer subunit gamma-2 OS=Homo sapiens OX=9606 GN=COPG2 PE=1 SV=1	9
sp|Q9NWX5|ASB6_HUMAN	-0.427377	6.4819	12.1957	0.00047899	0.0021593	ASB6	Ankyrin repeat and SOCS box protein 6 OS=Homo sapiens OX=9606 GN=ASB6 PE=1 SV=1	4
sp|Q02083|NAAA_HUMAN	-0.502163	7.1018	12.1825	0.000482392	0.00217334	NAAA	N-acylethanolamine-hydrolyzing acid amidase OS=Homo sapiens OX=9606 GN=NAAA PE=1 SV=3	6
sp|Q2VPK5|CTU2_HUMAN	-0.442864	8.01746	12.1773	0.000483752	0.00217818	CTU2	Cytoplasmic tRNA 2-thiolation protein 2 OS=Homo sapiens OX=9606 GN=CTU2 PE=1 SV=1	10
sp|P10275|ANDR_HUMAN	1.6049	3.67503	12.1696	0.000485743	0.00218584	AR	Androgen receptor OS=Homo sapiens OX=9606 GN=AR PE=1 SV=3	5
sp|Q8N0Z3|SPICE_HUMAN	-0.654875	5.21239	12.1634	0.000487368	0.00219185	SPICE1	Spindle and centriole-associated protein 1 OS=Homo sapiens OX=9606 GN=SPICE1 PE=1 SV=1	5
sp|P08319-2|ADH4_HUMAN	0.593576	8.45924	12.1597	0.000488328	0.00219371	ADH4	Isoform 2 of All-trans-retinol dehydrogenase [NAD(+)] ADH4 OS=Homo sapiens OX=9606 GN=ADH4	12
sp|Q9H4K1|RIBC2_HUMAN	0.677117	2.46414	12.1596	0.00048836	0.00219371	RIBC2	RIB43A-like with coiled-coils protein 2 OS=Homo sapiens OX=9606 GN=RIBC2 PE=1 SV=2	1
sp|Q9UGQ3|GTR6_HUMAN	-0.789096	2.12977	12.1521	0.000490337	0.00220129	SLC2A6	Solute carrier family 2, facilitated glucose transporter member 6 OS=Homo sapiens OX=9606 GN=SLC2A6 PE=1 SV=2	1
sp|Q8IXU6|S35F2_HUMAN	0.895661	4.82786	12.1446	0.000492307	0.00220882	SLC35F2	Solute carrier family 35 member F2 OS=Homo sapiens OX=9606 GN=SLC35F2 PE=1 SV=1	2
sp|Q8WYH8|ING5_HUMAN	0.664218	3.94201	12.1402	0.000493475	0.00221275	ING5	Inhibitor of growth protein 5 OS=Homo sapiens OX=9606 GN=ING5 PE=1 SV=1	3
sp|Q6BDS2|URFB1_HUMAN	-0.441424	5.37059	12.1349	0.00049487	0.0022177	UHRF1BP1	UHRF1-binding protein 1 OS=Homo sapiens OX=9606 GN=UHRF1BP1 PE=1 SV=1	3
sp|Q9NPR2|SEM4B_HUMAN	-0.570969	4.30076	12.1302	0.000496107	0.00222193	SEMA4B	Semaphorin-4B OS=Homo sapiens OX=9606 GN=SEMA4B PE=1 SV=4	3
sp|O95954-2|FTCD_HUMAN	0.663588	5.05326	12.117	0.000499636	0.00223591	FTCD	Isoform C of Formimidoyltransferase-cyclodeaminase OS=Homo sapiens OX=9606 GN=FTCD	2
sp|Q9UI14|PRAF1_HUMAN	-0.589446	3.26184	12.1163	0.000499819	0.00223591	RABAC1	Prenylated Rab acceptor protein 1 OS=Homo sapiens OX=9606 GN=RABAC1 PE=1 SV=1	1
sp|O96011|PX11B_HUMAN	-0.688651	7.24809	12.1136	0.000500559	0.0022379	PEX11B	Peroxisomal membrane protein 11B OS=Homo sapiens OX=9606 GN=PEX11B PE=1 SV=1	6
sp|Q8N3V7|SYNPO_HUMAN	-0.758803	7.75551	12.1119	0.000501	0.00223855	SYNPO	Synaptopodin OS=Homo sapiens OX=9606 GN=SYNPO PE=1 SV=2	6
sp|Q86YV5|PRAG1_HUMAN	0.592635	3.35082	12.0931	0.0005061	0.00226	PRAG1	Inactive tyrosine-protein kinase PRAG1 OS=Homo sapiens OX=9606 GN=PRAG1 PE=1 SV=4	2
sp|O60936-3|NOL3_HUMAN	0.605307	7.59933	12.089	0.000507203	0.00226359	NOL3	Isoform 3 of Nucleolar protein 3 OS=Homo sapiens OX=9606 GN=NOL3	7
sp|Q9Y6Q5-2|AP1M2_HUMAN	-0.404074	7.40938	12.0855	0.000508153	0.0022665	AP1M2	Isoform 2 of AP-1 complex subunit mu-2 OS=Homo sapiens OX=9606 GN=AP1M2	17
sp|Q96PY5-3|FMNL2_HUMAN	0.503949	6.84544	12.0531	0.000517055	0.00230485	FMNL2	Isoform 2 of Formin-like protein 2 OS=Homo sapiens OX=9606 GN=FMNL2	6
sp|P28300|LYOX_HUMAN	0.752436	3.0039	12.052	0.000517378	0.00230493	LOX	Protein-lysine 6-oxidase OS=Homo sapiens OX=9606 GN=LOX PE=1 SV=2	1
sp|Q6ZWJ1|STXB4_HUMAN	-0.641	5.9958	12.0502	0.000517868	0.00230576	STXBP4	Syntaxin-binding protein 4 OS=Homo sapiens OX=9606 GN=STXBP4 PE=1 SV=2	6
sp|Q8N271|PROM2_HUMAN	-0.409581	7.22749	12.0465	0.000518903	0.00230901	PROM2	Prominin-2 OS=Homo sapiens OX=9606 GN=PROM2 PE=1 SV=1	10
sp|Q96FZ2|HMCES_HUMAN	-0.420976	7.89976	12.0375	0.00052141	0.00231881	HMCES	Abasic site processing protein HMCES OS=Homo sapiens OX=9606 GN=HMCES PE=1 SV=1	11
sp|Q13753|LAMC2_HUMAN	-0.589685	9.40931	12.0292	0.000523736	0.00232778	LAMC2	Laminin subunit gamma-2 OS=Homo sapiens OX=9606 GN=LAMC2 PE=1 SV=2	19
sp|Q8TEB9|RHBL4_HUMAN	0.666658	2.90555	12.0182	0.000526831	0.00234017	RHBDD1	Rhomboid-related protein 4 OS=Homo sapiens OX=9606 GN=RHBDD1 PE=1 SV=1	1
sp|O75665|OFD1_HUMAN	-0.56838	6.70892	12.0115	0.000528746	0.0023473	OFD1	Oral-facial-digital syndrome 1 protein OS=Homo sapiens OX=9606 GN=OFD1 PE=1 SV=1	3
sp|Q9NWM3|CUED1_HUMAN	-0.716661	4.40352	11.9997	0.00053208	0.00236072	CUEDC1	CUE domain-containing protein 1 OS=Homo sapiens OX=9606 GN=CUEDC1 PE=1 SV=1	4
sp|P46952|3HAO_HUMAN	0.945058	4.69864	11.9955	0.000533299	0.00236443	HAAO	3-hydroxyanthranilate 3,4-dioxygenase OS=Homo sapiens OX=9606 GN=HAAO PE=1 SV=2	10
sp|Q9HAP2|MLXIP_HUMAN	-0.453055	6.06067	11.9946	0.000533541	0.00236443	MLXIP	MLX-interacting protein OS=Homo sapiens OX=9606 GN=MLXIP PE=1 SV=2	3
sp|Q9UK59|DBR1_HUMAN	-0.406311	7.30468	11.9729	0.000539788	0.00239071	DBR1	Lariat debranching enzyme OS=Homo sapiens OX=9606 GN=DBR1 PE=1 SV=2	12
sp|Q93015-2|NAA80_HUMAN	0.60876	3.93041	11.9599	0.000543582	0.00240611	NAA80	Isoform 2 of N-alpha-acetyltransferase 80 OS=Homo sapiens OX=9606 GN=NAA80	2
sp|Q6VMQ6-4|MCAF1_HUMAN	-0.542507	8.12257	11.9486	0.000546894	0.00241936	ATF7IP	Isoform 3 of Activating transcription factor 7-interacting protein 1 OS=Homo sapiens OX=9606 GN=ATF7IP	22
sp|Q13882|PTK6_HUMAN	0.56602	3.47434	11.9455	0.000547781	0.00242187	PTK6	Protein-tyrosine kinase 6 OS=Homo sapiens OX=9606 GN=PTK6 PE=1 SV=1	3
sp|Q15735|PI5PA_HUMAN	0.869489	3.22537	11.9377	0.000550106	0.00243073	INPP5J	Phosphatidylinositol 4,5-bisphosphate 5-phosphatase A OS=Homo sapiens OX=9606 GN=INPP5J PE=1 SV=3	4
sp|Q9P0L2|MARK1_HUMAN	-0.521484	5.96798	11.9243	0.000554061	0.00244678	MARK1	Serine/threonine-protein kinase MARK1 OS=Homo sapiens OX=9606 GN=MARK1 PE=1 SV=2	4
sp|P48382|RFX5_HUMAN	-0.44961	7.33866	11.9189	0.000555677	0.00245249	RFX5	DNA-binding protein RFX5 OS=Homo sapiens OX=9606 GN=RFX5 PE=1 SV=1	10
sp|P07327|ADH1A_HUMAN	0.673408	4.17536	11.9106	0.000558168	0.00246015	ADH1A	Alcohol dehydrogenase 1A OS=Homo sapiens OX=9606 GN=ADH1A PE=1 SV=2	1
sp|Q14527|HLTF_HUMAN	0.418716	8.0986	11.9104	0.000558225	0.00246015	HLTF	Helicase-like transcription factor OS=Homo sapiens OX=9606 GN=HLTF PE=1 SV=2	16
tr|K7ESB6|K7ESB6_HUMAN	0.568817	4.89139	11.9098	0.000558387	0.00246015	CSNK1G2	Casein kinase I isoform gamma-2 (Fragment) OS=Homo sapiens OX=9606 GN=CSNK1G2 PE=1 SV=1	3
sp|Q96GX9|MTNB_HUMAN	0.632207	8.56194	11.9011	0.000560995	0.0024702	APIP	Methylthioribulose-1-phosphate dehydratase OS=Homo sapiens OX=9606 GN=APIP PE=1 SV=1	13
sp|Q6N063|OGFD2_HUMAN	-0.44979	6.08458	11.8798	0.000567457	0.00249652	OGFOD2	2-oxoglutarate and iron-dependent oxygenase domain-containing protein 2 OS=Homo sapiens OX=9606 GN=OGFOD2 PE=1 SV=2	3
sp|Q9UKM7|MA1B1_HUMAN	-0.548344	6.73687	11.8786	0.000567819	0.00249652	MAN1B1	Endoplasmic reticulum mannosyl-oligosaccharide 1,2-alpha-mannosidase OS=Homo sapiens OX=9606 GN=MAN1B1 PE=1 SV=2	6
sp|O43194|GPR39_HUMAN	0.750204	2.10734	11.8782	0.000567961	0.00249652	GPR39	G-protein coupled receptor 39 OS=Homo sapiens OX=9606 GN=GPR39 PE=1 SV=1	1
sp|O94887|FARP2_HUMAN	0.489819	7.69887	11.8743	0.00056914	0.00250026	FARP2	FERM, ARHGEF and pleckstrin domain-containing protein 2 OS=Homo sapiens OX=9606 GN=FARP2 PE=1 SV=3	10
sp|Q8WVC6|DCAKD_HUMAN	-0.492507	6.90382	11.8726	0.000569669	0.00250113	DCAKD	Dephospho-CoA kinase domain-containing protein OS=Homo sapiens OX=9606 GN=DCAKD PE=1 SV=1	7
sp|P09543|CN37_HUMAN	-0.494667	8.03915	11.871	0.000570157	0.00250182	CNP	2',3'-cyclic-nucleotide 3'-phosphodiesterase OS=Homo sapiens OX=9606 GN=CNP PE=1 SV=2	12
sp|P11117|PPAL_HUMAN	0.53252	4.19494	11.8666	0.000571505	0.00250602	ACP2	Lysosomal acid phosphatase OS=Homo sapiens OX=9606 GN=ACP2 PE=1 SV=3	3
sp|O14493|CLD4_HUMAN	-0.646894	6.26192	11.8657	0.000571776	0.00250602	CLDN4	Claudin-4 OS=Homo sapiens OX=9606 GN=CLDN4 PE=1 SV=1	3
sp|O43681|GET3_HUMAN	-0.521975	4.59644	11.859	0.000573827	0.00251356	GET3	ATPase GET3 OS=Homo sapiens OX=9606 GN=GET3 PE=1 SV=2	2
sp|Q9BZD4|NUF2_HUMAN	0.538437	7.40185	11.8373	0.000580564	0.0025416	NUF2	Kinetochore protein Nuf2 OS=Homo sapiens OX=9606 GN=NUF2 PE=1 SV=2	11
sp|Q01469|FABP5_HUMAN	0.78436	6.9297	11.8265	0.000583931	0.00255486	FABP5	Fatty acid-binding protein 5 OS=Homo sapiens OX=9606 GN=FABP5 PE=1 SV=3	2
sp|Q9BPW8|NIPS1_HUMAN	-0.565387	5.90677	11.822	0.000585352	0.00255961	NIPSNAP1	Protein NipSnap homolog 1 OS=Homo sapiens OX=9606 GN=NIPSNAP1 PE=1 SV=1	10
sp|Q9BQL6|FERM1_HUMAN	0.58403	4.7891	11.8175	0.000586759	0.00256428	FERMT1	Fermitin family homolog 1 OS=Homo sapiens OX=9606 GN=FERMT1 PE=1 SV=1	1
sp|Q58EX7|PKHG4_HUMAN	0.578748	4.70006	11.8151	0.000587531	0.00256617	PLEKHG4	Puratrophin-1 OS=Homo sapiens OX=9606 GN=PLEKHG4 PE=1 SV=1	2
sp|Q9C035|TRIM5_HUMAN	-0.473342	5.96847	11.8104	0.000589014	0.00257117	TRIM5	Tripartite motif-containing protein 5 OS=Homo sapiens OX=9606 GN=TRIM5 PE=1 SV=1	6
sp|Q9NXF7|DCA16_HUMAN	-0.431958	5.30339	11.8019	0.00059171	0.00258145	DCAF16	DDB1- and CUL4-associated factor 16 OS=Homo sapiens OX=9606 GN=DCAF16 PE=1 SV=1	4
sp|Q8IU85|KCC1D_HUMAN	-0.562954	6.81226	11.79	0.000595488	0.00259644	CAMK1D	Calcium/calmodulin-dependent protein kinase type 1D OS=Homo sapiens OX=9606 GN=CAMK1D PE=1 SV=1	2
sp|O14896|IRF6_HUMAN	0.502236	9.17653	11.774	0.000600625	0.00261733	IRF6	Interferon regulatory factor 6 OS=Homo sapiens OX=9606 GN=IRF6 PE=1 SV=1	12
sp|Q9H7E9-2|CH033_HUMAN	-0.544616	7.41918	11.7429	0.000610743	0.00265989	C8orf33	Isoform 2 of UPF0488 protein C8orf33 OS=Homo sapiens OX=9606 GN=C8orf33	6
sp|Q9NUQ7|UFSP2_HUMAN	-0.597803	6.4093	11.7286	0.000615479	0.00267788	UFSP2	Ufm1-specific protease 2 OS=Homo sapiens OX=9606 GN=UFSP2 PE=1 SV=3	12
sp|O95251|KAT7_HUMAN	-0.475016	6.11686	11.7283	0.00061558	0.00267788	KAT7	Histone acetyltransferase KAT7 OS=Homo sapiens OX=9606 GN=KAT7 PE=1 SV=1	12
sp|Q9BSU1|CP070_HUMAN	-0.699868	2.73645	11.7165	0.000619475	0.00269328	C16orf70	UPF0183 protein C16orf70 OS=Homo sapiens OX=9606 GN=C16orf70 PE=1 SV=1	1
sp|P50416|CPT1A_HUMAN	0.660455	7.05072	11.6927	0.000627454	0.0027264	CPT1A	Carnitine O-palmitoyltransferase 1, liver isoform OS=Homo sapiens OX=9606 GN=CPT1A PE=1 SV=2	20
sp|Q8NC44|RETR2_HUMAN	0.443444	5.32666	11.649	0.000642363	0.00278958	RETREG2	Reticulophagy regulator 2 OS=Homo sapiens OX=9606 GN=RETREG2 PE=1 SV=3	4
sp|Q9Y3R5|DOP2_HUMAN	0.525488	7.31061	11.6231	0.000651367	0.00282707	DOP1B	Protein dopey-2 OS=Homo sapiens OX=9606 GN=DOP1B PE=1 SV=5	14
sp|Q9UH17|ABC3B_HUMAN	0.640453	4.0939	11.6053	0.000657624	0.00285259	APOBEC3B	DNA dC->dU-editing enzyme APOBEC-3B OS=Homo sapiens OX=9606 GN=APOBEC3B PE=1 SV=1	8
sp|P31947|1433S_HUMAN	0.546108	6.68575	11.5997	0.000659636	0.00285968	SFN	14-3-3 protein sigma OS=Homo sapiens OX=9606 GN=SFN PE=1 SV=1	2
sp|Q8NCE0|SEN2_HUMAN	0.437759	5.85245	11.5964	0.000660808	0.00286313	TSEN2	tRNA-splicing endonuclease subunit Sen2 OS=Homo sapiens OX=9606 GN=TSEN2 PE=1 SV=2	4
sp|Q8NES3|LFNG_HUMAN	0.680468	3.78258	11.5719	0.000669552	0.00289935	LFNG	Beta-1,3-N-acetylglucosaminyltransferase lunatic fringe OS=Homo sapiens OX=9606 GN=LFNG PE=1 SV=2	2
sp|Q9NNW5|WDR6_HUMAN	-0.539432	7.35691	11.5415	0.000680602	0.00294552	WDR6	WD repeat-containing protein 6 OS=Homo sapiens OX=9606 GN=WDR6 PE=1 SV=1	7
sp|Q8TDX7|NEK7_HUMAN	0.445622	7.9682	11.5348	0.000683069	0.00295451	NEK7	Serine/threonine-protein kinase Nek7 OS=Homo sapiens OX=9606 GN=NEK7 PE=1 SV=1	14
tr|H0YMT9|H0YMT9_HUMAN	1.02481	1.66442	11.5336	0.000683498	0.00295467	ANXA2	Annexin (Fragment) OS=Homo sapiens OX=9606 GN=ANXA2 PE=1 SV=1	1
sp|O60678|ANM3_HUMAN	0.432127	7.59496	11.5161	0.000689947	0.00298085	PRMT3	Protein arginine N-methyltransferase 3 OS=Homo sapiens OX=9606 GN=PRMT3 PE=1 SV=4	10
sp|Q9H4L4|SENP3_HUMAN	-0.482524	7.20812	11.4995	0.000696136	0.00300588	SENP3	Sentrin-specific protease 3 OS=Homo sapiens OX=9606 GN=SENP3 PE=1 SV=2	10
sp|O60934|NBN_HUMAN	-0.416255	8.68759	11.4967	0.000697189	0.00300871	NBN	Nibrin OS=Homo sapiens OX=9606 GN=NBN PE=1 SV=1	24
sp|P06401|PRGR_HUMAN	0.541753	4.04284	11.4956	0.0006976	0.00300877	PGR	Progesterone receptor OS=Homo sapiens OX=9606 GN=PGR PE=1 SV=4	11
sp|O75128-2|COBL_HUMAN	-0.45266	6.987	11.4854	0.000701461	0.00302371	COBL	Isoform 2 of Protein cordon-bleu OS=Homo sapiens OX=9606 GN=COBL	18
sp|Q9NZC3|GDE1_HUMAN	0.409595	6.35369	11.4723	0.000706415	0.00304327	GDE1	Glycerophosphodiester phosphodiesterase 1 OS=Homo sapiens OX=9606 GN=GDE1 PE=1 SV=1	6
sp|Q96PU5|NED4L_HUMAN	0.682497	6.0666	11.4712	0.000706843	0.00304327	NEDD4L	E3 ubiquitin-protein ligase NEDD4-like OS=Homo sapiens OX=9606 GN=NEDD4L PE=1 SV=2	27
tr|B4DL54|B4DL54_HUMAN	0.421353	7.46269	11.4697	0.000707406	0.00304327	CHURC1-FNTB	Protein farnesyltransferase subunit beta OS=Homo sapiens OX=9606 GN=CHURC1-FNTB PE=2 SV=1	9
sp|Q14257-2|RCN2_HUMAN	-0.816735	7.32243	11.4692	0.000707606	0.00304327	RCN2	Isoform 2 of Reticulocalbin-2 OS=Homo sapiens OX=9606 GN=RCN2	11
sp|Q96HE7|ERO1A_HUMAN	-0.466779	7.38615	11.4647	0.000709307	0.00304886	ERO1A	ERO1-like protein alpha OS=Homo sapiens OX=9606 GN=ERO1A PE=1 SV=2	10
sp|P05114|HMGN1_HUMAN	0.68157	8.29305	11.4493	0.000715219	0.00307252	HMGN1	Non-histone chromosomal protein HMG-14 OS=Homo sapiens OX=9606 GN=HMGN1 PE=1 SV=3	8
sp|P25686|DNJB2_HUMAN	0.755426	4.78662	11.4477	0.000715808	0.00307331	DNAJB2	DnaJ homolog subfamily B member 2 OS=Homo sapiens OX=9606 GN=DNAJB2 PE=1 SV=3	4
sp|P47755|CAZA2_HUMAN	-0.473222	5.76819	11.4405	0.000718612	0.0030836	CAPZA2	F-actin-capping protein subunit alpha-2 OS=Homo sapiens OX=9606 GN=CAPZA2 PE=1 SV=3	4
sp|Q9NUB1|ACS2L_HUMAN	-0.531621	6.38375	11.4314	0.000722125	0.00309692	ACSS1	Acetyl-coenzyme A synthetase 2-like, mitochondrial OS=Homo sapiens OX=9606 GN=ACSS1 PE=1 SV=2	20
sp|Q9UHR4|BI2L1_HUMAN	-0.509137	8.54217	11.427	0.000723849	0.00310256	BAIAP2L1	Brain-specific angiogenesis inhibitor 1-associated protein 2-like protein 1 OS=Homo sapiens OX=9606 GN=BAIAP2L1 PE=1 SV=2	14
sp|Q14185|DOCK1_HUMAN	-0.475351	5.3489	11.4246	0.000724782	0.00310368	DOCK1	Dedicator of cytokinesis protein 1 OS=Homo sapiens OX=9606 GN=DOCK1 PE=1 SV=2	5
sp|Q9NVF9-2|EKI2_HUMAN	-0.531393	4.23352	11.4242	0.00072493	0.00310368	ETNK2	Isoform 2 of Ethanolamine kinase 2 OS=Homo sapiens OX=9606 GN=ETNK2	3
tr|A8K727|A8K727_HUMAN	-0.420755	5.53212	11.4214	0.000726037	0.00310667	PLEKHA2	Pleckstrin homology domain-containing family A member 2 OS=Homo sapiens OX=9606 GN=PLEKHA2 PE=1 SV=1	7
sp|Q5T5P2-10|SKT_HUMAN	-0.727863	5.14439	11.4186	0.000727119	0.00310954	KIAA1217	Isoform 10 of Sickle tail protein homolog OS=Homo sapiens OX=9606 GN=KIAA1217	1
sp|Q9UGI8|TES_HUMAN	0.530949	7.61341	11.4168	0.000727844	0.00311089	TES	Testin OS=Homo sapiens OX=9606 GN=TES PE=1 SV=1	8
sp|C9J7I0|UMAD1_HUMAN	0.937474	1.33578	11.4133	0.000729199	0.00311492	UMAD1	UBAP1-MVB12-associated (UMA)-domain containing protein 1 OS=Homo sapiens OX=9606 GN=UMAD1 PE=1 SV=2	1
sp|O75439|MPPB_HUMAN	-0.422948	6.46494	11.3755	0.000744205	0.00317723	PMPCB	Mitochondrial-processing peptidase subunit beta OS=Homo sapiens OX=9606 GN=PMPCB PE=1 SV=2	6
sp|Q8N2H3|PYRD2_HUMAN	0.597055	4.3001	11.3627	0.000749336	0.00319567	PYROXD2	Pyridine nucleotide-disulfide oxidoreductase domain-containing protein 2 OS=Homo sapiens OX=9606 GN=PYROXD2 PE=1 SV=2	7
sp|Q5VVQ6|OTU1_HUMAN	0.448029	4.92802	11.3626	0.000749367	0.00319567	YOD1	Ubiquitin thioesterase OTU1 OS=Homo sapiens OX=9606 GN=YOD1 PE=1 SV=1	3
sp|Q8IUF8|RIOX2_HUMAN	-0.397003	7.1682	11.3554	0.00075227	0.00320625	RIOX2	Ribosomal oxygenase 2 OS=Homo sapiens OX=9606 GN=RIOX2 PE=1 SV=1	9
sp|Q2TB10|ZN800_HUMAN	-0.712657	5.4154	11.3474	0.000755557	0.0032168	ZNF800	Zinc finger protein 800 OS=Homo sapiens OX=9606 GN=ZNF800 PE=1 SV=1	6
sp|Q9Y572|RIPK3_HUMAN	0.69961	2.68482	11.3473	0.000755595	0.0032168	RIPK3	Receptor-interacting serine/threonine-protein kinase 3 OS=Homo sapiens OX=9606 GN=RIPK3 PE=1 SV=2	1
sp|P45973|CBX5_HUMAN	-0.850686	4.24492	11.3441	0.00075689	0.0032205	CBX5	Chromobox protein homolog 5 OS=Homo sapiens OX=9606 GN=CBX5 PE=1 SV=1	2
sp|P35520-2|CBS_HUMAN	0.460364	8.74633	11.3375	0.000759563	0.00323006	CBS	Isoform 2 of Cystathionine beta-synthase OS=Homo sapiens OX=9606 GN=CBS	11
sp|Q9NX46|ADPRS_HUMAN	-0.386914	7.62455	11.3338	0.000761108	0.00323482	ADPRS	ADP-ribose glycohydrolase ARH3 OS=Homo sapiens OX=9606 GN=ADPRS PE=1 SV=1	10
sp|P40123|CAP2_HUMAN	0.377489	7.3763	11.3296	0.000762796	0.00324017	CAP2	Adenylyl cyclase-associated protein 2 OS=Homo sapiens OX=9606 GN=CAP2 PE=1 SV=1	20
sp|Q9Y289|SC5A6_HUMAN	-0.702778	7.30808	11.3278	0.000763554	0.00324157	SLC5A6	Sodium-dependent multivitamin transporter OS=Homo sapiens OX=9606 GN=SLC5A6 PE=2 SV=2	7
sp|P00519-2|ABL1_HUMAN	-0.389095	6.36897	11.3216	0.000766106	0.00325059	ABL1	Isoform IB of Tyrosine-protein kinase ABL1 OS=Homo sapiens OX=9606 GN=ABL1	5
sp|P06280|AGAL_HUMAN	-0.423058	6.46312	11.3149	0.000768872	0.0032605	GLA	Alpha-galactosidase A OS=Homo sapiens OX=9606 GN=GLA PE=1 SV=1	6
sp|P46821|MAP1B_HUMAN	0.880732	8.46128	11.3134	0.000769495	0.00326132	MAP1B	Microtubule-associated protein 1B OS=Homo sapiens OX=9606 GN=MAP1B PE=1 SV=2	25
sp|P53999|TCP4_HUMAN	0.622578	7.05008	11.3019	0.000774289	0.0032798	SUB1	Activated RNA polymerase II transcriptional coactivator p15 OS=Homo sapiens OX=9606 GN=SUB1 PE=1 SV=3	11
sp|Q6PJ69|TRI65_HUMAN	0.428308	6.02562	11.2904	0.00077909	0.00329829	TRIM65	Tripartite motif-containing protein 65 OS=Homo sapiens OX=9606 GN=TRIM65 PE=1 SV=3	4
sp|Q13630|FCL_HUMAN	-0.445336	9.33323	11.2884	0.000779923	0.00329998	GFUS	GDP-L-fucose synthase OS=Homo sapiens OX=9606 GN=GFUS PE=1 SV=1	18
sp|Q96DB5|RMD1_HUMAN	0.420762	9.22927	11.274	0.000786014	0.00332389	RMDN1	Regulator of microtubule dynamics protein 1 OS=Homo sapiens OX=9606 GN=RMDN1 PE=1 SV=1	15
sp|Q8IWI9|MGAP_HUMAN	-0.508286	7.84874	11.2547	0.000794209	0.00335667	MGA	MAX gene-associated protein OS=Homo sapiens OX=9606 GN=MGA PE=1 SV=4	14
sp|Q9P2K6|KLH42_HUMAN	0.488519	5.88489	11.2479	0.000797125	0.00336712	KLHL42	Kelch-like protein 42 OS=Homo sapiens OX=9606 GN=KLHL42 PE=1 SV=2	5
sp|Q99424|ACOX2_HUMAN	0.582723	3.97462	11.242	0.000799686	0.00337463	ACOX2	Peroxisomal acyl-coenzyme A oxidase 2 OS=Homo sapiens OX=9606 GN=ACOX2 PE=1 SV=1	5
sp|Q14789-2|GOGB1_HUMAN	-0.574452	8.4517	11.2417	0.000799794	0.00337463	GOLGB1	Isoform 2 of Golgin subfamily B member 1 OS=Homo sapiens OX=9606 GN=GOLGB1	23
sp|P30038|AL4A1_HUMAN	0.449387	5.82218	11.2365	0.000802023	0.00338216	ALDH4A1	Delta-1-pyrroline-5-carboxylate dehydrogenase, mitochondrial OS=Homo sapiens OX=9606 GN=ALDH4A1 PE=1 SV=3	16
sp|Q86UL3|GPAT4_HUMAN	0.54169	6.89465	11.233	0.00080355	0.00338671	GPAT4	Glycerol-3-phosphate acyltransferase 4 OS=Homo sapiens OX=9606 GN=GPAT4 PE=1 SV=1	5
sp|Q6DHV5|C2D2B_HUMAN	-0.706668	3.27324	11.2278	0.000805827	0.00339442	CC2D2B	Protein CC2D2B OS=Homo sapiens OX=9606 GN=CC2D2B PE=2 SV=4	1
sp|O75410-2|TACC1_HUMAN	0.618596	6.36911	11.2176	0.000810259	0.00340934	TACC1	Isoform 2 of Transforming acidic coiled-coil-containing protein 1 OS=Homo sapiens OX=9606 GN=TACC1	14
sp|Q9BW62|KATL1_HUMAN	0.482767	5.18163	11.2176	0.000810269	0.00340934	KATNAL1	Katanin p60 ATPase-containing subunit A-like 1 OS=Homo sapiens OX=9606 GN=KATNAL1 PE=1 SV=1	4
sp|P35754|GLRX1_HUMAN	-0.735885	6.48636	11.1984	0.000818685	0.00344284	GLRX	Glutaredoxin-1 OS=Homo sapiens OX=9606 GN=GLRX PE=1 SV=2	3
sp|P49840|GSK3A_HUMAN	-0.407342	6.90576	11.1935	0.000820822	0.00344991	GSK3A	Glycogen synthase kinase-3 alpha OS=Homo sapiens OX=9606 GN=GSK3A PE=1 SV=2	15
sp|Q15018|ABRX2_HUMAN	-0.396266	6.35871	11.1925	0.000821308	0.00345004	ABRAXAS2	BRISC complex subunit Abraxas 2 OS=Homo sapiens OX=9606 GN=ABRAXAS2 PE=1 SV=2	4
sp|Q9UET6|TRM7_HUMAN	-0.434869	6.10551	11.1907	0.000822066	0.00345131	FTSJ1	Putative tRNA (cytidine(32)/guanosine(34)-2'-O)-methyltransferase OS=Homo sapiens OX=9606 GN=FTSJ1 PE=1 SV=2	2
sp|Q9H974-4|QTRT2_HUMAN	-0.458376	5.82197	11.1846	0.0008248	0.00345903	QTRT2	Isoform 4 of Queuine tRNA-ribosyltransferase accessory subunit 2 OS=Homo sapiens OX=9606 GN=QTRT2	8
sp|Q9Y4G6|TLN2_HUMAN	0.44997	6.58026	11.1845	0.000824817	0.00345903	TLN2	Talin-2 OS=Homo sapiens OX=9606 GN=TLN2 PE=1 SV=4	7
sp|Q7Z4H3|HDDC2_HUMAN	0.402049	5.94958	11.1678	0.000832277	0.00348838	HDDC2	5'-deoxynucleotidase HDDC2 OS=Homo sapiens OX=9606 GN=HDDC2 PE=1 SV=1	4
sp|Q9Y6J0|CABIN_HUMAN	-0.406799	6.66356	11.1623	0.00083478	0.00349694	CABIN1	Calcineurin-binding protein cabin-1 OS=Homo sapiens OX=9606 GN=CABIN1 PE=1 SV=1	5
sp|Q9HCN4-5|GPN1_HUMAN	-0.440202	5.78583	11.1544	0.000838327	0.00350972	GPN1	Isoform 5 of GPN-loop GTPase 1 OS=Homo sapiens OX=9606 GN=GPN1	6
sp|Q13492|PICAL_HUMAN	-0.704778	6.10393	11.1534	0.000838757	0.00350972	PICALM	Phosphatidylinositol-binding clathrin assembly protein OS=Homo sapiens OX=9606 GN=PICALM PE=1 SV=2	2
sp|Q9HCM7|FBSL_HUMAN	-0.511458	5.01369	11.1514	0.000839674	0.00351162	FBRSL1	Fibrosin-1-like protein OS=Homo sapiens OX=9606 GN=FBRSL1 PE=1 SV=4	3
sp|Q5T2T1|MPP7_HUMAN	0.434906	7.45858	11.1312	0.00084889	0.0035482	MPP7	MAGUK p55 subfamily member 7 OS=Homo sapiens OX=9606 GN=MPP7 PE=1 SV=1	13
sp|Q8TAP6|CEP76_HUMAN	0.51363	4.59218	11.1262	0.000851145	0.00355502	CEP76	Centrosomal protein of 76 kDa OS=Homo sapiens OX=9606 GN=CEP76 PE=1 SV=1	3
sp|Q9NVA2-2|SEP11_HUMAN	0.504756	4.86539	11.1256	0.00085146	0.00355502	SEPTIN11	Isoform 2 of Septin-11 OS=Homo sapiens OX=9606 GN=SEPTIN11	1
sp|Q9NVN8|GNL3L_HUMAN	0.408479	7.63708	11.1138	0.000856868	0.00357563	GNL3L	Guanine nucleotide-binding protein-like 3-like protein OS=Homo sapiens OX=9606 GN=GNL3L PE=1 SV=1	17
sp|Q13029|PRDM2_HUMAN	-0.666834	6.5132	11.1041	0.000861372	0.00359245	PRDM2	PR domain zinc finger protein 2 OS=Homo sapiens OX=9606 GN=PRDM2 PE=1 SV=3	7
sp|Q9UJT0|TBE_HUMAN	0.670138	2.57801	11.0909	0.000867502	0.00361602	TUBE1	Tubulin epsilon chain OS=Homo sapiens OX=9606 GN=TUBE1 PE=2 SV=1	1
sp|Q15814|TBCC_HUMAN	0.415709	7.29308	11.0865	0.000869605	0.00362279	TBCC	Tubulin-specific chaperone C OS=Homo sapiens OX=9606 GN=TBCC PE=1 SV=2	14
sp|P55327-3|TPD52_HUMAN	0.762493	7.03646	11.0813	0.000872037	0.00362905	TPD52	Isoform 3 of Tumor protein D52 OS=Homo sapiens OX=9606 GN=TPD52	13
sp|P30291|WEE1_HUMAN	0.486739	4.3768	11.0812	0.000872064	0.00362905	WEE1	Wee1-like protein kinase OS=Homo sapiens OX=9606 GN=WEE1 PE=1 SV=2	2
sp|P63104|1433Z_HUMAN	0.457945	5.11418	11.08	0.000872656	0.00362952	YWHAZ	14-3-3 protein zeta/delta OS=Homo sapiens OX=9606 GN=YWHAZ PE=1 SV=1	1
sp|Q9Y3D2|MSRB2_HUMAN	-0.641876	7.17724	11.0782	0.000873475	0.00363093	MSRB2	Methionine-R-sulfoxide reductase B2, mitochondrial OS=Homo sapiens OX=9606 GN=MSRB2 PE=1 SV=2	7
sp|Q8N0V3|RBFA_HUMAN	-0.573054	4.26738	11.0755	0.000874741	0.00363421	RBFA	Putative ribosome-binding factor A, mitochondrial OS=Homo sapiens OX=9606 GN=RBFA PE=1 SV=3	3
sp|O75071|EFC14_HUMAN	-0.46375	5.99489	11.0396	0.000891861	0.0037033	EFCAB14	EF-hand calcium-binding domain-containing protein 14 OS=Homo sapiens OX=9606 GN=EFCAB14 PE=1 SV=1	4
sp|Q9BZE4|NOG1_HUMAN	-0.572065	8.5029	11.0362	0.000893508	0.00370811	GTPBP4	Nucleolar GTP-binding protein 1 OS=Homo sapiens OX=9606 GN=GTPBP4 PE=1 SV=3	23
sp|Q13501|SQSTM_HUMAN	-0.452859	7.188	11.0056	0.000908384	0.00376778	SQSTM1	Sequestosome-1 OS=Homo sapiens OX=9606 GN=SQSTM1 PE=1 SV=1	6
sp|P04843|RPN1_HUMAN	-0.419229	8.18485	11.0015	0.000910388	0.00377403	RPN1	Dolichyl-diphosphooligosaccharide--protein glycosyltransferase subunit 1 OS=Homo sapiens OX=9606 GN=RPN1 PE=1 SV=1	13
sp|Q9H0S4|DDX47_HUMAN	-0.39101	8.75585	10.9944	0.000913892	0.00378648	DDX47	Probable ATP-dependent RNA helicase DDX47 OS=Homo sapiens OX=9606 GN=DDX47 PE=1 SV=1	14
sp|Q03001|DYST_HUMAN	0.415775	6.11312	10.9911	0.000915483	0.003791	DST	Dystonin OS=Homo sapiens OX=9606 GN=DST PE=1 SV=4	11
sp|Q96I23|PREY_HUMAN	-0.795156	5.27736	10.9881	0.000916968	0.00379254	PYURF	Protein preY, mitochondrial OS=Homo sapiens OX=9606 GN=PYURF PE=1 SV=1	2
sp|P02649|APOE_HUMAN	0.832241	7.37861	10.9875	0.000917285	0.00379254	APOE	Apolipoprotein E OS=Homo sapiens OX=9606 GN=APOE PE=1 SV=1	8
sp|Q9H993|ARMT1_HUMAN	0.43235	7.80667	10.9874	0.000917357	0.00379254	ARMT1	Damage-control phosphatase ARMT1 OS=Homo sapiens OX=9606 GN=ARMT1 PE=1 SV=1	15
sp|O94967|WDR47_HUMAN	0.478111	5.41019	10.9831	0.000919463	0.00379918	WDR47	WD repeat-containing protein 47 OS=Homo sapiens OX=9606 GN=WDR47 PE=1 SV=1	4
sp|Q9P2B4|CT2NL_HUMAN	0.756162	5.65003	10.9806	0.00092072	0.0038023	CTTNBP2NL	CTTNBP2 N-terminal-like protein OS=Homo sapiens OX=9606 GN=CTTNBP2NL PE=1 SV=2	2
sp|Q16678|CP1B1_HUMAN	-0.770241	8.69606	10.973	0.000924514	0.00381589	CYP1B1	Cytochrome P450 1B1 OS=Homo sapiens OX=9606 GN=CYP1B1 PE=1 SV=2	10
sp|P36639|8ODP_HUMAN	-0.407918	5.73552	10.9617	0.000930156	0.00383708	NUDT1	7,8-dihydro-8-oxoguanine triphosphatase OS=Homo sapiens OX=9606 GN=NUDT1 PE=1 SV=3	5
sp|Q96EW2|HBAP1_HUMAN	-0.41387	5.80403	10.9569	0.000932572	0.00384496	HSPBAP1	HSPB1-associated protein 1 OS=Homo sapiens OX=9606 GN=HSPBAP1 PE=1 SV=1	2
sp|P13747|HLAE_HUMAN	-0.513251	6.27031	10.9429	0.000939653	0.00387205	HLA-E	HLA class I histocompatibility antigen, alpha chain E OS=Homo sapiens OX=9606 GN=HLA-E PE=1 SV=4	4
sp|Q9Y5P6-2|GMPPB_HUMAN	0.465219	6.67308	10.9386	0.000941815	0.00387884	GMPPB	Isoform 2 of Mannose-1-phosphate guanyltransferase beta OS=Homo sapiens OX=9606 GN=GMPPB	5
sp|Q9BZF2|OSBL7_HUMAN	-0.777497	3.1997	10.9344	0.000943928	0.00388326	OSBPL7	Oxysterol-binding protein-related protein 7 OS=Homo sapiens OX=9606 GN=OSBPL7 PE=1 SV=1	2
sp|P17661|DESM_HUMAN	1.04923	1.13422	10.9339	0.000944225	0.00388326	DES	Desmin OS=Homo sapiens OX=9606 GN=DES PE=1 SV=3	2
sp|Q9NPI6|DCP1A_HUMAN	-0.38851	7.28555	10.9335	0.000944425	0.00388326	DCP1A	mRNA-decapping enzyme 1A OS=Homo sapiens OX=9606 GN=DCP1A PE=1 SV=3	9
sp|Q6PIU2-2|NCEH1_HUMAN	-0.544874	6.07869	10.9292	0.000946615	0.00389015	NCEH1	Isoform 2 of Neutral cholesterol ester hydrolase 1 OS=Homo sapiens OX=9606 GN=NCEH1	9
sp|O94992|HEXI1_HUMAN	-0.737495	5.79763	10.9274	0.000947541	0.00389041	HEXIM1	Protein HEXIM1 OS=Homo sapiens OX=9606 GN=HEXIM1 PE=1 SV=1	6
sp|P78345|RPP38_HUMAN	-0.396347	5.84767	10.9271	0.000947703	0.00389041	RPP38	Ribonuclease P protein subunit p38 OS=Homo sapiens OX=9606 GN=RPP38 PE=1 SV=2	6
sp|Q9Y5J1|UTP18_HUMAN	-0.398879	6.41802	10.9165	0.000953137	0.0039106	UTP18	U3 small nucleolar RNA-associated protein 18 homolog OS=Homo sapiens OX=9606 GN=UTP18 PE=1 SV=3	6
tr|M0R3A2|M0R3A2_HUMAN	1.00766	5.08506	10.9119	0.000955475	0.00391807	ANGPTL4	Angiopoietin-related protein 4 (Fragment) OS=Homo sapiens OX=9606 GN=ANGPTL4 PE=1 SV=8	1
sp|Q8NCS4|TM35B_HUMAN	-0.847549	4.20981	10.909	0.000956992	0.00392217	TMEM35B	Transmembrane protein 35B OS=Homo sapiens OX=9606 GN=TMEM35B PE=1 SV=1	2
sp|Q9NRP4|SDHF3_HUMAN	-0.740196	5.00073	10.904	0.000959588	0.00393068	SDHAF3	Succinate dehydrogenase assembly factor 3, mitochondrial OS=Homo sapiens OX=9606 GN=SDHAF3 PE=1 SV=1	1
sp|Q9BPU6|DPYL5_HUMAN	0.417648	6.07949	10.9023	0.000960446	0.00393207	DPYSL5	Dihydropyrimidinase-related protein 5 OS=Homo sapiens OX=9606 GN=DPYSL5 PE=1 SV=1	19
sp|Q96R06|SPAG5_HUMAN	0.429648	5.50182	10.8998	0.000961722	0.00393517	SPAG5	Sperm-associated antigen 5 OS=Homo sapiens OX=9606 GN=SPAG5 PE=1 SV=2	10
sp|O75151|PHF2_HUMAN	-0.480755	5.48598	10.8974	0.000962968	0.00393814	PHF2	Lysine-specific demethylase PHF2 OS=Homo sapiens OX=9606 GN=PHF2 PE=1 SV=4	6
sp|Q96HI0|SENP5_HUMAN	-0.605821	2.93641	10.8962	0.000963604	0.00393861	SENP5	Sentrin-specific protease 5 OS=Homo sapiens OX=9606 GN=SENP5 PE=1 SV=3	1
sp|Q8N0Z8|PUSL1_HUMAN	-0.567763	4.1175	10.8948	0.000964329	0.00393945	PUSL1	tRNA pseudouridine synthase-like 1 OS=Homo sapiens OX=9606 GN=PUSL1 PE=1 SV=1	1
sp|Q567U6|CCD93_HUMAN	-0.379161	6.72859	10.8719	0.000976368	0.00398649	CCDC93	Coiled-coil domain-containing protein 93 OS=Homo sapiens OX=9606 GN=CCDC93 PE=1 SV=2	4
sp|O95684|CEP43_HUMAN	0.603189	6.57064	10.8693	0.000977706	0.00398948	CEP43	Centrosomal protein 43 OS=Homo sapiens OX=9606 GN=CEP43 PE=1 SV=1	5
sp|Q9H3K6|BOLA2_HUMAN	-0.389173	7.3804	10.8685	0.000978155	0.00398948	BOLA2	BolA-like protein 2 OS=Homo sapiens OX=9606 GN=BOLA2 PE=1 SV=1	4
sp|Q9UL26|RB22A_HUMAN	0.379366	8.07426	10.8603	0.000982479	0.00400415	RAB22A	Ras-related protein Rab-22A OS=Homo sapiens OX=9606 GN=RAB22A PE=1 SV=2	12
sp|Q96SI9|STRBP_HUMAN	-0.409706	8.17376	10.8597	0.000982809	0.00400415	STRBP	Spermatid perinuclear RNA-binding protein OS=Homo sapiens OX=9606 GN=STRBP PE=1 SV=1	26
sp|Q96N23|CFA54_HUMAN	0.637502	6.36089	10.8528	0.000986468	0.00401614	CFAP54	Cilia- and flagella-associated protein 54 OS=Homo sapiens OX=9606 GN=CFAP54 PE=2 SV=3	1
sp|Q14116|IL18_HUMAN	-0.46982	6.49628	10.8522	0.00098681	0.00401614	IL18	Interleukin-18 OS=Homo sapiens OX=9606 GN=IL18 PE=1 SV=1	6
sp|O14773|TPP1_HUMAN	0.410995	5.75283	10.8506	0.000987638	0.00401723	TPP1	Tripeptidyl-peptidase 1 OS=Homo sapiens OX=9606 GN=TPP1 PE=1 SV=2	8
sp|A2VDF0|FUCM_HUMAN	0.664446	7.58601	10.8497	0.000988139	0.00401723	FUOM	Fucose mutarotase OS=Homo sapiens OX=9606 GN=FUOM PE=1 SV=2	3
sp|Q8WUA4|TF3C2_HUMAN	-0.408992	7.48463	10.8314	0.000997921	0.00405366	GTF3C2	General transcription factor 3C polypeptide 2 OS=Homo sapiens OX=9606 GN=GTF3C2 PE=1 SV=2	15
sp|O75920-2|SERF1_HUMAN	-0.821365	3.19742	10.831	0.00099817	0.00405366	SERF1A	Isoform Short of Small EDRK-rich factor 1 OS=Homo sapiens OX=9606 GN=SERF1A	1
sp|P54578|UBP14_HUMAN	-0.503486	6.48055	10.8048	0.00101239	0.00410791	USP14	Ubiquitin carboxyl-terminal hydrolase 14 OS=Homo sapiens OX=9606 GN=USP14 PE=1 SV=3	7
sp|Q9UL15-2|BAG5_HUMAN	-0.442291	6.55763	10.8043	0.00101264	0.00410791	BAG5	Isoform 2 of BAG family molecular chaperone regulator 5 OS=Homo sapiens OX=9606 GN=BAG5	5
sp|Q00765|REEP5_HUMAN	-0.644944	5.7017	10.8034	0.00101315	0.00410791	REEP5	Receptor expression-enhancing protein 5 OS=Homo sapiens OX=9606 GN=REEP5 PE=1 SV=3	5
sp|Q8WUF5|IASPP_HUMAN	0.600956	7.71945	10.7965	0.00101693	0.00412101	PPP1R13L	RelA-associated inhibitor OS=Homo sapiens OX=9606 GN=PPP1R13L PE=1 SV=4	11
sp|Q14678|KANK1_HUMAN	0.475221	8.97286	10.7916	0.00101963	0.00412974	KANK1	KN motif and ankyrin repeat domain-containing protein 1 OS=Homo sapiens OX=9606 GN=KANK1 PE=1 SV=3	16
sp|Q9H6T0|ESRP2_HUMAN	0.433262	6.77379	10.7841	0.00102376	0.00414215	ESRP2	Epithelial splicing regulatory protein 2 OS=Homo sapiens OX=9606 GN=ESRP2 PE=1 SV=1	11
sp|P31327-3|CPSM_HUMAN	0.573004	6.9268	10.784	0.00102379	0.00414215	CPS1	Isoform 3 of Carbamoyl-phosphate synthase [ammonia], mitochondrial OS=Homo sapiens OX=9606 GN=CPS1	10
sp|P05091|ALDH2_HUMAN	-0.419444	6.93117	10.773	0.00102989	0.00416464	ALDH2	Aldehyde dehydrogenase, mitochondrial OS=Homo sapiens OX=9606 GN=ALDH2 PE=1 SV=2	12
sp|Q9Y4H2|IRS2_HUMAN	0.537759	3.49564	10.7639	0.00103497	0.00418295	IRS2	Insulin receptor substrate 2 OS=Homo sapiens OX=9606 GN=IRS2 PE=1 SV=2	2
sp|P07203|GPX1_HUMAN	0.652176	8.10097	10.7549	0.00104002	0.0042011	GPX1	Glutathione peroxidase 1 OS=Homo sapiens OX=9606 GN=GPX1 PE=1 SV=4	18
sp|O75460|ERN1_HUMAN	-0.466297	4.07772	10.7449	0.00104569	0.00422177	ERN1	Serine/threonine-protein kinase/endoribonuclease IRE1 OS=Homo sapiens OX=9606 GN=ERN1 PE=1 SV=2	3
sp|Q9NY33|DPP3_HUMAN	-0.419467	7.23336	10.7278	0.00105536	0.00425855	DPP3	Dipeptidyl peptidase 3 OS=Homo sapiens OX=9606 GN=DPP3 PE=1 SV=2	16
sp|P52657|T2AG_HUMAN	0.452098	6.06769	10.7227	0.00105829	0.00426809	GTF2A2	Transcription initiation factor IIA subunit 2 OS=Homo sapiens OX=9606 GN=GTF2A2 PE=1 SV=1	3
sp|P00374|DYR_HUMAN	0.511242	6.73146	10.7193	0.00106026	0.00427376	DHFR	Dihydrofolate reductase OS=Homo sapiens OX=9606 GN=DHFR PE=1 SV=2	10
sp|Q8NFW8|NEUA_HUMAN	-0.573255	7.06786	10.7148	0.00106284	0.00428188	CMAS	N-acylneuraminate cytidylyltransferase OS=Homo sapiens OX=9606 GN=CMAS PE=1 SV=2	12
sp|Q8WXH0-2|SYNE2_HUMAN	0.396678	8.33793	10.7027	0.00106982	0.00430768	SYNE2	Isoform 2 of Nesprin-2 OS=Homo sapiens OX=9606 GN=SYNE2	25
sp|Q9H2J4|PDCL3_HUMAN	0.522807	6.37423	10.6969	0.00107314	0.00431877	PDCL3	Phosducin-like protein 3 OS=Homo sapiens OX=9606 GN=PDCL3 PE=1 SV=1	5
sp|P04183|KITH_HUMAN	0.451739	8.72595	10.6932	0.00107528	0.00432507	TK1	Thymidine kinase, cytosolic OS=Homo sapiens OX=9606 GN=TK1 PE=1 SV=2	16
sp|Q13480-2|GAB1_HUMAN	0.447254	5.47793	10.6883	0.00107815	0.00433432	GAB1	Isoform 2 of GRB2-associated-binding protein 1 OS=Homo sapiens OX=9606 GN=GAB1	4
sp|Q9Y5X2|SNX8_HUMAN	-0.418203	8.07239	10.6772	0.00108466	0.00435821	SNX8	Sorting nexin-8 OS=Homo sapiens OX=9606 GN=SNX8 PE=1 SV=1	13
sp|Q8NHP8|PLBL2_HUMAN	0.430154	7.25172	10.6742	0.00108641	0.00436291	PLBD2	Putative phospholipase B-like 2 OS=Homo sapiens OX=9606 GN=PLBD2 PE=1 SV=2	4
sp|Q13643|FHL3_HUMAN	0.989385	6.55102	10.6572	0.00109641	0.00440074	FHL3	Four and a half LIM domains protein 3 OS=Homo sapiens OX=9606 GN=FHL3 PE=1 SV=4	1
sp|Q8IV36|HID1_HUMAN	-0.44488	5.89014	10.6514	0.00109987	0.00441229	HID1	Protein HID1 OS=Homo sapiens OX=9606 GN=HID1 PE=1 SV=1	14
sp|Q6QHC5|DEGS2_HUMAN	1.19891	0.529827	10.648	0.00110188	0.004418	DEGS2	Sphingolipid delta(4)-desaturase/C4-monooxygenase DES2 OS=Homo sapiens OX=9606 GN=DEGS2 PE=1 SV=2	3
sp|Q9P206-2|K1522_HUMAN	-0.496148	7.48359	10.6403	0.00110652	0.00443428	KIAA1522	Isoform 2 of Uncharacterized protein KIAA1522 OS=Homo sapiens OX=9606 GN=KIAA1522	9
sp|P55145|MANF_HUMAN	0.538431	6.68361	10.6392	0.00110716	0.00443451	MANF	Mesencephalic astrocyte-derived neurotrophic factor OS=Homo sapiens OX=9606 GN=MANF PE=1 SV=3	3
sp|O94985-2|CSTN1_HUMAN	-0.60513	9.06419	10.6297	0.00111287	0.004455	CLSTN1	Isoform 2 of Calsyntenin-1 OS=Homo sapiens OX=9606 GN=CLSTN1	15
sp|Q96RU3|FNBP1_HUMAN	-0.711225	6.29012	10.6261	0.00111504	0.00445958	FNBP1	Formin-binding protein 1 OS=Homo sapiens OX=9606 GN=FNBP1 PE=1 SV=2	5
sp|O43426|SYNJ1_HUMAN	0.634102	2.8766	10.6258	0.00111519	0.00445958	SYNJ1	Synaptojanin-1 OS=Homo sapiens OX=9606 GN=SYNJ1 PE=1 SV=2	1
sp|P10276|RARA_HUMAN	-0.549888	4.26191	10.6234	0.00111663	0.00446298	RARA	Retinoic acid receptor alpha OS=Homo sapiens OX=9606 GN=RARA PE=1 SV=2	5
sp|P49748-3|ACADV_HUMAN	0.45994	9.70831	10.6065	0.00112693	0.00450178	ACADVL	Isoform 3 of Very long-chain specific acyl-CoA dehydrogenase, mitochondrial OS=Homo sapiens OX=9606 GN=ACADVL	21
sp|Q9H4M3|FBX44_HUMAN	-0.533141	3.7322	10.5991	0.00113143	0.00451736	FBXO44	F-box only protein 44 OS=Homo sapiens OX=9606 GN=FBXO44 PE=1 SV=3	2
sp|P54646|AAPK2_HUMAN	0.561292	4.03915	10.595	0.00113392	0.00452491	PRKAA2	5'-AMP-activated protein kinase catalytic subunit alpha-2 OS=Homo sapiens OX=9606 GN=PRKAA2 PE=1 SV=2	2
sp|Q92982|NINJ1_HUMAN	-0.529994	4.69187	10.5887	0.00113779	0.00453797	NINJ1	Ninjurin-1 OS=Homo sapiens OX=9606 GN=NINJ1 PE=1 SV=2	2
sp|Q0PNE2|ELP6_HUMAN	0.397666	6.49278	10.5821	0.00114186	0.00455182	ELP6	Elongator complex protein 6 OS=Homo sapiens OX=9606 GN=ELP6 PE=1 SV=1	5
sp|Q96B54|ZN428_HUMAN	-0.599862	3.74701	10.5809	0.00114264	0.00455252	ZNF428	Zinc finger protein 428 OS=Homo sapiens OX=9606 GN=ZNF428 PE=1 SV=2	3
sp|Q86XI6|PPR3B_HUMAN	0.63135	2.59336	10.571	0.00114874	0.00457443	PPP1R3B	Protein phosphatase 1 regulatory subunit 3B OS=Homo sapiens OX=9606 GN=PPP1R3B PE=1 SV=1	1
sp|Q9H3H1|MOD5_HUMAN	-0.45331	5.88483	10.5659	0.00115191	0.00458464	TRIT1	tRNA dimethylallyltransferase OS=Homo sapiens OX=9606 GN=TRIT1 PE=1 SV=1	4
sp|Q99988|GDF15_HUMAN	1.3281	0.448797	10.5569	0.00115753	0.00460459	GDF15	Growth/differentiation factor 15 OS=Homo sapiens OX=9606 GN=GDF15 PE=1 SV=3	1
sp|Q9Y3B6|EMC9_HUMAN	0.500907	3.69736	10.5504	0.00116164	0.00461854	EMC9	ER membrane protein complex subunit 9 OS=Homo sapiens OX=9606 GN=EMC9 PE=1 SV=3	2
sp|A6NHX0|CAST2_HUMAN	0.53288	4.02912	10.5481	0.00116305	0.00461983	CASTOR2	Cytosolic arginine sensor for mTORC1 subunit 2 OS=Homo sapiens OX=9606 GN=CASTOR2 PE=1 SV=3	2
sp|O95140|MFN2_HUMAN	-0.502388	8.68577	10.5479	0.00116319	0.00461983	MFN2	Mitofusin-2 OS=Homo sapiens OX=9606 GN=MFN2 PE=1 SV=3	18
sp|P30837|AL1B1_HUMAN	0.452454	5.91147	10.5327	0.00117284	0.00465571	ALDH1B1	Aldehyde dehydrogenase X, mitochondrial OS=Homo sapiens OX=9606 GN=ALDH1B1 PE=1 SV=3	7
sp|Q9H9L4|KANL2_HUMAN	-0.475198	4.79499	10.5273	0.00117626	0.00466687	KANSL2	KAT8 regulatory NSL complex subunit 2 OS=Homo sapiens OX=9606 GN=KANSL2 PE=1 SV=3	3
sp|Q9BQ24-2|ZFY21_HUMAN	0.481383	4.78399	10.517	0.00118283	0.00469046	ZFYVE21	Isoform 2 of Zinc finger FYVE domain-containing protein 21 OS=Homo sapiens OX=9606 GN=ZFYVE21	3
sp|Q12792|TWF1_HUMAN	-0.362929	7.23961	10.5154	0.00118384	0.004692	TWF1	Twinfilin-1 OS=Homo sapiens OX=9606 GN=TWF1 PE=1 SV=3	14
sp|Q96JA1|LRIG1_HUMAN	-0.568793	4.21047	10.5085	0.00118824	0.004707	LRIG1	Leucine-rich repeats and immunoglobulin-like domains protein 1 OS=Homo sapiens OX=9606 GN=LRIG1 PE=1 SV=2	5
sp|P80188-2|NGAL_HUMAN	-0.691437	3.42143	10.5049	0.00119062	0.00471394	LCN2	Isoform 2 of Neutrophil gelatinase-associated lipocalin OS=Homo sapiens OX=9606 GN=LCN2	1
sp|Q86YS7-4|C2CD5_HUMAN	-0.446524	6.10867	10.5016	0.00119271	0.00471977	C2CD5	Isoform 4 of C2 domain-containing protein 5 OS=Homo sapiens OX=9606 GN=C2CD5	7
sp|P98196|AT11A_HUMAN	0.742292	5.85051	10.4985	0.00119474	0.00472535	ATP11A	Phospholipid-transporting ATPase IH OS=Homo sapiens OX=9606 GN=ATP11A PE=1 SV=3	5
sp|Q8N2F6|ARM10_HUMAN	-0.715095	8.53764	10.4949	0.00119701	0.00473185	ARMC10	Armadillo repeat-containing protein 10 OS=Homo sapiens OX=9606 GN=ARMC10 PE=1 SV=1	15
sp|Q9Y4P1|ATG4B_HUMAN	0.566905	6.55926	10.4833	0.0012046	0.00475935	ATG4B	Cysteine protease ATG4B OS=Homo sapiens OX=9606 GN=ATG4B PE=1 SV=2	3
sp|P08174-7|DAF_HUMAN	0.76965	2.14677	10.459	0.00122055	0.00481987	CD55	Isoform 7 of Complement decay-accelerating factor OS=Homo sapiens OX=9606 GN=CD55	1
sp|Q5JSZ5|PRC2B_HUMAN	-0.631703	7.75497	10.4416	0.00123211	0.00486299	PRRC2B	Protein PRRC2B OS=Homo sapiens OX=9606 GN=PRRC2B PE=1 SV=2	19
sp|P49023-3|PAXI_HUMAN	-0.771006	6.06393	10.4267	0.00124205	0.00489965	PXN	Isoform Gamma of Paxillin OS=Homo sapiens OX=9606 GN=PXN	7
sp|P42575|CASP2_HUMAN	-0.403225	7.33535	10.4185	0.00124761	0.00491904	CASP2	Caspase-2 OS=Homo sapiens OX=9606 GN=CASP2 PE=1 SV=2	7
sp|O75534-4|CSDE1_HUMAN	0.570736	4.042	10.4078	0.00125483	0.00494494	CSDE1	Isoform 4 of Cold shock domain-containing protein E1 OS=Homo sapiens OX=9606 GN=CSDE1	3
sp|Q6ZU80|CE128_HUMAN	0.594976	6.18434	10.4068	0.00125552	0.00494509	CEP128	Centrosomal protein of 128 kDa OS=Homo sapiens OX=9606 GN=CEP128 PE=1 SV=2	7
sp|P20742|PZP_HUMAN	0.635018	6.85484	10.4053	0.00125656	0.00494661	PZP	Pregnancy zone protein OS=Homo sapiens OX=9606 GN=PZP PE=1 SV=4	3
sp|Q86XK3-2|SFR1_HUMAN	0.510827	4.73358	10.3993	0.00126062	0.00496001	SFR1	Isoform 2 of Swi5-dependent recombination DNA repair protein 1 homolog OS=Homo sapiens OX=9606 GN=SFR1	3
sp|Q96EK6|GNA1_HUMAN	0.444468	6.57506	10.3918	0.00126573	0.00497753	GNPNAT1	Glucosamine 6-phosphate N-acetyltransferase OS=Homo sapiens OX=9606 GN=GNPNAT1 PE=1 SV=1	9
sp|Q92896-2|GSLG1_HUMAN	-0.498452	4.44376	10.3891	0.00126764	0.00498244	GLG1	Isoform 2 of Golgi apparatus protein 1 OS=Homo sapiens OX=9606 GN=GLG1	1
sp|P24386|RAE1_HUMAN	0.387117	5.58864	10.3816	0.00127279	0.00499974	CHM	Rab proteins geranylgeranyltransferase component A 1 OS=Homo sapiens OX=9606 GN=CHM PE=1 SV=3	5
sp|Q9NY93|DDX56_HUMAN	-0.389942	7.72316	10.3805	0.00127354	0.00499974	DDX56	Probable ATP-dependent RNA helicase DDX56 OS=Homo sapiens OX=9606 GN=DDX56 PE=1 SV=1	14
sp|O95210|STBD1_HUMAN	0.392367	7.54568	10.3798	0.00127402	0.00499974	STBD1	Starch-binding domain-containing protein 1 OS=Homo sapiens OX=9606 GN=STBD1 PE=1 SV=1	9
sp|Q9UDT6|CLIP2_HUMAN	0.689266	8.2561	10.3777	0.00127549	0.00500294	CLIP2	CAP-Gly domain-containing linker protein 2 OS=Homo sapiens OX=9606 GN=CLIP2 PE=1 SV=1	10
tr|H0YEX2|H0YEX2_HUMAN	-0.467724	4.30091	10.3756	0.00127689	0.00500582	TAF2	Transcription initiation factor TFIID 150 kDa subunit (Fragment) OS=Homo sapiens OX=9606 GN=TAF2 PE=1 SV=1	1
sp|O00757|F16P2_HUMAN	0.625805	4.20907	10.373	0.00127873	0.00501047	FBP2	Fructose-1,6-bisphosphatase isozyme 2 OS=Homo sapiens OX=9606 GN=FBP2 PE=1 SV=2	8
sp|Q8NEM7-3|SP20H_HUMAN	-0.435087	5.3231	10.3651	0.00128419	0.00502927	SUPT20H	Isoform 3 of Transcription factor SPT20 homolog OS=Homo sapiens OX=9606 GN=SUPT20H	4
sp|P03372|ESR1_HUMAN	0.604556	3.33605	10.3609	0.00128713	0.00503814	ESR1	Estrogen receptor OS=Homo sapiens OX=9606 GN=ESR1 PE=1 SV=2	6
sp|O95461|LARG1_HUMAN	0.725067	2.22596	10.357	0.00128987	0.00504627	LARGE1	LARGE xylosyl- and glucuronyltransferase 1 OS=Homo sapiens OX=9606 GN=LARGE1 PE=1 SV=1	2
sp|Q8NBL1|PGLT1_HUMAN	-0.467755	7.9717	10.3303	0.00130867	0.00511718	POGLUT1	Protein O-glucosyltransferase 1 OS=Homo sapiens OX=9606 GN=POGLUT1 PE=1 SV=1	8
sp|O43824|GTPB6_HUMAN	0.385388	7.30504	10.3219	0.00131458	0.00513766	GTPBP6	Putative GTP-binding protein 6 OS=Homo sapiens OX=9606 GN=GTPBP6 PE=2 SV=4	6
sp|Q68D10|SPT2_HUMAN	-0.482693	4.40583	10.3162	0.00131864	0.00515087	SPTY2D1	Protein SPT2 homolog OS=Homo sapiens OX=9606 GN=SPTY2D1 PE=1 SV=3	2
sp|Q8WXI7|MUC16_HUMAN	-0.530931	4.88581	10.314	0.00132024	0.00515444	MUC16	Mucin-16 OS=Homo sapiens OX=9606 GN=MUC16 PE=1 SV=3	15
sp|P14384|CBPM_HUMAN	0.470511	7.17734	10.3114	0.00132212	0.00515913	CPM	Carboxypeptidase M OS=Homo sapiens OX=9606 GN=CPM PE=1 SV=2	3
sp|Q6P4E1|GOLM2_HUMAN	-0.464155	5.89891	10.3048	0.00132682	0.0051748	GOLM2	Protein GOLM2 OS=Homo sapiens OX=9606 GN=GOLM2 PE=1 SV=2	6
sp|Q6SJ93|F111B_HUMAN	0.488105	3.89322	10.3036	0.00132773	0.00517555	FAM111B	Serine protease FAM111B OS=Homo sapiens OX=9606 GN=FAM111B PE=1 SV=1	4
sp|Q96GW9|SYMM_HUMAN	-0.668765	6.50064	10.3027	0.00132838	0.00517555	MARS2	Methionine--tRNA ligase, mitochondrial OS=Homo sapiens OX=9606 GN=MARS2 PE=1 SV=2	9
sp|O76054|S14L2_HUMAN	0.574225	5.85505	10.2859	0.00134052	0.00522017	SEC14L2	SEC14-like protein 2 OS=Homo sapiens OX=9606 GN=SEC14L2 PE=1 SV=1	11
sp|P48960|AGRE5_HUMAN	0.653574	6.90229	10.2731	0.00134984	0.00525376	ADGRE5	Adhesion G protein-coupled receptor E5 OS=Homo sapiens OX=9606 GN=ADGRE5 PE=1 SV=4	10
sp|Q9BTE3|MCMBP_HUMAN	-0.46562	6.49196	10.2463	0.00136957	0.00532782	MCMBP	Mini-chromosome maintenance complex-binding protein OS=Homo sapiens OX=9606 GN=MCMBP PE=1 SV=2	4
sp|P34949|MPI_HUMAN	-0.392556	7.92949	10.2399	0.00137437	0.00534376	MPI	Mannose-6-phosphate isomerase OS=Homo sapiens OX=9606 GN=MPI PE=1 SV=2	14
sp|P21359|NF1_HUMAN	0.43352	5.93582	10.2346	0.0013783	0.00535627	NF1	Neurofibromin OS=Homo sapiens OX=9606 GN=NF1 PE=1 SV=2	15
sp|P15622|ZN250_HUMAN	-0.551796	4.76025	10.2334	0.00137921	0.00535707	ZNF250	Zinc finger protein 250 OS=Homo sapiens OX=9606 GN=ZNF250 PE=1 SV=3	4
sp|P21796|VDAC1_HUMAN	-0.498243	6.50751	10.2318	0.0013804	0.00535896	VDAC1	Voltage-dependent anion-selective channel protein 1 OS=Homo sapiens OX=9606 GN=VDAC1 PE=1 SV=2	7
sp|P50402|EMD_HUMAN	-0.461329	9.07656	10.223	0.00138701	0.00538186	EMD	Emerin OS=Homo sapiens OX=9606 GN=EMD PE=1 SV=1	17
sp|Q15436|SC23A_HUMAN	0.888065	5.07175	10.2148	0.00139319	0.00540305	SEC23A	Protein transport protein Sec23A OS=Homo sapiens OX=9606 GN=SEC23A PE=1 SV=2	4
sp|Q9NRZ9|HELLS_HUMAN	0.415276	6.98715	10.2137	0.00139405	0.00540362	HELLS	Lymphoid-specific helicase OS=Homo sapiens OX=9606 GN=HELLS PE=1 SV=1	15
sp|Q14149|MORC3_HUMAN	0.361237	7.54417	10.2095	0.0013972	0.00541279	MORC3	MORC family CW-type zinc finger protein 3 OS=Homo sapiens OX=9606 GN=MORC3 PE=1 SV=3	10
sp|Q8IWT6|LRC8A_HUMAN	0.585844	6.98121	10.2086	0.00139784	0.00541279	LRRC8A	Volume-regulated anion channel subunit LRRC8A OS=Homo sapiens OX=9606 GN=LRRC8A PE=1 SV=1	6
sp|Q7L273|KCTD9_HUMAN	0.389322	6.01543	10.1879	0.00141363	0.00547112	KCTD9	BTB/POZ domain-containing protein KCTD9 OS=Homo sapiens OX=9606 GN=KCTD9 PE=1 SV=1	1
sp|Q9NUG6|PDRG1_HUMAN	-0.60655	6.35199	10.1832	0.00141725	0.00548235	PDRG1	p53 and DNA damage-regulated protein 1 OS=Homo sapiens OX=9606 GN=PDRG1 PE=1 SV=2	5
sp|Q9UJ41-3|RABX5_HUMAN	0.374629	7.55068	10.1815	0.00141853	0.00548451	RABGEF1	Isoform 2 of Rab5 GDP/GTP exchange factor OS=Homo sapiens OX=9606 GN=RABGEF1	13
sp|Q8NCW5|NNRE_HUMAN	-0.384223	7.82248	10.1778	0.00142139	0.00549276	NAXE	NAD(P)H-hydrate epimerase OS=Homo sapiens OX=9606 GN=NAXE PE=1 SV=2	10
sp|P25787|PSA2_HUMAN	-0.386925	8.56145	10.176	0.00142281	0.00549543	PSMA2	Proteasome subunit alpha type-2 OS=Homo sapiens OX=9606 GN=PSMA2 PE=1 SV=2	21
sp|Q9BPX6-3|MICU1_HUMAN	-0.362242	7.1235	10.1685	0.00142857	0.00551489	MICU1	Isoform 3 of Calcium uptake protein 1, mitochondrial OS=Homo sapiens OX=9606 GN=MICU1	8
sp|Q96ED9-2|HOOK2_HUMAN	-0.37856	7.63962	10.1526	0.00144095	0.00555982	HOOK2	Isoform 2 of Protein Hook homolog 2 OS=Homo sapiens OX=9606 GN=HOOK2	11
sp|O00479|HMGN4_HUMAN	-0.665311	6.54096	10.1388	0.00145179	0.00559638	HMGN4	High mobility group nucleosome-binding domain-containing protein 4 OS=Homo sapiens OX=9606 GN=HMGN4 PE=1 SV=3	4
sp|Q9UGK3-2|STAP2_HUMAN	-0.366809	7.91246	10.1387	0.0014519	0.00559638	STAP2	Isoform 2 of Signal-transducing adaptor protein 2 OS=Homo sapiens OX=9606 GN=STAP2	9
sp|Q92871|PMM1_HUMAN	0.474527	5.59458	10.1306	0.00145832	0.00561826	PMM1	Phosphomannomutase 1 OS=Homo sapiens OX=9606 GN=PMM1 PE=1 SV=2	3
sp|P31431|SDC4_HUMAN	-0.551622	6.12249	10.121	0.0014659	0.0056443	SDC4	Syndecan-4 OS=Homo sapiens OX=9606 GN=SDC4 PE=1 SV=2	3
sp|O75122-3|CLAP2_HUMAN	0.469302	8.54456	10.1202	0.00146656	0.0056443	CLASP2	Isoform 3 of CLIP-associating protein 2 OS=Homo sapiens OX=9606 GN=CLASP2	22
sp|Q9Y5A7|NUB1_HUMAN	-0.407453	7.52275	10.1067	0.00147733	0.00568286	NUB1	NEDD8 ultimate buster 1 OS=Homo sapiens OX=9606 GN=NUB1 PE=1 SV=2	17
sp|Q96DA6|TIM14_HUMAN	-0.465664	7.81917	10.0994	0.00148315	0.00570235	DNAJC19	Mitochondrial import inner membrane translocase subunit TIM14 OS=Homo sapiens OX=9606 GN=DNAJC19 PE=1 SV=3	10
sp|Q9Y4K3|TRAF6_HUMAN	0.383071	7.12466	10.097	0.00148513	0.00570614	TRAF6	TNF receptor-associated factor 6 OS=Homo sapiens OX=9606 GN=TRAF6 PE=1 SV=1	10
sp|O75935|DCTN3_HUMAN	-0.518781	7.37029	10.0963	0.00148564	0.00570614	DCTN3	Dynactin subunit 3 OS=Homo sapiens OX=9606 GN=DCTN3 PE=1 SV=1	6
sp|Q9Y256|FACE2_HUMAN	-0.586647	4.70212	10.0905	0.00149033	0.00572122	RCE1	CAAX prenyl protease 2 OS=Homo sapiens OX=9606 GN=RCE1 PE=1 SV=1	2
sp|Q9NZ72|STMN3_HUMAN	0.537214	3.57253	10.0762	0.00150196	0.00576298	STMN3	Stathmin-3 OS=Homo sapiens OX=9606 GN=STMN3 PE=1 SV=3	6
sp|Q7Z4H7|HAUS6_HUMAN	-0.368589	7.20572	10.0534	0.00152067	0.0058318	HAUS6	HAUS augmin-like complex subunit 6 OS=Homo sapiens OX=9606 GN=HAUS6 PE=1 SV=2	7
sp|Q86X29|LSR_HUMAN	-0.43041	5.80354	10.0508	0.00152279	0.00583697	LSR	Lipolysis-stimulated lipoprotein receptor OS=Homo sapiens OX=9606 GN=LSR PE=1 SV=4	9
sp|P56159-2|GFRA1_HUMAN	1.1889	2.23787	10.0475	0.00152555	0.00584461	GFRA1	Isoform 2 of GDNF family receptor alpha-1 OS=Homo sapiens OX=9606 GN=GFRA1	12
sp|Q9NPA0|EMC7_HUMAN	0.399624	7.88274	10.0423	0.0015299	0.00585829	EMC7	ER membrane protein complex subunit 7 OS=Homo sapiens OX=9606 GN=EMC7 PE=1 SV=1	8
sp|P55157|MTP_HUMAN	0.443161	5.43643	10.0354	0.00153562	0.00587723	MTTP	Microsomal triglyceride transfer protein large subunit OS=Homo sapiens OX=9606 GN=MTTP PE=1 SV=1	2
sp|Q6ZTW0|TPGS1_HUMAN	0.960617	1.32792	10.0223	0.00154652	0.00591597	TPGS1	Tubulin polyglutamylase complex subunit 1 OS=Homo sapiens OX=9606 GN=TPGS1 PE=1 SV=2	1
sp|P02792|FRIL_HUMAN	0.723763	7.4556	10.0161	0.00155174	0.00593295	FTL	Ferritin light chain OS=Homo sapiens OX=9606 GN=FTL PE=1 SV=2	3
sp|O43592|XPOT_HUMAN	-0.537706	7.31341	10.0083	0.00155839	0.00595537	XPOT	Exportin-T OS=Homo sapiens OX=9606 GN=XPOT PE=1 SV=2	11
sp|P29317|EPHA2_HUMAN	0.486698	3.69793	10.0068	0.00155966	0.00595721	EPHA2	Ephrin type-A receptor 2 OS=Homo sapiens OX=9606 GN=EPHA2 PE=1 SV=2	2
sp|Q96PM5|ZN363_HUMAN	-0.577549	6.23696	10.0036	0.00156235	0.00596448	RCHY1	RING finger and CHY zinc finger domain-containing protein 1 OS=Homo sapiens OX=9606 GN=RCHY1 PE=1 SV=1	4
sp|Q92878-2|RAD50_HUMAN	-0.409687	9.34176	9.9712	0.00159008	0.00606729	RAD50	Isoform 2 of DNA repair protein RAD50 OS=Homo sapiens OX=9606 GN=RAD50	28
sp|P17174|AATC_HUMAN	0.35542	7.67533	9.96479	0.00159562	0.00608348	GOT1	Aspartate aminotransferase, cytoplasmic OS=Homo sapiens OX=9606 GN=GOT1 PE=1 SV=3	12
sp|O95716|RAB3D_HUMAN	0.396835	5.7736	9.96444	0.00159593	0.00608348	RAB3D	Ras-related protein Rab-3D OS=Homo sapiens OX=9606 GN=RAB3D PE=1 SV=1	8
sp|P46459|NSF_HUMAN	-0.476432	5.94667	9.96139	0.00159857	0.0060905	NSF	Vesicle-fusing ATPase OS=Homo sapiens OX=9606 GN=NSF PE=1 SV=3	4
sp|Q8WZA9|IRGQ_HUMAN	0.561792	7.27821	9.93763	0.00161934	0.0061665	IRGQ	Immunity-related GTPase family Q protein OS=Homo sapiens OX=9606 GN=IRGQ PE=1 SV=1	20
tr|A0A2R8Y5V9|A0A2R8Y5V9_HUMAN	0.812246	6.05937	9.93372	0.00162278	0.00617652	TPM4	Tropomyosin alpha-4 chain OS=Homo sapiens OX=9606 GN=TPM4 PE=1 SV=1	6
sp|Q06210|GFPT1_HUMAN	-0.404535	6.6978	9.92315	0.00163213	0.00620897	GFPT1	Glutamine--fructose-6-phosphate aminotransferase [isomerizing] 1 OS=Homo sapiens OX=9606 GN=GFPT1 PE=1 SV=3	5
sp|Q96K76-4|UBP47_HUMAN	0.378507	6.73993	9.92081	0.0016342	0.00621374	USP47	Isoform 4 of Ubiquitin carboxyl-terminal hydrolase 47 OS=Homo sapiens OX=9606 GN=USP47	10
sp|P30085-3|KCY_HUMAN	-0.628345	3.34739	9.91899	0.00163583	0.00621679	CMPK1	Isoform 3 of UMP-CMP kinase OS=Homo sapiens OX=9606 GN=CMPK1	1
sp|Q9NQ11|AT132_HUMAN	0.614218	2.9828	9.90952	0.00164426	0.00624571	ATP13A2	Polyamine-transporting ATPase 13A2 OS=Homo sapiens OX=9606 GN=ATP13A2 PE=1 SV=2	1
sp|Q9NSV4|DIAP3_HUMAN	0.4292	7.71419	9.89575	0.00165661	0.00628803	DIAPH3	Protein diaphanous homolog 3 OS=Homo sapiens OX=9606 GN=DIAPH3 PE=1 SV=4	12
sp|Q8TBC5-3|ZSC18_HUMAN	-0.558645	5.32993	9.89525	0.00165706	0.00628803	ZSCAN18	Isoform 3 of Zinc finger and SCAN domain-containing protein 18 OS=Homo sapiens OX=9606 GN=ZSCAN18	6
sp|Q9NX05|F120C_HUMAN	-0.407877	6.76371	9.89358	0.00165857	0.0062906	FAM120C	Constitutive coactivator of PPAR-gamma-like protein 2 OS=Homo sapiens OX=9606 GN=FAM120C PE=1 SV=3	16
sp|Q13371|PHLP_HUMAN	-0.459281	4.71073	9.88904	0.00166266	0.00630299	PDCL	Phosducin-like protein OS=Homo sapiens OX=9606 GN=PDCL PE=1 SV=3	4
[truncated: 5,579 more rows]

## Sheet: 2.BCM.2147CR_vs_BCM.2147luc
genes	logFC	logCPM	LR	PValue	FDR	Gene Symbol	Description	Number of peptides
P24821-4	-3.68947	8.20889	684.652	6.50518e-151	4.55948e-147	TNC	Isoform 4 of Tenascin	38
O94875-11	-3.50674	4.62573	147.452	6.25031e-34	2.19042e-30	SORBS2	Isoform 11 of Sorbin and SH3 domain-containing protein 2	12
Q9Y6J9	-2.28392	2.61153	102.854	3.60695e-24	8.42704e-21	TAF6L	TAF6-like RNA polymerase II p300/CBP-associated factor-associated factor 65 kDa subunit 6L	2
Q9H939	1.63356	4.23776	78.9892	6.24491e-19	1.09427e-15	PSTPIP2	Proline-serine-threonine phosphatase-interacting protein 2	4
Q9Y2D5-6	-2.18996	6.57923	77.815	1.13155e-18	1.58621e-15	AKAP2	Isoform 4 of A-kinase anchor protein 2	9
Q15139	-1.99005	3.13682	76.658	2.03278e-18	2.37462e-15	PRKD1	Serine/threonine-protein kinase D1	2
Q14766-4	1.56538	6.76367	74.8077	5.18882e-18	5.12699e-15	LTBP1	Isoform 4 of Latent-transforming growth factor beta-binding protein 1	27
P23297	-1.23206	6.00883	74.5702	5.85189e-18	5.12699e-15	S100A1	Protein S100-A1	10
P09936	3.58009	8.38203	74.2739	6.79967e-18	5.29543e-15	UCHL1	Ubiquitin carboxyl-terminal hydrolase isozyme L1	12
P15313	-1.45574	6.11257	73.7586	8.82775e-18	6.18737e-15	ATP6V1B1	V-type proton ATPase subunit B, kidney isoform	11
O15061	-1.60814	9.42053	72.2204	1.92451e-17	1.22626e-14	SYNM	Synemin	39
Q96DX8	-2.23163	2.50371	66.5869	3.34811e-16	1.81675e-13	RTP4	Receptor-transporting protein 4	1
Q7Z7N9	-6.12048	-0.0176759	66.5742	3.36963e-16	1.81675e-13	TMEM179B	Transmembrane protein 179B	2
Q9HAB8	1.25672	6.74717	66.1084	4.26793e-16	2.13671e-13	PPCS	Phosphopantothenate--cysteine ligase	18
P15121	1.18951	9.28342	64.9743	7.5881e-16	3.54567e-13	AKR1B1	Aldo-keto reductase family 1 member B1	21
A0A7I2V334	-1.66794	2.9489	60.7929	6.34047e-15	2.77752e-12	HNRNPA1	Heterogeneous nuclear ribonucleoprotein A1 (Fragment)	1
P43121	-1.8306	8.96866	59.9085	9.93731e-15	4.0971e-12	MCAM	Cell surface glycoprotein MUC18	16
A6NDB9	1.24293	8.84554	59.6273	1.14635e-14	4.46376e-12	PALM3	Paralemmin-3	20
P08572	3.0339	7.02226	58.9981	1.57822e-14	5.82197e-12	COL4A2	Collagen alpha-2(IV) chain	5
P02462	2.62747	7.7439	58.5979	1.93419e-14	6.77835e-12	COL4A1	Collagen alpha-1(IV) chain	3
Q86TI0	-1.32132	5.86314	58.2466	2.31234e-14	7.7177e-12	TBC1D1	TBC1 domain family member 1	7
P19971	-1.59966	9.31915	58.0102	2.60761e-14	8.30762e-12	TYMP	Thymidine phosphorylase	37
O75529	-1.80043	2.32462	57.5252	3.3368e-14	1.01685e-11	TAF5L	TAF5-like RNA polymerase II p300/CBP-associated factor-associated factor 65 kDa subunit 5L	2
O94864	-1.99237	3.96339	56.0452	7.08256e-14	2.0684e-11	SUPT7L	STAGA complex 65 subunit gamma	1
O75128-2	-1.05363	8.2366	54.5851	1.48863e-13	4.02846e-11	COBL	Isoform 2 of Protein cordon-bleu	30
Q5VV42	-0.960363	6.83286	54.5775	1.49437e-13	4.02846e-11	CDKAL1	Threonylcarbamoyladenosine tRNA methylthiotransferase	9
Q9UMQ3	-1.38307	2.97686	52.1834	5.05509e-13	1.31226e-10	BARX2	Homeobox protein BarH-like 2	1
Q6KC79	-1.01175	6.35767	52.0297	5.46689e-13	1.36848e-10	NIPBL	Nipped-B-like protein	10
Q9Y337	-1.82075	4.05005	51.9091	5.81292e-13	1.40492e-10	KLK5	Kallikrein-5	2
P09417	-0.941587	7.45208	51.7922	6.16975e-13	1.44146e-10	QDPR	Dihydropteridine reductase	10
Q9BUP0	-1.30483	5.10005	50.9607	9.42319e-13	2.0654e-10	EFHD1	EF-hand domain-containing protein D1	15
Q4ZIN3	1.30381	3.78846	50.9594	9.42972e-13	2.0654e-10	TMEM259	Membralin	3
P26447	-2.66173	6.24862	49.0946	2.43912e-12	5.18055e-10	S100A4	Protein S100-A4	6
P23142	0.921809	8.37123	47.8676	4.55988e-12	9.40005e-10	FBLN1	Fibulin-1	32
Q6UWE0	-0.922491	7.70702	46.2289	1.05214e-11	2.10258e-09	LRSAM1	E3 ubiquitin-protein ligase LRSAM1	24
Q70J99-3	0.88738	7.69985	46.1778	1.07994e-11	2.10258e-09	UNC13D	Isoform 3 of Protein unc-13 homolog D	22
P00918	1.56291	7.61278	44.5678	2.45701e-11	4.65437e-09	CA2	Carbonic anhydrase 2	23
Q684P5	-1.22227	4.26295	44.1299	3.07294e-11	5.66795e-09	RAP1GAP2	Rap1 GTPase-activating protein 2	2
P11216	-1.44468	8.40484	43.74	3.75028e-11	6.73992e-09	PYGB	Glycogen phosphorylase, brain form	24
A0A1B0GVJ7	-1.48308	2.65927	43.4057	4.44895e-11	7.79568e-09	KIAA1671	Uncharacterized protein KIAA1671	2
Q8N392	1.01125	7.40996	43.1226	5.14162e-11	8.73527e-09	ARHGAP18	Rho GTPase-activating protein 18	17
Q13228-4	-0.870749	8.16775	43.0875	5.23443e-11	8.73527e-09	SELENBP1	Isoform 4 of Methanethiol oxidase	57
Q8WXI7	-1.19325	7.47044	42.9579	5.59303e-11	9.11664e-09	MUC16	Mucin-16	23
P36222	-1.54966	6.66596	42.7772	6.13431e-11	9.77168e-09	CHI3L1	Chitinase-3-like protein 1	7
P01130	0.978319	8.13719	42.3857	7.49363e-11	1.16717e-08	LDLR	Low-density lipoprotein receptor	16
Q96T17-2	1.80532	8.50775	42.0862	8.73379e-11	1.33076e-08	MAP7D2	Isoform 2 of MAP7 domain-containing protein 2	17
P08670	-1.21173	8.76569	41.0691	1.46942e-10	2.19131e-08	VIM	Vimentin	31
P23142-4	1.04892	5.21023	40.5345	1.93175e-10	2.82076e-08	FBLN1	Isoform C of Fibulin-1	7
Q8TBC5-3	-1.13904	3.10152	37.8709	7.5585e-10	1.08117e-07	ZSCAN18	Isoform 3 of Zinc finger and SCAN domain-containing protein 18	4
P29034	-2.30605	6.23597	37.5404	8.95373e-10	1.25513e-07	S100A2	Protein S100-A2	3
Q5VYY1	1.63322	6.39184	37.3006	1.01251e-09	1.39151e-07	ANKRD22	Ankyrin repeat domain-containing protein 22	7
P32926	-1.23741	10.3227	37.1183	1.11178e-09	1.49855e-07	DSG3	Desmoglein-3	37
Q6ZU35	0.93933	4.7906	37.0089	1.17589e-09	1.54709e-07	CRACD	Capping protein inhibiting regulator of actin dynamics	3
Q86SK9	4.75867	0.227773	36.9353	1.22113e-09	1.54709e-07	SCD5	Stearoyl-CoA desaturase 5	1
Q9ULZ3	-0.830148	8.07666	36.8918	1.24869e-09	1.54709e-07	PYCARD	Apoptosis-associated speck-like protein containing a CARD	24
Q9Y666	-0.872406	5.55672	36.8852	1.25294e-09	1.54709e-07	SLC12A7	Solute carrier family 12 member 7	6
P05091	-0.864207	8.32549	36.8771	1.25816e-09	1.54709e-07	ALDH2	Aldehyde dehydrogenase, mitochondrial	28
Q9Y4G6	-0.943565	5.47916	36.6496	1.41385e-09	1.70856e-07	TLN2	Talin-2	5
O43490	-1.27228	9.92344	36.5348	1.49963e-09	1.78151e-07	PROM1	Prominin-1	42
Q8IUW5	-0.836371	6.12712	35.7839	2.20467e-09	2.53513e-07	RELL1	RELT-like protein 1	11
Q9UKA9-3	-1.51064	2.61317	35.7824	2.20635e-09	2.53513e-07	PTBP2	Isoform 3 of Polypyrimidine tract-binding protein 2	3
P15144	-1.08905	9.65004	35.6716	2.33544e-09	2.64017e-07	ANPEP	Aminopeptidase N	39
P54753	-1.06264	3.2572	35.2978	2.82954e-09	3.14798e-07	EPHB3	Ephrin type-B receptor 3	2
Q8TCU6	-0.798702	6.91852	35.2008	2.97408e-09	3.19061e-07	PREX1	Phosphatidylinositol 3,4,5-trisphosphate-dependent Rac exchanger 1 protein	25
Q8N2H3	-1.1732	6.94917	35.1925	2.98676e-09	3.19061e-07	PYROXD2	Pyridine nucleotide-disulfide oxidoreductase domain-containing protein 2	7
P31323	-1.24533	2.9337	35.181	3.00443e-09	3.19061e-07	PRKAR2B	cAMP-dependent protein kinase type II-beta regulatory subunit	4
Q8WXC3	-1.58436	3.2784	35.0588	3.199e-09	3.34653e-07	PYDC1	Pyrin domain-containing protein 1	1
O94925-3	-0.831794	7.20766	34.7203	3.80645e-09	3.92345e-07	GLS	Isoform 3 of Glutaminase kidney isoform, mitochondrial	4
P34059	-0.939504	6.0403	34.3476	4.60958e-09	4.6824e-07	GALNS	N-acetylgalactosamine-6-sulfatase	10
Q9NSY2	-2.53013	0.435238	33.9205	5.74108e-09	5.74846e-07	STARD5	StAR-related lipid transfer protein 5	2
Q68DH5	0.86561	6.8418	33.8914	5.82761e-09	5.75292e-07	LMBRD2	G-protein coupled receptor-associated protein LMBRD2	9
P33121	-1.02146	9.35992	33.7438	6.28685e-09	6.12007e-07	ACSL1	Long-chain-fatty-acid--CoA ligase 1	29
Q9BV68	0.896997	5.08935	33.6186	6.70473e-09	6.41443e-07	RNF126	E3 ubiquitin-protein ligase RNF126	2
P18405	-1.20989	4.62275	33.5991	6.77226e-09	6.41443e-07	SRD5A1	3-oxo-5-alpha-steroid 4-dehydrogenase 1	2
Q9UHB6-4	0.858519	9.0455	33.1735	8.42906e-09	7.87724e-07	LIMA1	Isoform 4 of LIM domain and actin-binding protein 1	33
Q5SXH7	-1.03372	5.3343	33.0246	9.09984e-09	8.3922e-07	PLEKHS1	Pleckstrin homology domain-containing family S member 1	2
Q9H6S3	-0.783857	8.18188	32.5819	1.14271e-08	1.04017e-06	EPS8L2	Epidermal growth factor receptor kinase substrate 8-like protein 2	33
Q9BX70	0.875309	4.90045	32.1324	1.44012e-08	1.29408e-06	BTBD2	BTB/POZ domain-containing protein 2	3
Q96JH8	1.19876	3.40695	31.7318	1.77003e-08	1.5704e-06	RADIL	Ras-associating and dilute domain-containing protein	1
P02545	-0.901455	8.81395	30.9634	2.62939e-08	2.30367e-06	LMNA	Prelamin-A/C	34
Q9NSB8	-1.0128	3.76215	30.7173	2.98498e-08	2.58293e-06	HOMER2	Homer protein homolog 2	3
Q9UKS6	-0.744298	6.34964	30.5916	3.18471e-08	2.72215e-06	PACSIN3	Protein kinase C and casein kinase substrate in neurons protein 3	9
Q9HBL0	-1.84801	2.4149	30.3844	3.54363e-08	2.99245e-06	TNS1	Tensin-1	1
O95671	-0.823822	6.65202	29.0737	6.96759e-08	5.81379e-06	ASMTL	Probable bifunctional dTTP/UTP pyrophosphatase/methyltransferase protein	15
O95274	-1.08526	7.8478	28.6584	8.63366e-08	7.11922e-06	LYPD3	Ly6/PLAUR domain-containing protein 3	10
P32455	-0.956394	6.9158	28.4087	9.82207e-08	8.00499e-06	GBP1	Guanylate-binding protein 1	10
P42330	-1.45309	5.80789	28.3551	1.00982e-07	8.1354e-06	AKR1C3	Aldo-keto reductase family 1 member C3	13
Q9H0R5	-1.02212	6.87268	28.2538	1.06405e-07	8.47491e-06	GBP3	Guanylate-binding protein 3	4
Q6IPM2	0.839878	4.52739	28.0573	1.17779e-07	9.27541e-06	IQCE	IQ domain-containing protein E	1
A1Z1Q3-1	-2.1575	0.826228	27.7729	1.36421e-07	1.06242e-05	MACROD2	Isoform 1 of ADP-ribose glycohydrolase MACROD2	2
Q86TI2-2	0.776316	7.60293	27.5057	1.56636e-07	1.19478e-05	DPP9	Isoform 2 of Dipeptidyl peptidase 9	15
P34949	-0.898987	8.16875	27.5033	1.56827e-07	1.19478e-05	MPI	Mannose-6-phosphate isomerase	31
Q96G03	-0.840711	9.80695	27.3955	1.65813e-07	1.24777e-05	PGM2	Phosphoglucomutase-2	29
P02751	-4.25631	3.66643	27.3778	1.67342e-07	1.24777e-05	FN1	Fibronectin	2
Q8IWA5	-0.845133	8.79524	27.3225	1.72198e-07	1.27046e-05	SLC44A2	Choline transporter-like protein 2	19
O00214-2	1.44191	5.43827	27.1104	1.92158e-07	1.40296e-05	LGALS8	Isoform 2 of Galectin-8	5
O15481	1.18354	4.90523	27.0477	1.985e-07	1.43005e-05	MAGEB4	Melanoma-associated antigen B4	4
P40121	-0.770223	8.07212	27.0336	1.9995e-07	1.43005e-05	CAPG	Macrophage-capping protein	25
A7KAX9	-0.735806	5.54898	26.9084	2.13326e-07	1.49957e-05	ARHGAP32	Rho GTPase-activating protein 32	9
Q9UGK3-2	0.777204	8.05203	26.9028	2.13949e-07	1.49957e-05	STAP2	Isoform 2 of Signal-transducing adaptor protein 2	19
Q13421-2	-0.989641	8.29488	26.8145	2.23952e-07	1.55414e-05	MSLN	Isoform 3 of Mesothelin	10
Q14651	0.735209	7.42256	26.7543	2.3104e-07	1.58761e-05	PLS1	Plastin-1	20
O95436	-1.19628	2.91356	26.7338	2.33502e-07	1.58895e-05	SLC34A2	Sodium-dependent phosphate transport protein 2B	4
Q8NCM8	1.04566	5.37417	26.5803	2.52804e-07	1.70375e-05	DYNC2H1	Cytoplasmic dynein 2 heavy chain 1	3
Q9ULL1	-0.843136	5.14551	26.5566	2.55935e-07	1.70843e-05	PLEKHG1	Pleckstrin homology domain-containing family G member 1	2
P25311	-0.711346	9.46188	26.3182	2.8954e-07	1.91452e-05	AZGP1	Zinc-alpha-2-glycoprotein	37
P46527	-1.48624	6.31405	25.9478	3.5077e-07	2.29771e-05	CDKN1B	Cyclin-dependent kinase inhibitor 1B	10
Q14353	0.883579	4.79287	25.7637	3.85869e-07	2.50422e-05	GAMT	Guanidinoacetate N-methyltransferase	6
P23025	0.70238	5.93963	25.5163	4.38657e-07	2.82069e-05	XPA	DNA repair protein complementing XP-A cells	7
P51808	-0.879464	5.97752	25.3429	4.79906e-07	3.05787e-05	DYNLT3	Dynein light chain Tctex-type 3	16
Q9UN36	-0.712039	5.6414	25.3109	4.87943e-07	3.07627e-05	NDRG2	Protein NDRG2	14
O95864	0.819137	5.0693	25.2966	4.91571e-07	3.07627e-05	FADS2	Acyl-CoA 6-desaturase	6
P78540	1.12069	3.77562	25.2739	4.9739e-07	3.08514e-05	ARG2	Arginase-2, mitochondrial	3
Q15746	-1.05509	2.8756	24.9526	5.87563e-07	3.61248e-05	MYLK	Myosin light chain kinase, smooth muscle	2
Q9H0W9	-0.681697	8.50249	24.923	5.96657e-07	3.63649e-05	C11orf54	Ester hydrolase C11orf54	24
P09237	-2.97768	9.06816	24.8252	6.27716e-07	3.79281e-05	MMP7	Matrilysin	14
Q96MG8	-0.870177	4.00605	24.7972	6.36887e-07	3.81534e-05	PCMTD1	Protein-L-isoaspartate O-methyltransferase domain-containing protein 1	1
Q9UD71	-1.18115	5.0288	24.421	7.742e-07	4.59862e-05	PPP1R1B	Protein phosphatase 1 regulatory subunit 1B	12
P52888	0.746115	8.16192	24.3092	8.20448e-07	4.83237e-05	THOP1	Thimet oligopeptidase	25
P55809	0.731299	9.84224	24.2734	8.35846e-07	4.88204e-05	OXCT1	Succinyl-CoA:3-ketoacid coenzyme A transferase 1, mitochondrial	34
Q6UW68	0.737819	7.5783	24.2097	8.63946e-07	5.00446e-05	TMEM205	Transmembrane protein 205	17
P50443	-0.770829	5.82035	24.1626	8.8534e-07	5.08635e-05	SLC26A2	Sulfate transporter	5
Q6NYC8	-0.652725	8.1012	24.1439	8.93978e-07	5.09422e-05	PPP1R18	Phostensin	24
Q15800	0.753771	5.78641	23.9425	9.9258e-07	5.59877e-05	MSMO1	Methylsterol monooxygenase 1	9
O43707	-0.686414	8.8711	23.931	9.98496e-07	5.59877e-05	ACTN4	Alpha-actinin-4	34
Q96C24	-1.16627	4.25744	23.7865	1.07636e-06	5.98746e-05	SYTL4	Synaptotagmin-like protein 4	13
Q8NHU6	0.794057	7.4201	23.6989	1.12647e-06	6.21688e-05	TDRD7	Tudor domain-containing protein 7	15
P20962	-0.752784	7.65942	23.6661	1.14582e-06	6.27427e-05	PTMS	Parathymosin	5
P47895	-0.842335	7.38477	23.4248	1.29894e-06	7.05756e-05	ALDH1A3	Aldehyde dehydrogenase family 1 member A3	12
P06703	-1.00449	5.58805	23.3909	1.32204e-06	7.12781e-05	S100A6	Protein S100-A6	7
Q6P2I3	-0.645578	9.12352	23.2858	1.39627e-06	7.47057e-05	FAHD2B	Fumarylacetoacetate hydrolase domain-containing protein 2B	20
Q9Y696	-0.727591	6.08822	23.2649	1.41156e-06	7.49516e-05	CLIC4	Chloride intracellular channel protein 4	3
Q6UWP2	-0.668678	5.91728	23.236	1.43287e-06	7.55111e-05	DHRS11	Dehydrogenase/reductase SDR family member 11	3
Q9UHF7-2	-0.745902	8.67476	22.966	1.64891e-06	8.6248e-05	TRPS1	Isoform 2 of Zinc finger transcription factor Trps1	38
Q53TN4	-0.749944	5.30163	22.8711	1.7324e-06	8.99439e-05	CYBRD1	Plasma membrane ascorbate-dependent reductase CYBRD1	3
O95865	-0.74916	5.58246	22.6914	1.90221e-06	9.80338e-05	DDAH2	N(G),N(G)-dimethylarginine dimethylaminohydrolase 2	5
Q15392	0.653041	7.26897	22.5853	2.01017e-06	0.000102841	DHCR24	Delta(24)-sterol reductase	8
F8VSJ1	-1.23596	4.42914	22.5572	2.03983e-06	0.000103603	ZNF385A	Zinc finger protein 385A (Fragment)	2
P50135	-1.12779	5.08096	22.4922	2.10994e-06	0.000106393	HNMT	Histamine N-methyltransferase	13
O94885	-0.687233	5.45378	22.3978	2.21623e-06	0.000110954	SASH1	SAM and SH3 domain-containing protein 1	5
Q9HCN8	0.760048	6.0802	22.3425	2.28098e-06	0.000113386	SDF2L1	Stromal cell-derived factor 2-like protein 1	12
Q12951	-1.62514	2.01066	22.2774	2.35967e-06	0.000116471	FOXI1	Forkhead box protein I1	1
Q96LW7-2	-0.994742	4.07709	22.1748	2.48919e-06	0.000122005	CARD19	Isoform 2 of Caspase recruitment domain-containing protein 19	3
Q13636	0.971834	3.44495	22.1297	2.54843e-06	0.000124041	RAB31	Ras-related protein Rab-31	2
Q9H477	-0.689158	5.69341	22.0875	2.60495e-06	0.000125918	RBKS	Ribokinase	7
Q9BW30	-1.13456	9.71201	22.0018	2.72399e-06	0.00013077	TPPP3	Tubulin polymerization-promoting protein family member 3	11
Q16563	1.93126	7.45564	21.9038	2.8666e-06	0.00013668	SYPL1	Synaptophysin-like protein 1	13
P46821	-0.993536	7.14737	21.7024	3.184e-06	0.000150788	MAP1B	Microtubule-associated protein 1B	31
P50548	-0.768989	6.65948	21.6845	3.21383e-06	0.00015118	ERF	ETS domain-containing transcription factor ERF	8
Q53EL6	-0.58308	7.15784	21.6514	3.26968e-06	0.000152563	PDCD4	Programmed cell death protein 4	13
Q9HC35	0.618414	8.61971	21.6414	3.28677e-06	0.000152563	EML4	Echinoderm microtubule-associated protein-like 4	24
O43765	0.628073	7.93231	21.4726	3.58915e-06	0.000165502	SGTA	Small glutamine-rich tetratricopeptide repeat-containing protein alpha	12
Q8IYJ3	-0.961727	6.08834	21.4485	3.63467e-06	0.000166506	SYTL1	Synaptotagmin-like protein 1	10
Q96PX9	-1.08935	2.34635	21.4166	3.6955e-06	0.000168193	PLEKHG4B	Pleckstrin homology domain-containing family G member 4B	1
Q9BU68	-0.709167	5.66005	21.1014	4.35599e-06	0.000196975	PRR15L	Proline-rich protein 15-like protein	5
Q02487	-0.968192	8.10674	21.0453	4.48557e-06	0.000201534	DSC2	Desmocollin-2	33
Q6JBY9	-1.15469	5.68883	20.9897	4.61758e-06	0.000206144	RCSD1	CapZ-interacting protein	33
P78545	-0.658369	6.9836	20.816	5.05595e-06	0.000224286	ELF3	ETS-related transcription factor Elf-3	3
Q9Y2D0	-1.35319	4.645	20.6094	5.63199e-06	0.000248268	CA5B	Carbonic anhydrase 5B, mitochondrial	1
O00423-3	-1.20964	1.65016	20.5767	5.729e-06	0.000250087	EML1	Isoform 3 of Echinoderm microtubule-associated protein-like 1	1
A6NDU8	0.59298	8.11295	20.5715	5.74462e-06	0.000250087	C5orf51	UPF0600 protein C5orf51	16
Q9NZ53	1.36295	1.59705	20.3526	6.44059e-06	0.000278655	PODXL2	Podocalyxin-like protein 2	1
Q8TBF5-2	0.742343	6.09478	20.2141	6.92405e-06	0.000297734	PIGX	Isoform 2 of Phosphatidylinositol-glycan biosynthesis class X protein	9
Q9HCE6	-0.642112	7.50307	19.959	7.91187e-06	0.000338136	ARHGEF10L	Rho guanine nucleotide exchange factor 10-like protein	8
P98095-2	0.736999	10.198	19.9314	8.02697e-06	0.000340976	FBLN2	Isoform 2 of Fibulin-2	40
Q8WVV4-1	-0.746098	4.47398	19.893	8.18997e-06	0.000345804	POF1B	Isoform 1 of Protein POF1B	13
Q15274	0.628872	8.2357	19.8277	8.47447e-06	0.000355674	QPRT	Nicotinate-nucleotide pyrophosphorylase [carboxylating]	20
A0A494C071	-0.868151	4.25706	19.6419	9.33998e-06	0.000389666	A0A494C071	Uncharacterized protein	2
Q86WW8	-0.673772	4.97609	19.6248	9.42395e-06	0.000390843	COA5	Cytochrome c oxidase assembly factor 5	5
Q8IZV5	1.02111	6.04644	19.3163	1.10754e-05	0.000456632	RDH10	Retinol dehydrogenase 10	4
Q6NXT6	-0.657859	4.92898	19.2382	1.15382e-05	0.000472933	TAPT1	Transmembrane anterior posterior transformation protein 1 homolog	6
Q7L775	-0.793845	5.69622	19.1651	1.19888e-05	0.000488544	EPM2AIP1	EPM2A-interacting protein 1	17
Q86UW9-2	-0.835179	6.95422	19.1497	1.20858e-05	0.000489648	DTX2	Isoform 2 of Probable E3 ubiquitin-protein ligase DTX2	3
Q9C0H9	-0.74628	3.96641	19.1216	1.2265e-05	0.000494055	SRCIN1	SRC kinase signaling inhibitor 1	4
Q9BW83	-1.48332	4.71901	19.0789	1.25427e-05	0.000502352	IFT27	Intraflagellar transport protein 27 homolog	7
Q6UVK1	-0.795841	8.4253	18.6027	1.60992e-05	0.00063936	CSPG4	Chondroitin sulfate proteoglycan 4	23
Q09666	-0.761121	8.75749	18.5972	1.61459e-05	0.00063936	AHNAK	Neuroblast differentiation-associated protein AHNAK	57
Q9GZV1	1.85675	2.52011	18.5786	1.63038e-05	0.000641986	ANKRD2	Ankyrin repeat domain-containing protein 2	1
O14498	-0.686269	6.12993	18.514	1.68664e-05	0.000660426	ISLR	Immunoglobulin superfamily containing leucine-rich repeat protein	3
Q8N884	0.791994	8.58897	18.4881	1.70971e-05	0.000664887	CGAS	Cyclic GMP-AMP synthase	19
Q9H841	0.775197	5.76463	18.48	1.717e-05	0.000664887	NIPAL2	NIPA-like protein 2	4
P36507	0.583863	8.44807	18.4005	1.79015e-05	0.000689405	MAP2K2	Dual specificity mitogen-activated protein kinase kinase 2	13
P0DJI8	2.08465	4.45777	18.3709	1.81816e-05	0.000696367	SAA1	Serum amyloid A-1 protein	2
Q16787	1.49229	5.64526	18.3519	1.8364e-05	0.000699529	LAMA3	Laminin subunit alpha-3	5
Q99956	0.85996	6.6851	18.2554	1.93179e-05	0.000731888	DUSP9	Dual specificity protein phosphatase 9	6
Q6NZI2	-1.20583	5.16795	18.1273	2.0662e-05	0.000778601	CAVIN1	Caveolae-associated protein 1	2
P51178	-0.704951	4.99151	18.0701	2.12916e-05	0.000798035	PLCD1	1-phosphatidylinositol 4,5-bisphosphate phosphodiesterase delta-1	11
Q6UXG2	-0.625096	6.53707	18.0435	2.15919e-05	0.000804989	ELAPOR1	Endosome/lysosome-associated apoptosis and autophagy regulator 1	33
Q13670	-0.887066	2.58239	18.0302	2.17428e-05	0.000806325	PMS2P11	Putative postmeiotic segregation increased 2-like protein 11	1
P54852	1.49008	3.66144	17.9334	2.28774e-05	0.000843934	EMP3	Epithelial membrane protein 3	1
P47712	-0.597252	6.72073	17.8627	2.37436e-05	0.000871302	PLA2G4A	Cytosolic phospholipase A2	10
O00204	1.00403	4.1245	17.7713	2.49107e-05	0.00090659	SULT2B1	Sulfotransferase 2B1	8
P27338	-1.25267	6.54643	17.7597	2.50641e-05	0.00090659	MAOB	Amine oxidase [flavin-containing] B	18
Q7Z4H7	0.608217	8.10171	17.7501	2.51906e-05	0.00090659	HAUS6	HAUS augmin-like complex subunit 6	16
Q99519	-0.706406	6.12285	17.7477	2.52226e-05	0.00090659	NEU1	Sialidase-1	7
P11117	-0.535726	6.95728	17.6052	2.71849e-05	0.000972136	ACP2	Lysosomal acid phosphatase	14
P18827	-0.729888	5.45285	17.3063	3.18138e-05	0.00113189	SDC1	Syndecan-1	7
Q9BX66-12	-0.950638	5.81271	17.2604	3.25902e-05	0.00115366	SORBS1	Isoform 12 of Sorbin and SH3 domain-containing protein 1	3
Q9H4G0	-0.539014	6.55595	17.2326	3.30714e-05	0.00115837	EPB41L1	Band 4.1-like protein 1	12
Q14847	-0.571785	6.3636	17.2274	3.31615e-05	0.00115837	LASP1	LIM and SH3 domain protein 1	13
P12110	-0.949526	5.9776	17.2241	3.3219e-05	0.00115837	COL6A2	Collagen alpha-2(VI) chain	6
Q8N0W3-2	-0.588066	6.51572	17.1328	3.48551e-05	0.0012094	FCSK	Isoform 2 of L-fucose kinase	14
Q7Z4R8	0.738112	5.45601	17.1232	3.50314e-05	0.00120953	C6orf120	UPF0669 protein C6orf120	5
O60268	-0.989508	4.15339	17.0385	3.66291e-05	0.0012585	KIAA0513	Uncharacterized protein KIAA0513	1
Q99439	1.52336	6.17522	17.0086	3.72116e-05	0.00127227	CNN2	Calponin-2	6
Q01813	0.569527	8.92094	16.9981	3.74169e-05	0.00127308	PFKP	ATP-dependent 6-phosphofructokinase, platelet type	46
Q96T88-2	0.675547	8.9815	16.9595	3.81865e-05	0.00129299	UHRF1	Isoform 2 of E3 ubiquitin-protein ligase UHRF1	33
Q13796	-0.749957	3.75717	16.9485	3.84072e-05	0.00129421	SHROOM2	Protein Shroom2	7
Q9UKW6	-0.939556	4.13182	16.91	3.91943e-05	0.00131229	ELF5	ETS-related transcription factor Elf-5	2
O43719	-0.653622	9.60396	16.904	3.93182e-05	0.00131229	HTATSF1	HIV Tat-specific factor 1	43
Q9ULV0	-0.967909	6.32407	16.8347	4.078e-05	0.00135463	MYO5B	Unconventional myosin-Vb	28
Q9H3Q1	-0.52776	8.36747	16.8049	4.14269e-05	0.00136963	CDC42EP4	Cdc42 effector protein 4	17
Q460N5	0.614792	8.38435	16.7313	4.30637e-05	0.00141706	PARP14	Protein mono-ADP-ribosyltransferase PARP14	41
P53990-5	-0.556616	6.49201	16.6663	4.45658e-05	0.00145963	IST1	Isoform 5 of IST1 homolog	8
Q96JQ2	-0.552589	9.17229	16.612	4.58606e-05	0.00149506	CLMN	Calmin	35
Q08J23	-0.533315	8.58601	16.5555	4.72467e-05	0.00153311	NSUN2	RNA cytosine C(5)-methyltransferase NSUN2	38
Q9BU89	0.646367	6.59798	16.5297	4.7895e-05	0.00154699	DOHH	Deoxyhypusine hydroxylase	13
P35580-3	-1.22371	3.42986	16.4866	4.89944e-05	0.00157524	MYH10	Isoform 3 of Myosin-10	4
P02144	-0.759049	6.53886	16.4469	5.00324e-05	0.00160127	MB	Myoglobin	14
O75363	-1.47585	6.26732	16.313	5.36956e-05	0.00171069	BCAS1	Breast carcinoma-amplified sequence 1	45
Q9Y6X4	1.18375	2.04765	16.2698	5.49331e-05	0.0017422	FAM169A	Soluble lamin-associated protein of 75 kDa	1
Q969P0	0.596752	7.41612	16.2379	5.58652e-05	0.00176378	IGSF8	Immunoglobulin superfamily member 8	16
P03973	1.27756	6.43491	16.158	5.82709e-05	0.00183148	SLPI	Antileukoproteinase	19
O95857	0.74261	6.49388	16.1122	5.96975e-05	0.00186794	TSPAN13	Tetraspanin-13	5
Q8N474	-0.647271	4.97184	16.0741	6.09112e-05	0.00189745	SFRP1	Secreted frizzled-related protein 1	4
O43347	1.2679	1.49751	16.0454	6.18421e-05	0.00191793	MSI1	RNA-binding protein Musashi homolog 1	1
P17612	-0.587656	6.60569	15.9718	6.42944e-05	0.00198519	PRKACA	cAMP-dependent protein kinase catalytic subunit alpha	10
Q9NWM8	0.670784	7.25087	15.9082	6.64911e-05	0.00204402	FKBP14	Peptidyl-prolyl cis-trans isomerase FKBP14	4
E9PN48	-0.707862	3.73616	15.8949	6.69583e-05	0.00204939	ARFGAP2	ADP-ribosylation factor GTPase-activating protein 2 (Fragment)	3
P14550	-0.641748	9.20171	15.8772	6.75889e-05	0.00204945	AKR1A1	Aldo-keto reductase family 1 member A1	26
P09104	0.850116	4.39644	15.8744	6.76864e-05	0.00204945	ENO2	Gamma-enolase	5
K7EPI4	-0.956577	4.08294	15.8702	6.78375e-05	0.00204945	GFAP	Glial fibrillary acidic protein (Fragment)	2
Q15166	0.650665	7.57284	15.861	6.81706e-05	0.00205068	PON3	Serum paraoxonase/lactonase 3	9
P11498	-0.615663	8.24227	15.8464	6.8696e-05	0.00205765	PC	Pyruvate carboxylase, mitochondrial	12
O00746	0.899392	2.96714	15.8076	7.0121e-05	0.0020914	NME4	Nucleoside diphosphate kinase, mitochondrial	3
P53611	0.606785	6.34372	15.7674	7.16252e-05	0.00212721	RABGGTB	Geranylgeranyl transferase type-2 subunit beta	2
Q9UNW1	0.587341	7.89253	15.7272	7.3164e-05	0.00216374	MINPP1	Multiple inositol polyphosphate phosphatase 1	12
Q9Y6Y0	-0.533456	6.12352	15.7017	7.41561e-05	0.00217602	IVNS1ABP	Influenza virus NS1A-binding protein	6
Q8TE77	-0.634519	7.34677	15.7006	7.42003e-05	0.00217602	SSH3	Protein phosphatase Slingshot homolog 3	38
Q00587	-0.572243	7.8252	15.664	7.56503e-05	0.0022093	CDC42EP1	Cdc42 effector protein 1	15
P52739	0.598874	5.7602	15.6242	7.7261e-05	0.00224698	ZNF131	Zinc finger protein 131	3
Q8TCJ2	-0.867819	6.65871	15.6075	7.79432e-05	0.00225745	STT3B	Dolichyl-diphosphooligosaccharide--protein glycosyltransferase subunit STT3B	13
A8K855	0.654455	4.10232	15.5696	7.95214e-05	0.00229368	EFCAB7	EF-hand calcium-binding domain-containing protein 7	1
O00192	-0.673591	6.53656	15.5574	8.00364e-05	0.00229908	ARVCF	Armadillo repeat protein deleted in velo-cardio-facial syndrome	13
Q7L1T6	0.591947	5.11762	15.4925	8.28324e-05	0.00236968	CYB5R4	Cytochrome b5 reductase 4	5
P51397	-0.730144	6.24778	15.4597	8.42831e-05	0.00239831	DAP	Death-associated protein 1	5
O15230	0.734956	8.76703	15.4545	8.45173e-05	0.00239831	LAMA5	Laminin subunit alpha-5	56
Q99575	0.550373	9.18281	15.3841	8.77219e-05	0.0024792	POP1	Ribonucleases P/MRP protein subunit POP1	27
P31947	-0.89325	6.18688	15.323	9.06046e-05	0.00255039	SFN	14-3-3 protein sigma	8
P08651	1.07027	6.34042	15.2919	9.21121e-05	0.00258246	NFIC	Nuclear factor 1 C-type	11
Q14534	0.559894	8.53587	15.2496	9.41988e-05	0.00263044	SQLE	Squalene monooxygenase	34
Q92876	-0.982616	8.63257	15.171	9.82002e-05	0.00273129	KLK6	Kallikrein-6	16
Q7L266	0.530622	7.79821	15.128	0.00010046	0.00278311	ASRGL1	Isoaspartyl peptidase/L-asparaginase	12
O75147	-0.519131	7.72461	15.0587	0.00010422	0.00287589	OBSL1	Obscurin-like protein 1	24
Q14116	-1.39048	5.97222	15.0495	0.000104726	0.00287852	IL18	Interleukin-18	8
O60784	-0.752727	5.77142	15.0068	0.000107123	0.00293292	TOM1	Target of Myb protein 1	12
Q10589	0.525722	7.2841	14.968	0.000109351	0.00298226	BST2	Bone marrow stromal antigen 2	13
Q99871-2	0.587068	6.00037	14.9395	0.000111015	0.00301554	HAUS7	Isoform 2 of HAUS augmin-like complex subunit 7	5
Q7Z5L9-2	-0.54225	7.92395	14.9324	0.000111432	0.00301554	IRF2BP2	Isoform 2 of Interferon regulatory factor 2-binding protein 2	30
Q9UK97	0.592232	4.79685	14.8125	0.000118745	0.0032011	FBXO9	F-box only protein 9	3
P42773	-0.537897	5.50164	14.7636	0.000121866	0.00327264	CDKN2C	Cyclin-dependent kinase 4 inhibitor C	2
O00560	0.752226	7.29174	14.7284	0.000124159	0.00332148	SDCBP	Syntenin-1	14
Q96GK7	-0.534542	6.17547	14.6743	0.000127776	0.00340524	FAHD2A	Fumarylacetoacetate hydrolase domain-containing protein 2A	6
P29966	-0.583942	10.0728	14.6005	0.000132878	0.00352781	MARCKS	Myristoylated alanine-rich C-kinase substrate	40
Q5VT66-2	0.533664	6.88017	14.5573	0.000135964	0.00359611	MTARC1	Isoform 2 of Mitochondrial amidoxime-reducing component 1	11
P06396	-0.814382	8.70883	14.4901	0.000140897	0.0037126	GSN	Gelsolin	44
Q9Y223-2	0.649564	5.81368	14.457	0.000143396	0.00376427	GNE	Isoform 2 of Bifunctional UDP-N-acetylglucosamine 2-epimerase/N-acetylmannosamine kinase	5
Q9UHJ6	0.591492	5.99197	14.4233	0.000145982	0.00380549	SHPK	Sedoheptulokinase	4
Q9Y2J8	-0.634531	8.88276	14.4224	0.000146052	0.00380549	PADI2	Protein-arginine deiminase type-2	31
P16144	0.591856	8.8046	14.3892	0.000148649	0.00385881	ITGB4	Integrin beta-4	43
Q13938	-0.766684	9.22767	14.3312	0.000153307	0.00396504	CAPS	Calcyphosin	36
Q9Y4L1	0.569499	9.78267	14.3109	0.000154967	0.00399325	HYOU1	Hypoxia up-regulated protein 1	42
O14493	-0.734002	5.68471	14.1815	0.000165994	0.00424872	CLDN4	Claudin-4	3
Q9UNQ2	0.504556	7.07617	14.1804	0.000166094	0.00424872	DIMT1	Probable dimethyladenosine transferase	9
Q96BF6	1.07584	1.6356	14.1438	0.000169357	0.00430899	NACC2	Nucleus accumbens-associated protein 2	1
P21860	-0.481756	7.14513	14.1402	0.000169679	0.00430899	ERBB3	Receptor tyrosine-protein kinase erbB-3	10
Q9H7F0	0.562831	4.62629	14.0982	0.000173513	0.00439043	ATP13A3	Probable cation-transporting ATPase 13A3	4
Q05925	-0.691703	4.28204	14.0855	0.000174685	0.00440419	EN1	Homeobox protein engrailed-1	1
P34913	-1.15691	7.38798	14.0517	0.000177856	0.00446808	EPHX2	Bifunctional epoxide hydrolase 2	38
O95336	-0.520317	8.83125	13.956	0.000187139	0.00468449	PGLS	6-phosphogluconolactonase	25
Q8IXJ6	-0.487405	7.55076	13.9124	0.000191536	0.00477749	SIRT2	NAD-dependent protein deacetylase sirtuin-2	8
Q9BRK4	-0.593153	4.85168	13.8645	0.000196474	0.00488329	LZTS2	Leucine zipper putative tumor suppressor 2	5
Q5JPE7	0.58142	9.69708	13.7304	0.000211012	0.00522609	NOMO2	Nodal modulator 2	40
Q03154	-0.547551	8.02449	13.6446	0.000220871	0.005451	ACY1	Aminoacylase-1	39
Q14999-2	-0.583986	7.0088	13.6222	0.000223525	0.00549715	CUL7	Isoform 2 of Cullin-7	19
Q13508	-0.627484	5.15857	13.5483	0.000232497	0.00569781	ART3	Ecto-ADP-ribosyltransferase 3	2
Q9BW04	-0.749692	6.79179	13.5344	0.000234234	0.00571816	SARG	Specifically androgen-regulated gene protein	32
Q99961	0.565103	7.76179	13.5286	0.000234959	0.00571816	SH3GL1	Endophilin-A2	15
P46940	-0.519828	8.81107	13.5155	0.000236595	0.00573804	IQGAP1	Ras GTPase-activating-like protein IQGAP1	34
Q14134	-0.843774	9.16948	13.4856	0.000240402	0.00581027	TRIM29	Tripartite motif-containing protein 29	28
Q9NUD5	0.661141	3.33576	13.4481	0.00024526	0.00587729	ZCCHC3	Zinc finger CCHC domain-containing protein 3	1
Q969E2	0.666134	7.07887	13.4458	0.00024556	0.00587729	SCAMP4	Secretory carrier-associated membrane protein 4	5
P51531	-0.605082	6.55576	13.4448	0.000245691	0.00587729	SMARCA2	Probable global transcription activator SNF2L2	6
Q99576-3	-1.02652	1.81772	13.4231	0.000248538	0.00592519	TSC22D3	Isoform 2 of TSC22 domain family protein 3	2
Q9BQ70	-0.694443	5.45667	13.4016	0.000251408	0.00596491	TCF25	Transcription factor 25	9
A0A7I2V668	-0.626816	8.07413	13.3979	0.000251906	0.00596491	CTSB	Cathepsin B	25
Q8WY22	0.54899	7.25162	13.2981	0.000265682	0.00626991	BRI3BP	BRI3-binding protein	10
Q96EY9	0.749341	3.12169	13.2161	0.000277549	0.006528	ADAT3	Probable inactive tRNA-specific adenosine deaminase-like protein 3	2
Q13753	1.25697	7.37909	13.1341	0.000289962	0.00679713	LAMC2	Laminin subunit gamma-2	11
Q8TD22	0.591251	5.15056	13.0714	0.000299833	0.00700509	SFXN5	Sideroflexin-5	4
Q8NG68	0.521002	6.41671	13.0367	0.000305449	0.00711259	TTL	Tubulin--tyrosine ligase	4
O60936-3	-0.471716	7.155	13.0079	0.000310173	0.00719867	NOL3	Isoform 3 of Nucleolar protein 3	11
Q9NX57	0.769277	5.71678	13.0009	0.00031134	0.00720191	RAB20	Ras-related protein Rab-20	5
P12109	-0.640564	9.73182	12.9911	0.000312971	0.00721583	COL6A1	Collagen alpha-1(VI) chain	29
P17655	-0.636618	8.57089	12.9596	0.000318283	0.00731426	CAPN2	Calpain-2 catalytic subunit	36
P26639	0.519421	8.48319	12.9507	0.000319794	0.00732497	TARS1	Threonine--tRNA ligase 1, cytoplasmic	26
P10155	-0.472076	9.23524	12.9052	0.000327669	0.00748088	RO60	60 kDa SS-A/Ro ribonucleoprotein	33
Q9NUQ6-2	0.497023	8.06544	12.8787	0.000332348	0.00754963	SPATS2L	Isoform 2 of SPATS2-like protein	17
Q6PCB8	-1.37195	5.75079	12.8759	0.000332834	0.00754963	EMB	Embigin	4
Q8TF65	0.80636	2.7422	12.83	0.00034111	0.00771238	GIPC2	PDZ domain-containing protein GIPC2	1
Q9C035	-2.07099	1.43741	12.8132	0.000344184	0.0077313	TRIM5	Tripartite motif-containing protein 5	1
Q06830	-0.467847	10.1664	12.812	0.000344409	0.0077313	PRDX1	Peroxiredoxin-1	38
Q13111	0.715088	7.48563	12.8074	0.000345256	0.0077313	CHAF1A	Chromatin assembly factor 1 subunit A	14
P63104	-0.503978	5.21647	12.7852	0.000349373	0.00779859	YWHAZ	14-3-3 protein zeta/delta	3
Q9NRZ9	0.601481	7.0123	12.7524	0.000355557	0.00791143	HELLS	Lymphoid-specific helicase	11
P55145	0.768769	6.65589	12.7043	0.000364813	0.00809169	MANF	Mesencephalic astrocyte-derived neurotrophic factor	10
P24298	-0.543628	5.0034	12.6623	0.000373095	0.00824928	GPT	Alanine aminotransferase 1	14
P28838	-0.49612	9.2008	12.6522	0.000375115	0.00826786	LAP3	Cytosol aminopeptidase	48
Q86Y56	0.472651	9.73875	12.6186	0.000381925	0.00839158	DNAAF5	Dynein assembly factor 5, axonemal	54
P49588	-0.472681	10.0423	12.515	0.000403702	0.00884234	AARS1	Alanine--tRNA ligase, cytoplasmic	46
Q08174-2	0.685883	3.24198	12.4998	0.000406997	0.00888673	PCDH1	Isoform 2 of Protocadherin-1	6
Q96C11-3	-0.505781	5.26843	12.4833	0.000410611	0.00892225	FGGY	Isoform 4 of FGGY carbohydrate kinase domain-containing protein	1
A1IGU5	-0.585024	4.3661	12.4807	0.00041117	0.00892225	ARHGEF37	Rho guanine nucleotide exchange factor 37	1
Q9NVS9	-0.448334	7.22161	12.4111	0.000426794	0.00922126	PNPO	Pyridoxine-5'-phosphate oxidase	19
O60437	-0.791054	8.98404	12.4076	0.00042758	0.00922126	PPL	Periplakin	50
P17931	-0.804932	7.1912	12.3157	0.000449169	0.00965713	LGALS3	Galectin-3	13
P47755	-0.45602	6.60577	12.2761	0.000458785	0.0098337	CAPZA2	F-actin-capping protein subunit alpha-2	6
Q86YJ6	-0.81844	3.95492	12.2105	0.000475201	0.0101545	THNSL2	Threonine synthase-like 2	5
Q14938	-0.847867	4.15024	12.1856	0.000481594	0.0102599	NFIX	Nuclear factor 1 X-type	3
Q9H6D7	0.511679	5.62753	12.1542	0.000489771	0.0104024	HAUS4	HAUS augmin-like complex subunit 4	8
Q86U90	0.46844	6.73236	12.1427	0.000492806	0.0104051	YRDC	YrdC domain-containing protein, mitochondrial	9
O00411	0.702507	9.59935	12.1425	0.000492864	0.0104051	POLRMT	DNA-directed RNA polymerase, mitochondrial	33
O75368	-0.502921	7.71818	12.1161	0.000499888	0.0105217	SH3BGRL	SH3 domain-binding glutamic acid-rich-like protein	15
Q9BZF9	-0.4972	7.56847	12.0867	0.000507827	0.0106353	UACA	Uveal autoantigen with coiled-coil domains and ankyrin repeats	17
P41226	-0.535486	6.19632	12.0783	0.000510112	0.0106353	UBA7	Ubiquitin-like modifier-activating enzyme 7	12
Q96BN8	-0.470312	6.69527	12.0765	0.000510606	0.0106353	OTULIN	Ubiquitin thioesterase otulin	10
O00764	-0.488501	8.25693	12.0715	0.000511972	0.0106353	PDXK	Pyridoxal kinase	21
Q9UH65	-0.473227	6.90245	12.0677	0.00051302	0.0106353	SWAP70	Switch-associated protein 70	11
O43772	-0.655145	7.23489	12.0601	0.000515133	0.0106353	SLC25A20	Mitochondrial carnitine/acylcarnitine carrier protein	11
P05090	-2.38994	8.93898	12.0573	0.000515908	0.0106353	APOD	Apolipoprotein D	15
Q9UGI8	-0.655979	6.72194	12.0345	0.000522258	0.0107346	TES	Testin	9
Q9Y3A2	0.700349	8.0689	11.9647	0.000542185	0.0111116	UTP11	Probable U3 small nucleolar RNA-associated protein 11	7
Q9NSY0	-0.596674	4.21082	11.9538	0.000545353	0.011144	NRBP2	Nuclear receptor-binding protein 2	2
P78324	-0.521238	4.38785	11.9371	0.000550259	0.0112115	SIRPA	Tyrosine-protein phosphatase non-receptor type substrate 1	9
Q86X52	0.499537	5.37344	11.9158	0.000556606	0.011308	CHSY1	Chondroitin sulfate synthase 1	3
Q8N4N3	0.514414	5.99896	11.8761	0.00056858	0.0115179	KLHL36	Kelch-like protein 36	1
P10644	-0.590587	4.37695	11.8276	0.000583606	0.0117882	PRKAR1A	cAMP-dependent protein kinase type I-alpha regulatory subunit	3
Q9NZM5	0.579047	7.19843	11.7525	0.000607604	0.0122376	NOP53	Ribosome biogenesis protein NOP53	9
O43819	-0.464335	6.2878	11.7396	0.000611833	0.0122834	SCO2	Protein SCO2 homolog, mitochondrial	8
Q04760	0.440988	7.64365	11.7349	0.000613382	0.0122834	GLO1	Lactoylglutathione lyase	9
P15289	-0.673841	3.49808	11.7	0.000625	0.0124804	ARSA	Arylsulfatase A	4
Q969V3-2	0.592181	8.32886	11.6804	0.000631617	0.0125264	NCLN	Isoform 2 of Nicalin	18
P56937	0.497864	5.94382	11.6803	0.00063167	0.0125264	HSD17B7	3-keto-steroid reductase/17-beta-hydroxysteroid dehydrogenase 7	18
O75446	-0.49736	5.33218	11.6773	0.000632665	0.0125264	SAP30	Histone deacetylase complex subunit SAP30	1
P13928	-0.704995	9.94392	11.656	0.000639969	0.0125811	ANXA8	Annexin A8	27
Q86YL5-2	0.618514	4.49399	11.6553	0.00064019	0.0125811	TDRP	Isoform 2 of Testis development-related protein	5
O14684	-0.800851	5.59133	11.6535	0.000640814	0.0125811	PTGES	Prostaglandin E synthase	4
Q6UW63	0.521893	8.11372	11.559	0.000674227	0.0132002	POGLUT2	Protein O-glucosyltransferase 2	12
P08582	-0.441245	6.82836	11.5476	0.000678355	0.0132154	MELTF	Melanotransferrin	8
Q9Y3Z3	0.440751	8.09008	11.5465	0.000678775	0.0132154	SAMHD1	Deoxynucleoside triphosphate triphosphohydrolase SAMHD1	27
Q96DG6	-0.471283	5.53437	11.5012	0.000695504	0.0135036	CMBL	Carboxymethylenebutenolidase homolog	13
Q9H7P6	0.556543	5.00843	11.4941	0.000698157	0.0135176	MVB12B	Multivesicular body subunit 12B	2
Q3SY56	1.0556	1.40089	11.476	0.000705012	0.0136128	SP6	Transcription factor Sp6	1
Q9UKT5	0.452541	7.0599	11.4421	0.000717971	0.0138248	FBXO4	F-box only protein 4	10
Q8TCG1	0.650415	6.52085	11.4371	0.000719937	0.0138248	CIP2A	Protein CIP2A	10
Q9BT25	0.513335	6.43722	11.3738	0.000744882	0.0142643	HAUS8	HAUS augmin-like complex subunit 8	7
P36952	-0.739998	9.17397	11.3688	0.000746898	0.0142643	SERPINB5	Serpin B5	29
Q9UI43	0.542317	5.3333	11.3529	0.000753321	0.0143479	MRM2	rRNA methyltransferase 2, mitochondrial	2
Q15051	0.56922	6.1053	11.3432	0.000757244	0.0143835	IQCB1	IQ calmodulin-binding motif-containing protein 1	7
Q9BWQ6	-0.519953	5.87109	11.3324	0.000761671	0.0144285	YIPF2	Protein YIPF2	3
Q8N5W9	0.582976	5.30325	11.3251	0.000764647	0.0144458	RFLNB	Refilin-B	1
Q9H0E2	-0.482035	5.417	11.319	0.000767163	0.0144544	TOLLIP	Toll-interacting protein	7
P04080	-0.494092	9.00918	11.3139	0.000769292	0.0144557	CSTB	Cystatin-B	23
Q86UW9	-0.599767	5.5758	11.2853	0.000781229	0.0146407	DTX2	Probable E3 ubiquitin-protein ligase DTX2	4
Q9P2E9	-0.501352	9.53886	11.2799	0.000783506	0.0146443	RRBP1	Ribosome-binding protein 1	58
Q9BVS4	0.486982	7.57752	11.2714	0.000787092	0.0146721	RIOK2	Serine/threonine-protein kinase RIO2	13
P52943	-0.734815	5.78667	11.2541	0.000794468	0.0147543	CRIP2	Cysteine-rich protein 2	20
Q9H3M7	-0.621447	3.94432	11.2512	0.000795708	0.0147543	TXNIP	Thioredoxin-interacting protein	2
Q96CP2	-0.533723	6.45048	11.2429	0.00079927	0.0147812	FLYWCH2	FLYWCH family member 2	14
Q1KMD3	-0.437155	6.5095	11.2187	0.000809755	0.0149357	HNRNPUL2	Heterogeneous nuclear ribonucleoprotein U-like protein 2	20
Q9BS40	-0.5075	6.56851	11.2078	0.000814561	0.0149849	LXN	Latexin	12
Q96BQ1	0.887443	2.00941	11.1514	0.000839663	0.0153866	FAM3D	Protein FAM3D	2
O14618	-0.56271	4.52077	11.149	0.000840788	0.0153866	CCS	Copper chaperone for superoxide dismutase	6
Q03252	0.532018	8.94115	11.1346	0.000847338	0.0154661	LMNB2	Lamin-B2	37
P29992	0.635586	7.32425	11.0436	0.000889936	0.0162015	GNA11	Guanine nucleotide-binding protein subunit alpha-11	8
Q5T7W7	0.800996	2.26022	11.0174	0.0009026	0.0163894	TSTD2	Thiosulfate sulfurtransferase/rhodanese-like domain-containing protein 2	1
P31040	-0.752449	8.21256	11.0017	0.000910264	0.0164859	SDHA	Succinate dehydrogenase [ubiquinone] flavoprotein subunit, mitochondrial	25
Q9NXG6-3	0.554537	4.0844	10.996	0.000913102	0.0164947	P4HTM	Isoform 3 of Transmembrane prolyl 4-hydroxylase	5
P00167	0.870584	6.41036	10.9237	0.0009494	0.0170666	CYB5A	Cytochrome b5	8
Q14192	-0.926631	7.1118	10.9233	0.000949632	0.0170666	FHL2	Four and a half LIM domains protein 2	10
Q8IYD1	0.520643	5.51876	10.9079	0.000957525	0.0171644	GSPT2	Eukaryotic peptide chain release factor GTP-binding subunit ERF3B	3
Q8NCH0	0.678936	4.39299	10.901	0.000961102	0.0171846	CHST14	Carbohydrate sulfotransferase 14	2
Q5TEJ8	-0.487299	5.56364	10.8665	0.000979213	0.0174639	THEMIS2	Protein THEMIS2	2
P0DMM9-3	0.478781	7.85527	10.8576	0.000983925	0.0175034	SULT1A3	Isoform 3 of Sulfotransferase 1A3	19
Q8WV41	-0.801242	4.89093	10.8369	0.000994967	0.0176299	SNX33	Sorting nexin-33	1
O00463	0.624869	4.0654	10.8349	0.000996067	0.0176299	TRAF5	TNF receptor-associated factor 5	4
Q9H019	-0.533048	5.12237	10.8141	0.00100732	0.0177841	MTFR1L	Mitochondrial fission regulator 1-like	3
Q9Y2G8	0.450359	6.46077	10.7898	0.00102063	0.0178794	DNAJC16	DnaJ homolog subfamily C member 16	3
Q8WVZ9	-0.495843	5.21744	10.7889	0.00102108	0.0178794	KBTBD7	Kelch repeat and BTB domain-containing protein 7	4
Q6FIF0	-0.514059	5.48775	10.7865	0.00102244	0.0178794	ZFAND6	AN1-type zinc finger protein 6	5
P32320	-1.55902	5.39486	10.7856	0.00102292	0.0178794	CDA	Cytidine deaminase	3
Q8TDW0	-0.560177	6.4599	10.7774	0.00102749	0.0179146	LRRC8C	Volume-regulated anion channel subunit LRRC8C	3
Q32M88	-0.563456	5.03711	10.7529	0.00104115	0.0181078	PGGHG	Protein-glucosylgalactosylhydroxylysine glucosidase	3
Q9UII4	0.621371	7.25049	10.7482	0.00104382	0.0181093	HERC5	E3 ISG15--protein ligase HERC5	8
O43194	-0.579123	4.46917	10.6981	0.00107246	0.0185474	GPR39	G-protein coupled receptor 39	2
Q6P3X3	0.503092	7.77888	10.6904	0.0010769	0.0185474	TTC27	Tetratricopeptide repeat protein 27	22
Q96G23	0.489035	7.56846	10.6903	0.00107701	0.0185474	CERS2	Ceramide synthase 2	14
Q01581	0.704423	7.54883	10.6852	0.00107998	0.0185528	HMGCS1	Hydroxymethylglutaryl-CoA synthase, cytoplasmic	21
O43505	0.540407	4.24475	10.6374	0.00110824	0.0189917	B4GAT1	Beta-1,4-glucuronyltransferase 1	5
P49589-3	-0.453236	8.13776	10.6253	0.00111552	0.01907	CARS1	Isoform 3 of Cysteine--tRNA ligase, cytoplasmic	27
P06733-2	-0.610959	5.30442	10.5954	0.00113372	0.0193339	ENO1	Isoform MBP-1 of Alpha-enolase	3
O15067	0.459363	8.75136	10.581	0.00114255	0.0194372	PFAS	Phosphoribosylformylglycinamidine synthase	34
Q7Z6V5	0.505734	4.60718	10.5204	0.00118062	0.0200363	ADAT2	tRNA-specific adenosine deaminase 2	2
P13667	0.462903	9.51984	10.5094	0.00118769	0.0201075	PDIA4	Protein disulfide-isomerase A4	52
P29350-4	-0.479975	6.7445	10.4673	0.00121507	0.0205216	PTPN6	Isoform 4 of Tyrosine-protein phosphatase non-receptor type 6	9
Q07617	0.438874	7.84782	10.4468	0.00122859	0.0207	SPAG1	Sperm-associated antigen 1	13
Q9NSU2-1	-0.544703	5.48643	10.442	0.00123181	0.0207044	TREX1	Isoform 1 of Three-prime repair exonuclease 1	4
P02794	0.494403	5.65404	10.4161	0.00124923	0.020947	FTH1	Ferritin heavy chain	7
Q9H0X4	0.520747	7.18519	10.3923	0.00126544	0.0211681	FAM234A	Protein FAM234A	8
Q9NUQ3	-0.847758	5.94739	10.3862	0.00126962	0.0211876	TXLNG	Gamma-taxilin	8
Q69YH5	-0.709895	7.36026	10.3685	0.00128182	0.0213403	CDCA2	Cell division cycle-associated protein 2	14
Q9BQI0	-0.917296	2.7426	10.3101	0.00132303	0.0219742	AIF1L	Allograft inflammatory factor 1-like	2
Q53SF7-2	-0.457464	7.45963	10.2508	0.00136624	0.0226382	COBLL1	Isoform 2 of Cordon-bleu protein-like 1	15
K4DI93	-0.445545	6.87034	10.2107	0.00139628	0.0230814	CUL4B	Cullin 4B, isoform CRA_e	12
Q96GA3	0.537758	7.49875	10.1415	0.00144967	0.0239076	LTV1	Protein LTV1 homolog	9
Q5T5P2	0.437391	8.58288	10.1296	0.00145909	0.0240065	KIAA1217	Sickle tail protein homolog	45
Q9BYX2	0.787765	7.48125	10.0648	0.00151133	0.024805	TBC1D2	TBC1 domain family member 2A	9
Q5TIE3	-0.626014	3.99029	10.0597	0.00151548	0.024805	VWA5B1	von Willebrand factor A domain-containing protein 5B1	1
Q9Y2Z0	-0.483407	7.7577	10.0563	0.00151824	0.024805	SUGT1	Protein SGT1 homolog	32
Q9Y5X2	0.501989	7.42296	10.0223	0.0015466	0.0252096	SNX8	Sorting nexin-8	15
O94925	-0.566476	9.31488	10.008	0.00155861	0.0253464	GLS	Glutaminase kidney isoform, mitochondrial	13
Q96BX8	0.595512	3.54355	9.99435	0.00157021	0.025476	MOB3A	MOB kinase activator 3A	3
P46952	0.400361	7.34431	9.96039	0.00159944	0.0258903	HAAO	3-hydroxyanthranilate 3,4-dioxygenase	9
Q16822	-0.684966	7.94838	9.95361	0.00160534	0.0259259	PCK2	Phosphoenolpyruvate carboxykinase [GTP], mitochondrial	35
Q9NW13	0.604228	10.066	9.94203	0.00161547	0.0260114	RBM28	RNA-binding protein 28	37
Q13751	1.03604	7.7297	9.93909	0.00161806	0.0260114	LAMB3	Laminin subunit beta-3	15
Q495W5	0.496116	4.41071	9.89966	0.00165309	0.0265138	FUT11	Alpha-(1,3)-fucosyltransferase 11	1
P21333	-0.507909	9.21416	9.87585	0.00167462	0.0267978	FLNA	Filamin-A	28
Q9Y6R4	0.466727	5.67203	9.86429	0.00168518	0.0269021	MAP3K4	Mitogen-activated protein kinase kinase kinase 4	6
Q14689	-0.429247	6.16747	9.86032	0.00168882	0.0269021	DIP2A	Disco-interacting protein 2 homolog A	8
P35579	-0.438764	9.08332	9.82816	0.00171861	0.0272963	MYH9	Myosin-9	43
Q2TAM9	-0.500265	4.05398	9.82522	0.00172136	0.0272963	TUSC1	Tumor suppressor candidate gene 1 protein	3
Q9NZV5	0.56717	6.46366	9.78723	0.00175728	0.027803	SELENON	Selenoprotein N	5
Q96GA7	0.471841	5.95326	9.78007	0.00176413	0.0278487	SDSL	Serine dehydratase-like	13
Q9H0U3	-0.716003	5.73491	9.71431	0.00182839	0.0287981	MAGT1	Magnesium transporter protein 1	6
P13987-2	-0.762196	7.31242	9.68578	0.001857	0.0291832	CD59	Isoform 2 of CD59 glycoprotein	12
A0A494C1L5	-0.389522	8.2788	9.66725	0.00187582	0.0294131	LRBA	Lipopolysaccharide-responsive and beige-like anchor protein	51
P49366	0.475826	7.67106	9.66283	0.00188034	0.0294181	DHPS	Deoxyhypusine synthase	10
P21980	1.45105	5.98999	9.65573	0.00188762	0.0294662	TGM2	Protein-glutamine gamma-glutamyltransferase 2	3
Q5VTQ0	-0.411538	6.92369	9.64908	0.00189446	0.0295073	TTC39B	Tetratricopeptide repeat protein 39B	12
Q6IA17	0.587886	4.36041	9.62917	0.00191511	0.0297191	SIGIRR	Single Ig IL-1-related receptor	4
Q9NS00	-0.49471	5.91584	9.6278	0.00191654	0.0297191	C1GALT1	Glycoprotein-N-acetylgalactosamine 3-beta-galactosyltransferase 1	4
Q08345-5	-0.402784	7.25575	9.60531	0.00194016	0.0300189	DDR1	Isoform 4 of Epithelial discoidin domain-containing receptor 1	15
Q5UCC4	0.621141	4.83593	9.59171	0.00195458	0.0301754	EMC10	ER membrane protein complex subunit 10	8
Q96HD9	0.584561	3.72506	9.55149	0.00199787	0.030776	ACY3	N-acyl-aromatic-L-amino acid amidohydrolase (carboxylate-forming)	1
Q9NYL4	0.496032	7.74913	9.54615	0.00200369	0.030798	FKBP11	Peptidyl-prolyl cis-trans isomerase FKBP11	6
P16930	-0.399466	8.07667	9.53101	0.00202029	0.0309704	FAH	Fumarylacetoacetase	24
P00390	0.464213	8.96755	9.52787	0.00202375	0.0309704	GSR	Glutathione reductase, mitochondrial	36
P50402	-0.479859	7.72168	9.52304	0.00202908	0.0309843	EMD	Emerin	26
Q96FJ0-2	0.62981	3.70499	9.48819	0.00206799	0.0315099	STAMBPL1	Isoform 2 of AMSH-like protease	1
Q04917	-0.418934	5.88483	9.46999	0.0020886	0.0317549	YWHAH	14-3-3 protein eta	4
H0Y948	0.654847	4.57327	9.46364	0.00209585	0.0317961	AFDN	Afadin (Fragment)	2
P17813	0.488297	4.63766	9.45831	0.00210194	0.0318197	ENG	Endoglin	7
Q9C0B7	0.628665	4.37331	9.45253	0.00210858	0.0318513	TANGO6	Transport and Golgi organization protein 6 homolog	3
Q58DX5	0.598442	5.74924	9.42789	0.0021371	0.0322013	NAALADL2	Inactive N-acetylated-alpha-linked acidic dipeptidase-like protein 2	7
Q9C0I1	-0.392942	7.53742	9.4246	0.00214094	0.0322013	MTMR12	Myotubularin-related protein 12	17
Q9P0V3	0.562456	3.73235	9.40978	0.00215831	0.0323931	SH3BP4	SH3 domain-binding protein 4	7
Q969T3	-0.472309	4.55967	9.39397	0.002177	0.0325894	SNX21	Sorting nexin-21	3
Q96T66	-0.889023	5.04405	9.39087	0.00218069	0.0325894	NMNAT3	Nicotinamide/nicotinic acid mononucleotide adenylyltransferase 3	4
Q86YB8	1.8018	0.488734	9.38177	0.00219154	0.0326819	ERO1B	ERO1-like protein beta	1
Q9UPW5-3	0.426408	5.9858	9.35659	0.00222185	0.0330636	AGTPBP1	Isoform 3 of Cytosolic carboxypeptidase 1	5
Q9H6U6-8	-0.528024	5.14532	9.33957	0.00224258	0.0333013	BCAS3	Isoform 4 of Breast carcinoma-amplified sequence 3	7
P07108-5	-0.498594	8.54108	9.33015	0.00225414	0.0333369	DBI	Isoform 5 of Acyl-CoA-binding protein	26
Q3KQZ1	-0.557301	3.97706	9.32626	0.00225893	0.0333369	SLC25A35	Solute carrier family 25 member 35	2
O95294-4	-0.514588	6.32415	9.326	0.00225924	0.0333369	RASAL1	Isoform 4 of RasGAP-activating-like protein 1	14
Q9UHF1	0.755653	2.49225	9.2988	0.00229304	0.0337182	EGFL7	Epidermal growth factor-like protein 7	1
P55011	-0.714285	6.31981	9.29747	0.0022947	0.0337182	SLC12A2	Solute carrier family 12 member 2	28
O14745	-0.398414	7.54313	9.28437	0.00231117	0.0338681	SLC9A3R1	Na(+)/H(+) exchange regulatory cofactor NHE-RF1	25
O14867	-0.476646	5.43895	9.28168	0.00231457	0.0338681	BACH1	Transcription regulator protein BACH1	4
Q9BV38	0.511637	8.98028	9.26712	0.00233305	0.0340255	WDR18	WD repeat-containing protein 18	22
Q5NDL2	0.446119	8.70927	9.26556	0.00233504	0.0340255	EOGT	EGF domain-specific O-linked N-acetylglucosamine transferase	14
Q9NZC7	0.467207	4.33272	9.20105	0.00241877	0.0351725	WWOX	WW domain-containing oxidoreductase	1
P49585	-0.395637	6.81732	9.17799	0.00244943	0.0354763	PCYT1A	Choline-phosphate cytidylyltransferase A	4
P35052	-0.485544	3.93775	9.17673	0.00245112	0.0354763	GPC1	Glypican-1	6
Q6ZVX7	-0.793986	5.68538	9.17395	0.00245484	0.0354763	NCCRP1	F-box only protein 50	15
Q13882	-0.500713	5.89927	9.1465	0.00249194	0.0358895	PTK6	Protein-tyrosine kinase 6	5
Q9BXV9	-0.407868	6.52578	9.14523	0.00249367	0.0358895	GON7	EKC/KEOPS complex subunit GON7	9
O95999	-0.46981	5.33447	9.11879	0.00252997	0.0363373	BCL10	B-cell lymphoma/leukemia 10	3
Q6NUQ1	0.384875	7.12258	9.10131	0.00255427	0.0366112	RINT1	RAD50-interacting protein 1	9
Q9BRY0	0.512714	5.05556	9.08412	0.00257838	0.0368814	SLC39A3	Zinc transporter ZIP3	2
Q9UGQ2	-0.835896	1.71968	9.06883	0.00260003	0.0371153	CACFD1	Calcium channel flower homolog	1
P52566	0.576454	7.37131	9.0496	0.00262752	0.0374315	ARHGDIB	Rho GDP-dissociation inhibitor 2	17
P13716-2	-0.432451	6.25135	9.0336	0.00265062	0.0376408	ALAD	Isoform 2 of Delta-aminolevulinic acid dehydratase	9
Q96TA1	-0.428887	8.52378	9.03199	0.00265295	0.0376408	NIBAN2	Protein Niban 2	29
Q16637	0.423985	7.75213	9.01388	0.00267936	0.0379387	SMN1	Survival motor neuron protein	13
Q6PIU2	0.563534	8.68926	8.97968	0.00272998	0.0385775	NCEH1	Neutral cholesterol ester hydrolase 1	19
Q9UH62	-0.437427	7.4079	8.96132	0.00275756	0.0388888	ARMCX3	Armadillo repeat-containing X-linked protein 3	7
Q9HBG4	-0.79638	3.58291	8.94674	0.00277966	0.0391217	ATP6V0A4	V-type proton ATPase 116 kDa subunit a isoform 4	5
Q9HAT2	0.649013	5.88742	8.94062	0.00278898	0.0391712	SIAE	Sialate O-acetylesterase	5
Q9NTJ4-4	-0.393639	6.84713	8.93438	0.00279853	0.0391712	MAN2C1	Isoform 4 of Alpha-mannosidase 2C1	11
Q5T9C2	-0.581495	2.82109	8.93243	0.00280152	0.0391712	FAM102A	Protein FAM102A	1
Q8IVP5	-0.45715	5.45171	8.92834	0.0028078	0.0391712	FUNDC1	FUN14 domain-containing protein 1	2
Q9BUK0-4	-0.569543	3.33048	8.92618	0.00281111	0.0391712	CHCHD7	Isoform 4 of Coiled-coil-helix-coiled-coil-helix domain-containing protein 7	1
Q9BSW2	0.405327	6.32601	8.9212	0.00281879	0.0392002	CRACR2A	EF-hand calcium-binding domain-containing protein 4B	7
P11166	1.14589	7.80491	8.89098	0.00286583	0.0397755	SLC2A1	Solute carrier family 2, facilitated glucose transporter member 1	13
Q6ZPD9	-0.459646	4.0915	8.85924	0.00291609	0.0403917	DPY19L3	Probable C-mannosyltransferase DPY19L3	1
Q8NBQ5	0.494227	4.63958	8.8557	0.00292176	0.0403917	HSD17B11	Estradiol 17-beta-dehydrogenase 11	5
Q16134	-0.574907	5.79229	8.85117	0.00292902	0.0404124	ETFDH	Electron transfer flavoprotein-ubiquinone oxidoreductase, mitochondrial	7
Q09161	0.474009	8.58895	8.82394	0.00297304	0.0409392	NCBP1	Nuclear cap-binding protein subunit 1	15
Q6AI12	0.598096	3.2283	8.81223	0.00299218	0.0410639	ANKRD40	Ankyrin repeat domain-containing protein 40	2
O95394-3	-0.421908	8.14881	8.81123	0.00299381	0.0410639	PGM3	Isoform 2 of Phosphoacetylglucosamine mutase	28
P48380	-0.801025	1.62982	8.80445	0.00300497	0.0411364	RFX3	Transcription factor RFX3	1
Q13309	0.85573	6.70673	8.77613	0.00305197	0.0416984	SKP2	S-phase kinase-associated protein 2	4
Q8N999	0.411017	7.56521	8.76171	0.00307621	0.0419477	C12orf29	Uncharacterized protein C12orf29	10
P21912	-0.72182	8.38254	8.74743	0.00310039	0.0421955	SDHB	Succinate dehydrogenase [ubiquinone] iron-sulfur subunit, mitochondrial	14
Q01650	-0.465631	6.93979	8.7188	0.00314946	0.0427802	SLC7A5	Large neutral amino acids transporter small subunit 1	8
Q969H8	0.864303	8.11222	8.71137	0.00316231	0.0428716	MYDGF	Myeloid-derived growth factor	9
Q9BW85	0.545869	4.3947	8.70777	0.00316857	0.0428735	YJU2	Splicing factor YJU2	3
Q9BTC8	0.415241	7.44534	8.66769	0.00323902	0.0437424	MTA3	Metastasis-associated protein MTA3	22
P48067	-0.534082	4.83284	8.65656	0.00325887	0.0439123	SLC6A9	Sodium- and chloride-dependent glycine transporter 1	2
Q96JJ7	0.429663	8.01999	8.65361	0.00326413	0.0439123	TMX3	Protein disulfide-isomerase TMX3	18
Q96CD0	-0.679136	2.40606	8.6247	0.00331635	0.0445292	FBXL8	F-box/LRR-repeat protein 8	1
Q99735	0.675845	4.60093	8.57249	0.0034128	0.0456552	MGST2	Microsomal glutathione S-transferase 2	4
O00461	0.376191	7.7046	8.57226	0.00341323	0.0456552	GOLIM4	Golgi integral membrane protein 4	11
Q14114	0.631297	3.52066	8.56115	0.00343413	0.0457825	LRP8	Low-density lipoprotein receptor-related protein 8	1
O95528	-0.645747	3.25885	8.56026	0.00343581	0.0457825	SLC2A10	Solute carrier family 2, facilitated glucose transporter member 10	1
P54577	-0.39459	7.97856	8.55156	0.00345226	0.0459143	YARS1	Tyrosine--tRNA ligase, cytoplasmic	15
Q9UHD8	-0.428156	9.24123	8.54637	0.00346212	0.0459584	SEPTIN9	Septin-9	41
P69849	0.539538	5.5434	8.52678	0.00349958	0.0463677	NOMO3	Nodal modulator 3	4
P30039	-0.438851	5.97644	8.49098	0.00356912	0.047135	PBLD	Phenazine biosynthesis-like domain-containing protein	9
Q08257	-0.394378	9.3805	8.48733	0.00357627	0.047135	CRYZ	Quinone oxidoreductase	41
P07942	1.15812	7.12878	8.48663	0.00357766	0.047135	LAMB1	Laminin subunit beta-1	20
Q5U4P2	-0.477827	3.98988	8.47897	0.00359274	0.0472449	ASPHD1	Aspartate beta-hydroxylase domain-containing protein 1	1
H0Y9S9	0.698339	3.19482	8.47519	0.00360024	0.0472548	PPIP5K2	Inositol hexakisphosphate and diphosphoinositol-pentakisphosphate kinase (Fragment)	4
Q5RI15-2	-0.500315	5.79393	8.47073	0.00360906	0.047282	COX20	Isoform 2 of Cytochrome c oxidase assembly protein COX20, mitochondrial	6
P30536	-0.600999	7.20466	8.4639	0.00362264	0.0473714	TSPO	Translocator protein	5
Q969G6	0.390207	6.64217	8.45349	0.00364343	0.0475546	RFK	Riboflavin kinase	4
Q9UGT4	0.650801	7.23624	8.4407	0.00366915	0.0478012	SUSD2	Sushi domain-containing protein 2	21
Q13887	-0.63499	4.88388	8.43366	0.00368338	0.0478976	KLF5	Krueppel-like factor 5	2
Q96N96-6	-0.546865	3.22792	8.41516	0.00372105	0.0482384	SPATA13	Isoform 6 of Spermatogenesis-associated protein 13	4
Q9H074	0.451594	6.61415	8.41403	0.00372335	0.0482384	PAIP1	Polyadenylate-binding protein-interacting protein 1	6
P32456	-0.650623	7.77731	8.36489	0.00382541	0.0494691	GBP2	Guanylate-binding protein 2	15
Q6NXG1	-0.383044	7.08912	8.34396	0.00386972	0.049858	ESRP1	Epithelial splicing regulatory protein 1	16
Q9C0C2	-0.448599	8.47456	8.34008	0.003878	0.049858	TNKS1BP1	182 kDa tankyrase-1-binding protein	57
Q9NRV9	-0.375006	7.67177	8.33769	0.00388308	0.049858	HEBP1	Heme-binding protein 1	16
P19634	-0.42301	6.52274	8.33348	0.0038921	0.049858	SLC9A1	Sodium/hydrogen exchanger 1	9
P06454	-0.456939	8.38343	8.33097	0.00389749	0.049858	PTMA	Prothymosin alpha	21
Q9ULV4-3	-0.437734	8.74947	8.33065	0.00389816	0.049858	CORO1C	Isoform 3 of Coronin-1C	18
O00560-2	0.707372	2.5811	8.29192	0.0039822	0.0508401	SDCBP	Isoform 2 of Syntenin-1	1
P04626	-0.466846	6.90386	8.28372	0.00400021	0.0509772	ERBB2	Receptor tyrosine-protein kinase erbB-2	33
Q5VW26	-0.559823	3.63741	8.28019	0.004008	0.0509789	NFIB	Nuclear factor 1	2
P04083	-0.880216	9.78108	8.27321	0.00402342	0.0509789	ANXA1	Annexin A1	35
Q9Y6X8	-0.559095	4.43294	8.27109	0.00402813	0.0509789	ZHX2	Zinc fingers and homeoboxes protein 2	5
Q9C040-2	-0.675746	2.54813	8.27035	0.00402977	0.0509789	TRIM2	Isoform 2 of Tripartite motif-containing protein 2	2
Q9H7D0	-0.486107	5.7343	8.26723	0.00403671	0.0509789	DOCK5	Dedicator of cytokinesis protein 5	7
Q3B7T1	0.762342	2.27092	8.2617	0.00404903	0.0510425	EDRF1	Erythroid differentiation-related factor 1	2
Q15283	-0.518849	6.60068	8.25119	0.00407253	0.0512467	RASA2	Ras GTPase-activating protein 2	6
Q7Z4W1	-0.481256	7.99314	8.22846	0.00412385	0.0517295	DCXR	L-xylulose reductase	33
Q16651	0.41212	6.2747	8.22766	0.00412567	0.0517295	PRSS8	Prostasin	11
Q14019	-0.424915	8.59865	8.20879	0.00416878	0.0521561	COTL1	Coactosin-like protein	18
A0A0U1RQV1	0.587764	4.24664	8.20628	0.00417457	0.0521561	ERVK3-1	Endogenous retrovirus group K3 member 1 (Fragment)	5
A8K2U0	0.519816	10.528	8.17038	0.004258	0.0530135	A2ML1	Alpha-2-macroglobulin-like protein 1	52
Q9H425	-0.445568	6.94514	8.17024	0.00425832	0.0530135	C1orf198	Uncharacterized protein C1orf198	16
Q8TER5	0.455524	5.75766	8.16172	0.00427838	0.0531688	ARHGEF40	Rho guanine nucleotide exchange factor 40	6
P24386	0.388851	6.71912	8.15737	0.00428865	0.053202	CHM	Rab proteins geranylgeranyltransferase component A 1	9
Q96JB6	-0.744975	6.5966	8.1434	0.00432182	0.0534493	LOXL4	Lysyl oxidase homolog 4	10
P55198	-1.10494	0.493184	8.14255	0.00432383	0.0534493	MLLT6	Protein AF-17	1
Q15208	-0.476122	3.9478	8.1077	0.00440776	0.0543908	STK38	Serine/threonine-protein kinase 38	3
Q9HCU8	-0.557694	4.8919	8.10215	0.00442128	0.0544618	POLD4	DNA polymerase delta subunit 4	4
Q96BT7-4	0.473585	4.49045	8.09559	0.00443731	0.0545633	ALKBH8	Isoform 4 of Alkylated DNA repair protein alkB homolog 8	2
O76054	-0.523081	6.92388	8.09229	0.00444539	0.054567	SEC14L2	SEC14-like protein 2	9
Q9NXF7	-0.44695	4.45445	8.08165	0.00447158	0.0547348	DCAF16	DDB1- and CUL4-associated factor 16	1
P14543	1.31693	9.78461	8.08039	0.00447468	0.0547348	NID1	Nidogen-1	29
Q92817	-0.526818	9.30008	8.06655	0.004509	0.0550585	EVPL	Envoplakin	58
O14715	0.550112	8.01079	8.03742	0.00458207	0.0558534	RGPD8	RANBP2-like and GRIP domain-containing protein 8	17
Q765P7	-0.922995	1.60114	8.00567	0.00466312	0.0567007	MTSS2	Protein MTSS 2	1
Q9BXK1	0.540025	6.68518	8.00387	0.00466776	0.0567007	KLF16	Krueppel-like factor 16	8
Q96PE7	-0.505847	6.9565	7.99059	0.00470212	0.0569485	MCEE	Methylmalonyl-CoA epimerase, mitochondrial	6
Q9NR12	-0.528578	5.19172	7.98971	0.0047044	0.0569485	PDLIM7	PDZ and LIM domain protein 7	6
Q32P28	0.409409	7.61409	7.98337	0.00472089	0.0570495	P3H1	Prolyl 3-hydroxylase 1	21
P09382	-0.379593	9.15471	7.97839	0.00473391	0.0571084	LGALS1	Galectin-1	35
P04040	-0.370518	8.32791	7.97051	0.00475456	0.057259	CAT	Catalase	37
Q9H0B6	0.373393	7.47884	7.94134	0.00483179	0.0580542	KLC2	Kinesin light chain 2	15
P14174	-0.379707	6.23264	7.93897	0.00483812	0.0580542	MIF	Macrophage migration inhibitory factor	18
Q96PD7	-0.443664	5.69158	7.93624	0.00484544	0.0580542	DGAT2	Diacylglycerol O-acyltransferase 2	4
P23229-6	0.700485	7.59982	7.92775	0.00486822	0.0582275	ITGA6	Isoform Alpha-6X1X2A of Integrin alpha-6	17
Q9Y3C0	-0.480054	4.7449	7.87837	0.00500295	0.0597371	WASHC3	WASH complex subunit 3	5
P51617	-0.431689	5.20734	7.86533	0.00503915	0.060067	IRAK1	Interleukin-1 receptor-associated kinase 1	5
Q8TAQ2-3	-0.486422	3.85893	7.8353	0.00512357	0.0609696	SMARCC2	Isoform 3 of SWI/SNF complex subunit SMARCC2	3
P98194-7	0.374244	7.66587	7.82827	0.00514354	0.0610581	ATP2C1	Isoform 7 of Calcium-transporting ATPase type 2C member 1	18
P42226	-0.439098	7.3531	7.82655	0.00514843	0.0610581	STAT6	Signal transducer and activator of transcription 6	14
Q9BXW9-1	0.52864	8.63643	7.82289	0.00515887	0.0610786	FANCD2	Isoform 1 of Fanconi anemia group D2 protein	30
Q9BWJ5	-0.414134	4.98611	7.81551	0.00517997	0.061225	SF3B5	Splicing factor 3B subunit 5	3
P10909-2	-1.17263	5.70244	7.80581	0.00520784	0.0614508	CLU	Isoform 2 of Clusterin	24
Q8TCX1-2	0.461627	4.06613	7.79514	0.00523869	0.0617109	DYNC2LI1	Isoform 2 of Cytoplasmic dynein 2 light intermediate chain 1	1
Q9NRP4	1.1335	3.69004	7.78385	0.00527152	0.0619934	SDHAF3	Succinate dehydrogenase assembly factor 3, mitochondrial	2
Q8IVY1	-0.567297	2.84039	7.77668	0.00529249	0.0621358	C1orf210	Type III endosome membrane protein TEMP	2
A2RU49	-0.657334	2.25562	7.77231	0.00530531	0.0621822	HYKK	Hydroxylysine kinase	1
Q96RS6	0.377442	9.06598	7.75809	0.00534726	0.0625692	NUDCD1	NudC domain-containing protein 1	27
Q8TD06	-0.402495	5.38156	7.7495	0.00537275	0.0627627	AGR3	Anterior gradient protein 3	17
Q9UHV7	-0.451749	4.4542	7.73246	0.00542369	0.0632523	MED13	Mediator of RNA polymerase II transcription subunit 13	4
Q8IW45	-0.399525	8.39878	7.72295	0.00545231	0.0634805	NAXD	ATP-dependent (S)-NAD(P)H-hydrate dehydratase	21
O95833	-0.703554	4.46066	7.70094	0.0055192	0.0641527	CLIC3	Chloride intracellular channel protein 3	14
Q86WV6	0.594017	5.88218	7.69561	0.00553554	0.0641911	STING1	Stimulator of interferon genes protein	7
Q9HBA0	-0.604528	4.92337	7.69388	0.00554082	0.0641911	TRPV4	Transient receptor potential cation channel subfamily V member 4	1
Q8IYU8	-0.528776	4.79577	7.67858	0.00558802	0.0646311	MICU2	Calcium uptake protein 2, mitochondrial	3
P51606	-0.671992	4.51735	7.66623	0.00562639	0.0648908	RENBP	N-acylglucosamine 2-epimerase	2
O95755	0.39729	6.27885	7.6654	0.00562899	0.0648908	RAB36	Ras-related protein Rab-36	6
Q6BCY4	-0.40558	9.44015	7.65523	0.00566081	0.0651504	CYB5R2	NADH-cytochrome b5 reductase 2	36
Q13325	0.364676	8.65173	7.64103	0.00570554	0.0655576	IFIT5	Interferon-induced protein with tetratricopeptide repeats 5	26
P07355-2	-0.68448	8.41833	7.60646	0.00581595	0.0667169	ANXA2	Isoform 2 of Annexin A2	21
Q99447-3	-0.360423	7.17418	7.59585	0.00585028	0.067001	PCYT2	Isoform 3 of Ethanolamine-phosphate cytidylyltransferase	16
Q8N2F6	-0.434496	9.06956	7.59127	0.00586518	0.0670263	ARMC10	Armadillo repeat-containing protein 10	21
P34896	0.369204	7.47231	7.58889	0.00587292	0.0670263	SHMT1	Serine hydroxymethyltransferase, cytosolic	22
Q9NYM9	-0.488286	5.26033	7.58635	0.00588118	0.0670263	BET1L	BET1-like protein	6
Q6UXI9-3	0.649568	6.95481	7.56051	0.00596613	0.0677845	NPNT	Isoform 3 of Nephronectin	9
P19440	0.413819	7.12839	7.56023	0.00596705	0.0677845	GGT1	Glutathione hydrolase 1 proenzyme	16
Q9Y446-2	-0.454681	8.51223	7.5513	0.00599667	0.0680108	PKP3	Isoform PKP3b of Plakophilin-3	28
Q13685	0.439011	5.69535	7.54071	0.00603202	0.0683012	AAMP	Angio-associated migratory cell protein	1
Q9Y546	-0.50198	4.52633	7.53588	0.00604822	0.0683742	LRRC42	Leucine-rich repeat-containing protein 42	1
Q8TEY7	0.726995	6.67392	7.5252	0.00608418	0.06867	USP33	Ubiquitin carboxyl-terminal hydrolase 33	11
Q99828	-0.475991	6.89393	7.49108	0.00620054	0.0697536	CIB1	Calcium and integrin-binding protein 1	13
Q9C0H2-4	0.613272	2.63353	7.48998	0.00620432	0.0697536	TTYH3	Isoform 4 of Protein tweety homolog 3	1
P49913	-1.21349	1.06347	7.48832	0.00621005	0.0697536	CAMP	Cathelicidin antimicrobial peptide	1
Q9P0B6	-0.402158	5.79745	7.47738	0.00624789	0.0700664	CCDC167	Coiled-coil domain-containing protein 167	8
O75340	-0.436677	4.54789	7.46971	0.00627458	0.0702532	PDCD6	Programmed cell death protein 6	5
Q8IZ41	0.525663	3.3137	7.46342	0.00629654	0.0703867	RASEF	Ras and EF-hand domain-containing protein	3
O75688	-0.358442	7.04754	7.44649	0.00635602	0.0709385	PPM1B	Protein phosphatase 1B	11
A0AV96	0.395285	6.5777	7.41892	0.00645414	0.071919	RBM47	RNA-binding protein 47	16
Q9Y3Q8	-0.461987	6.26821	7.41283	0.00647605	0.071996	TSC22D4	TSC22 domain family protein 4	15
O15027-5	-0.374103	8.65085	7.41129	0.0064816	0.071996	SEC16A	Isoform 5 of Protein transport protein Sec16A	60
Q9ULD2	-0.514328	3.11897	7.35994	0.0066693	0.0739638	MTUS1	Microtubule-associated tumor suppressor 1	1
Q92974	-0.38598	8.94612	7.33904	0.0067473	0.0747106	ARHGEF2	Rho guanine nucleotide exchange factor 2	39
Q99643	-0.621361	7.94356	7.33314	0.00676947	0.0748179	SDHC	Succinate dehydrogenase cytochrome b560 subunit, mitochondrial	8
P02511	-1.49068	6.89627	7.33079	0.00677834	0.0748179	CRYAB	Alpha-crystallin B chain	4
Q969U6	-0.497496	3.2235	7.32173	0.0068126	0.0749955	FBXW5	F-box/WD repeat-containing protein 5	3
P11047	0.486871	7.13893	7.32087	0.00681583	0.0749955	LAMC1	Laminin subunit gamma-1	15
Q9BSK4	0.531747	3.68382	7.3012	0.00689084	0.075702	FEM1A	Protein fem-1 homolog A	1
Q9BXK5	-0.395753	8.13335	7.28153	0.00696671	0.0764157	BCL2L13	Bcl-2-like protein 13	22
Q6SJ93	-0.466722	4.20329	7.27613	0.0069877	0.0764421	FAM111B	Serine protease FAM111B	3
Q9BXS5-2	-0.42033	4.92004	7.2753	0.00699092	0.0764421	AP1M1	Isoform 2 of AP-1 complex subunit mu-1	3
Q96BY7	0.461968	3.69598	7.27196	0.00700394	0.0764651	ATG2B	Autophagy-related protein 2 homolog B	3
Q9UJM3	0.731926	3.42576	7.26482	0.00703185	0.0766504	ERRFI1	ERBB receptor feedback inhibitor 1	2
Q15554	-0.386098	7.20193	7.25471	0.00707154	0.0769634	TERF2	Telomeric repeat-binding factor 2	18
Q8NDA8	-0.429578	7.95185	7.24733	0.00710066	0.0771605	MROH1	Maestro heat-like repeat-containing protein family member 1	25
P16219	-0.713559	7.01731	7.23554	0.00714742	0.0774184	ACADS	Short-chain specific acyl-CoA dehydrogenase, mitochondrial	10
Q9H2D6	-0.399888	5.34604	7.23424	0.00715259	0.0774184	TRIOBP	TRIO and F-actin-binding protein	7
Q00653	0.360166	8.43763	7.22771	0.00717869	0.0774184	NFKB2	Nuclear factor NF-kappa-B p100 subunit	15
Q9H9Y6-3	0.410064	5.55061	7.22712	0.00718105	0.0774184	POLR1B	Isoform 3 of DNA-directed RNA polymerase I subunit RPA2	7
Q9UBR2	0.418687	5.55382	7.2254	0.00718791	0.0774184	CTSZ	Cathepsin Z	6
Q9UI08-2	-0.580382	2.7397	7.22471	0.00719066	0.0774184	EVL	Isoform 1 of Ena/VASP-like protein	3
Q7Z4G4	0.407521	7.08066	7.21501	0.00722966	0.0777188	TRMT11	tRNA (guanine(10)-N2)-methyltransferase homolog	5
Q9BYV8	0.410034	6.56144	7.20527	0.00726896	0.0780217	CEP41	Centrosomal protein of 41 kDa	7
Q96B33	-0.642888	2.44681	7.20081	0.00728706	0.0780963	CLDN23	Claudin-23	1
Q8NBI5-2	-0.575382	4.69262	7.19516	0.00731005	0.0782231	SLC43A3	Isoform 2 of Solute carrier family 43 member 3	1
O76062	-0.504863	3.74521	7.18496	0.00735173	0.0784542	TM7SF2	Delta(14)-sterol reductase TM7SF2	4
Q9HBH1	-0.553744	6.90134	7.1844	0.00735403	0.0784542	PDF	Peptide deformylase, mitochondrial	9
O15270	0.361518	6.17929	7.15738	0.00746561	0.0795235	SPTLC2	Serine palmitoyltransferase 2	14
P49914	-0.345752	7.34978	7.13816	0.00754606	0.0802265	MTHFS	5-formyltetrahydrofolate cyclo-ligase	13
Q9UPQ9	-0.406813	6.6324	7.13615	0.0075545	0.0802265	TNRC6B	Trinucleotide repeat-containing gene 6B protein	15
Q15758	-0.353973	8.78153	7.12931	0.00758337	0.0804113	SLC1A5	Neutral amino acid transporter B(0)	26
Q969E4	-0.355048	6.32303	7.12467	0.00760305	0.0804982	TCEAL3	Transcription elongation factor A protein-like 3	5
Q9H0F7	0.397507	7.40019	7.11861	0.00762877	0.0806486	ARL6	ADP-ribosylation factor-like protein 6	6
Q8WWH5	0.342819	7.27397	7.10898	0.0076699	0.0808847	TRUB1	Probable tRNA pseudouridine synthase 1	12
Q9C0C4	0.430824	6.17818	7.10797	0.00767418	0.0808847	SEMA4C	Semaphorin-4C	4
Q6H3X3	0.490112	5.73244	7.10072	0.00770528	0.0810175	RAET1G	UL-16 binding protein 5	4
Q9UK22	-0.42077	9.34435	7.09965	0.0077099	0.0810175	FBXO2	F-box only protein 2	23
P04181	-0.384927	8.51313	7.09139	0.0077455	0.0812698	OAT	Ornithine aminotransferase, mitochondrial	26
Q6PCB0	0.677405	7.62886	7.06187	0.00787417	0.0824963	VWA1	von Willebrand factor A domain-containing protein 1	6
Q6PHR2-4	-0.407968	4.4198	7.05172	0.0079189	0.0828411	ULK3	Isoform 4 of Serine/threonine-protein kinase ULK3	1
Q8TC12	0.387534	6.82988	7.04421	0.00795219	0.0830654	RDH11	Retinol dehydrogenase 11	12
O75882	0.399448	4.78968	7.0379	0.00798024	0.0831707	ATRN	Attractin	5
Q00013	0.407236	5.32398	7.03598	0.00798883	0.0831707	MPP1	55 kDa erythrocyte membrane protein	1
Q5W0B1	0.48163	5.8729	7.03395	0.00799786	0.0831707	OBI1	ORC ubiquitin ligase 1	5
Q6NZY4	-0.501577	9.08851	7.02293	0.00804726	0.0834968	ZCCHC8	Zinc finger CCHC domain-containing protein 8	32
Q9NTX5	0.468649	6.80091	7.02052	0.00805808	0.0834968	ECHDC1	Ethylmalonyl-CoA decarboxylase	10
Q15942	-0.517011	7.825	7.01899	0.00806497	0.0834968	ZYX	Zyxin	15
Q13610	0.364551	6.21536	6.98228	0.00823206	0.085101	PWP1	Periodic tryptophan protein 1 homolog	8
P18850	0.458393	4.62947	6.97713	0.00825579	0.0852206	ATF6	Cyclic AMP-dependent transcription factor ATF-6 alpha	2
Q09328	0.437215	6.8991	6.97387	0.00827087	0.0852507	MGAT5	Alpha-1,6-mannosylglycoprotein 6-beta-N-acetylglucosaminyltransferase A	10
Q969Z3	0.443311	7.23693	6.9589	0.00834034	0.0858406	MTARC2	Mitochondrial amidoxime reducing component 2	13
O14841	-0.408423	7.35155	6.94722	0.00839498	0.0862762	OPLAH	5-oxoprolinase	30
Q8TB37	-0.380417	5.93053	6.94314	0.00841412	0.0863464	NUBPL	Iron-sulfur protein NUBPL	9
Q3SY69	-0.428286	9.80204	6.93674	0.0084443	0.0865294	ALDH1L2	Mitochondrial 10-formyltetrahydrofolate dehydrogenase	39
Q9BW62	0.377824	6.40714	6.92284	0.00851016	0.0870769	KATNAL1	Katanin p60 ATPase-containing subunit A-like 1	5
Q8IVH8	0.431605	4.47171	6.91466	0.00854919	0.0873488	MAP4K3	Mitogen-activated protein kinase kinase kinase kinase 3	5
Q9P287-2	0.361057	7.83356	6.89371	0.00864997	0.0881577	BCCIP	Isoform 2 of BRCA2 and CDKN1A-interacting protein	18
P23743	-0.529906	7.50846	6.89297	0.00865352	0.0881577	DGKA	Diacylglycerol kinase alpha	19
Q96HA8	0.368419	5.80457	6.8791	0.00872097	0.0887159	NTAQ1	Protein N-terminal glutamine amidohydrolase	6
Q5T4D3-3	0.580421	5.49285	6.87095	0.00876079	0.0889918	TMTC4	Isoform 3 of Protein O-mannosyl-transferase TMTC4	2
Q70UQ0	0.427067	5.69367	6.86547	0.00878769	0.0891014	IKBIP	Inhibitor of nuclear factor kappa-B kinase-interacting protein	6
Q16706	0.345654	8.19003	6.86358	0.008797	0.0891014	MAN2A1	Alpha-mannosidase 2	25
O43399-7	-0.350832	8.20518	6.86058	0.00881178	0.0891223	TPD52L2	Isoform 7 of Tumor protein D54	28
Q96A00	0.494553	5.7311	6.85153	0.00885654	0.089446	PPP1R14A	Protein phosphatase 1 regulatory subunit 14A	4
Q86V85	0.373935	5.94447	6.83928	0.00891747	0.0899317	GPR180	Integral membrane protein GPR180	4
Q9H6E4	-0.387211	6.45057	6.82489	0.0089896	0.0905289	CCDC134	Coiled-coil domain-containing protein 134	9
Q5K651	-0.471192	7.62343	6.79359	0.00914859	0.0918834	SAMD9	Sterile alpha motif domain-containing protein 9	30
Q5F1R6-3	0.414481	7.09899	6.79072	0.00916329	0.0918834	DNAJC21	Isoform 3 of DnaJ homolog subfamily C member 21	12
Q8NE86	-0.507283	4.86884	6.79069	0.00916343	0.0918834	MCU	Calcium uniporter protein, mitochondrial	2
O60522	1.41439	4.05924	6.7846	0.00919474	0.092003	TDRD6	Tudor domain-containing protein 6	2
Q96P50	-0.470526	3.12793	6.78327	0.00920161	0.092003	ACAP3	Arf-GAP with coiled-coil, ANK repeat and PH domain-containing protein 3	2
Q96DB5	-0.372216	8.3358	6.76418	0.00930058	0.0928601	RMDN1	Regulator of microtubule dynamics protein 1	20
Q8WXE0	-0.377155	7.65683	6.75888	0.00932823	0.0930036	CASKIN2	Caskin-2	15
Q6P4A8	0.335907	7.52396	6.74943	0.00937775	0.0933646	PLBD1	Phospholipase B-like 1	20
P01911	1.01754	2.00476	6.74008	0.00942706	0.0937224	HLA-DRB1	HLA class II histocompatibility antigen, DRB1 beta chain	2
P35080-2	0.394425	4.44727	6.7298	0.00948153	0.0941304	PFN2	Isoform IIb of Profilin-2	6
Q8IUI8	0.372928	5.28584	6.69873	0.00964817	0.0956367	CRLF3	Cytokine receptor-like factor 3	5
O95427	-0.353044	6.20053	6.69582	0.00966391	0.0956367	PIGN	GPI ethanolamine phosphate transferase 1	4
O43813	-0.417215	5.97891	6.69393	0.0096742	0.0956367	LANCL1	Glutathione S-transferase LANCL1	12
F8W1E3	0.742901	2.63188	6.67691	0.00976699	0.0964181	TROAP	Tastin (Fragment)	1
P25815	-1.08982	4.90429	6.67225	0.00979254	0.0965343	S100P	Protein S100-P	18
Q8NEM2	0.702361	8.13459	6.66667	0.00982326	0.0967011	SHCBP1	SHC SH2 domain-binding protein 1	10
P13796	0.536542	6.11555	6.65055	0.0099125	0.0974428	LCP1	Plastin-2	27
P06746	0.336876	8.09339	6.64797	0.00992689	0.0974476	POLB	DNA polymerase beta	15
Q8WUP2	-0.520901	5.91664	6.64184	0.00996109	0.0976466	FBLIM1	Filamin-binding LIM protein 1	6
Q9BR61	0.401504	5.82037	6.63606	0.0099935	0.0978274	ACBD6	Acyl-CoA-binding domain-containing protein 6	3
O00329	-0.569521	3.79435	6.62512	0.0100551	0.0982928	PIK3CD	Phosphatidylinositol 4,5-bisphosphate 3-kinase catalytic subunit delta isoform	2
P35869	-0.561349	5.6509	6.61832	0.0100935	0.098531	AHR	Aryl hydrocarbon receptor	2
Q0IIM8	-0.392559	8.56732	6.61083	0.010136	0.0988086	TBC1D8B	TBC1 domain family member 8B	13
Q03113	0.425128	3.85325	6.60516	0.0101684	0.0989861	GNA12	Guanine nucleotide-binding protein subunit alpha-12	1
Q2M1Z3	0.609453	2.35229	6.60257	0.0101832	0.098993	ARHGAP31	Rho GTPase-activating protein 31	1
Q99959-2	0.711034	7.72695	6.59851	0.0102064	0.0990813	PKP2	Isoform 1 of Plakophilin-2	19
P26012	-0.524115	4.77917	6.58897	0.0102613	0.0994762	ITGB8	Integrin beta-8	4
P11171	0.37044	7.67462	6.56462	0.0104026	0.100707	EPB41	Protein 4.1	16
P13797	-0.469324	5.54647	6.56077	0.0104251	0.100786	PLS3	Plastin-3	3
P28799	-0.468901	3.98642	6.55465	0.010461	0.100994	GRN	Progranulin	7
O60678	0.442838	7.66771	6.5384	0.010557	0.10178	PRMT3	Protein arginine N-methyltransferase 3	6
Q99584	-0.360115	7.11097	6.52774	0.0106205	0.102251	S100A13	Protein S100-A13	17
P02795	0.449109	6.4259	6.48241	0.0108947	0.104748	MT2A	Metallothionein-2	6
Q7L590	0.554464	3.39892	6.47903	0.0109154	0.104803	MCM10	Protein MCM10 homolog	2
Q9BR76	-0.344405	6.08519	6.466	0.0109958	0.105338	CORO1B	Coronin-1B	19
Q9UBS4	0.450454	3.87399	6.46451	0.011005	0.105338	DNAJB11	DnaJ homolog subfamily B member 11	1
Q9NVA2-2	-0.354665	5.54057	6.4627	0.0110162	0.105338	SEPTIN11	Isoform 2 of Septin-11	3
Q9NRD1	-0.395498	5.33624	6.45581	0.011059	0.105603	FBXO6	F-box only protein 6	4
P04632	-0.499308	6.77179	6.40882	0.0113555	0.108287	CAPNS1	Calpain small subunit 1	11
P25098	0.361825	6.15558	6.39753	0.0114279	0.108723	GRK2	Beta-adrenergic receptor kinase 1	4
Q5TC63-3	-0.421086	4.75916	6.39452	0.0114473	0.108723	GRTP1	Isoform 3 of Growth hormone-regulated TBC protein 1	4
P30711	-0.528519	4.90455	6.39282	0.0114583	0.108723	GSTT1	Glutathione S-transferase theta-1	4
Q8TB45	-0.610792	2.02345	6.39205	0.0114633	0.108723	DEPTOR	DEP domain-containing mTOR-interacting protein	2
Q96ST3	-0.374879	6.10149	6.38392	0.0115159	0.109074	SIN3A	Paired amphipathic helix protein Sin3a	7
Q08AF3	-0.771568	5.38189	6.37697	0.0115611	0.109354	SLFN5	Schlafen family member 5	5
O95786	0.343614	7.72693	6.37128	0.0115982	0.109557	DDX58	Antiviral innate immune response receptor RIG-I	42
Q86UD1	0.767739	5.53374	6.36777	0.0116211	0.109627	OAF	Out at first protein homolog	1
Q8TCX5	-0.649659	2.2931	6.34834	0.0117491	0.110685	RHPN1	Rhophilin-1	2
P57081	0.333902	8.42568	6.34053	0.0118009	0.111024	WDR4	tRNA (guanine-N(7)-)-methyltransferase non-catalytic subunit WDR4	22
Q8N0Z3	0.366287	5.93068	6.33551	0.0118344	0.111189	SPICE1	Spindle and centriole-associated protein 1	8
Q92828	0.354672	6.73628	6.33152	0.0118611	0.111206	CORO2A	Coronin-2A	11
Q96PY6-3	0.412024	4.83755	6.3305	0.0118679	0.111206	NEK1	Isoform 3 of Serine/threonine-protein kinase Nek1	4
O60763-2	-0.336241	7.9514	6.32528	0.0119029	0.111385	USO1	Isoform 2 of General vesicular transport factor p115	33
O00748-4	-0.468959	5.44431	6.31816	0.0119507	0.111684	CES2	Isoform 3 of Cocaine esterase	3
P29692-3	0.444032	4.29022	6.31341	0.0119828	0.111727	EEF1D	Isoform 3 of Elongation factor 1-delta	2
Q9Y426	0.366147	6.91157	6.31171	0.0119943	0.111727	C2CD2	C2 domain-containing protein 2	15
Q58EX7	-0.395311	5.66884	6.30968	0.012008	0.111727	PLEKHG4	Puratrophin-1	4
Q8IYS1	0.40194	9.03729	6.30804	0.0120191	0.111727	PM20D2	Peptidase M20 domain-containing protein 2	15
O43934	-0.414952	3.78133	6.30297	0.0120536	0.111899	MFSD11	UNC93-like protein MFSD11	1
P36969	0.416439	8.78835	6.29119	0.0121339	0.112496	GPX4	Phospholipid hydroperoxide glutathione peroxidase	20
P42696	0.53268	8.25898	6.27715	0.0122305	0.113241	RBM34	RNA-binding protein 34	21
Q9Y5L3	-0.555916	3.00847	6.26432	0.0123193	0.113913	ENTPD2	Ectonucleoside triphosphate diphosphohydrolase 2	4
Q66GS9	0.382278	5.88858	6.2579	0.0123641	0.114176	CEP135	Centrosomal protein of 135 kDa	5
O75616	0.346163	7.94376	6.25067	0.0124146	0.114351	ERAL1	GTPase Era, mitochondrial	12
Q86WR7	-0.345533	5.64484	6.25052	0.0124157	0.114351	PROSER2	Proline and serine-rich protein 2	3
Q14696	-0.318301	7.91462	6.24235	0.0124731	0.114583	MESD	LRP chaperone MESD	11
O15211	-0.36695	4.83902	6.24195	0.0124759	0.114583	RGL2	Ral guanine nucleotide dissociation stimulator-like 2	7
P49448	-0.587079	6.12134	6.23997	0.0124899	0.114583	GLUD2	Glutamate dehydrogenase 2, mitochondrial	15
P54687-5	-0.466015	5.85858	6.21577	0.0126618	0.116008	BCAT1	Isoform 5 of Branched-chain-amino-acid aminotransferase, cytosolic	4
Q7L1W4	-0.365977	5.73547	6.20119	0.0127665	0.116815	LRRC8D	Volume-regulated anion channel subunit LRRC8D	4
Q9NS91	0.579385	7.20152	6.19337	0.012823	0.117179	RAD18	E3 ubiquitin-protein ligase RAD18	7
Q6R327-3	0.336004	7.12401	6.19	0.0128475	0.11725	RICTOR	Isoform 3 of Rapamycin-insensitive companion of mTOR	9
O15127	-0.435219	6.07224	6.1834	0.0128954	0.117534	SCAMP2	Secretory carrier-associated membrane protein 2	5
Q11206-4	0.469536	3.42891	6.173	0.0129714	0.117843	ST3GAL4	Isoform 4 of CMP-N-acetylneuraminate-beta-galactosamide-alpha-2,3-sialyltransferase 4	3
Q9Y2Q5	-0.443003	3.44161	6.17193	0.0129793	0.117843	LAMTOR2	Ragulator complex protein LAMTOR2	2
O60502	-0.356852	7.27643	6.17188	0.0129797	0.117843	OGA	Protein O-GlcNAcase	10
A6NDG6	-0.348725	6.88429	6.15883	0.0130757	0.118561	PGP	Glycerol-3-phosphate phosphatase	13
Q99986	0.383653	8.5294	6.15615	0.0130956	0.118588	VRK1	Serine/threonine-protein kinase VRK1	28
Q13813-2	-0.349502	9.5838	6.14117	0.013207	0.119442	SPTAN1	Isoform 2 of Spectrin alpha chain, non-erythrocytic 1	33
Q9NZQ3	-0.33614	5.9622	6.12856	0.0133015	0.120142	NCKIPSD	NCK-interacting protein with SH3 domain	6
P52895	-0.374101	4.88421	6.12368	0.0133383	0.120256	AKR1C2	Aldo-keto reductase family 1 member C2	18
C9JG08	0.607771	2.36277	6.12149	0.0133548	0.120256	C2orf16	Uncharacterized protein C2orf16	1
O95425-4	-0.334907	8.74888	6.12006	0.0133656	0.120256	SVIL	Isoform SV4 of Supervillin	44
Q6UW02	0.334925	7.90024	6.10821	0.0134555	0.120827	CYP20A1	Cytochrome P450 20A1	16
Q7Z4H8	0.389152	8.8775	6.10551	0.0134761	0.120827	POGLUT3	Protein O-glucosyltransferase 3	29
Q8N8S7	-0.328443	8.66068	6.1049	0.0134808	0.120827	ENAH	Protein enabled homolog	24
O75054-2	0.397443	6.38278	6.10065	0.0135132	0.120963	IGSF3	Isoform 2 of Immunoglobulin superfamily member 3	7
Q9UBG0	-1.06309	0.194094	6.08588	0.0136266	0.121823	MRC2	C-type mannose receptor 2	3
Q96CP7	-0.716175	2.57236	6.08027	0.01367	0.122054	TLCD1	TLC domain-containing protein 1	2
O15056	-0.392356	6.29814	6.07523	0.0137091	0.122248	SYNJ2	Synaptojanin-2	4
P04233-2	0.430145	8.28581	6.06708	0.0137725	0.122657	CD74	Isoform p35 of HLA class II histocompatibility antigen gamma chain	14
O75312	0.349695	7.39799	6.06223	0.0138103	0.122838	ZPR1	Zinc finger protein ZPR1	13
P00450	-0.495225	3.22776	6.04979	0.0139079	0.12355	CP	Ceruloplasmin	6
Q2M296	-0.359833	4.55446	6.04642	0.0139345	0.123618	MTHFSD	Methenyltetrahydrofolate synthase domain-containing protein	4
Q8N6G5	0.525863	4.05025	6.04434	0.0139509	0.123618	CSGALNACT2	Chondroitin sulfate N-acetylgalactosaminyltransferase 2	2
Q9BSH5	-0.494908	7.78603	6.03799	0.0140012	0.123907	HDHD3	Haloacid dehalogenase-like hydrolase domain-containing protein 3	18
A6NKN8	0.938549	4.22098	6.01568	0.0141793	0.125325	PCP4L1	Purkinje cell protein 4-like protein 1	1
Q13112	0.580904	3.35069	6.00523	0.0142635	0.125911	CHAF1B	Chromatin assembly factor 1 subunit B	1
Q8IZL8	0.364426	8.78712	5.99863	0.014317	0.126077	PELP1	Proline-, glutamic acid- and leucine-rich protein 1	38
Q9H173	0.441467	9.07226	5.99847	0.0143183	0.126077	SIL1	Nucleotide exchange factor SIL1	23
Q8TCT7	0.3337	6.66762	5.98673	0.0144139	0.126759	SPPL2B	Signal peptide peptidase-like 2B	5
Q9BPZ7	0.428513	4.24725	5.9801	0.0144682	0.127077	MAPKAP1	Target of rapamycin complex 2 subunit MAPKAP1	4
Q8WV74	0.448075	7.84853	5.96988	0.0145522	0.127379	NUDT8	Nucleoside diphosphate-linked moiety X motif 8	8
Q9NQX4	0.355492	6.93683	5.96966	0.0145541	0.127379	MYO5C	Unconventional myosin-Vc	19
Q6ZRQ5	0.406319	4.89687	5.96817	0.0145664	0.127379	MMS22L	Protein MMS22-like	5
O15551	-0.472946	6.09568	5.96709	0.0145753	0.127379	CLDN3	Claudin-3	7
P20591	0.451333	7.31143	5.9542	0.0146823	0.128155	MX1	Interferon-induced GTP-binding protein Mx1	52
P17050	-0.368149	6.10645	5.93982	0.0148026	0.129044	NAGA	Alpha-N-acetylgalactosaminidase	7
O43488	-0.380525	7.96015	5.936	0.0148346	0.129162	AKR7A2	Aflatoxin B1 aldehyde reductase member 2	21
Q8NBL1	-0.332378	6.78028	5.93268	0.0148626	0.129246	POGLUT1	Protein O-glucosyltransferase 1	7
Q9BWG4	0.737114	1.41526	5.90725	0.0150787	0.130962	SSBP4	Single-stranded DNA-binding protein 4	1
O43237	-0.336999	6.71033	5.89288	0.0152022	0.131871	DYNC1LI2	Cytoplasmic dynein 1 light intermediate chain 2	12
Q12802-2	-0.315525	8.4953	5.88426	0.0152768	0.132355	AKAP13	Isoform 2 of A-kinase anchor protein 13	41
Q6P2E9	-0.316995	7.80488	5.8811	0.0153042	0.132424	EDC4	Enhancer of mRNA-decapping protein 4	19
Q16401	-0.318704	9.04454	5.87899	0.0153226	0.132424	PSMD5	26S proteasome non-ATPase regulatory subunit 5	33
Q9UH99-2	-0.417585	8.14747	5.87596	0.015349	0.132489	SUN2	Isoform 2 of SUN domain-containing protein 2	29
Q9BW60	-0.336822	7.28645	5.85971	0.0154914	0.133553	ELOVL1	Elongation of very long chain fatty acids protein 1	6
Q96CS2	0.429244	3.97805	5.85334	0.0155475	0.133735	HAUS1	HAUS augmin-like complex subunit 1	1
Q5T013	-0.44961	6.14855	5.853	0.0155505	0.133735	HYI	Putative hydroxypyruvate isomerase	10
P10301	-0.564619	6.23887	5.84771	0.0155974	0.133973	RRAS	Ras-related protein R-Ras	8
Q68CZ6	0.375004	4.5432	5.84155	0.0156521	0.134278	HAUS3	HAUS augmin-like complex subunit 3	2
Q7Z4S6-4	0.324624	6.97355	5.82429	0.0158063	0.135328	KIF21A	Isoform 4 of Kinesin-like protein KIF21A	14
P19474	-0.58242	2.00604	5.82251	0.0158223	0.135328	TRIM21	E3 ubiquitin-protein ligase TRIM21	2
Q14108	-0.332744	6.62382	5.8214	0.0158324	0.135328	SCARB2	Lysosome membrane protein 2	15
O00458	-0.36882	5.30413	5.8165	0.0158765	0.13554	IFRD1	Interferon-related developmental regulator 1	4
O14772	-0.350434	7.21648	5.79819	0.0160427	0.136792	FPGT	Fucose-1-phosphate guanylyltransferase	23
Q86X76	-0.369357	5.75947	5.77838	0.0162245	0.138174	NIT1	Deaminated glutathione amidase	8
P00491	0.323063	8.53371	5.77429	0.0162623	0.138328	PNP	Purine nucleoside phosphorylase	42
O00468-6	0.620363	8.78292	5.76404	0.0163574	0.138844	AGRN	Isoform 6 of Agrin	63
P10636-7	-1.02514	2.0855	5.76298	0.0163673	0.138844	MAPT	Isoform Tau-E of Microtubule-associated protein tau	19
Q7Z4V5-2	0.409405	7.92267	5.76137	0.0163823	0.138844	HDGFL2	Isoform 2 of Hepatoma-derived growth factor-related protein 2	17
Q92466	-0.370553	4.56408	5.74677	0.016519	0.139645	DDB2	DNA damage-binding protein 2	5
Q0VDF9	0.318544	9.63783	5.74668	0.0165198	0.139645	HSPA14	Heat shock 70 kDa protein 14	42
Q9H974-4	0.387958	6.77569	5.74489	0.0165367	0.139645	QTRT2	Isoform 4 of Queuine tRNA-ribosyltransferase accessory subunit 2	11
Q53EZ4	0.359114	8.10297	5.73414	0.0166382	0.14029	CEP55	Centrosomal protein of 55 kDa	20
P22314	-0.301622	7.98196	5.73213	0.0166573	0.14029	UBA1	Ubiquitin-like modifier-activating enzyme 1	25
P07311	0.381901	7.3797	5.73046	0.0166731	0.14029	ACYP1	Acylphosphatase-1	5
P13639	0.342196	8.79272	5.72518	0.0167233	0.140544	EEF2	Elongation factor 2	12
Q96HD1-2	0.504965	7.5193	5.71759	0.0167958	0.140984	CRELD1	Isoform 2 of Protein disulfide isomerase CRELD1	12
Q86Y13	0.434204	3.83581	5.71422	0.016828	0.141086	DZIP3	E3 ubiquitin-protein ligase DZIP3	1
Q9NPF0	0.523717	4.25155	5.701	0.0169552	0.141982	CD320	CD320 antigen	3
O15427	0.501768	5.89592	5.69625	0.0170012	0.142197	SLC16A3	Monocarboxylate transporter 4	2
Q9BY41	0.473641	5.08239	5.69401	0.0170229	0.142209	HDAC8	Histone deacetylase 8	1
Q9NVI1	0.450698	9.5615	5.69007	0.0170612	0.142359	FANCI	Fanconi anemia group I protein	37
Q6ZUT6	-0.379175	6.8289	5.6825	0.017135	0.142805	CCDC9B	Coiled-coil domain-containing protein 9B	9
P07741	-0.423441	7.63354	5.67889	0.0171702	0.142929	APRT	Adenine phosphoribosyltransferase	18
Q5U5X0	0.418563	5.0771	5.66552	0.0173015	0.143735	LYRM7	Complex III assembly factor LYRM7	3
E5RGZ5	0.999864	0.461351	5.66486	0.0173081	0.143735	FADS2	Acyl-CoA 6-desaturase (Fragment)	1
O94964-2	0.496563	7.37743	5.66082	0.017348	0.143896	SOGA1	Isoform 2 of Protein SOGA1	19
Q9BVG9	0.317323	6.45169	5.65779	0.017378	0.143974	PTDSS2	Phosphatidylserine synthase 2	3
Q12962	-0.43589	5.37988	5.65569	0.0173988	0.143977	TAF10	Transcription initiation factor TFIID subunit 10	4
P61457	0.542732	2.56873	5.62379	0.0177183	0.146447	PCBD1	Pterin-4-alpha-carbinolamine dehydratase	2
[truncated: 6,161 more rows]
