# Supplementary material for: Therapeutic synergies that overcome carboplatin resistance in triple-negative breast cancer
Source: J Exp Clin Cancer Res. 2026 Feb 3;45:83. doi: 10.1186/s13046-025-03636-9 (PMC13037280; doi:10.1186/s13046-025-03636-9)
Supplement: Supplementary file 11 — Supplementary Material 11. Supplemental File 5: Contains data used in the generation of Fig. 5A. Reported are coeffiecient of drug interaction (CDI) scores for screens involving treatment with these agents at 1 μm and SG at the ~ IC20 dose for that model (~ 2nM). [file 13046_2025_3636_MOESM11_ESM.xlsx]

## Sheet: CDI Only
Normal order	Drug	HCC1143_R1_Average CDI	HCC1143_R2_Average CDI	MDA468_R1_Average CDI	MDA468_R2_Average CDI	MDA468_R3_Average CDI	VCUBC01CR_Average CDI	WHIM30_Average CDI	BCM2147CR_Average CDI	BCM3887CR_Average CDI	WHIM2_Average CDI	Target	Pathway	Average CDI
1	D 4476	0.846613	1.02927	0.649941	1.22991	1.15357	0.861744	1.76383	1.15333	0.96551	0.996365	Casein Kinase 1	Kinases	1.06501
2	AZD5363	0.911488	1.14893	0.556404	1.07364	0.992424	1.15562	1.43974	1.16842	0.938033	1.1846	Akt	PI3K/Akt/mTOR	1.05693
3	SB 225002	1.02155	1.16268	0.687478	1.31991	1.04734	1.03276	1.95736	0.970677	1.14011	1.1236	CXCR2 antagonist	Chemokine Receptors	1.14635
4	PRT062607 (P505-15, BIIB057) HCl	1.00813	1.09003	0.725089	1.25071	0.929408	1.2633	1.73882	1.11849	1.12296	2.17374	Syk	Angiogenesis	1.24207
5	Ryuvidine	0.983268	1.11915	0.759371	0.859336	0.966266	1.04145	1.73064	1.19258	1.15316	1.14166	Cyclin-dependent Kinase	Kinases	1.09469
6	GDC-0349	0.950984	1.07251	0.618461	0.782915	0.542305	1.0156	1.56174	1.25242	1.16214	1.26301	mTOR	PI3K/Akt/mTOR	1.02221
7	CID 755673	0.981148	0.985866	1.1759	1.28495	0.939958	0.996734	1.92414	1.15422	1.33779	1.17616	Protein Kinase D	Kinases	1.19569
8	Cobimetinib (GDC-0973, RG7420)	0.718726	1.16561	0.591538	1.04166	1.0988	0.795081	1.76553	1.23696	0.916076	0.943771	MEK	MAPK	1.02738
9	GW 5074	1.06093	0.995549	1.17436	0.874203	1.14183	0.940468	1.8261	1.29466	0.950357	1.0956	Raf	MAPK	1.13541
10	ABT-199 (GDC-0199); Venetoclax (ABT-199, GDC-0199)	1.16847	1.17469	0.98119	1.10289	0.938498	0.992475	0.268016	1.52344	1.00098	1.08318	Bcl-2	Apoptosis	1.02338
11	DBeQ	1.00184	1.26357	1.26018	0.743785	0.965484	0.858628	1.72583	1.46166	1.2431	1.28135	p97 ATPase	executioner caspases	1.18054
12	Pacritinib (SB1518)	0.994062	1.38308	1.18159	0.800621	1.01714	1.00857	1.28851	1.33357	1.21447	1.14377	FLT3,JAK	JAK/STAT	1.13654
13	ZM 306416 hydrochloride	0.676571	1.09982	0.86775	1.19915	1.24486	0.826599	1.61044	1.1196	1.10806	1.07673	VEGFR	Receptor Tyrosine Kinases (RTKs)	1.08296
14	AZD1480	0.7975	0.962794	1.05673	1.21605	1.05806	1.22197	1.70214	0.933191	1.37261	1.02231	JAK	JAK/STAT	1.13434
15	ZK 164015	0.996149	1.14876	0.541569	1.30457	0.993883	0.972567	1.88722	0.952263	1.36565	1.11983	Estrogen and Related Receptors	Nuclear Receptors	1.12825
16	CYT997 (Lexibulin)	0.794108	0.828722	1.22372	1.32236	1.01255	1.18571	2.2187	1.02468	1.74499	1.17193	Microtubule Associated	Cytoskeletal Signaling	1.25275
17	Demethylasterriquinone B1	0.945984	1.0393	0.726388	1.07239	0.530599	1.00885	1.70001	0.970144	1.17656	1.27309	Insulin and insulin-like	Receptor Tyrosine Kinases (RTKs)	1.04433
18	CX-4945 (Silmitasertib)	1.02883	0.992119	0.63955	0.9323	0.455661	1.04807	1.82545	1.03144	1.24189	1.02354	Casein Kinase	Others	1.02189
19	Exo1	0.656977	0.989351	0.983642	1.22341	0.9406	0.969943	1.73667	0.982301	1.02118	1.03961	Translocation, Exocytosis & Endocytosis	Signal Transduction	1.05437
20	Linifanib (ABT-869)	1.05393	0.992102	0.722292	1.24364	0.967364	0.991069	1.84599	0.961484	1.16187	1.01578	VEGFR,PDGFR,CSF-1R	Protein Tyrosine Kinase	1.09555
21	NSC 95397	0.946944	0.910842	1.23597	1.04764	1.07981	1.14926	1.67488	1.24155	1.04892	1.08769	Cdc25 Phosphatase	Phosphatases	1.14235
22	Dovitinib (TKI-258, CHIR-258)	0.999123	1.10904	1.14253	1.20319	1.03208	1.09095	0.37167	1.13968	1.14777	1.01277	FLT3,VEGFR,FGFR,c-Kit,PDGFR	Angiogenesis	1.02488
23	WAY 170523	0.973639	1.1323	1.21524	0.988428	1.08182	0.913198	1.62313	1.24637	0.940934	1.12524	Matrix Metalloprotease	Proteases	1.12403
24	GDC-0941	1.04874	1.19513	1.20943	0.905951	1.15452	0.965049	1.64274	1.28849	1.17885	1.03006	PI3K	PI3K/Akt/mTOR	1.1619
25	SU 6668; TSU-68 (Orantinib)	0.883384	0.898062	0.907561	1.24392	1.14391	0.947345	1.7037	1.0796	1.22155	1.09906	PDGFR	Receptor Tyrosine Kinases (RTKs)	1.11281
26	IPA 3; IPA-3	0.874539	1.05512	0.947017	1.24139	0.9709	1.12481	1.70183	0.935404	1.26836	0.9638	Group I p21-activated kinase (PAK)	Kinases	1.10832
27	Pifithrin-mu	0.9266	1.12407	0.633112	1.30677	1.12213	1.03078	2.05569	0.875442	1.61855	1.13933	p53	Cell Cycle	1.18325
28	Purvalanol B	0.892228	1.11667	0.703174	1.27868	0.958388	1.12344	1.79651	0.861656	1.13954	0.863945	Cyclin-dependent Kinase	Kinases	1.07342
29	IMD 0354	0.951539	1.07759	1.01992	1.08434	0.589311	1.00317	1.75106	0.943778	1.2224	1.08106	IkB Kinase	Kinases	1.07242
30	Deguelin	1.10318	1.18138	0.864858	1.03835	0.623014	1.10567	1.73846	1.00001	1.39737	1.01582	Apoptosis Inducers	Apoptosis	1.10681
31	SR 11302	0.876146	0.949654	1.01571	1.05969	0.97132	0.958068	1.63687	0.855318	1.30723	1.2232	Cytokine and NF-kB Signaling	Signal Transduction	1.08532
32	SB 239063	0.881039	0.939757	0.91068	1.17733	1.05016	1.00059	1.44289	1.00023	1.33822	0.958615	p38	MAPK Family	1.06995
33	AEE 788	0.905788	1.13981	0.981655	1.06019	1.06719	0.791806	1.64	1.13901	1.07444	1.26844	EGFR	Receptor Tyrosine Kinases (RTKs)	1.10683
34	AS 252424	0.922175	1.17312	1.20771	1.18955	0.980434	1.00144	0.365689	1.05989	1.22652	0.960148	PI 3-Kinase	Kinases	1.00867
35	AZ 628	0.987668	1.16219	1.20025	0.639838	1.07763	0.90313	1.9871	1.17326	1.13621	1.22556	Raf Kinase	Kinases	1.14928
36	Cyclapolin 9	0.921838	1.11804	1.16652	0.655259	1.00927	1.0735	1.57328	1.14199	1.46214	1.00308	Polo-like Kinase	Kinases	1.11249
37	LY 294002 hydrochloride	0.785759	0.93583	0.850767	1.22546	1.18589	1.01543	1.55147	1.07445	1.05077	1.01263	PI 3-kinase	kinases	1.06884
38	LY2784544	0.829132	1.08435	0.999243	1.24946	1.09534	1.07944	1.6507	0.995988	1.2616	0.957896	JAK	JAK/STAT	1.12031
39	CCT 018159	0.974364	1.19859	0.646671	1.32837	1.03184	1.04517	1.59062	0.892677	1.27935	1.02323	Heat Shock Proteins	chaperone activity	1.10109
40	SGI-1776 free base	0.99855	1.15833	0.660712	1.3484	1.01139	1.27996	1.66305	1.17237	1.34496	1.14591	Pim	JAK/STAT	1.17836
41	SKI II	1.01731	1.10483	0.916482	1.06024	0.546922	1.00648	1.63731	0.934991	1.32252	1.02202	Sphingosine Kinase	Kinases	1.05691
42	TAK-733	0.924552	1.22511	0.476095	0.872395	0.49545	0.857584	1.97396	1.2365	1.15274	0.91268	MEK	MAPK	1.01271
43	2,3-DCPE hydrochloride	0.713187	0.930568	0.861042	1.21679	0.925165	0.898118	1.48161	0.910561	1.24179	1.10337	Apoptosis Inducers	Apoptosis	1.02822
44	Veliparib (ABT-888)	0.958347	0.903705	0.66407	0.862443	1.0273	0.942594	1.35452	0.916541	1.132	1.08169	PARP	DNA Damage	0.984321
45	Noscapine hydrochloride	1.09802	1.07799	1.13871	1.17898	1.03536	0.900468	1.59413	1.09714	1.2467	1.07032	Microtubules	Cell Cycle	1.14378
46	Ridaforolimus (Deforolimus, MK-8669)	0.848537	1.11576	1.07724	1.2316	1.07466	1.04	0.296319	1.0347	1.3714	1.32622	mTOR	PI3K/Akt/mTOR	1.04164
47	PD 407824	0.996689	0.864576	1.16797	0.951531	0.965158	0.983441	1.75504	1.17347	1.05695	1.12948	Checkpoint Kinases	Kinases	1.10443
48	Luminespib (AUY-922, NVP-AUY922)	0.84667	1.03637	0.972211	1.25869	1.2222	1.20877	1.89052	0.962734	1.66354	1.40532	HSP (e.g. HSP90)	Cytoskeletal Signaling	1.2467
49	CGP 57380	0.954648	0.996583	0.653618	1.36685	1.15052	0.925076	1.52002	0.961716	1.25464	0.998268	Mnk	Kinases	1.07819
50	Methotrexate	0.900986	0.938109	1.2128	0.942395	1.14519	1.26222	1.64818	0.986629	1.27671	1.03839	0	Cell Cycle Inhibitors	1.13516
51	PHTPP	1.04867	1.10008	0.644718	1.30831	1.15791	0.987615	1.59484	0.909888	1.05156	1.08384	Estrogen and Related Receptors	Nuclear Receptors	1.08874
52	ER 27319 maleate	0.827741	0.753024	0.919126	1.36311	1.17516	1.22404	1.82833	0.911911	1.34155	1.18363	Syk Kinase	Kinases	1.15276
53	SU 5402	0.982178	1.12284	1.01568	1.06881	0.782877	1.07636	1.69382	0.990853	1.05638	1.07937	FGFR	Receptor Tyrosine Kinases (RTKs)	1.08692
54	NSC 23766	1.08937	1.03976	0.868447	1.04675	0.647117	1.0499	1.59002	1.22085	1.17035	1.10475	G Proteins (Small)	Signal Transduction	1.08273
55	Flutamide	0.787602	0.86296	0.885851	1.04672	1.07196	1.00639	1.76073	1.01918	1.29182	1.00033	Androgen Receptor	Nuclear Receptors	1.07335
56	SJ 172550	0.766348	0.83604	0.987911	1.09747	1.03039	1.01308	1.45022	0.932144	1.30148	1.07812	p53	Cell Cycle	1.04932
57	CPI 613	0.869281	0.986545	1.17241	1.32227	1.10553	0.864476	1.57917	0.990944	1.37454	1.13457	Pyruvate dehydrogenase (PDH)	Dehydrogenases	1.13997
58	AGK 2; AGK2	0.979082	0.978028	1.14724	1.31427	1.13	1.0756	0.452783	0.973815	1.19396	1.01555	Sir2-like Family Deacetylases	Deacetylases	1.02603
59	R 1530	1.07449	0.916244	1.19024	1.00711	1.00684	0.903682	1.69083	1.25001	1.27797	1.14365	Multi-kinase inhibitor	Receptor Tyrosine Kinases (RTKs)	1.14611
60	Metformin hydrochloride	0.975877	0.862456	1.07322	0.890452	1.04802	1.01538	1.38479	1.11317	1.52621	1.08611	AMPK	Kinases	1.09757
61	SB 202190	0.949505	1.06429	0.890651	1.28126	1.21676	0.900355	1.57647	1.04406	1.16547	1.01975	MAPK Family	Kinases	1.11086
62	MLN2238; Ixazomib	0.831143	0.798009	0.880428	1.37996	1.03394	0.911271	1.57802	0.844427	1.19446	0.61756	Proteasome	Proteases	1.00692
63	NSC 3852	0.91753	1.18468	0.528681	1.40601	1.17299	3.02056	2.09975	1.02305	1.80869	1.08857	Histone Deacetylases	Deacetylases	1.42505
64	CYT387; Momelotinib (CYT387)	1.00338	1.02126	0.635596	1.31879	0.891588	1.12911	1.72489	0.860663	1.20209	0.484285	JAK	JAK/STAT	1.02716
65	GW 583340 dihydrochloride	0.876839	1.16456	1.16351	0.99399	0.576268	0.853564	1.41801	0.984547	1.17147	1.09304	EGFR	Receptor Tyrosine Kinases (RTKs)	1.02958
66	MG-132	0.919198	0.978857	1.1263	1.16709	0.646835	1.49348	1.76744	1.08333	1.16635	0.556842	Proteasome	Proteases	1.09057
67	TBB	0.779774	0.931587	1.05101	1.10623	1.09178	0.973381	1.78388	0.941486	1.31135	1.00622	Casein Kinase 2	Kinases	1.09767
68	Saracatinib (AZD0530)	0.914344	0.879333	0.896915	1.1906	1.12104	1.00638	1.23816	0.966352	1.25578	0.463032	Bcr-Abl,Src	Angiogenesis	0.993194
69	PRIMA-1	1.00663	0.997248	1.18479	1.16999	1.05952	0.992814	1.73845	1.03462	1.28746	1.0434	p53	Cell Cycle	1.15149
70	EX 527	0.979544	0.891281	1.16778	0.733918	1.12779	0.938791	1.71178	1.12052	1.31444	1.06671	Sir2-like Family Deacetylases	Deacetylases	1.10526
71	ZSTK474	1.04885	0.755187	1.2279	0.571582	1.06612	1.08112	1.39234	1.13455	1.25329	0.396974	PI3K	PI3K/Akt/mTOR	0.99279
72	UCB 35625	0.938833	0.869178	1.12735	1.26188	1.19274	0.913578	1.74075	1.05219	1.19572	1.02044	CCR1 and CCR3 receptor	Chemokine Receptors	1.13127
73	4-Chlorophenylguanidine hydrochloride	1.02758	0.912228	1.21856	1.29156	1.07314	1.10223	1.63095	0.902893	1.25524	0.466569	urokinase	0	1.0881
74	UNC 0224	0.952761	1.15959	0.629311	1.29839	1.02577	1.03914	1.73703	0.866693	1.18798	1.15487	Histone Methyltransferases	Transferases	1.10516
75	Zebularine	0.94798	1.02369	0.648991	1.28025	0.955283	1.11117	1.51457	0.838401	1.25717	0.472468	DNA Methyltransferases	Transferases	1.005
76	GSK 690693	0.909601	1.34092	1.05041	0.865791	0.673915	1.00553	1.56108	0.889767	1.2862	1.15768	Akt (Protein Kinase B)	Kinases	1.07409
77	YM 511	0.897223	1.06389	1.25771	1.16266	0.514958	1.05176	1.41104	1.02529	1.36239	0.475091	aromatase (CYP19) inhibitor	Cytochrome P450	1.0222
78	SU 11274	0.804867	0.766352	0.726766	1.03729	1.03244	1.05725	1.61658	0.981964	1.28416	1.1863	MET	Receptor Tyrosine Kinases (RTKs)	1.0494
79	NU 2058	0.828856	0.875981	0.765935	1.11883	0.748185	1.04093	1.3284	1.06945	1.40203	0.472541	Cyclin-dependent Kinase	Kinases	0.965113
80	SGX 523; SGX-523	0.91744	1.00665	1.20367	1.31479	1.13689	0.916865	1.77141	1.03582	1.30866	1.14934	MET	Receptor Tyrosine Kinases (RTKs)	1.17615
81	Salirasib	0.945218	0.814423	1.12852	0.777078	1.16246	0.935665	1.58287	1.09811	1.17473	1.08028	Displaces active Ras from the plasma membrane	GTPases	1.06993
82	Tenovin-1	1.11835	0.989348	1.09199	0.720123	1.07218	0.977037	1.27987	1.08809	1.21814	0.311668	Ubiquitin E3 Ligases	Ligases	0.98668
83	PP 1	0.883647	0.996291	0.781272	1.30598	1.13676	0.970068	1.86968	1.0873	0.912539	1.06976	Src	Angiogenesis	1.10133
84	MLN9708	0.796651	0.807174	1.16291	1.23101	0.883661	0.819838	2.02092	0.802035	1.5254	0.80972	Proteasome	Proteases	1.08593
85	PD 98059; PD 98,059	0.997506	1.03912	0.68226	1.24281	1.15299	0.937625	2.04408	0.814976	1.22045	1.14968	MEK	kinases	1.12815
86	Apatinib	0.977949	1.0575	0.871218	1.27932	1.05196	1.12756	1.99547	0.888003	1.15011	0.442684	VEGFR	Protein Tyrosine Kinase	1.08418
87	BIBX 1382 dihydrochloride	1.0133	0.887232	0.621994	0.822078	0.637248	1.06204	1.66759	1.09117	1.24973	0.909591	EGFR	Receptor Tyrosine Kinases (RTKs)	0.996197
88	OSI-027	1.11801	1.17763	0.988972	0.614456	0.477749	1.10491	1.8123	0.922141	1.14679	0.507981	mTOR	PI3K/Akt/mTOR	0.987093
89	Arcyriaflavin A	0.768968	0.801561	0.711325	1.03884	0.751789	0.867672	1.71828	0.810469	1.20607	0.999181	Cyclin-dependent Kinase	Kinases	0.967415
90	Selumetinib (AZD6244)	0.739036	1.00687	0.706371	0.969385	0.903474	0.805244	1.80756	1.17465	1.37501	0.473998	MEK	MAPK	0.99616
91	NSC 625987	0.929225	0.796337	1.04545	1.02539	1.07297	0.882104	1.70542	0.920488	1.21885	1.14795	Cyclin-dependent Kinase	Kinases	1.07442
92	BMS 299897	0.97341	0.795463	1.1862	0.820856	1.23869	0.852497	1.7901	1.16215	1.38751	1.20304	Gamma-Secretase	Proteases	1.14099
93	MK-2206 2HCl	1.04985	1.02695	1.17844	0.645523	1.16572	1.00838	1.82265	1.24771	1.2939	0.418865	Akt	PI3K/Akt/mTOR	1.0858
94	SU 4312	1.1208	0.986959	1.07027	1.1935	0.965695	0.862999	1.61115	1.05999	1.07993	1.23254	VEGFR	Receptor Tyrosine Kinases	1.11838
95	Sunitinib malate	0.976154	1.08917	1.11294	1.13767	0.878002	0.879371	1.4224	1.07271	1.2178	1.14539	VEGFR	Receptor Tyrosine Kinases (RTKs)	1.09316
96	HA 130	1.08347	1.02797	1.14005	0.842233	0.798286	0.737723	1.68667	1.06352	1.04674	1.17965	Autotaxin	Esterases	1.06063
97	PF 573228	1.02151	1.16123	1.04076	0.885209	0.518295	0.980406	1.27822	1.15367	0.904132	1.01465	Focal Adhesion Kinase	Kinases	0.995808
98	PIT 1	0.969212	1.01937	0.720587	1.21353	0.561557	0.932478	1.70992	1.00025	1.18014	1.24738	PIP3 antagonist	PI 3-Kinase/Akt Signaling	1.05544
99	SD 1008	1.14492	1.15377	0.723802	1.25795	0.668782	1.06236	1.52545	1.25909	1.5386	1.1228	Cytokine and NF-kB Signaling	Signal Transduction	1.14575
100	Doxycycline hyclate	0.972968	0.836457	1.1299	1.12689	0.628004	0.912298	1.67281	0.999755	0.88566	1.2404	Matrix Metalloprotease	Proteases	1.04051
101	K 858	0.991304	0.827311	1.22088	1.09072	0.549937	1.06489	1.51024	0.97539	1.1223	1.19082	Kinesin	Cytoskeleton and Motor Proteins	1.05438
102	Ispinesib	0.755491	0.907354	1.74035	1.47941	1.48718	1.07211	2.16212	1.00088	2.4559	1.43952	Kinesin	Cytoskeleton and Motor Proteins	1.45003
103	PNU 74654	1.04482	1.30041	0.890805	1.33246	0.785592	1.01869	1.36669	1.10674	0.98	1.13366	Wnt Signaling	Signal Transduction	1.09599
104	LY 364947	0.878238	0.860405	0.616475	1.04433	0.560384	0.887411	1.35901	0.897912	1.04022	1.10466	TGF-beta Receptors	Receptor Serine/Threonine Kinases (RSTKs)	0.924904
105	AT 101	0.961597	1.23535	0.868764	0.651413	0.462501	1.14239	1.54767	1.08227	0.904165	0.982865	Bcl-2 Family	Apoptosis	0.983899
106	IKK 16	0.996148	0.973643	1.03167	1.20358	0.935779	0.884247	1.49808	0.923316	1.19999	1.42114	IkB Kinase	Kinases	1.10676
107	BGJ398 (NVP-BGJ398)	1.04549	1.05647	1.09844	1.19282	0.932426	0.896631	1.77598	0.7959	1.11384	1.09866	FGFR1, FGFR3, FGFR2,FGFR3 (K650E)	Angiogenesis	1.10066
108	Ki 8751	0.99857	0.923047	1.04065	1.02895	0.775336	0.929566	1.52504	0.924434	1.23148	1.15521	VEGFR	Receptor Tyrosine Kinases (RTKs)	1.05323
109	LY2157299; Galunisertib	1.02132	1.14914	1.08891	0.7813	0.487702	0.959119	1.53661	0.837319	1.28267	0.986671	TGF-beta/Smad	TGF-beta/Smad	1.01308
110	Raloxifene hydrochloride	1.04182	0.852909	0.586116	1.23346	0.551887	0.927524	1.66167	0.984142	1.17733	1.23631	Estrogen and Related Receptors	Nuclear Receptors	1.02532
111	LY2603618	1.07604	0.879148	0.325331	0.911008	0.336711	0.977933	1.40473	0.964637	1.18457	1.01247	Chk	Cell Cycle	0.907257
112	PX 12	0.897202	1.01672	1.15791	1.0798	0.559045	0.951276	1.62004	0.874408	1.23027	1.14821	thioredoxin reductase	Reductases	1.05349
113	BEZ235 (NVP-BEZ235, Dactolisib)	1.05354	0.845935	0.769544	1.05079	0.620575	1.21422	1.94338	1.07968	1.38346	1.42134	p110α , p110γ, mTOR (p70S6K)	PI3K/Akt/mTOR	1.13825
114	PI 828	0.991178	0.997037	0.646049	0.996555	1.20402	0.940522	1.3979	0.775117	1.08091	1.19459	PI 3-Kinase	Kinases	1.02239
115	Entinostat (MS-275)	0.995618	1.2851	0.663986	0.700629	0.700792	0.886549	1.50476	0.947902	0.806882	1.11585	HDAC	Epigenetics	0.960807
116	GSK 2606414	0.991775	0.906093	0.613622	0.983855	0.487418	0.894147	1.48815	0.980777	1.22502	1.13728	PERK	Kinases	0.970814
117	Iniparib (BSI-201)	0.686079	1.01773	0.642525	1.01342	0.668392	1.25652	1.37266	1.15317	1.00843	1.14359	PARP	DNA Damage	0.996251
118	Torin 2	0.799499	0.959525	0.857525	0.99149	1.16738	0.832955	1.97885	0.949064	1.50035	1.30702	mTOR	Kinases	1.13437
119	PHA 767491 hydrochloride	1.12465	1.12249	0.987739	1.02797	1.02857	0.905147	1.79035	0.869974	1.37917	0.891334	Cyclin-dependent Kinase	Kinases	1.11274
120	C 646	1.00068	1.02592	1.06069	0.918726	0.912603	0.896823	1.55783	0.842938	1.12382	1.12313	Histone Acetyltransferases	Transferases	1.04632
121	GSK 429286	0.958611	1.10789	1.04144	1.05999	0.686703	0.962004	1.45416	0.855586	1.2924	0.86957	Rho-kinases	Kinases	1.02884
122	KU 60019; KU-60019	0.943872	0.92374	0.655954	1.17856	0.537858	0.95284	1.44946	0.926966	1.18659	1.1103	ATM & ATR Kinase	Kinases	0.986614
123	(R)-DRF053 dihydrochloride	0.940421	0.930414	0.60658	1.13003	0.473913	0.957605	1.47859	0.985792	1.47489	1.04089	Casein Kinase 1	Kinases	1.00191
124	Nicotinamide	0.956994	0.599208	1.06895	1.05274	0.572259	0.889607	1.47222	0.777269	1.15022	1.20399	Poly(ADP-ribose) Polymerase	DNA Damage	0.974346
125	KU 55933	0.954972	0.786405	1.06133	1.05132	0.537996	1.03039	1.67615	0.776248	1.24841	1.05721	ATM & ATR Kinase	Kinases	1.01804
126	PF 04217903 mesylate	1.00726	0.837723	0.730018	1.03271	0.783972	0.819225	1.51634	0.804043	1.35284	0.985607	MET	Receptor Tyrosine Kinases (RTKs)	0.986975
127	PT 1	1.02607	1.00879	1.06519	1.05514	0.766072	1.03316	1.27202	0.767979	1.24874	0.86136	AMPK	Kinases	1.01045
128	SB 265610	0.896824	0.963949	0.643858	1.07621	0.788946	0.920416	1.33457	0.957698	1.17077	1.03588	CXCR2 antagonist	Chemokine Receptors	0.978911
129	Vinblastine Sulfate	0.815772	1.08578	1.22222	1.62228	1.01814	1.19726	1.80939	1.00169	1.92161	1.0645	Microtubules	apoptosis	1.27586
130	Etoposide	1.11736	1.12771	1.03189	1.15599	1.00189	0.847797	1.61562	0.670273	1.17151	1.03562	DNA Topoisomerase	0	1.07756
131	AZD8931 (Sapitinib); AZD8931(Sapitinib)	1.15267	1.13566	0.926106	1.08757	0.701268	0.768518	1.3589	0.729174	1.19392	1.21503	EGFR,HER2	Protein Tyrosine Kinase	1.02688
132	ZM 447439	1.08374	0.936137	1.10709	1.22617	0.729889	0.834871	1.52265	0.817719	1.16246	1.06235	Aurora Kinases	Kinases	1.04831
133	Telatinib	1.04705	1.16465	1.11256	1.13238	0.50009	1.05433	1.37224	0.816035	1.17276	1.0425	VEGFR,PDGFR,c-Kit	Protein Tyrosine Kinase	1.04146
134	SU 5416	0.965719	0.916878	0.522738	1.28338	0.532392	0.906813	1.28233	0.967456	1.18731	1.18231	VEGFR	Receptor Tyrosine Kinases (RTKs)	0.974734
135	DCC-2036 (Rebastinib)	0.978203	1.10253	0.624774	1.28068	0.576802	1.10687	1.39382	0.839403	1.48107	1.2283	Bcr-Abl	Angiogenesis	1.06125
136	Dynasore	1.03157	0.854359	0.970723	1.24219	0.534752	0.921162	1.48995	0.765464	1.27091	1.16947	GTPase	ATPases/GTPases	1.02506
137	Nintedanib (BIBF 1120)	1.04985	0.815225	0.848898	1.09185	0.401004	1.11203	1.5687	0.757765	1.04662	1.17501	VEGFR,PDGFR,FGFR	Protein Tyrosine Kinase	0.986696
138	Probenecid	1.09072	1.03124	0.623031	1.07289	0.776998	0.826027	1.37246	0.815277	1.3171	0.969094	multidrug resistance-associated proteins (MRP)	Multidrug Transporters	0.989484
139	AC480 (BMS-599626)	1.01472	1.09507	0.73809	1.14514	0.811619	0.737378	1.19396	0.845196	1.27878	0.996878	HER2,EGFR	Protein Tyrosine Kinase	0.985683
140	DR 2313	1.00733	1.07767	0.58791	0.715525	0.468716	0.868467	1.30056	0.874859	1.25747	1.07515	Poly(ADP-ribose) Polymerase (PARP)	DNA Damage	0.923365
141	PCI-24781 (Abexinostat)	0.718933	0.663269	0.179921	0.314303	0.642093	0.976602	1.66479	0.985876	0.946336	1.39463	HDAC	Cytoskeletal Signaling	0.848675
142	Mitoxantrone dihydrochloride	0.806973	0.833088	0.801405	1.29889	1.13187	0.892191	1.78654	0.849413	1.47287	1.16502	DNA Topoisomerase	Isomerases	1.10383
143	PD 166285 dihydrochloride	1.01114	1.27201	1.01002	1.24672	1.04896	0.998618	1.22104	0.57851	1.30705	0.871154	Src Family Kinases	Kinases	1.05652
144	BTZO 1	1.12907	0.853382	1.00707	1.16955	0.85356	0.886522	1.58208	1.09259	1.33468	1.0976	Cytokine and NF-kB Signaling	Signal Transduction	1.10061
145	Endoxifen	1.0614	0.89355	1.12476	1.12784	0.563428	1.06296	1.59919	0.980535	1.51503	1.12277	Estrogen and Related Receptors	Nuclear Receptors	1.10515
146	EB 47	0.949653	0.852648	0.592869	1.33558	0.569965	0.920332	1.40846	0.915263	1.27013	1.11113	Poly(ADP-ribose) Polymerase	DNA Damage	0.992603
147	SANT-2	1.02242	0.884671	0.609083	1.36838	0.559644	0.985376	1.38271	0.928894	1.18273	1.17249	Hedgehog Signaling	Signal Transduction	1.00964
148	UK 370106	1.08223	0.689348	1.13224	0.899604	0.551007	0.843046	1.585	0.749202	1.21899	1.12444	Matrix Metalloprotease	Proteases	0.987511
149	Gedunin	1.00662	0.774875	0.949242	1.01368	0.600195	1.04841	1.32584	0.841222	1.35494	1.13987	Heat Shock Proteins	Signal Transduction	1.00549
150	ERB 041	1.0611	0.964772	0.808703	0.820601	0.861392	0.912127	1.44859	0.844562	1.13089	1.02369	Estrogen and Related Receptors	Nuclear Receptors	0.987642
151	Nutlin-3	0.981937	1.02824	0.914164	0.825586	0.797867	0.992748	1.22534	0.824707	1.25487	1.00172	Ubiquitin E3 Ligases	Ligases	0.984717
152	SB 590885	0.996968	0.764785	0.618117	0.825618	0.485111	0.942576	1.53377	0.77548	2.13206	1.10639	Raf Kinase	Kinases	1.01809
153	NSC 663284	0.98846	1.09627	0.683405	0.886031	0.919868	1.0929	1.10632	1.03821	0.668304	1.1168	Cdc25 Phosphatase	Phosphatases	0.959657
154	L-779,450	0.943215	0.933709	0.95617	1.24771	1.03251	0.904717	1.49641	0.704835	1.46645	1.09371	Raf Kinase	Kinases	1.07794
155	GSK461364	0.879607	0.960209	0.939849	1.22772	1.13004	1.00357	2.11181	0.753432	2.23166	0.483044	PLK	Cell Cycle	1.17209
156	Picropodophyllotoxin, picropodophyllin	1.04181	0.7999	1.05788	0.969246	0.86172	0.962677	1.77304	0.800361	1.38188	1.0935	Insulin and insulin-like	Receptor Tyrosine Kinases (RTKs)	1.0742
157	Volasertib (BI 6727)	0.754401	0.925104	0.885391	1.00475	0.685202	2.32925	2.05143	0.910645	1.5715	0.538154	PLK	Cell Cycle	1.16558
158	Ro 3306; Ro-3306	0.985946	0.877655	0.574519	1.0546	0.580395	0.898126	1.27282	0.899578	1.21296	1.08266	Cyclin-dependent Kinase	Kinases	0.943926
159	CCT128930	1.01628	0.825794	0.573049	0.864194	0.513534	0.962129	1.49817	0.809603	1.30574	0.481228	Akt	PI3K/Akt/mTOR	0.884973
160	NSC 109555 ditosylate	0.908989	0.771694	1.0558	0.795654	0.578168	0.888326	1.50614	0.695188	1.24423	1.04883	Checkpoint Kinases	Kinases	0.949303
161	PD 0325901; PD0325901	0.733235	0.80984	0.863058	0.614893	0.543882	0.884933	1.68147	1.14216	0.832577	0.380777	MEK	Kinases	0.848683
162	ABT-263 (Navitoclax)	0.903306	0.801611	0.76867	1.07909	0.825974	0.877759	1.12121	0.740519	0.791224	0.902142	Bcl-2	Apoptosis	0.881151
163	Bosutinib (SKI-606)	1.14313	1.08573	0.706018	0.854026	0.6354	0.95832	1.27259	0.836796	1.14354	1.01387	Src	Angiogenesis	0.964942
164	JZL 195	1.12664	0.83014	0.558526	0.771902	1.05343	0.89437	1.19468	0.955465	1.12766	0.283234	Fatty Acid Amide Hydrolase (FAAH)	Hydrolases	0.879605
165	Scriptaid	0.794573	0.835038	0.879928	1.06016	1.06826	0.843477	2.02611	0.820527	1.2367	1.28634	Histone Deacetylases	Deacetylases	1.08511
166	FR 180204	0.915141	1.07419	1.02666	1.20854	0.988529	0.832614	1.37858	0.838804	1.31713	0.403528	MAPK Family	Kinases	0.998372
167	Aminopurvalanol A	1.17814	0.837492	1.1067	1.10427	0.829076	0.868711	1.60513	0.843476	1.26888	1.03721	Cyclin-dependent Kinase	Kinases	1.06791
168	C 021 dihydrochloride	1.05854	1.02396	1.10172	1.03932	0.801574	0.936956	1.4292	0.905912	1.30004	0.406858	CCR4 receptor antagonist	Chemokine Receptors	1.00041
169	AY 9944 dihydrochloride	0.879361	0.851448	0.661316	1.10536	0.555498	0.833029	1.3152	0.93294	1.42583	1.13325	Hedgehog Signaling	sterol synthesis	0.969322
170	Docetaxel	0.766453	0.959114	1.29477	1.52755	1.30195	1.13031	1.94418	0.945534	2.48815	0.563149	Microtubules	Cytoskeleton and Motor Proteins	1.29212
171	D-64131	0.908634	0.716642	1.13201	0.978355	0.597842	0.896203	1.47895	0.808021	1.37294	1.11015	Microtubules	Cell Cycle	0.999974
172	Bax channel blocker	1.07287	1.0236	1.03995	1.02049	0.595695	1.00453	1.3843	0.875683	1.32161	0.406471	Bcl-2 Family	Apoptosis	0.974521
173	SB 203580 hydrochloride	0.986632	0.659763	0.981396	0.861549	0.785608	0.864925	1.39118	0.731218	1.03679	1.03841	P38	MAPK Family	0.933747
174	TPCA-1	0.943014	0.89951	0.645602	0.796657	0.457872	0.81734	1.1154	0.74539	1.09364	1.06668	IkB Kinase	Kinases	0.85811
175	PPT	1.118	1.13397	0.685808	0.812701	1.04931	0.979674	1.1576	0.925549	1.03767	0.264614	Estrogen receptor	Nuclear Receptors	0.916488
176	BMS-777607	0.977918	0.946932	1.0568	1.1888	1.12215	0.816247	1.91814	0.765748	1.27078	1.1351	c-Met,TAM Receptor	Protein Tyrosine Kinase	1.11986
177	MC 1568	1.03165	1.09361	1.07578	1.08181	1.01787	0.90623	1.86501	0.854615	1.4928	0.442604	Histone Deacetylases	Deacetylases	1.0862
178	RAF265 (CHIR-265)	1.05451	0.860568	1.08586	0.937144	0.760703	0.854025	1.8045	0.765298	1.15262	1.08583	VEGFR,Raf	MAPK	1.03611
179	5'-Fluoroindirubinoxime	0.940353	0.912502	1.12676	0.980842	0.903552	0.983138	1.66472	0.74522	1.17658	0.49214	FLT3	Receptor Tyrosine Kinases (RTKs)	0.992581
180	R406	0.898339	0.760478	0.47654	1.15416	0.57995	0.886642	1.53098	0.843758	1.2708	1.19938	FLT3,Syk	Angiogenesis	0.960102
181	AZ 10417808	1.03748	0.841307	0.585096	0.900561	0.517295	0.916867	1.57234	0.974027	1.33882	0.518507	Caspases	Proteases	0.920229
182	BKM120 (NVP-BKM120, Buparlisib)	0.866367	0.733667	0.740424	0.997851	0.772678	0.810159	1.84775	0.809337	0.943557	1.20961	PI3K	PI3K/Akt/mTOR	0.97314
183	PF 184	0.977236	0.806754	0.92162	1.01637	0.477046	1.04061	1.83629	0.827201	1.3077	0.445845	IkB Kinase	Kinases	0.965668
184	ABT-737	1.0556	1.09154	0.574364	1.04319	0.773156	0.988396	1.63774	0.795739	0.988912	0.934298	Bcl-2,Autophagy	Apoptosis	0.988293
185	Cediranib (AZD2171)	0.914677	0.977582	0.555938	1.08705	0.761576	1.72061	1.49058	0.82645	1.16895	1.06095	VEGFR	Protein Tyrosine Kinase	1.05643
186	GSK 1838705	0.925351	0.943184	0.578191	1.14986	0.340653	1.07683	1.38691	0.988801	1.08478	0.34167	Insulin and insulin-like	Receptor Tyrosine Kinases (RTKs)	0.881624
187	PFI 1; 2-methoxy-N-(3-methyl-2-oxo-1,2,3,4-tetrahydroquinazolin-6-yl)benzenesulfonamide	0.702177	1.19814	0.788942	1.08832	1.23767	1.14831	1.37048	0.972037	1.04242	0.901493	Bromodomains	Epigenetics	1.045
188	SecinH3	0.958461	1.07656	1.0018	1.06191	1.09166	1.30611	1.35793	0.838292	0.869782	0.879564	G Proteins (Small)	Signal Transduction	1.04421
189	FH 535	0.870648	1.46828	0.781438	1.19335	1.03084	1.15594	1.32045	0.789707	1.35164	0.863231	Wnt Signaling	Signal Transduction	1.08255
190	PHA 665752	1.28344	1.39908	0.791126	1.17182	1.00591	1.2574	1.4044	0.803762	0.994668	0.758095	MET	Receptor Tyrosine Kinases (RTKs)	1.08697
191	PF 4800567 hydrochloride	0.745956	1.50865	0.891624	1.02042	0.515359	1.119	1.42601	0.91255	1.01013	0.878242	Casein Kinase 1	Kinases	1.00279
192	CGP 52411; DAPH	1.00291	1.38532	1.14972	1.01189	0.472059	1.2138	1.37104	0.998017	1.10493	0.856858	EGFR	Receptor Tyrosine Kinases (RTKs)	1.05666
193	TAK 715	0.753395	1.33534	0.787802	1.0871	1.01644	0.962038	1.37017	1.1017	1.14399	0.902088	MAPK Family	Kinases	1.04601
194	VX 745; VX-745	0.733676	1.36498	0.817352	1.05537	0.986747	1.05704	1.21072	1.04982	0.988933	0.884208	MAPK Family	Kinases	1.01488
195	NVP-AEW541	0.868002	1.15999	0.921205	1.06128	1.18499	0.86047	1.26181	1.14523	0.914355	0.808208	IGF-1R	Protein Tyrosine Kinase	1.01855
196	Estropipate	0.757282	1.22527	1.14208	1.16607	1.01414	1.07668	1.01304	1.04899	1.06589	0.809763	Estrogen and Related Receptors	Nuclear Receptors	1.03192
197	AZD1208	0.961662	0.957598	1.01349	0.647294	1.07177	0.925583	1.39718	1.21978	0.912644	0.859201	Pim	JAK/STAT	0.99662
198	6-Thioguanine	1.09346	1.78392	1.221	0.728543	1.06415	1.0408	1.3808	1.04419	1.04308	0.868476	DNA methyltransferases after incorporation into DNA	Immunosuppressants	1.12684
199	NU 6140	0.699102	1.03928	0.905012	1.25472	1.14302	1.08614	1.54397	1.01088	0.90578	0.867346	Cyclin-dependent Kinase	Kinases	1.04552
200	Quisinostat (JNJ-26481585)	0.792367	0.841728	0.921413	1.11291	1.0018	2.2668	1.62992	0.790344	1.41861	0.944405	HDAC	Epigenetics	1.17203
201	Mirin	1.0409	1.27079	0.795746	1.22045	1.08364	1.0214	1.3608	0.782837	1.26903	0.808364	ATM & ATR Kinase	Kinases	1.0654
202	GSK690693	1.20942	1.17729	0.640789	1.16948	1.00439	1.33344	1.44653	0.865859	1.13561	0.848779	Akt	PI3K/Akt/mTOR	1.08316
203	beta-Estradiol	0.98434	1.36438	0.850349	1.12221	0.784804	1.06518	1.33539	0.861187	1.10173	0.810746	Estrogen and Related Receptors	Nuclear Receptors	1.02803
204	PLX-4720	0.938479	1.38982	0.915481	1.17459	0.789109	1.20743	1.30779	1.02401	1.02499	0.81406	Raf	MAPK	1.05858
205	Gemcitabine hydrochloride	0.566353	1.18307	0.751677	1.26891	1.11639	1.00877	1.95688	1.01483	1.27031	0.971701	DNA, RNA and Protein Synthesis	Cell Metabolism	1.11089
206	OSI-930	1.1265	1.10402	0.94211	1.07225	0.797825	1.03426	1.26	1.03398	0.838689	0.792935	CSF-1R,VEGFR,c-Kit	Protein Tyrosine Kinase	1.00026
207	SU 3327	0.894753	1.29179	0.847408	1.25072	1.05116	1.31522	1.25155	1.49586	1.09952	0.752459	MAPK Family	Kinases	1.12504
208	Binimetinib (MEK162, ARRY-162, ARRY-438162)	0.994611	1.08353	1.04928	1.2179	1.00928	1.00398	1.27056	1.39406	0.816574	0.671398	MEK	MAPK	1.05112
209	LGK-974	1.04602	1.18729	1.02391	0.694715	1.0293	0.874737	1.30311	1.02849	1.31454	0.778206	Wnt/beta-catenin	Stem Cells & Wnt	1.02803
210	LY2874455	1.11643	1.20187	1.07951	0.572461	0.997405	0.933722	1.18603	0.975039	1.09012	0.736908	VEGFR,FGFR	Protein Tyrosine Kinase	0.988949
211	(+)-JQ1	0.819412	1.07238	0.758788	1.2912	1.32534	1.22507	1.43344	1.05053	1.13522	0.99784	Bromodomains	Epigenetics	1.11092
212	M 344	0.664648	0.974719	0.944289	1.19351	1.05202	1.2369	1.4268	0.878816	1.13986	1.04998	Histone Deacetylases	Deacetylases	1.05615
213	Lomeguatrib	0.954115	1.18321	0.535258	1.16327	0.986002	1.06252	1.28005	0.735075	1.16307	0.898584	DNA Methyltransferases	Transferases	0.996115
214	GOSSYPOL	1.27407	1.3696	0.520209	1.27457	1.0505	1.29423	1.15433	0.746969	1.12961	0.822867	Bcl-2 Family	Kinases	1.0637
215	RP 001 hydrochloride	0.867429	1.47727	1.09142	1.10953	0.527049	1.13604	1.06492	0.761028	1.17465	0.838975	Sphingosine-1-phosphate Receptors	7-TM Receptors	1.00483
216	AZD 5438; AZD5438	0.842124	1.55418	0.962656	1.17478	0.553956	1.10902	1.13925	0.963572	1.1495	0.903834	Cyclin-dependent Kinase	Kinases	1.03529
217	MITOMYCIN C	0.828244	0.930878	1.078	1.17389	0.994822	1.10641	1.28454	0.920987	1.13287	0.776539	DNA cross links	Apoptosis	1.02272
218	VX 702; VX-702	0.929815	0.922846	0.829916	1.21716	0.907317	1.17967	1.07719	0.925851	1.02917	0.884675	MAPK Family	Kinases	0.990361
219	Tandutinib (MLN518, CT53518)	0.980175	1.13707	1.0298	1.35402	1.11722	0.899745	1.22682	1.18546	1.02296	0.790364	c-Kit, PDGFRβ, FLT3, CSF-1R	Angiogenesis	1.07436
220	SX 011	0.913229	1.00207	1.08734	1.14287	1.1076	1.14227	1.15167	1.01509	1.06271	0.793693	MAPK Family	Kinases	1.04185
221	AZD3463	1.08015	0.736761	0.946756	0.654788	1.08282	0.86826	1.1564	1.34585	1.02658	0.874852	ALK	Protein Tyrosine Kinase	0.977321
222	ABT 751	1.05538	1.4462	1.08642	0.761649	0.967719	1.15641	1.75021	0.93769	1.89251	1.01954	Microtubules	Cytoskeleton and Motor Proteins	1.20737
223	SB 218078	0.750937	1.19698	0.881603	1.2385	1.18945	1.0192	1.23196	0.94519	1.26728	0.784481	Checkpoint Kinases	Kinases	1.05056
224	Rucaparib (AG-014699,PF-01367338)	1.17295	1.0258	1.04998	1.15632	1.19078	1.19273	1.07463	0.713187	0.940138	0.842582	PARP	DNA Damage	1.03591
225	5-Fluorouracil	0.840666	1.16064	0.730975	1.00701	1.0805	1.08182	1.14648	0.909033	1.30013	0.765206	DNA, RNA and Protein Synthesis	Cell Metabolism	1.00225
226	Odanacatib (MK-0822)	1.26951	1.34831	0.576167	1.20552	1.10344	1.27274	1.04562	0.898708	1.12054	0.929009	Cysteine Protease	Others	1.07696
227	CP 31398 dihydrochloride	0.877421	1.50252	1.14522	1.16764	0.570767	1.09178	1.17489	0.852475	1.27433	0.729614	p53	Cell Cycle	1.03867
228	Roscovitine (Seliciclib, CYC202)	0.899849	1.36352	1.19186	1.16899	0.436114	1.22956	1.14782	0.891338	1.04458	0.85126	CDK	Cell Cycle	1.02249
229	Sodium 4-Phenylbutyrate	0.881019	1.14767	0.861527	1.13346	0.735884	1.05539	1.29923	0.986362	1.13566	0.743428	Histone Deacetylases	Deacetylases	0.997963
230	Avagacestat (BMS-708163)	0.69615	1.04629	0.868237	1.12626	0.670117	1.02771	1.09268	0.940881	1.03206	0.825833	Beta Amyloid,Gamma-secretase	Proteases	0.932621
231	BIIB 021	0.700416	0.962795	0.9508	1.42701	1.06791	0.841432	1.33631	1.10299	1.574	0.783396	Heat Shock Proteins	Signal Transduction	1.07471
232	LCL161	1.05786	1.12158	1.08567	1.17971	1.10716	1.09336	1.57576	0.950044	1.02175	0.881356	IAP	Apoptosis	1.10742
233	LY2835219	1.13279	1.37117	1.01549	0.668136	1.14973	0.940813	1.34182	1.18123	1.30019	0.779395	CDK	Cell Cycle	1.08808
234	GSK126	1.19496	1.35211	1.04186	0.640039	1.14154	1.04548	1.20139	1.06935	1.1699	0.816148	Histone Methyltransferase	Epigenetics	1.06728
235	ICG 001	0.745868	1.22298	0.876418	1.22216	1.20502	1.02003	1.01597	0.874308	0.970671	0.787157	TCF/beta-catenin-mediated transcription	Wnt Signaling	0.994058
236	endo-IWR 1	0.972539	0.992345	1.06207	1.1421	1.16531	1.13655	1.05627	0.804874	1.01787	0.80318	Wnt Signaling	Signal Transduction	1.01531
237	BC 11 hydrobromide	0.996688	1.15954	0.547295	1.09615	1.10925	1.06012	1.09439	0.771155	0.958293	0.838285	Urokinase	Proteases	0.963115
238	BRD 7389	1.31281	1.25787	0.598287	1.14451	1.11094	1.16573	1.14425	0.735021	0.922843	0.792779	RSK	Kinases	1.0185
239	BI 78D3	0.724848	1.38425	1.04406	1.01013	0.63581	3.23983	1.24815	0.862334	1.04884	0.855819	MAPK Family	Kinases	1.20541
240	3-Methyladenine	0.970285	1.39215	1.10479	1.16803	0.740366	1.1976	1.0817	0.900948	1.04059	0.82516	PI 3-Kinase	Kinases	1.04216
241	BIO	0.627237	0.936114	0.538426	1.12198	1.10236	0.933663	1.20495	0.990827	1.10915	0.801166	Glycogen Synthase Kinase 3	Kinases	0.936587
242	TCS 2002	0.764531	1.18426	0.814142	1.23685	0.919071	1.05163	0.981614	0.897627	0.912222	0.749756	Glycogen Synthase Kinase 3	Kinases	0.951171
243	Nilutamide	1.07468	1.31843	0.999984	1.17196	1.03131	0.928316	1.11	0.98501	0.981389	0.738272	Androgen Receptor	Nuclear Receptors	1.03394
244	IU1	1.08167	1.04034	1.12394	1.13749	1.09866	1.05403	0.986817	0.841603	1.01274	0.744567	Deubiquitinating Enzymes	Proteases	1.01218
245	LGX818; Encorafenib	0.827868	1.01625	0.878146	0.683732	1.05997	0.998221	1.06258	1.11898	1.33175	0.788948	Raf	MAPK	0.976643
246	PIM-1 Inhibitor 2	1.14568	1.20546	1.0891	0.632947	1.03827	0.981134	1.1641	1.00487	1.01997	0.855447	Pim Kinase	Kinases	1.0137
247	CGK 733	0.762702	1.07974	0.895793	1.20485	1.20773	1.15876	1.21935	0.865428	0.953577	0.820466	Other Apoptosis	Apoptosis	1.01684
248	LY294002	0.914092	1.05586	1.03129	1.16213	1.1014	1.19327	1.01774	0.740943	1.00026	0.432527	Autophagy,PI3K	PI3K/Akt/mTOR	0.964952
249	SU 16f	0.986456	1.24416	0.499221	0.995603	1.10839	1.04686	1.14397	0.705305	1.09216	1.03668	PDGFR	Receptor Tyrosine Kinases (RTKs)	0.98588
250	Mocetinostat (MGCD0103)	1.19244	1.1447	0.534319	1.10845	0.993676	1.07276	1.15368	0.768284	0.939419	0.501952	HDAC	Epigenetics	0.940968
251	AG 490; Tyrphostin AG 490	0.830037	1.4458	1.11525	0.893623	0.607447	1.03199	1.2026	0.86187	1.093	0.813192	EGF receptor	Receptor Tyrosine Kinases	0.989482
252	AT13387; Onalespib (AT13387)	0.760403	1.23778	0.806247	1.12588	0.815075	1.22703	1.46102	0.730752	1.43439	0.601771	HSP (e.g. HSP90)	Cytoskeletal Signaling	1.02003
253	6-Mercaptopurine	0.944799	2.77518	0.883104	0.56661	0.794265	1.0219	1.06586	0.902763	1.02666	0.75336	novo purine synthesis	DNA, RNA and Protein Synthesis	1.07345
254	BX-912	0.822222	1.12574	0.860912	1.26923	0.73182	1.03814	0.971513	0.915206	1.00509	0.502711	PDK-1	PI3K/Akt/mTOR	0.924258
255	SB 743921 hydrochloride	0.859752	1.31192	1.87279	1.31488	1.32751	1.01338	1.61566	1.07549	2.27708	0.883095	Kinesin	Cytoskeleton and Motor Proteins	1.35516
256	Glasdegib (PF-04449913)	0.882604	1.10121	0.981684	0.764858	0.946465	0.969894	1.12757	0.951945	1.17682	0.778407	Smoothened	Stem Cells & Wnt	0.968146
257	EPZ5676	0.960584	1.1792	1.01899	0.752661	1.06666	0.982614	1.05963	1.09043	1.06024	0.38513	Histone Methyltransferase	Epigenetics	0.955614
258	HDS 029	0.785108	0.98955	0.700639	1.25401	1.19099	0.810028	1.10965	0.953855	0.687901	0.82952	EGFR	Receptor Tyrosine Kinases (RTKs)	0.931124
259	TW 37	1.04636	1.06694	1.09278	1.13517	0.987562	1.12843	1.09453	0.757567	1.04599	0.499398	Bcl-2 Family	Apoptosis	0.985473
260	TCS 359	0.914562	1.33341	0.481796	1.08307	1.15665	0.988799	1.1773	0.709676	0.977423	0.897264	FLT3	Receptor Tyrosine Kinases (RTKs)	0.971995
261	Eeyarestatin I	0.893165	1.31788	0.537336	1.12935	0.97988	1.28706	1.18595	0.713219	1.11229	0.52295	p97-associated deubiquinating process (PAD)	Translocation, Exocytosis & Endocytosis	0.967908
262	PI 103 hydrochloride	0.898584	1.80639	0.837563	1.13036	0.564432	1.31342	1.21316	0.61456	0.588906	0.844874	PI 3-Kinase	Kinases	0.981225
263	7,8-Dihydroxyflavone	1.04215	1.37846	1.12462	1.13685	0.53665	1.09323	1.08397	0.942747	0.994604	0.492767	Trk Receptors	Receptor Tyrosine Kinases (RTKs)	0.982606
264	Dorsomorphin dihydrochloride	0.74242	1.24968	0.690378	1.19005	0.781691	1.08802	1.33251	0.881238	1.09284	0.856161	AMPK	Kinases	0.9905
265	PP 2	0.682139	1.28901	0.880311	1.14948	0.740602	1.07261	1.09389	0.951894	0.83709	0.496781	Src	Angiogenesis	0.919381
266	XL888	1.21938	1.25862	0.938417	0.760242	1.04796	0.931423	1.0189	0.982841	1.26747	0.803503	HSP (e.g. HSP90)	Cytoskeletal Signaling	1.02288
267	Src I1	1.23046	1.16961	0.990205	0.668016	1.09639	1.08847	1.1276	1.12817	1.03912	0.340586	Src Family Kinases	Kinases	0.987864
268	OGT 2115; [2-(4-{[(2E)-3-(4-bromophenyl)-2-propenoyl]amino}-3-fluorophenyl)-1,3-benzoxazol-5-yl]acetic acid	0.765441	1.33479	0.8394	1.18961	1.20105	1.05682	1.40217	0.872387	0.889488	0.816078	Antiangiogenics	Angiogenesis	1.03672
269	OSU-03012 (AR-12)	0.838313	1.16606	0.993736	1.15714	1.15114	1.05609	1.34986	0.867332	0.892395	0.417082	PDK-1	PI3K/Akt/mTOR	0.988916
270	SNS 314 mesylate	0.963748	1.28818	0.894089	0.959394	1.10972	1.04717	1.5026	0.790759	1.34158	0.89349	Aurora Kinases	Kinases	1.07907
271	BMS-754807	0.97976	1.20973	0.525571	1.25937	1.08054	1.38303	1.39456	0.979778	1.01962	0.529752	IGF-1R,Trk receptor,c-Met	Protein Tyrosine Kinase	1.03617
272	Arctigenin	0.898582	1.36759	0.901301	0.82825	0.734163	1.07439	1.78219	0.753202	1.06889	0.886181	MEK	Kinases	1.02947
273	CP-724714	0.945643	1.36601	1.10737	1.16177	0.534739	1.16059	1.39554	0.90237	1.03476	0.519835	EGFR,HER2	Protein Tyrosine Kinase	1.01286
274	ITE	0.714566	1.30851	0.856402	1.05664	0.781967	0.939812	1.4484	0.978774	1.00547	0.806266	Aryl Hydrocarbon Receptor	Nuclear Receptors	0.989681
275	Amonafide	0.709727	1.12232	0.747259	1.24343	0.820018	1.07937	1.23974	0.923319	0.875826	0.436105	Topoisomerase	DNA Damage	0.919712
276	ONX-0914 (PR-957)	0.756113	1.13025	2.4504	0.69485	1.18546	0.835024	1.28498	1.2969	1.09355	0.991109	Proteasome	Proteases	1.17186
277	LY2090314	0.831019	1.34873	0.903429	0.820564	1.2159	0.899063	1.26136	0.944143	1.12018	0.253906	GSK-3	PI3K/Akt/mTOR	0.959829
278	NSC 632839 hydrochloride	1.01155	1.24133	0.919138	1.03896	0.945821	0.86292	0.974211	0.627623	1.42123	0.907128	Deubiquitinating Enzymes	Proteases	0.994991
279	Mdivi 1	1.08157	1.47791	1.00605	1.06507	0.897972	0.959922	1.04717	0.690354	1.17111	0.924008	GTPase	ATPases/GTPases	1.03211
280	PF 670462	1.02454	0.9786	0.968135	1.00324	0.544253	0.863735	0.925049	0.91046	1.28927	0.865487	Casein Kinase 1	Kinases	0.937277
281	EHT 1864	1.23954	1.03255	1.05124	1.18511	0.442593	1.11271	1.10921	0.789348	1.05266	0.899228	Rac family GTPases	Signal Transduction	0.99142
282	SB 525334	0.997835	1.06229	0.593565	1.2127	0.421266	0.988901	0.939748	0.954238	1.25894	1.03207	TGF-beta Receptors	Receptor Serine/Threonine Kinases (RSTKs)	0.946155
283	AG 825	1.04419	1.20689	0.6464	1.25995	0.671106	1.0035	0.928812	1.07932	1.16012	1.03207	EGFR	Receptor Tyrosine Kinases (RTKs)	1.00324
284	XRP44X	0.963961	0.827984	1.08153	0.952477	0.731913	0.895466	1.01975	0.749517	1.13528	0.936424	MAPK Family	Kinases	0.92943
285	Monastrol	0.713495	0.875102	0.669042	1.05547	0.720857	0.991151	1.1491	0.855455	0.964219	0.854745	Kinesin	Cell Cycle	0.884864
286	AZM 475271	1.1982	0.95314	0.718536	0.866859	0.775475	0.930706	0.948489	0.759078	1.0118	0.85585	Src Family Kinases	Kinases	0.901814
287	TWS 119	1.16844	1.09457	0.940117	1.1485	0.71792	1.20423	0.331608	0.807452	1.07937	0.881513	Glycogen Synthase Kinase 3	Kinases	0.937373
288	KPT-185	0.903047	0.93057	0.653423	0.856684	0.404312	1.11575	1.05923	1.12356	1.07774	0.924993	CRM1	Transmembrane Transporters	0.904931
289	TCS PIM-1 4a; SMI-4a	1.00607	1.08153	0.643105	0.8135	0.417009	1.09219	0.872445	0.933686	0.892625	0.874173	Pim Kinase	Kinases	0.862633
290	Valproic acid, sodium salt	1.18757	1.13785	0.933265	1.17782	0.842616	0.816446	0.903877	0.658281	1.37903	0.910052	Histone Deacetylases	Deacetylases	0.99468
291	Danusertib (PHA-739358)	0.956489	1.21101	0.753527	1.32052	0.893473	1.0484	1.25285	0.872405	1.29786	1.00485	FGFR,Aurora Kinase,c-RET,Bcr-Abl	Cell Cycle	1.06114
292	BIBU 1361 dihydrochloride	1.03128	1.12434	0.888379	1.21226	0.409565	0.845889	0.807504	0.827114	0.853174	0.882105	EGFR	Receptor Tyrosine Kinases (RTKs)	0.888161
293	YM155 (Sepantronium Bromide)	1.1498	1.07319	0.982403	0.974148	0.680692	1.37668	1.25259	0.88981	2.00881	0.86842	Survivin	Apoptosis	1.12565
294	Ro 31-8220 Mesylate	0.823444	0.882361	0.467252	1.26987	0.405685	0.934554	0.980888	0.933774	1.07298	0.936785	Broad Spectrum Protein Kinase Inhibitors	Kinases	0.870759
295	CYC116	1.00012	1.10568	0.520767	1.25507	0.475015	1.1612	0.998043	0.870909	1.21916	0.989793	VEGFR,Aurora Kinase	Cell Cycle	0.959576
296	U 18666A	0.772632	1.00691	1.02898	0.902424	0.50039	0.977416	0.924066	0.808516	0.916398	0.891091	Hedgehog Signaling	sterol synthesis	0.872882
297	Bafetinib (INNO-406)	0.686656	0.932403	0.958211	1.08276	0.659461	1.04468	1.08544	0.77008	1.10264	0.837332	Bcr-Abl	Angiogenesis	0.915966
298	Neratinib (HKI-272)	1.09807	0.855981	0.78552	0.62008	0.735777	0.803358	0.927198	0.759218	1.06624	0.896496	HER2, EGFR, KDR , Src	Protein Tyrosine Kinase	0.854794
299	VS-5584 (SB2343)	1.06786	0.956994	0.985132	0.76796	0.689149	1.30375	0.284852	0.942603	0.934012	0.888214	PI3K	PI3K/Akt/mTOR	0.882053
300	AVL-292; CC-292 (AVL-292)	0.977571	0.841472	0.595181	1.17454	0.444115	1.01094	0.950011	0.898181	1.14666	0.734936	BTK	Angiogenesis	0.877361
301	Cilengitide	0.840879	1.08883	0.525659	0.929963	0.571795	1.0504	0.856597	0.875896	0.930157	0.821485	Integrin	Others	0.849166
302	PD 198306	1.08604	1.16928	0.949819	1.24652	0.843408	0.908155	0.8389	0.703088	1.39476	0.885513	MEK	Kinases	1.00255
303	MG 132	1.10107	1.22166	0.850808	1.18683	0.845627	1.23055	0.96713	0.702694	1.5058	1.10529	Proteasome	Proteases	1.07175
304	SB 505124	1.04986	0.775472	0.976612	1.15218	0.701948	0.916996	0.825738	0.818586	1.15746	0.961103	TGF-beta Receptors	Receptor Serine/Threonine Kinases (RSTKs)	0.933596
305	Daidzein	1.23363	0.906263	1.02235	1.24366	0.734792	1.04352	0.925393	0.857848	1.05354	0.957635	0	Cell Cycle	0.997863
306	CURCUMIN	1.01832	0.87884	0.527849	1.14132	0.443013	0.975331	1.00909	0.860098	1.2396	0.917878	Apoptosis Inducers	Apoptosis	0.901134
307	Wortmannin	0.85418	1.00398	0.540385	1.2758	0.414971	1.16954	0.987898	0.930231	1.08198	0.999362	PI 3-Kinase	kinases	0.925834
308	BIBR 1532	0.87968	0.892381	0.834625	1.06295	0.650454	0.876471	0.88829	0.767876	1.07667	0.845642	Telomerase	Polymerases	0.877504
309	TMPyP4 tosylate	0.876076	0.75951	0.874848	1.14973	0.447557	1.0934	1.07476	0.779962	1.00821	1.0202	Telomerase	Polymerases	0.908426
310	TCS 2314	0.882839	0.919109	0.823117	1.20499	0.73529	0.993073	0.877861	0.701381	1.27725	0.736669	VLA-4; alpha4beta1	Integrin Receptors	0.915158
311	RepSox	1.02758	1.18911	0.902324	0.823926	0.718534	1.1643	0.266202	0.866533	1.12138	0.790492	TGF-beta Receptors	Receptor Serine/Threonine Kinases (RSTKs)	0.887038
312	Idasanutlin (RG-7388)	1.10461	0.942206	0.571133	0.604189	0.4351	1.00992	0.908799	0.903115	1.23279	0.845291	Mdm2	Apoptosis	0.855715
313	Teijin compound 1	0.712379	1.04886	0.569474	0.674956	0.560942	1.00464	0.794097	0.873205	0.984292	0.800613	CCR2b receptor	Chemokine Receptors	0.802345
314	S-Trityl-L-cysteine	1.06037	1.34843	0.952193	1.22744	0.878097	0.860696	0.737842	0.755769	1.26484	0.849659	Kinesin	Cytoskeleton and Motor Proteins	0.993535
315	TAE684 (NVP-TAE684)	1.01324	1.33739	1.01557	1.20524	0.970053	1.03013	0.943232	0.661852	1.06484	0.905583	ALK	Protein Tyrosine Kinase	1.01471
316	2-Methoxyestradiol	0.875568	1.07917	1.05539	1.16163	0.463476	0.982405	0.810104	0.857246	1.68861	0.800307	Apoptosis Inducers	Apoptosis	0.977391
317	Alisertib (MLN8237)	0.938469	1.25882	1.04574	1.18704	0.477757	1.22066	1.09525	0.87931	1.79948	0.992843	Aurora Kinase	Cell Cycle	1.08954
318	17-AAG	0.620111	0.860167	0.540718	1.32205	0.624189	0.928928	0.941849	0.866255	1.30761	0.984632	Heat Shock Proteins	chaperone activity	0.89965
319	WZ4002	0.872944	1.20918	0.464915	1.39356	0.484217	0.981323	0.885626	1.02399	1.18056	0.899997	EGFR	Protein Tyrosine Kinase	0.93963
320	Taxol	0.764582	0.957581	0.888276	1.85342	1.15122	1.00365	1.12636	0.73873	2.03671	1.06509	stabilizes tubulin	cell cycle	1.15856
321	Ruxolitinib (INCB018424)	0.838928	0.820187	0.596234	1.20146	0.394489	0.997254	1.0392	0.715092	1.10149	0.872278	JAK	JAK/STAT	0.857662
322	Reversan	1.02172	1.19337	0.479198	0.658014	0.690831	0.989928	0.999652	0.613063	1.08302	0.763367	multidrug resistance-associated protein 1 (MRP1) and P-glycoprotein (P-gp)	Multidrug Transporters	0.849216
323	Duvelisib (IPI-145, INK1197)	1.15955	1.0092	0.619168	1.16878	0.741605	1.10374	0.247955	0.784544	0.984071	0.910993	PI3K	Angiogenesis	0.87296
324	AZD2461	0.731474	0.759255	0.331887	0.516305	0.349129	0.962777	0.826535	0.89905	0.934499	0.801947	PARP	DNA Damage	0.711286
325	GDC-0152	0.685558	1.17204	0.320722	0.460126	0.235591	1.01092	0.891336	0.960641	0.808319	0.98524	IAP	Apoptosis	0.75305
326	QS 11	1.00415	1.32061	0.969331	1.10023	0.781036	0.847995	0.740538	0.682587	1.21972	0.864313	G Proteins (Small)	Signal Transduction	0.95305
327	Purvalanol A	1.08102	1.24065	0.959656	1.2201	0.863991	1.00886	0.867912	0.74522	1.13159	0.944824	Cyclin-dependent Kinase	Kinases	1.00638
328	SD 208	0.875438	1.07412	1.01582	1.03254	0.810644	1.01364	0.654195	0.732241	1.31673	0.808718	TGF-beta Receptors	Receptor Serine/Threonine Kinases (RSTKs)	0.933408
329	ZM 336372	1.111	1.23022	0.965797	1.31434	0.724606	1.01038	1.00065	0.766666	1.19823	0.992593	Raf	MAPK	1.03145
330	WHI-P 154	0.916877	0.994983	0.396554	1.02642	0.50608	0.766464	0.789873	0.904862	1.18143	0.97576	JAK Kinase	Kinases	0.845931
331	CL 82198 hydrochloride	0.991644	1.06701	0.599566	1.21489	0.52407	1.07284	0.987305	0.835296	1.14715	0.907404	Matrix Metalloprotease	Proteases	0.934719
332	Beta-estradiol	0.98434	1.36438	0.850349	1.12221	0.784804	1.06518	1.33539	0.861187	1.10173	0.810746	Estrogen and Related Receptors	Nuclear Receptors	1.02803
333	SN 38	0.690991	0.871644	0.912984	1.13651	1.13732	1.01183	1.13107	0.861794	1.39347	1.06014	DNA Topoisomerase	Isomerases	1.02077
334	RO4929097	1.08134	1.0656	0.807872	0.911294	0.968655	1.0055	0.839991	0.625551	0.906483	0.833382	Gamma-secretase, Beta Amyloid	Proteases	0.904566
335	MLN0905	0.855728	0.771854	0.981108	0.907958	1.04842	1.22898	0.343555	0.845419	1.92611	1.03343	PLK	Cell Cycle	0.994256
336	LEE011; Ribociclib (LEE011)	0.913293	0.915873	0.633424	0.665969	0.485557	0.955475	0.795789	0.741246	1.10191	0.856088	CDK	Cell Cycle	0.806463
337	UPF 1069	1.13464	0.97248	0.709196	0.724108	0.837494	0.93575	0.724081	1.0042	0.815922	0.743242	Poly(ADP-ribose) Polymerase	DNA Damage	0.860111
338	Obatoclax Mesylate (GX15-070)	1.0174	1.42217	0.913256	0.967021	0.848874	1.35766	0.804584	0.751968	1.28683	0.925509	Autophagy,Bcl-2	Apoptosis	1.02953
339	BMS 536924	1.03523	1.16949	0.982603	1.25118	0.889122	0.932877	0.790144	0.751796	1.13723	0.370718	Insulin and insulin-like	Receptor Tyrosine Kinases (RTKs)	0.93104
340	OSI-906 (Linsitinib)	0.793855	1.4216	0.972789	0.98583	1.01868	0.936531	0.775246	0.912589	1.35521	0.927927	IGF-1R	Protein Tyrosine Kinase	1.01002
341	XCT 790	1.00917	1.18674	1.09732	1.06864	0.710102	1.02965	0.87813	0.850031	1.10727	0.440813	Estrogen and Related Receptors	Nuclear Receptors	0.937787
342	BI 2536	0.59518	1.04366	0.398296	0.904722	0.453271	0.969845	1.12889	0.98634	1.63557	1.16225	PLK	Cell Cycle	0.927802
343	JZL 184	0.755665	0.907424	0.547321	1.03085	0.429329	1.00354	0.947831	0.906613	0.938467	0.494636	MAGL	Hydrolases	0.796168
344	AT9283	0.822809	1.15915	0.941962	0.888611	0.540787	0.799458	0.862891	0.503956	1.50141	0.746401	Aurora Kinase, JAK, Bcr-Abl	JAK/STAT	0.876744
345	Narciclasine	0.711962	0.726612	0.53743	1.08354	0.440432	1.15043	1.07272	0.680574	0.939475	0.339746	Cell Cycle Inhibitors	Cell Cycle	0.768292
346	10058-F4	1.2603	1.09224	0.814884	0.849929	0.715284	1.02168	0.823876	0.700202	1.10513	0.725841	c-Myc-Max dimerization inhibitor	Transcription Factors	0.910937
347	Talazoparib	1.15308	1.05804	0.212803	0.347604	0.779505	1.00858	0.861792	0.631999	0.99904	0.767398	#N/A	#N/A	0.781984
348	Birinapant	1.1218	1.00118	0.271845	0.365365	0.283949	1.00712	0.748356	0.916489	0.832564	0.400086	IAP	Apoptosis	0.694876
349	PJ 34 hydrochloride	1.26873	1.40808	0.948943	1.03882	0.800776	0.843433	0.860708	0.794194	1.20413	0.925498	Poly(ADP-ribose) Polymerase	DNA Damage	1.00933
350	YC 1; YC-1	1.10897	1.23611	1.01997	1.22073	0.910846	0.910583	0.974926	0.721538	1.15408	0.426164	Guanylyl Cyclase	Cyclases	0.968391
351	PD 173074	0.978801	1.39987	0.92174	1.03604	0.962066	0.881758	0.955355	0.833019	1.30037	0.904073	FGFR	Receptor Tyrosine Kinases (RTKs)	1.01731
352	UNC 0638	0.978446	1.2912	1.1212	0.893821	0.696371	0.939826	0.948292	0.836012	1.14251	0.463907	Histone Methyltransferases	Transferases	0.931158
353	AMD 3465 hexahydrobromide	0.805533	1.02926	0.516562	0.77059	0.488644	0.896681	0.866473	0.812999	1.15181	0.890663	CXCR4	Chemokine Receptors	0.822921
354	PF 431396	0.94839	1.27018	0.543757	1.09743	0.434115	0.948802	0.928716	0.943683	1.05737	0.521847	Focal Adhesion Kinase	Kinases	0.869429
355	PYR 41	1.04111	1.18274	0.889029	0.8948	0.412574	0.897226	0.912463	0.691834	1.14092	0.821565	Ubiquitin-activating Enzyme E1	Ligases	0.888426
356	ASP 3026	1.0374	0.844827	0.662174	1.15381	0.674496	1.02209	1.1393	0.76251	1.00175	0.386989	ALK	Receptor Tyrosine Kinases (RTKs)	0.868534
357	OTX015	1.22988	1.17604	0.265483	0.675503	0.548502	1.10127	1.22365	0.807104	1.28068	0.843889	Epigenetic Reader Domain	Epigenetics	0.9152
358	NU6027	0.966964	1.16074	0.563313	0.707868	0.703388	1.08818	0.806788	0.8603	1.25087	0.7907	CDK	Cell Cycle	0.88991
359	Poziotinib	1.04937	1.18697	0.286974	0.954685	0.679308	0.776	0.762452	0.924494	0.85349	0.294111	EGFR	Protein Tyrosine Kinase	0.776785
360	Masitinib (AB1010)	1.11576	1.35315	0.893776	1.13722	0.895151	0.766278	1.02721	0.889766	1.02827	0.825268	PDGFR,c-Kit	Protein Tyrosine Kinase	0.993185
361	SGI 1027	1.10651	1.19169	1.02517	1.27959	0.671289	0.960178	1.03704	0.799655	1.09981	0.399105	DNA Methyltransferases	Transferases	0.957005
362	GSK1904529A	0.885622	1.01534	0.786357	0.821357	0.729688	0.875672	0.911116	0.819341	1.07336	0.870755	IGF-1R	Protein Tyrosine Kinase	0.87886
363	AZ 3146	1.05745	0.87785	1.0408	1.13639	0.64215	1.0508	1.00475	0.999479	1.06888	0.424913	monopolar spindle 1 (Mps1) kinase	Kinases	0.930346
364	Foretinib (GSK1363089)	0.922921	1.04996	0.572238	0.896684	0.362162	0.98526	0.974916	0.951351	1.27179	1.03347	VEGFR,c-Met	Protein Tyrosine Kinase	0.902076
365	GANT 58	0.796601	0.967055	0.566676	1.09661	0.469654	1.0385	0.882261	0.933553	1.05908	0.445842	Hedgehog Signaling	Signal Transduction	0.825583
366	TAK-700 (Orteronel)	0.872568	0.765323	0.741714	0.815452	0.863431	0.943182	0.867258	0.810419	1.10207	0.775149	P450 (e.g. CYP17)	Metabolism	0.855656
367	NCH 51	0.795494	0.665082	0.823162	0.866484	0.520717	1.05938	1.07252	0.893601	1.02216	0.398589	Histone Deacetylases	Deacetylases	0.811718
368	RN486	1.05846	0.819988	0.546432	0.871103	0.731549	1.09642	1.06867	0.899381	1.02913	0.714286	BTK	Angiogenesis	0.883542
369	EPZ005687	0.944847	0.917671	0.756606	1.2694	0.88243	0.885638	0.83197	1.1184	0.974705	0.263459	EZH2	Epigenetics	0.884513
370	SCIO 469 hydrochloride	0.847335	1.015	0.734454	1.19959	1.65461	1.06007	0.760587	1.01963	0.757156	0.793774	MAPK Family	Kinases	0.98422
371	VER 155008	0.908484	1.25875	1.00057	1.38983	1.39856	1.05894	0.954593	0.757339	0.938372	0.894083	Heat Shock Proteins	Signal Transduction	1.05595
372	3F8	1.09302	1.47448	0.373393	1.28017	1.44248	1.13766	0.769357	0.805041	0.832064	0.783746	Glycogen Synthase Kinase 3	Kinases	0.999141
373	Compound 401	1.08613	1.6186	0.469392	1.37274	1.39009	1.24033	0.877072	0.761762	0.949408	0.870696	DNA-dependent Protein Kinase	Kinases	1.06362
374	JTE 013	0.876724	1.68073	0.979859	1.05821	0.656351	1.12866	0.845956	0.92808	0.791097	0.775131	Sphingosine-1-phosphate Receptors	7-TM Receptors	0.97208
375	Genistein	0.89731	1.61377	1.09742	1.19702	0.501184	1.18549	1.07469	0.926703	1.03381	0.786068	EGF receptor	tyrosine kinase	1.03135
376	AP 24534; Ponatinib (AP24534)	0.602785	1.23572	0.506293	1.2852	1.32658	1.06924	0.923288	0.977052	0.776803	0.739574	Abl Kinase	Kinases	0.944253
377	Pimasertib (AS-703026)	0.558937	1.05411	0.359271	1.09564	0.858802	0.928003	0.902062	1.03176	0.627974	0.874258	MEK	MAPK	0.829082
378	SB 772077B dihydrochloride	0.910405	1.58983	0.776301	1.35938	1.22631	0.867724	0.753583	1.10862	0.646576	0.619009	Rho-kinases	Kinases	0.985774
379	(R)-CR8	0.634407	1.19384	1.49373	1.51493	1.46686	1.40746	1.39001	1.12451	0.840783	0.921008	Cyclin-dependent Kinase	Kinases	1.19875
380	Salermide	0.929731	1.2768	0.970523	0.86296	1.35284	0.923688	0.939785	1.20972	0.898489	0.709614	Sir2-like Family Deacetylases	Deacetylases	1.00741
381	HPI 1	1.19788	1.42957	0.974561	0.796636	1.5001	1.08339	0.857838	1.2473	0.868259	0.739953	Hedgehog Signaling	Signal Transduction	1.06955
382	4SC-202	0.610927	1.08988	0.72492	1.21663	1.36546	1.58782	0.692818	0.903659	0.682198	0.9907	HDAC	Epigenetics	0.9865
383	CEP-32496	0.920337	1.22346	0.978801	1.26736	1.34345	1.12808	0.808946	0.86198	0.919542	0.787478	CSF-1R,Raf	MAPK	1.02394
384	CB-839	0.814557	1.19837	0.422124	1.28158	1.35349	1.14782	0.801807	0.825449	0.876061	0.782411	Others	Others	0.950367
385	XAV 939	0.980726	1.35426	0.488649	1.34558	1.27007	1.30339	0.713835	0.76103	0.939782	0.879034	Tankyrase	Polymerases	1.00364
386	MK-0752	0.677236	1.81462	0.736404	0.986511	0.661177	1.19491	0.734376	0.82426	0.786248	0.881238	Gamma-secretase, Beta Amyloid	Proteases	0.929698
387	SB 216763	0.904335	1.93055	1.1029	0.85471	0.649092	1.11932	0.893246	0.913132	0.890276	0.812613	Glycogen Synthase Kinase 3	Kinases	1.00702
388	Dacomitinib (PF299804, PF299)	0.586109	1.08285	0.403244	1.10672	1.28657	0.945621	0.703479	0.995669	0.712808	0.797348	EGFR	Protein Tyrosine Kinase	0.862042
389	Pracinostat (SB939)	0.237421	0.413821	0.276281	1.09893	1.02662	1.051	0.930021	0.993128	0.920272	0.992588	HDAC	Cytoskeletal Signaling	0.794008
390	CUDC-907	0.64823	1.32113	0.70649	1.49526	1.70412	1.36174	0.896693	1.25187	1.145	0.815022	PI3K,HDAC	Cytoskeletal Signaling	1.13456
391	EPZ004777	0.811193	1.42006	1.06601	1.30341	1.26292	1.03709	0.869394	1.07507	0.833517	0.695343	Histone Methyltransferase	Epigenetics	1.0374
392	Sotrastaurin	0.904327	1.2619	0.862604	1.00714	1.34358	0.899222	0.814474	0.968301	0.994596	0.759636	PKC	TGF-beta/Smad	0.981578
393	NVP ADW 742	0.980308	1.23973	1.09389	1.32612	1.46901	0.963991	0.827486	1.18115	0.730882	0.727811	Insulin and insulin-like	Receptor Tyrosine Kinases (RTKs)	1.05404
394	BAG 956	0.624309	0.790405	0.857532	1.16874	1.46427	0.890689	0.765092	1.26881	0.737085	0.847207	PI 3-Kinase	Kinases	0.941414
395	Cl-4AS-1	0.843793	1.08347	1.02212	1.3519	1.42023	1.10436	0.868897	0.942535	0.881985	0.798666	Androgen Receptor	Nuclear Receptors	1.0318
396	PS 48	0.835359	1.81422	0.49029	1.14444	1.34453	1.09667	0.605588	0.714535	0.967345	0.785852	PDK1	Kinases	0.979884
397	Tempol	0.984443	1.49816	0.542527	1.01838	1.3026	1.20108	0.748861	0.887585	0.92134	0.766168	Superoxide scavenger	Antioxidants	0.987114
398	Y-27632 dihydrochloride	0.834759	1.66782	0.941295	0.64506	0.545183	1.14756	0.872678	0.823966	0.881552	0.711178	Rho-kinases	kinases	0.907105
399	PF 477736	0.734363	1.45082	0.941822	0.352023	0.312299	1.21307	0.932891	0.77552	0.964948	0.754734	Checkpoint Kinases	Kinases	0.843249
400	Dynole 34-2	0.777266	1.55749	0.635205	1.19264	0.79311	1.00027	0.7294	0.922604	0.720948	0.656604	GTPase	ATPases/GTPases	0.898554
401	10-DEBC hydrochloride	0.631533	1.44407	0.555972	1.2836	0.809907	1.03954	0.754412	0.953594	0.694314	0.783496	Akt (Protein Kinase B)	Kinases	0.895043
402	UK 5099	0.977773	1.63751	0.93934	0.964223	1.2186	0.929684	0.644534	1.1252	0.752539	0.652151	Monocarboxylate Transporters	Ion Pumps/Transporters	0.984156
403	KW-2449	0.775153	1.32766	1.11447	0.912102	1.31961	0.946833	0.727063	1.19787	0.735353	0.686112	Bcr-Abl,Aurora Kinase,FLT3	Angiogenesis	0.974223
404	UK 356618	1.26965	1.16477	1.06378	0.924671	1.20885	1.02817	0.723766	1.18191	0.921508	0.679317	MMP-3 Matrix Metalloprotease	Proteases	1.01664
405	PP 121; PP121	0.89892	1.4744	0.971223	0.969702	1.4136	0.832207	0.666124	1.23821	0.95115	0.937559	PI 3-Kinase	Kinases	1.03531
406	AT13148	0.71079	1.24436	0.614915	1.28467	1.41734	0.926537	0.679365	0.922787	0.671666	0.67186	Akt,ROCK,PKA,S6 Kinase	PI3K/Akt/mTOR	0.914429
407	BYK 204165	0.984921	1.1442	0.636662	1.29798	1.35082	1.06662	0.739797	0.879327	0.896664	0.717055	Poly(ADP-ribose) Polymerase	DNA Damage	0.971405
408	BLZ945	0.968782	1.72748	0.506882	1.11674	1.2414	1.01638	0.589893	0.794216	0.849382	0.823532	CSF-1R	Protein Tyrosine Kinase	0.963469
409	Cyclic Pifithrin-alpha hydrobromide	0.83359	1.42002	0.509485	1.31576	1.35114	1.05448	0.752757	0.755141	0.935919	0.764554	p53	Cell Cycle	0.969286
410	R547	0.675722	1.82384	0.693163	0.695919	0.798969	1.0719	0.843107	0.829177	0.826284	0.868392	CDK	Cell Cycle	0.912647
411	Ro 106-9920	0.690595	1.54632	0.833253	0.949332	1.11007	2.52533	0.898135	0.693103	0.825212	0.821456	Cytokine and NF-kB Signaling	Signal Transduction	1.08928
412	Crenolanib (CP-868596)	0.796785	1.51716	0.883342	1.32863	1.25996	1.06245	0.625822	0.983536	0.781086	0.774536	PDGFR	Protein Tyrosine Kinase	1.00133
413	AT7519	0.575032	1.26704	0.850899	1.59586	1.25877	1.05656	0.493694	0.824571	0.761686	0.711754	CDK	Cell Cycle	0.939586
414	Dinaciclib (SCH727965)	0.705161	1.12823	0.829891	1.68655	1.46609	0.875551	0.504933	1.11621	0.687024	0.670756	CDK	Cell Cycle	0.967039
415	AR-A014418	0.877611	1.43719	1.11264	1.29725	1.33352	1.00994	0.767004	1.08656	0.93897	0.618026	Glycogen Synthase Kinase 3	Kinases	1.04787
416	FK866 (APO866, Daporinad)	1.05215	1.4756	0.743845	1.23083	1.41378	1.05438	0.676274	1.04746	1.20825	0.658901	NMPRTase	Metabolism	1.05615
417	KD 5170	0.923028	1.63527	1.03184	0.910052	1.47181	0.802466	0.806613	1.13541	0.85013	0.769579	Histone Deacetylases	Deacetylases	1.03362
418	TMCB	0.633763	1.18188	0.685448	1.22681	1.5594	1.08183	0.662251	0.966628	0.780403	0.733559	Casein Kinase 2	Kinases	0.951197
419	BYK 49187	0.872694	1.05857	1.11103	1.40463	1.32597	1.09758	0.796145	0.802148	0.652163	0.789534	Poly(ADP-ribose) Polymerase	DNA Damage	0.991046
420	XMD 8-92	0.906805	1.69615	0.404723	0.854764	1.39152	1.25389	0.595179	0.796413	0.997122	0.788239	MAPK Family	Kinases	0.968481
421	PD 158780	0.947727	1.49594	0.4566	1.01262	1.37322	1.01173	0.600309	0.844562	0.675343	0.740905	EGFR	Receptor Tyrosine Kinases (RTKs)	0.915896
422	A 769662; A-769662	0.685314	1.76757	0.729678	0.712667	0.679258	1.17135	0.625265	0.917826	0.872484	0.765627	AMPK	Kinases	0.892704
423	GW 441756	0.798095	1.44692	1.14019	0.72427	0.786468	1.12387	0.709602	0.879521	0.774094	0.730164	Trk Receptors	Receptor Tyrosine Kinases (RTKs)	0.911319
424	PP 242; PP242	0.645657	1.82717	0.28887	0.887973	1.05599	1.10401	0.575721	0.919359	0.816458	0.894741	mTOR	Kinases	0.901595
425	NU 1025	0.678212	1.11	0.525303	1.08853	1.15969	1.10579	0.641273	0.996173	0.766598	0.751155	Poly(ADP-ribose) Polymerase (PARP)	DNA Damage	0.882272
426	RWJ 50271	1.0505	1.19607	0.802515	0.762783	1.33359	0.576698	0.691678	1.20699	0.698011	0.62348	LFA-1	Integrin Receptors	0.894231
427	NVP-LDE225, Erismodegib	0.929164	1.32169	0.874188	0.759481	1.3148	1.04202	0.715146	1.05239	0.66407	0.612916	Hedgehog/Smoothened	Stem Cells & Wnt	0.928587
428	A 286982	1.02457	1.54769	0.952208	1.02114	1.28415	0.984378	0.659108	1.30157	1.08623	0.642029	LFA-1/ICAM-1 interaction	Integrin Receptors	1.05031
429	WZ 811	1.36928	1.23108	0.988404	1.09182	1.29905	0.954135	0.701346	1.15607	0.820681	0.760044	CXCR4 antagonist	Chemokine Receptors	1.03719
430	BRD4770	0.611657	0.964482	0.540279	1.25489	1.36521	0.994985	0.651081	0.934956	0.824713	0.802545	Histone Methyltransferase	Epigenetics	0.89448
431	PRIMA-1MET	0.797036	1.18381	0.75076	1.35422	1.46157	1.13432	0.683114	0.797838	1.08518	0.330995	p53	Cell Cycle	0.957884
432	Pexmetinib (ARRY-614)	0.97843	1.89215	0.478595	0.890373	1.26444	1.03864	0.550409	0.724421	0.929101	0.796858	Tie-2,p38 MAPK	MAPK	0.954341
433	API-1	0.779642	1.50949	0.624672	1.01388	1.45429	1.05025	0.78974	0.8398	0.924823	0.407951	Akt (Protein Kinase B)	Kinases	0.939454
434	GDC-0980 (RG7422)	0.701798	1.57234	0.584908	0.543126	0.659963	1.04943	0.737203	0.864062	0.825075	0.842316	mTOR,PI3K	PI3K/Akt/mTOR	0.838022
435	SANT-1	0.95762	1.7579	0.795957	0.815149	0.687146	1.07175	0.787977	0.898508	0.822749	0.412896	Hedgehog Signaling	0	0.900765
436	GSK1070916	0.589591	1.64309	0.759816	1.16646	1.10561	1.33996	0.867275	0.997042	1.20563	0.7931	Aurora B-INCENP, Aurora C-INCENP, FLT1, Tie-2	Cell Cycle	1.04676
437	MK-1775	0.693482	1.3169	0.432729	1.07172	0.81531	1.00725	0.797758	0.914246	0.974557	0.344925	Wee1	Cell Cycle	0.836887
438	MK-5108 (VX-689)	1.10543	1.39055	0.964502	0.700704	1.36693	0.84612	0.613537	1.11139	1.07754	0.615619	Aurora Kinase	Cell Cycle	0.979233
439	AZD4547	1.21815	1.31388	1.00201	0.710541	1.40472	0.844411	0.613634	1.31877	0.862212	0.674412	FGFR	Angiogenesis	0.996274
440	TC-A 2317 hydrochloride	1.06063	1.14549	0.968448	0.885781	1.38986	0.985944	0.755987	1.12664	1.13195	0.323435	Aurora Kinases	Kinases	0.977416
441	PD 161570	0.753587	1.26791	0.514241	1.24238	1.41435	1.05087	0.674198	1.08304	0.923934	0.834661	FGFR	Receptor Tyrosine Kinases (RTKs)	0.975917
442	Brefeldin A	0.762857	0.801568	0.755902	1.4772	1.39637	1.65562	0.657581	1.08738	1.1343	0.3808	0	Translocation, Exocytosis & Endocytosis	1.01096
443	UK 383367	0.950434	1.77529	0.466069	1.06402	1.37503	1.1547	0.615026	0.704271	0.878489	0.777175	BMP-1	Proteases	0.97605
444	TCS PIM-1 1	1.00122	1.29519	0.551887	1.17412	1.14554	1.20132	0.747529	0.717614	0.849594	0.396509	Pim Kinase	Kinases	0.908054
445	AG 879; Tyrphostin	0.772141	1.87696	0.906033	0.743703	0.667571	1.22465	0.672914	0.827235	0.770708	0.732453	Trk Receptors	Receptor Tyrosine Kinases (RTKs)	0.919437
446	AICAR	0.813569	1.25253	1.08431	0.798234	0.901415	1.19978	0.828354	0.866037	0.830014	0.438649	AMPK	Kinases	0.901289
447	CCT 137690	0.921298	1.64188	0.723313	1.02827	1.20304	1.08763	0.84709	1.01295	0.934939	0.744692	Aurora Kinases	Kinases	1.01451
448	Costunolide	0.682344	1.19669	0.636194	1.29038	1.165	1.10104	0.67777	1.07083	1.10008	0.385395	Telomerase	Polymerases	0.930573
449	TG 100713; TG100713	1.13723	1.30733	0.940496	0.696114	1.15477	0.951668	0.594411	0.963168	0.773574	0.603265	PI 3-Kinase	Kinases	0.912202
450	ML 141	1.30943	1.5077	0.940642	0.746109	1.24421	0.743526	0.632497	1.02932	1.00612	0.629248	GTPase	ATPases/GTPases	0.978881
451	GSK 269962	0.978115	1.21524	1.00153	0.825099	1.23311	0.88556	0.655436	1.24111	0.97873	0.247714	Rho-kinases	Kinases	0.926165
452	CPI-169	0.424672	1.39853	0.365372	0.900903	1.44025	1.02502	0.822457	1.04636	0.735543	0.743697	Histone Methyltransferase	Epigenetics	0.890281
453	Rapamycin; (Sirolimus)	0.6603	0.912135	0.400731	1.449	1.27773	1.10677	0.95075	1.02534	0.979199	0.320797	mTOR	0	0.908274
454	LY3009120	0.966004	1.62892	0.514942	0.741762	1.1768	0.927591	0.688299	0.75064	0.976627	0.775405	Raf	MAPK	0.914699
455	kb NB 142-70	0.97472	1.59596	0.716592	1.27755	1.30064	0.623774	0.772572	1.06288	0.91479	0.388867	Protein Kinase D	Kinases	0.962834
456	CH5132799	0.700732	1.50594	0.594786	0.700773	0.768897	1.17557	0.738177	1.00878	0.834091	0.890842	mTOR,PI3K	PI3K/Akt/mTOR	0.891859
457	SP 600125; SP600125	0.784427	1.16017	0.575585	0.622245	0.70183	1.18247	0.860879	1.14039	0.866151	0.406605	MAPK Family	kinases	0.830075
458	AMG-458	0.666607	1.53532	0.985722	0.790433	1.27577	1.12585	0.690093	1.15931	0.72447	0.732992	c-Met	Protein Tyrosine Kinase	0.968657
459	Quizartinib (AC220)	0.712487	1.11299	0.688986	1.048	1.11906	0.920286	0.780529	1.23202	0.746367	0.408893	FLT3	Angiogenesis	0.876962
460	MK-2461	0.924466	1.56556	0.904017	0.893262	1.17056	0.91069	0.713061	1.47562	0.574236	0.561111	FGFR,PDGFR,c-Met	Protein Tyrosine Kinase	0.969258
461	Ipatasertib (GDC-0068)	0.851967	1.0925	0.89939	0.526991	1.05298	0.867088	0.707516	1.26072	0.828375	0.72527	Akt	PI3K/Akt/mTOR	0.88128
462	Fludarabine	0.998261	1.17655	1.07805	0.671166	1.33464	0.881353	0.703885	1.21171	0.612913	0.288002	DNA, RNA and Protein Synthesis	Cell Metabolism	0.895653
463	CP 471474	1.11992	1.11787	0.88761	1.25037	0.966574	0.743323	0.767238	0.787724	0.965234	0.59529	Matrix Metalloprotease	Proteases	0.920115
464	Tamoxifen citrate	1.27645	1.02946	0.912417	1.30705	1.09227	0.777233	0.632102	0.971364	0.75458	0.728405	Estrogen receptor	sterol synthesis	0.948133
465	PD 184352	1.02049	0.916267	0.959571	1.23242	0.494461	0.827352	0.692546	0.862734	0.84716	0.765541	MEK	Kinases	0.861854
466	PQ 401	1.13741	0.760915	1.02893	1.47976	0.476206	0.888809	0.770059	0.878686	0.931055	0.820366	Insulin and insulin-like	Receptor Tyrosine Kinases (RTKs)	0.91722
467	iCRT 14	0.942968	1.12222	0.485133	1.04639	0.497425	1.04796	0.75949	1.05751	0.857524	0.762999	Wnt Signaling	Signal Transduction	0.857963
468	Ro 32-3555	0.826455	0.988379	0.54463	1.39731	0.532232	0.979742	0.631961	0.997993	0.789659	0.818979	Matrix Metalloprotease	Proteases	0.850735
469	SMER 3	0.858116	0.827145	0.986701	1.22087	0.473024	0.857296	0.73138	0.960381	0.882461	0.697237	Ubiquitin E3 Ligases	Ligases	0.849461
470	SB 415286	0.946318	0.716907	0.791338	1.43502	0.560004	0.832143	0.70334	0.935122	0.792197	0.772092	Glycogen Synthase Kinase 3	Kinases	0.848448
471	SBE 13 hydrochloride	0.913049	1.13836	0.804735	0.891446	0.720355	0.953873	0.792959	0.963951	0.775348	0.563677	Polo-like Kinase	Kinases	0.851775
472	AZD8330	0.872323	0.847529	0.843573	1.02312	1.02574	0.780635	0.34437	1.18118	0.497831	0.540026	MEK	MAPK	0.795632
473	LB 42708	1.08491	0.929654	0.675451	0.953044	0.581778	0.881568	0.637235	0.958858	1.3034	0.657023	Protein Prenyltransferases	Transferases	0.866293
474	YK 4-279	0.817115	0.756596	0.559824	0.803049	0.736001	0.84204	0.635839	1.05999	0.648815	0.659051	RNA Helicase A	DNA, RNA and Protein Synthesis	0.751832
475	GSK1324726A (I-BET726)	0.921353	1.00386	0.710813	1.29388	0.976401	0.829643	0.699111	0.941463	1.01697	0.866967	Epigenetic Reader Domain	Epigenetics	0.926046
476	ZM 323881 hydrochloride	1.02565	0.88442	1.0163	1.51824	1.11725	0.851427	0.710299	0.776795	0.756673	0.714411	VEGFR	Receptor Tyrosine Kinases (RTKs)	0.937146
477	Rocilinostat	0.981423	0.582281	0.823592	1.10379	0.307096	0.897346	0.53655	0.837146	0.763249	0.806625	HDAC	Epigenetics	0.76391
478	SNS 032; SNS-032 (BMS-387032)	0.744166	0.656984	0.762952	1.70612	1.14223	0.996792	0.760303	1.09853	0.951891	0.909073	Cyclin-dependent Kinase	Kinases	0.972904
479	KX2-391	0.802003	0.962178	1.00758	1.18045	1.27495	1.05644	1.04822	1.03617	1.1267	1.02123	Src	Angiogenesis	1.05159
480	Kenpaullone	0.815929	0.993973	0.562152	1.38838	0.77251	1.06259	0.675667	1.05998	0.783456	0.790511	Cyclin-dependent Kinase (CDK)	kinases	0.890515
481	BGT226	0.741593	0.751439	0.952877	1.06517	0.722678	0.0976837	0.695512	0.834268	0.156191	0.941225	mTOR,PI3K	PI3K/Akt/mTOR	0.695863
482	AZD7762	0.626479	0.455773	0.245348	0.851245	0.290852	0.816854	0.79319	0.848792	0.944697	0.933186	Chk	Cell Cycle	0.680642
483	I-BET151 (GSK1210151A)	1.12162	1.09789	0.429515	0.359612	0.890057	0.96627	0.718422	1.00605	0.844308	0.663968	BRD3, BRD2, BRD4	Epigenetics	0.809772
484	CH 223191	1.14887	1.10981	1.15062	0.771399	0.933696	0.957662	0.274126	1.04748	0.603228	0.670755	Aryl Hydrocarbon Receptor	Nuclear Receptors	0.866765
485	Alpelisib	0.941558	1.02254	0.578035	0.75004	0.427062	0.907138	0.548102	1.08234	0.801109	0.779505	PI3K	PI3K/Akt/mTOR	0.783743
486	Gambogic acid	0.917197	0.797711	0.604045	0.738422	0.708019	0.880633	0.63407	1.13857	1.60785	0.597239	Apoptosis Inducers	Apoptosis	0.862375
487	A 419259 trihydrochloride	0.995158	1.25401	0.78486	1.14238	0.963465	0.757373	0.514131	0.831023	0.819272	0.709828	Src Family Kinases	Kinases	0.87715
488	JNJ 28871063 hydrochloride	0.815798	0.921382	1.01597	1.27336	1.18632	0.837907	0.55147	0.862212	0.77949	0.679947	EGFR	Receptor Tyrosine Kinases (RTKs)	0.892386
489	TC-H 106	1.0685	0.885472	0.891491	1.00733	0.436014	0.893339	0.555331	0.852059	0.902027	0.651059	Histone Deacetylases	Deacetylases	0.814262
490	SL 327; SL-327	1.00687	0.746288	0.91425	1.05765	0.461187	0.901297	0.78701	0.918405	0.897551	0.724028	MEK	Kinases	0.841453
491	DMOG; Dimethyloxaloylglycine	0.962503	1.12687	0.497899	0.991697	0.482417	0.997521	0.758947	0.956153	0.914801	0.82478	Prolyl 4-hydroxylase (P4H)	hypoxia	0.851359
492	SU 9516	1.00334	1.0245	0.472609	1.41931	0.431343	0.890946	0.62051	1.0354	0.710614	0.966906	Cyclin-dependent Kinase	Kinases	0.857548
493	SC 66	0.696874	0.784402	1.06937	1.11469	0.566835	0.738959	0.43811	0.78099	0.889242	0.695734	Akt (Protein Kinase B)	Kinases	0.777521
494	Combretastatin A4	0.635008	0.674876	0.957694	1.65805	1.15785	0.920138	0.986095	1.09741	1.14337	0.877887	Inhibits tubulin polymerization	Cell Cycle	1.01084
495	Pyroxamide	1.27768	1.12859	0.566076	0.729642	0.692565	0.940823	0.750066	0.946155	0.5963	0.68365	Histone Deacetylases	Deacetylases	0.831155
496	Semagacestat (LY450139)	1.05585	1.19002	0.868203	1.29061	1.01352	0.919934	0.260305	0.897599	0.623393	0.735438	Gamma-secretase	Proteases	0.885486
497	BIO-acetoxime	0.94922	0.905711	0.57124	0.691586	0.454082	1.01929	0.52413	0.856443	0.898731	0.596854	Glycogen Synthase Kinase 3	Kinases	0.746728
498	FERb 033	0.799005	0.793418	0.54977	0.761515	0.594565	0.977379	0.81213	1.1132	1.14887	0.724379	Estrogen and Related Receptors	Nuclear Receptors	0.827423
499	Pilaralisib (XL147)	0.962392	1.31816	0.85082	1.29781	0.904872	0.821276	0.453968	0.859294	0.771947	0.728034	PI3K	PI3K/Akt/mTOR	0.896857
500	RG 108	1.16565	1.07487	0.995038	1.34607	1.05615	0.93522	0.54847	0.867197	0.79317	0.666463	DNA Methyltransferases	Transferases	0.944829
501	GSK2636771	1.13106	0.909545	0.815953	1.01978	0.726472	0.880365	0.546778	0.926752	0.99621	0.755621	PI3K	PI3K/Akt/mTOR	0.870854
502	PF 4708671	1.05706	0.843679	0.959205	1.07792	0.693078	0.892225	0.593028	1.06346	0.849934	0.699776	RSK	Kinases	0.872936
503	LY2109761	0.886923	1.02424	0.506689	1.01937	0.538074	0.960075	0.595856	0.999795	0.961014	0.732992	TβRI, TβRII	TGF-beta/Smad	0.822503
504	Staurosporine	0.674467	1.0736	0.284956	1.54326	0.427542	0.825338	0.501318	0.935541	0.477376	0.918863	Broad spectrum protein kinase inhibitor	kinases	0.766227
505	Milciclib	0.701298	0.705778	1.10369	0.896811	0.477569	0.797283	0.494046	1.0215	0.73496	0.667624	CDK	Cell Cycle	0.760056
506	AZD8055	0.64763	0.582749	0.560388	1.09249	0.583671	0.941712	0.781548	1.06705	0.831675	0.931654	mTOR	PI3K/Akt/mTOR	0.802057
507	AZD2014	0.960792	0.925099	0.571195	0.531999	0.443058	0.910032	0.83056	0.84861	0.729059	0.633539	mTOR	PI3K/Akt/mTOR	0.738394
508	BAM 7	0.991106	1.07927	0.926756	1.17341	0.779263	0.90327	0.347231	1.051	0.792405	0.642933	Bcl-2 Family	Apoptosis	0.868664
509	ARN-509	1.071	0.959167	0.614078	0.7527	0.613328	1.02306	0.544894	1.01026	1.22889	0.644861	Androgen Receptor	Endocrinology & Hormones	0.846223
510	CYM 5442 hydrochloride	0.969932	0.732516	0.576961	0.789215	1.01543	0.880535	0.606328	1.37811	0.686257	0.626783	Sphingosine-1-phosphate Receptors	7-TM Receptors	0.826206
511	SMER 28	1.18075	1.14108	0.849079	1.28714	0.992591	0.835793	0.555626	0.829966	0.911007	0.697597	Autophagy	Cell Metabolism	0.928063
512	BX 513 hydrochloride	1.08914	1.16533	0.963953	1.37386	0.977753	0.885407	0.495774	0.881236	0.826304	0.737283	CCR1 receptor	Chemokine Receptors	0.939604
513	PF 04691502	0.913599	0.945305	0.830513	0.912417	0.760784	1.02738	0.485443	1.21257	1.05392	0.814072	PI 3-Kinase	Kinases	0.895599
514	ZM 39923 hydrochloride	1.10585	0.826928	0.951209	1.18734	0.908819	0.843549	0.60733	1.03305	0.892296	0.711169	JAK, Janus Kinase	JAK/STAT	0.906754
515	PF-04929113 (SNX-5422)	1.02087	1.13241	0.642779	1.10324	0.523965	0.914734	0.563046	0.969478	0.838565	0.906752	HSP (e.g. HSP90)	Cytoskeletal Signaling	0.861583
516	GW 843682X	0.725418	1.06391	0.697562	1.38843	0.650901	0.94857	0.537349	1.13811	0.707116	0.726158	Polo-like Kinase	Kinases	0.858353
517	CP-91149	0.914651	0.904854	1.36887	0.967049	0.617217	0.755869	0.516433	1.06968	0.680746	0.685432	Phosphorylase	Metabolism	0.84808
518	SB 431542	0.720378	0.581063	0.915327	1.32043	0.77401	0.899234	0.607772	0.875763	0.620248	0.822836	TGF-beta Receptors	Receptor Serine/Threonine Kinases (RSTKs)	0.813706
519	AT406	1.20237	0.943901	0.997375	0.809336	0.423559	0.938618	0.720718	0.624376	0.791908	0.669996	E3 Ligase, IAP	Apoptosis	0.812216
520	H 89 2HCl	1.12489	1.01635	1.14419	1.28086	0.953466	0.931898	0.275226	1.13651	0.593525	0.659376	PKA,S6 Kinase	PI3K/Akt/mTOR	0.911629
521	Capmatinib (INCB28060)	1.02938	0.836458	0.671322	0.764089	0.789882	1.03269	0.563532	1.15818	0.680469	0.550882	c-Met	Protein Tyrosine Kinase	0.807689
522	Tazemetostat	0.936071	0.767374	0.759922	0.738458	0.442242	0.863692	0.705433	1.24378	0.689406	0.70958	Histone Methyltransferase	Epigenetics	0.785596
523	MI-773 (SAR405838)	1.13931	1.05763	0.853201	1.26978	1.15546	0.747244	0.567968	0.800479	0.986552	0.680259	Mdm2,p53	Apoptosis	0.925788
524	Ko 143	1.12693	0.882469	0.978527	1.40706	1.09198	0.837795	0.545853	0.952951	0.896505	0.272781	Multidrug Transporters	Transporters	0.899285
525	VE-821	1.13916	0.888239	0.928648	1.0168	0.719982	0.891612	0.486558	0.889868	1.04943	0.663377	ATM/ATR	DNA Damage	0.867367
526	Deltarasin	0.931279	0.888552	0.966595	0.874519	0.573536	0.84511	0.625921	0.896053	0.932033	0.333705	PDE	Metabolism	0.78673
527	AZD2858	0.981614	1.21687	0.488483	1.01714	0.322112	1.22233	0.426229	0.90018	0.767614	0.506627	GSK-3	PI3K/Akt/mTOR	0.78492
528	ENMD-2076	0.944493	1.11037	0.520032	1.31998	0.499013	0.924422	0.497596	1.06799	0.829433	0.3786	Aurora Kinase,FLT3,VEGFR	Angiogenesis	0.809193
529	TAK-632	0.758834	1.05348	0.820486	1.06674	0.468101	0.707956	0.531296	0.805878	0.66761	0.73722	Raf	MAPK	0.76176
530	SR 3677 dihydrochloride	0.929085	0.856502	0.64546	1.00267	0.565153	0.865055	0.638086	0.793429	0.77816	0.326698	Rho-kinases	Kinases	0.74003
531	Entospletinib	1.10206	1.04102	0.668832	0.681395	0.34221	1.01286	0.658021	0.757158	0.701826	0.551405	Syk	Angiogenesis	0.751678
532	Triapine	0.925397	0.877206	0.681676	0.766487	0.953939	1.0848	0.683991	1.21793	1.23944	0.706764	DNA/RNA Synthesis	DNA Damage	0.913763
533	SCH772984	0.856549	0.736668	0.441511	0.611236	0.432269	0.718137	0.651733	1.17189	0.786364	0.24765	ERK2, ERK1, MEK1	MAPK	0.665401
534	GDC-0994	1.22182	1.08483	0.750247	1.14184	0.52279	0.732266	0.519867	0.948019	0.849183	0.647848	ERK	MAPK	0.841871
535	TCS 21311	1.09779	0.98723	1.02395	1.47389	0.692476	0.760292	0.636114	0.889785	0.675732	0.277137	JAK Kinase	Kinases	0.851439
536	PND-1186 (VS-4718)	1.23296	0.921774	0.865229	0.861456	0.328019	0.972048	0.582577	0.905803	0.98343	0.671468	FAK	Angiogenesis	0.832476
537	DPN	1.06134	0.862768	0.980589	1.08556	0.5276	0.843731	0.743216	1.06323	0.908854	0.29381	Estrogen and Related Receptors	Nuclear Receptors	0.837069
538	GSK2126458 (GSK458)	0.886994	1.21766	0.506866	0.967653	0.430835	0.943075	0.465915	0.91026	0.872179	0.745422	mTOR,PI3K	PI3K/Akt/mTOR	0.794686
539	TCS JNK 6o	0.86614	1.10611	0.525899	1.24563	0.502975	0.902284	0.619581	0.979761	0.774225	0.381319	MAPK Family	Kinases	0.790393
540	TAK-901	0.581315	1.21401	4.35969	0.999938	1.38333	1.32885	2.04055	1.19427	2.90141	2.11408	Aurora Kinase	Cell Cycle	1.81175
541	Vincristine sulfate	0.748332	1.03237	1.94373	1.84502	2.10365	1.35773	3.45532	1.16571	3.73973	0.92609	Microtubules	apoptosis	1.83177
542	Varlitinib	1.26316	1.31805	0.499066	0.606813	0.321237	0.939745	0.651024	0.702412	0.800929	0.592437	EGFR	Protein Tyrosine Kinase	0.769487
543	Tofacitinib (CP-690550,Tasocitinib)	0.985577	1.00727	0.63571	0.978749	0.417799	1.02546	0.589325	0.963352	0.905621	0.577473	JAK	JAK/STAT	0.808634
544	BMS-833923	0.810534	0.879753	0.552174	1.30207	0.483625	0.935692	0.533668	1.21016	0.835239	0.21628	Hedgehog/Smoothened	GPCR & G Protein	0.775919
545	KPT-330; Selinexor (KPT-330)	0.893513	1.06035	0.794636	1.33033	1.01037	0.843959	0.541052	0.828791	0.889288	0.740216	CRM1	Transmembrane Transporters	0.89325
546	Indibulin	0.978199	0.966659	0.806473	1.4545	0.994965	0.86765	0.642212	0.701694	1.14908	0.292446	Microtubules	Cytoskeleton and Motor Proteins	0.885388
547	CO-1686 (AVL-301); Rociletinib (CO-1686, AVL-301)	1.04309	0.818355	0.839948	1.09578	0.700519	0.977586	0.622942	0.890515	0.876805	0.640355	EGFR	Protein Tyrosine Kinase	0.85059
548	AGI-6780	1.0376	1.02152	0.867625	1.14417	0.414056	0.833289	0.711598	1.04055	0.846642	0.295518	Dehydrogenase	Metabolism	0.821256
549	NMS-P937 (NMS1286937)	0.691542	1.00413	0.904069	1.16475	0.684933	1.03561	0.790915	0.996535	1.46266	0.893286	PLK1, PLK2, PLK3	Cell Cycle	0.962843
550	LY2228820	0.836473	1.00464	0.438591	1.1279	0.556845	0.883207	0.667645	1.11479	0.612847	0.446175	p38 MAPK	MAPK	0.768912
551	Osimertinib	0.660121	0.65347	0.638655	0.979777	0.354542	0.786844	0.609805	0.968233	0.743295	0.718812	EGFR	Protein Tyrosine Kinase	0.711355
552	Adaphostin	0.92801	0.639798	0.619858	1.30868	0.35126	0.873624	0.743344	1.04255	0.643194	0.309862	Abl Kinase	Kinases	0.746018
553	Lorlotinib	1.16664	1.102	0.534475	0.870708	0.292811	0.981507	0.696994	0.751623	0.742199	0.569476	ALK	Protein Tyrosine Kinase	0.770843
554	Afuresertib (GSK2110183)	1.13029	1.12294	0.453931	1.04627	0.334673	1.17142	0.573471	1.1547	0.865083	0.660353	Akt	PI3K/Akt/mTOR	0.851313
555	VE-822	0.654851	0.74948	0.55366	1.30235	0.550146	0.959657	0.577642	1.04511	0.985541	0.194985	ATM/ATR	PI3K/Akt/mTOR	0.757343
